# Supplementary material for: Achieving Chemical Accuracy in Cyclodextrin Host–Guest Binding via Integrative Atomistic Modelling
Source: Adv Sci (Weinh). 2025 Dec 14;13(10):e19782. doi: 10.1002/advs.202519782 (PMC12915143; doi:10.1002/advs.202519782)
Supplement: Supplementary file 1 — Supporting Information [file ADVS-13-e19782-s003.zip › all_poses/GCD.DP8.pdb]

MODEL        1
ATOM      1  H1  GCD     1      23.680  18.040  30.760  1.00  0.00            
ATOM      2  O1  GCD     1      23.510  18.970  30.930  1.00  0.00            
ATOM      3  C1  GCD     1      22.430  19.330  30.070  1.00  0.00            
ATOM      4  H2  GCD     1      21.590  18.730  30.440  1.00  0.00            
ATOM      5  H3  GCD     1      22.230  20.400  30.140  1.00  0.00            
ATOM      6  C2  GCD     1      22.730  18.810  28.700  1.00  0.00            
ATOM      7  H4  GCD     1      23.590  19.320  28.260  1.00  0.00            
ATOM      8  C3  GCD     1      21.440  18.970  27.930  1.00  0.00            
ATOM      9  H5  GCD     1      20.600  18.550  28.490  1.00  0.00            
ATOM     10  C4  GCD     1      21.490  18.160  26.590  1.00  0.00            
ATOM     11  H6  GCD     1      22.270  18.720  26.060  1.00  0.00            
ATOM     12  O2  GCD     1      20.260  18.220  25.880  1.00  0.00            
ATOM     13  H7  GCD     1      20.010  19.140  25.770  1.00  0.00            
ATOM     14  C5  GCD     1      22.020  16.740  26.780  1.00  0.00            
ATOM     15  H8  GCD     1      21.340  16.150  27.400  1.00  0.00            
ATOM     16  O3  GCD     1      22.090  16.170  25.480  1.00  0.00            
ATOM     17  H9  GCD     1      21.220  16.350  25.100  1.00  0.00            
ATOM     18  C6  GCD     1      23.280  16.690  27.600  1.00  0.00            
ATOM     19  O4  GCD     1      23.090  17.400  28.760  1.00  0.00            
ATOM     20  H10 GCD     1      23.500  15.650  27.830  1.00  0.00            
ATOM     21  O5  GCD     1      24.390  17.330  26.920  1.00  0.00            
ATOM     22  C7  GCD     1      25.620  16.580  26.850  1.00  0.00            
ATOM     23  H11 GCD     1      25.440  15.550  27.170  1.00  0.00            
ATOM     24  C8  GCD     1      26.150  16.460  25.370  1.00  0.00            
ATOM     25  H12 GCD     1      26.120  17.430  24.860  1.00  0.00            
ATOM     26  O6  GCD     1      25.220  15.510  24.770  1.00  0.00            
ATOM     27  H13 GCD     1      24.420  15.630  25.290  1.00  0.00            
ATOM     28  C9  GCD     1      27.560  15.940  25.300  1.00  0.00            
ATOM     29  H14 GCD     1      27.610  14.930  25.720  1.00  0.00            
ATOM     30  O7  GCD     1      28.090  16.020  23.990  1.00  0.00            
ATOM     31  H15 GCD     1      28.340  16.950  23.920  1.00  0.00            
ATOM     32  C10 GCD     1      28.460  16.760  26.250  1.00  0.00            
ATOM     33  H16 GCD     1      29.400  16.220  26.370  1.00  0.00            
ATOM     34  O8  GCD     1      27.890  16.730  27.540  1.00  0.00            
ATOM     35  C11 GCD     1      26.680  17.320  27.660  1.00  0.00            
ATOM     36  H17 GCD     1      26.710  18.390  27.430  1.00  0.00            
ATOM     37  C12 GCD     1      26.330  17.330  29.160  1.00  0.00            
ATOM     38  H18 GCD     1      25.590  18.120  29.360  1.00  0.00            
ATOM     39  H19 GCD     1      27.250  17.660  29.670  1.00  0.00            
ATOM     40  O9  GCD     1      26.020  16.110  29.740  1.00  0.00            
ATOM     41  H20 GCD     1      25.220  16.290  30.250  1.00  0.00            
ATOM     42  O10 GCD     1      28.670  18.120  25.760  1.00  0.00            
ATOM     43  C13 GCD     1      29.930  18.300  25.110  1.00  0.00            
ATOM     44  H21 GCD     1      30.330  17.320  24.810  1.00  0.00            
ATOM     45  C14 GCD     1      29.710  19.200  23.880  1.00  0.00            
ATOM     46  H22 GCD     1      29.160  20.120  24.100  1.00  0.00            
ATOM     47  O11 GCD     1      28.900  18.560  22.910  1.00  0.00            
ATOM     48  H23 GCD     1      28.480  19.200  22.320  1.00  0.00            
ATOM     49  C15 GCD     1      31.010  19.650  23.420  1.00  0.00            
ATOM     50  H24 GCD     1      31.660  18.830  23.100  1.00  0.00            
ATOM     51  O12 GCD     1      31.020  20.520  22.270  1.00  0.00            
ATOM     52  H25 GCD     1      31.340  21.360  22.600  1.00  0.00            
ATOM     53  C16 GCD     1      31.780  20.320  24.570  1.00  0.00            
ATOM     54  H26 GCD     1      32.780  20.600  24.220  1.00  0.00            
ATOM     55  O13 GCD     1      32.100  19.290  25.530  1.00  0.00            
ATOM     56  C17 GCD     1      30.900  18.860  26.180  1.00  0.00            
ATOM     57  H27 GCD     1      30.440  19.660  26.770  1.00  0.00            
ATOM     58  C18 GCD     1      31.310  17.880  27.240  1.00  0.00            
ATOM     59  H28 GCD     1      30.360  17.550  27.690  1.00  0.00            
ATOM     60  H29 GCD     1      31.810  18.280  28.130  1.00  0.00            
ATOM     61  O14 GCD     1      32.020  16.790  26.780  1.00  0.00            
ATOM     62  H30 GCD     1      32.400  16.990  25.920  1.00  0.00            
ATOM     63  O15 GCD     1      31.180  21.410  25.190  1.00  0.00            
ATOM     64  C19 GCD     1      32.000  22.560  25.470  1.00  0.00            
ATOM     65  H31 GCD     1      33.060  22.320  25.360  1.00  0.00            
ATOM     66  C20 GCD     1      31.630  23.700  24.490  1.00  0.00            
ATOM     67  H32 GCD     1      30.600  24.050  24.620  1.00  0.00            
ATOM     68  O16 GCD     1      31.810  23.220  23.090  1.00  0.00            
ATOM     69  H33 GCD     1      31.570  24.020  22.600  1.00  0.00            
ATOM     70  C21 GCD     1      32.500  24.940  24.850  1.00  0.00            
ATOM     71  H34 GCD     1      33.560  24.780  24.640  1.00  0.00            
ATOM     72  O17 GCD     1      32.080  26.050  24.100  1.00  0.00            
ATOM     73  H35 GCD     1      31.380  26.480  24.610  1.00  0.00            
ATOM     74  C22 GCD     1      32.240  25.300  26.370  1.00  0.00            
ATOM     75  H36 GCD     1      33.050  25.950  26.690  1.00  0.00            
ATOM     76  O18 GCD     1      32.510  24.110  27.200  1.00  0.00            
ATOM     77  C23 GCD     1      31.760  22.910  26.960  1.00  0.00            
ATOM     78  H37 GCD     1      30.680  23.070  27.020  1.00  0.00            
ATOM     79  C24 GCD     1      32.300  21.810  27.840  1.00  0.00            
ATOM     80  H38 GCD     1      33.370  21.650  27.670  1.00  0.00            
ATOM     81  H39 GCD     1      31.600  21.020  27.520  1.00  0.00            
ATOM     82  O19 GCD     1      32.210  22.080  29.230  1.00  0.00            
ATOM     83  H40 GCD     1      31.930  21.290  29.710  1.00  0.00            
ATOM     84  O20 GCD     1      31.000  25.870  26.660  1.00  0.00            
ATOM     85  C25 GCD     1      30.970  27.080  27.380  1.00  0.00            
ATOM     86  H41 GCD     1      31.950  27.340  27.780  1.00  0.00            
ATOM     87  C26 GCD     1      30.380  28.100  26.400  1.00  0.00            
ATOM     88  H42 GCD     1      29.410  27.840  25.950  1.00  0.00            
ATOM     89  O21 GCD     1      31.370  28.450  25.370  1.00  0.00            
ATOM     90  H43 GCD     1      31.050  29.190  24.840  1.00  0.00            
ATOM     91  C27 GCD     1      30.300  29.470  27.220  1.00  0.00            
ATOM     92  H44 GCD     1      31.270  29.700  27.670  1.00  0.00            
ATOM     93  O22 GCD     1      29.770  30.590  26.490  1.00  0.00            
ATOM     94  H45 GCD     1      28.830  30.490  26.300  1.00  0.00            
ATOM     95  C28 GCD     1      29.360  29.240  28.380  1.00  0.00            
ATOM     96  H46 GCD     1      29.260  30.150  28.970  1.00  0.00            
ATOM     97  O23 GCD     1      29.880  28.280  29.270  1.00  0.00            
ATOM     98  C29 GCD     1      29.990  26.990  28.590  1.00  0.00            
ATOM     99  H47 GCD     1      28.990  26.620  28.300  1.00  0.00            
ATOM    100  C30 GCD     1      30.480  25.900  29.530  1.00  0.00            
ATOM    101  H48 GCD     1      31.490  26.170  29.870  1.00  0.00            
ATOM    102  H49 GCD     1      30.590  24.960  28.980  1.00  0.00            
ATOM    103  O24 GCD     1      29.520  25.690  30.590  1.00  0.00            
ATOM    104  H50 GCD     1      29.980  25.800  31.430  1.00  0.00            
ATOM    105  O25 GCD     1      28.040  28.820  28.030  1.00  0.00            
ATOM    106  C31 GCD     1      26.930  29.630  28.550  1.00  0.00            
ATOM    107  H51 GCD     1      27.250  30.510  29.120  1.00  0.00            
ATOM    108  C32 GCD     1      26.080  29.920  27.280  1.00  0.00            
ATOM    109  H52 GCD     1      25.840  29.020  26.710  1.00  0.00            
ATOM    110  O26 GCD     1      26.790  30.800  26.410  1.00  0.00            
ATOM    111  H53 GCD     1      26.030  31.220  25.970  1.00  0.00            
ATOM    112  C33 GCD     1      24.700  30.510  27.600  1.00  0.00            
ATOM    113  H54 GCD     1      24.750  31.510  28.050  1.00  0.00            
ATOM    114  O27 GCD     1      23.910  30.690  26.370  1.00  0.00            
ATOM    115  H55 GCD     1      23.620  29.850  26.000  1.00  0.00            
ATOM    116  C34 GCD     1      24.040  29.600  28.670  1.00  0.00            
ATOM    117  H56 GCD     1      23.130  30.110  28.990  1.00  0.00            
ATOM    118  O28 GCD     1      24.860  29.360  29.820  1.00  0.00            
ATOM    119  C35 GCD     1      26.090  28.730  29.430  1.00  0.00            
ATOM    120  H57 GCD     1      25.800  27.790  28.940  1.00  0.00            
ATOM    121  C36 GCD     1      26.810  28.290  30.760  1.00  0.00            
ATOM    122  H58 GCD     1      27.080  29.130  31.420  1.00  0.00            
ATOM    123  H59 GCD     1      27.810  27.880  30.600  1.00  0.00            
ATOM    124  O29 GCD     1      26.040  27.340  31.540  1.00  0.00            
ATOM    125  H60 GCD     1      25.150  27.700  31.580  1.00  0.00            
ATOM    126  O30 GCD     1      23.750  28.310  28.110  1.00  0.00            
ATOM    127  C37 GCD     1      22.420  28.210  27.790  1.00  0.00            
ATOM    128  H61 GCD     1      21.930  29.180  27.730  1.00  0.00            
ATOM    129  C38 GCD     1      22.350  27.600  26.410  1.00  0.00            
ATOM    130  H62 GCD     1      23.040  26.770  26.260  1.00  0.00            
ATOM    131  O31 GCD     1      22.760  28.560  25.470  1.00  0.00            
ATOM    132  H63 GCD     1      22.870  28.250  24.560  1.00  0.00            
ATOM    133  C39 GCD     1      20.940  26.970  26.110  1.00  0.00            
ATOM    134  H64 GCD     1      20.230  27.800  26.010  1.00  0.00            
ATOM    135  O32 GCD     1      21.050  26.260  24.960  1.00  0.00            
ATOM    136  H65 GCD     1      20.500  25.480  25.150  1.00  0.00            
ATOM    137  C40 GCD     1      20.380  26.100  27.240  1.00  0.00            
ATOM    138  H66 GCD     1      19.350  25.800  27.040  1.00  0.00            
ATOM    139  O33 GCD     1      20.520  26.880  28.510  1.00  0.00            
ATOM    140  C41 GCD     1      21.790  27.280  28.910  1.00  0.00            
ATOM    141  H67 GCD     1      22.420  26.390  29.020  1.00  0.00            
ATOM    142  C42 GCD     1      21.740  27.760  30.340  1.00  0.00            
ATOM    143  H68 GCD     1      21.180  28.690  30.500  1.00  0.00            
ATOM    144  H69 GCD     1      22.770  27.940  30.640  1.00  0.00            
ATOM    145  O34 GCD     1      21.280  26.750  31.230  1.00  0.00            
ATOM    146  H70 GCD     1      20.650  27.050  31.890  1.00  0.00            
ATOM    147  O35 GCD     1      21.070  24.970  27.410  1.00  0.00            
ATOM    148  C43 GCD     1      20.330  23.810  27.680  1.00  0.00            
ATOM    149  H71 GCD     1      19.280  23.970  27.980  1.00  0.00            
ATOM    150  C44 GCD     1      20.190  23.020  26.330  1.00  0.00            
ATOM    151  H72 GCD     1      21.210  22.740  26.030  1.00  0.00            
ATOM    152  O36 GCD     1      19.510  23.770  25.370  1.00  0.00            
ATOM    153  H73 GCD     1      19.370  23.220  24.590  1.00  0.00            
ATOM    154  C45 GCD     1      19.460  21.680  26.670  1.00  0.00            
ATOM    155  H74 GCD     1      18.470  22.040  26.980  1.00  0.00            
ATOM    156  O37 GCD     1      19.330  20.760  25.550  1.00  0.00            
ATOM    157  H75 GCD     1      18.870  21.290  24.900  1.00  0.00            
ATOM    158  C46 GCD     1      20.030  20.910  27.850  1.00  0.00            
ATOM    159  H76 GCD     1      19.290  20.160  28.170  1.00  0.00            
ATOM    160  O38 GCD     1      21.350  20.370  27.540  1.00  0.00            
ATOM    161  O39 GCD     1      20.160  21.780  28.950  1.00  0.00            
ATOM    162  C47 GCD     1      20.920  22.980  28.710  1.00  0.00            
ATOM    163  H77 GCD     1      21.930  22.590  28.520  1.00  0.00            
ATOM    164  C48 GCD     1      20.990  23.830  29.980  1.00  0.00            
ATOM    165  H78 GCD     1      20.090  24.440  30.160  1.00  0.00            
ATOM    166  H79 GCD     1      21.840  24.520  29.840  1.00  0.00            
ATOM    167  O40 GCD     1      21.170  23.150  31.180  1.00  0.00            
ATOM    168  H80 GCD     1      20.370  23.190  31.710  1.00  0.00            
ATOM    169  C1  DP8     2      26.420  27.830  24.280  1.00  0.00            
ATOM    170  N1  DP8     2      26.660  26.370  24.600  1.00  0.00            
ATOM    171  C2  DP8     2      25.710  25.630  23.660  1.00  0.00            
ATOM    172  C3  DP8     2      25.750  24.090  23.950  1.00  0.00            
ATOM    173  N2  DP8     2      25.810  23.660  25.390  1.00  0.00            
ATOM    174  C4  DP8     2      26.170  22.160  25.470  1.00  0.00            
ATOM    175  C5  DP8     2      25.200  21.180  24.840  1.00  0.00            
ATOM    176  C6  DP8     2      23.800  21.360  24.900  1.00  0.00            
ATOM    177  C7  DP8     2      22.810  20.540  24.270  1.00  0.00            
ATOM    178  C8  DP8     2      23.290  19.440  23.570  1.00  0.00            
ATOM    179  C9  DP8     2      24.720  19.270  23.480  1.00  0.00            
ATOM    180  C10 DP8     2      25.650  20.070  24.130  1.00  0.00            
ATOM    181  C11 DP8     2      26.520  21.740  26.850  1.00  0.00            
ATOM    182  C12 DP8     2      25.550  21.660  27.860  1.00  0.00            
ATOM    183  C13 DP8     2      25.880  21.290  29.190  1.00  0.00            
ATOM    184  C14 DP8     2      27.240  21.000  29.430  1.00  0.00            
ATOM    185  Cl1 DP8     2      27.710  20.490  31.010  1.00  0.00            
ATOM    186  C15 DP8     2      28.210  20.880  28.440  1.00  0.00            
ATOM    187  C16 DP8     2      27.850  21.280  27.120  1.00  0.00            
ATOM    188  C17 DP8     2      26.890  24.470  26.130  1.00  0.00            
ATOM    189  C18 DP8     2      26.650  26.040  26.060  1.00  0.00            
ATOM    190  H1  DP8     2      25.460  28.250  24.610  1.00  0.00            
ATOM    191  H2  DP8     2      27.070  28.570  24.760  1.00  0.00            
ATOM    192  H3  DP8     2      26.590  28.060  23.220  1.00  0.00            
ATOM    193  H4  DP8     2      26.070  25.710  22.630  1.00  0.00            
ATOM    194  H5  DP8     2      24.690  26.000  23.840  1.00  0.00            
ATOM    195  H6  DP8     2      26.590  23.630  23.420  1.00  0.00            
ATOM    196  H7  DP8     2      24.890  23.560  23.540  1.00  0.00            
ATOM    197  H8  DP8     2      24.890  23.860  25.830  1.00  0.00            
ATOM    198  H9  DP8     2      27.050  22.090  24.830  1.00  0.00            
ATOM    199  H10 DP8     2      23.370  22.260  25.350  1.00  0.00            
ATOM    200  H11 DP8     2      21.760  20.810  24.280  1.00  0.00            
ATOM    201  H12 DP8     2      22.580  18.770  23.090  1.00  0.00            
ATOM    202  H13 DP8     2      25.130  18.420  22.950  1.00  0.00            
ATOM    203  H14 DP8     2      26.700  19.790  24.030  1.00  0.00            
ATOM    204  H15 DP8     2      24.510  21.910  27.670  1.00  0.00            
ATOM    205  H16 DP8     2      25.140  21.300  29.990  1.00  0.00            
ATOM    206  H17 DP8     2      29.180  20.420  28.600  1.00  0.00            
ATOM    207  H18 DP8     2      28.580  21.290  26.320  1.00  0.00            
ATOM    208  H19 DP8     2      27.830  24.240  25.630  1.00  0.00            
ATOM    209  H20 DP8     2      26.850  24.210  27.190  1.00  0.00            
ATOM    210  H21 DP8     2      25.710  26.280  26.580  1.00  0.00            
ATOM    211  H22 DP8     2      27.310  26.660  26.690  1.00  0.00            
TER
ENDMDL
MODEL        1
ATOM      1  H1  GCD     1      27.370  18.200  32.800  1.00  0.00            
ATOM      2  O1  GCD     1      26.920  19.020  32.590  1.00  0.00            
ATOM      3  C1  GCD     1      25.970  18.530  31.590  1.00  0.00            
ATOM      4  H2  GCD     1      25.370  17.690  31.980  1.00  0.00            
ATOM      5  H3  GCD     1      25.300  19.360  31.350  1.00  0.00            
ATOM      6  C2  GCD     1      26.750  18.080  30.320  1.00  0.00            
ATOM      7  H4  GCD     1      27.390  18.860  29.880  1.00  0.00            
ATOM      8  C3  GCD     1      25.830  17.490  29.260  1.00  0.00            
ATOM      9  H5  GCD     1      25.280  16.690  29.760  1.00  0.00            
ATOM     10  C4  GCD     1      26.650  16.890  28.130  1.00  0.00            
ATOM     11  H6  GCD     1      27.140  17.760  27.680  1.00  0.00            
ATOM     12  O2  GCD     1      25.700  16.310  27.240  1.00  0.00            
ATOM     13  H7  GCD     1      25.050  16.970  26.990  1.00  0.00            
ATOM     14  C5  GCD     1      27.740  15.920  28.670  1.00  0.00            
ATOM     15  H8  GCD     1      27.200  15.150  29.220  1.00  0.00            
ATOM     16  O3  GCD     1      28.470  15.350  27.560  1.00  0.00            
ATOM     17  H9  GCD     1      27.750  14.890  27.110  1.00  0.00            
ATOM     18  C6  GCD     1      28.550  16.610  29.790  1.00  0.00            
ATOM     19  O4  GCD     1      27.600  17.000  30.750  1.00  0.00            
ATOM     20  H10 GCD     1      29.210  15.920  30.330  1.00  0.00            
ATOM     21  O5  GCD     1      29.300  17.760  29.300  1.00  0.00            
ATOM     22  C7  GCD     1      30.720  17.630  29.510  1.00  0.00            
ATOM     23  H11 GCD     1      30.890  16.690  30.050  1.00  0.00            
ATOM     24  C8  GCD     1      31.370  17.550  28.180  1.00  0.00            
ATOM     25  H12 GCD     1      30.910  18.310  27.530  1.00  0.00            
ATOM     26  O6  GCD     1      31.180  16.260  27.630  1.00  0.00            
ATOM     27  H13 GCD     1      30.230  16.120  27.720  1.00  0.00            
ATOM     28  C9  GCD     1      32.820  17.800  28.230  1.00  0.00            
ATOM     29  H14 GCD     1      33.250  16.970  28.800  1.00  0.00            
ATOM     30  O7  GCD     1      33.450  17.770  26.930  1.00  0.00            
ATOM     31  H15 GCD     1      33.060  17.050  26.430  1.00  0.00            
ATOM     32  C10 GCD     1      33.200  19.100  29.040  1.00  0.00            
ATOM     33  H16 GCD     1      34.290  19.210  29.110  1.00  0.00            
ATOM     34  O8  GCD     1      32.570  19.080  30.340  1.00  0.00            
ATOM     35  C11 GCD     1      31.160  18.880  30.290  1.00  0.00            
ATOM     36  H17 GCD     1      30.680  19.730  29.800  1.00  0.00            
ATOM     37  C12 GCD     1      30.600  18.810  31.730  1.00  0.00            
ATOM     38  H18 GCD     1      29.500  18.790  31.650  1.00  0.00            
ATOM     39  H19 GCD     1      30.910  19.740  32.220  1.00  0.00            
ATOM     40  O9  GCD     1      31.020  17.690  32.460  1.00  0.00            
ATOM     41  H20 GCD     1      31.980  17.650  32.580  1.00  0.00            
ATOM     42  O10 GCD     1      32.760  20.210  28.400  1.00  0.00            
ATOM     43  C13 GCD     1      33.670  21.240  28.010  1.00  0.00            
ATOM     44  H21 GCD     1      34.690  20.870  27.840  1.00  0.00            
ATOM     45  C14 GCD     1      33.200  21.750  26.670  1.00  0.00            
ATOM     46  H22 GCD     1      32.160  22.020  26.860  1.00  0.00            
ATOM     47  O11 GCD     1      33.220  20.580  25.790  1.00  0.00            
ATOM     48  H23 GCD     1      32.950  19.790  26.280  1.00  0.00            
ATOM     49  C15 GCD     1      33.790  22.940  26.070  1.00  0.00            
ATOM     50  H24 GCD     1      34.780  22.650  25.690  1.00  0.00            
ATOM     51  O12 GCD     1      33.130  23.420  24.880  1.00  0.00            
ATOM     52  H25 GCD     1      33.690  23.430  24.100  1.00  0.00            
ATOM     53  C16 GCD     1      33.860  24.000  27.220  1.00  0.00            
ATOM     54  H26 GCD     1      34.600  24.750  26.920  1.00  0.00            
ATOM     55  O13 GCD     1      34.470  23.420  28.320  1.00  0.00            
ATOM     56  C17 GCD     1      33.730  22.380  29.040  1.00  0.00            
ATOM     57  H27 GCD     1      32.720  22.720  29.290  1.00  0.00            
ATOM     58  C18 GCD     1      34.440  21.980  30.260  1.00  0.00            
ATOM     59  H28 GCD     1      33.750  21.390  30.870  1.00  0.00            
ATOM     60  H29 GCD     1      34.650  22.930  30.750  1.00  0.00            
ATOM     61  O14 GCD     1      35.660  21.310  30.040  1.00  0.00            
ATOM     62  H30 GCD     1      35.960  20.900  30.860  1.00  0.00            
ATOM     63  O15 GCD     1      32.620  24.520  27.640  1.00  0.00            
ATOM     64  C19 GCD     1      32.450  25.980  27.490  1.00  0.00            
ATOM     65  H31 GCD     1      33.250  26.310  26.820  1.00  0.00            
ATOM     66  C20 GCD     1      31.150  26.170  26.640  1.00  0.00            
ATOM     67  H32 GCD     1      30.320  25.710  27.200  1.00  0.00            
ATOM     68  O16 GCD     1      31.290  25.470  25.430  1.00  0.00            
ATOM     69  H33 GCD     1      31.790  24.670  25.610  1.00  0.00            
ATOM     70  C21 GCD     1      30.970  27.660  26.450  1.00  0.00            
ATOM     71  H34 GCD     1      31.880  28.100  26.030  1.00  0.00            
ATOM     72  O17 GCD     1      29.930  28.050  25.540  1.00  0.00            
ATOM     73  H35 GCD     1      29.150  27.620  25.900  1.00  0.00            
ATOM     74  C22 GCD     1      30.740  28.260  27.840  1.00  0.00            
ATOM     75  H36 GCD     1      30.750  29.320  27.600  1.00  0.00            
ATOM     76  O18 GCD     1      31.870  27.980  28.680  1.00  0.00            
ATOM     77  C23 GCD     1      32.290  26.630  28.890  1.00  0.00            
ATOM     78  H37 GCD     1      31.550  26.080  29.490  1.00  0.00            
ATOM     79  C24 GCD     1      33.640  26.560  29.590  1.00  0.00            
ATOM     80  H38 GCD     1      34.290  27.310  29.110  1.00  0.00            
ATOM     81  H39 GCD     1      34.110  25.570  29.510  1.00  0.00            
ATOM     82  O19 GCD     1      33.540  26.960  30.950  1.00  0.00            
ATOM     83  H40 GCD     1      34.410  26.740  31.300  1.00  0.00            
ATOM     84  O20 GCD     1      29.580  27.820  28.450  1.00  0.00            
ATOM     85  C25 GCD     1      29.090  28.760  29.400  1.00  0.00            
ATOM     86  H41 GCD     1      29.870  29.470  29.700  1.00  0.00            
ATOM     87  C26 GCD     1      27.950  29.570  28.770  1.00  0.00            
ATOM     88  H42 GCD     1      27.250  28.840  28.360  1.00  0.00            
ATOM     89  O21 GCD     1      28.490  30.380  27.700  1.00  0.00            
ATOM     90  H43 GCD     1      29.180  30.860  28.180  1.00  0.00            
ATOM     91  C27 GCD     1      27.180  30.390  29.780  1.00  0.00            
ATOM     92  H44 GCD     1      27.900  31.120  30.170  1.00  0.00            
ATOM     93  O22 GCD     1      26.100  31.160  29.250  1.00  0.00            
ATOM     94  H45 GCD     1      25.400  30.530  29.060  1.00  0.00            
ATOM     95  C28 GCD     1      26.700  29.550  30.990  1.00  0.00            
ATOM     96  H46 GCD     1      26.320  30.160  31.810  1.00  0.00            
ATOM     97  O23 GCD     1      27.850  28.810  31.580  1.00  0.00            
ATOM     98  C29 GCD     1      28.550  27.950  30.640  1.00  0.00            
ATOM     99  H47 GCD     1      27.920  27.110  30.320  1.00  0.00            
ATOM    100  C30 GCD     1      29.680  27.220  31.460  1.00  0.00            
ATOM    101  H48 GCD     1      30.330  27.910  32.000  1.00  0.00            
ATOM    102  H49 GCD     1      30.260  26.640  30.730  1.00  0.00            
ATOM    103  O24 GCD     1      29.220  26.340  32.440  1.00  0.00            
ATOM    104  H50 GCD     1      30.080  26.050  32.760  1.00  0.00            
ATOM    105  O25 GCD     1      25.770  28.580  30.510  1.00  0.00            
ATOM    106  C31 GCD     1      24.380  28.810  30.600  1.00  0.00            
ATOM    107  H51 GCD     1      24.170  29.790  31.040  1.00  0.00            
ATOM    108  C32 GCD     1      23.690  28.600  29.270  1.00  0.00            
ATOM    109  H52 GCD     1      23.990  27.660  28.800  1.00  0.00            
ATOM    110  O26 GCD     1      23.980  29.620  28.370  1.00  0.00            
ATOM    111  H53 GCD     1      23.540  29.350  27.560  1.00  0.00            
ATOM    112  C33 GCD     1      22.170  28.530  29.430  1.00  0.00            
ATOM    113  H54 GCD     1      21.840  29.500  29.810  1.00  0.00            
ATOM    114  O27 GCD     1      21.450  28.370  28.180  1.00  0.00            
ATOM    115  H55 GCD     1      21.870  27.580  27.830  1.00  0.00            
ATOM    116  C34 GCD     1      21.830  27.490  30.420  1.00  0.00            
ATOM    117  H56 GCD     1      20.750  27.440  30.580  1.00  0.00            
ATOM    118  O28 GCD     1      22.470  27.740  31.590  1.00  0.00            
ATOM    119  C35 GCD     1      23.910  27.770  31.550  1.00  0.00            
ATOM    120  H57 GCD     1      24.360  26.800  31.300  1.00  0.00            
ATOM    121  C36 GCD     1      24.510  28.030  32.910  1.00  0.00            
ATOM    122  H58 GCD     1      24.270  29.050  33.220  1.00  0.00            
ATOM    123  H59 GCD     1      25.590  27.870  32.790  1.00  0.00            
ATOM    124  O29 GCD     1      23.850  27.180  33.880  1.00  0.00            
ATOM    125  H60 GCD     1      23.000  27.030  33.440  1.00  0.00            
ATOM    126  O30 GCD     1      22.350  26.300  29.760  1.00  0.00            
ATOM    127  C37 GCD     1      21.440  25.400  29.190  1.00  0.00            
ATOM    128  H61 GCD     1      20.440  25.850  29.210  1.00  0.00            
ATOM    129  C38 GCD     1      21.910  25.000  27.840  1.00  0.00            
ATOM    130  H62 GCD     1      22.930  24.600  27.930  1.00  0.00            
ATOM    131  O31 GCD     1      21.940  26.110  26.970  1.00  0.00            
ATOM    132  H63 GCD     1      22.390  25.930  26.140  1.00  0.00            
ATOM    133  C39 GCD     1      21.030  23.920  27.270  1.00  0.00            
ATOM    134  H64 GCD     1      20.050  24.410  27.170  1.00  0.00            
ATOM    135  O32 GCD     1      21.440  23.470  25.980  1.00  0.00            
ATOM    136  H65 GCD     1      21.500  24.130  25.280  1.00  0.00            
ATOM    137  C40 GCD     1      21.020  22.740  28.330  1.00  0.00            
ATOM    138  H66 GCD     1      20.310  21.980  27.990  1.00  0.00            
ATOM    139  O33 GCD     1      20.620  23.220  29.620  1.00  0.00            
ATOM    140  C41 GCD     1      21.430  24.220  30.170  1.00  0.00            
ATOM    141  H67 GCD     1      22.470  23.880  30.220  1.00  0.00            
ATOM    142  C42 GCD     1      20.880  24.470  31.590  1.00  0.00            
ATOM    143  H68 GCD     1      21.550  25.140  32.130  1.00  0.00            
ATOM    144  H69 GCD     1      20.810  23.550  32.190  1.00  0.00            
ATOM    145  O34 GCD     1      19.550  24.970  31.410  1.00  0.00            
ATOM    146  H70 GCD     1      19.170  24.140  31.120  1.00  0.00            
ATOM    147  O35 GCD     1      22.310  22.150  28.370  1.00  0.00            
ATOM    148  C43 GCD     1      22.340  20.710  28.640  1.00  0.00            
ATOM    149  H71 GCD     1      21.280  20.430  28.690  1.00  0.00            
ATOM    150  C44 GCD     1      22.950  20.100  27.390  1.00  0.00            
ATOM    151  H72 GCD     1      23.940  20.550  27.210  1.00  0.00            
ATOM    152  O36 GCD     1      22.070  20.400  26.310  1.00  0.00            
ATOM    153  H73 GCD     1      22.100  21.360  26.190  1.00  0.00            
ATOM    154  C45 GCD     1      23.010  18.570  27.580  1.00  0.00            
ATOM    155  H74 GCD     1      21.950  18.300  27.660  1.00  0.00            
ATOM    156  O37 GCD     1      23.510  17.840  26.440  1.00  0.00            
ATOM    157  H75 GCD     1      22.900  18.030  25.720  1.00  0.00            
ATOM    158  C46 GCD     1      23.690  18.180  28.880  1.00  0.00            
ATOM    159  H76 GCD     1      23.460  17.120  29.020  1.00  0.00            
ATOM    160  O38 GCD     1      25.050  18.510  28.790  1.00  0.00            
ATOM    161  O39 GCD     1      23.040  18.920  29.960  1.00  0.00            
ATOM    162  C47 GCD     1      23.070  20.350  29.930  1.00  0.00            
ATOM    163  H77 GCD     1      24.090  20.770  29.990  1.00  0.00            
ATOM    164  C48 GCD     1      22.230  20.800  31.120  1.00  0.00            
ATOM    165  H78 GCD     1      21.230  20.390  30.910  1.00  0.00            
ATOM    166  H79 GCD     1      22.230  21.890  31.090  1.00  0.00            
ATOM    167  O40 GCD     1      22.720  20.330  32.360  1.00  0.00            
ATOM    168  H80 GCD     1      22.290  20.700  33.140  1.00  0.00            
ATOM    169  C1  DP8     2      26.180  27.650  25.710  1.00  0.00            
ATOM    170  N1  DP8     2      27.040  26.520  26.100  1.00  0.00            
ATOM    171  C2  DP8     2      26.980  25.570  24.960  1.00  0.00            
ATOM    172  C3  DP8     2      27.900  24.420  25.280  1.00  0.00            
ATOM    173  N2  DP8     2      27.510  23.640  26.560  1.00  0.00            
ATOM    174  C4  DP8     2      28.570  22.530  26.800  1.00  0.00            
ATOM    175  C5  DP8     2      28.440  21.390  25.890  1.00  0.00            
ATOM    176  C6  DP8     2      27.170  20.730  25.820  1.00  0.00            
ATOM    177  C7  DP8     2      27.100  19.480  25.150  1.00  0.00            
ATOM    178  C8  DP8     2      28.220  18.940  24.470  1.00  0.00            
ATOM    179  C9  DP8     2      29.500  19.580  24.600  1.00  0.00            
ATOM    180  C10 DP8     2      29.550  20.800  25.320  1.00  0.00            
ATOM    181  C11 DP8     2      28.700  22.170  28.260  1.00  0.00            
ATOM    182  C12 DP8     2      27.640  21.590  28.930  1.00  0.00            
ATOM    183  C13 DP8     2      27.650  21.520  30.310  1.00  0.00            
ATOM    184  C14 DP8     2      28.800  21.920  31.040  1.00  0.00            
ATOM    185  Cl1 DP8     2      28.690  22.000  32.750  1.00  0.00            
ATOM    186  C15 DP8     2      29.850  22.590  30.370  1.00  0.00            
ATOM    187  C16 DP8     2      29.840  22.680  28.980  1.00  0.00            
ATOM    188  C17 DP8     2      27.600  24.720  27.710  1.00  0.00            
ATOM    189  C18 DP8     2      26.670  25.910  27.360  1.00  0.00            
ATOM    190  H1  DP8     2      25.790  28.200  26.580  1.00  0.00            
ATOM    191  H2  DP8     2      26.740  28.330  25.050  1.00  0.00            
ATOM    192  H3  DP8     2      25.400  27.190  25.090  1.00  0.00            
ATOM    193  H4  DP8     2      27.410  26.140  24.120  1.00  0.00            
ATOM    194  H5  DP8     2      25.990  25.210  24.660  1.00  0.00            
ATOM    195  H6  DP8     2      28.920  24.790  25.320  1.00  0.00            
ATOM    196  H7  DP8     2      27.980  23.690  24.470  1.00  0.00            
ATOM    197  H8  DP8     2      26.540  23.300  26.450  1.00  0.00            
ATOM    198  H9  DP8     2      29.540  22.950  26.540  1.00  0.00            
ATOM    199  H10 DP8     2      26.310  21.210  26.280  1.00  0.00            
ATOM    200  H11 DP8     2      26.150  18.970  25.100  1.00  0.00            
ATOM    201  H12 DP8     2      28.110  18.000  23.950  1.00  0.00            
ATOM    202  H13 DP8     2      30.390  19.050  24.280  1.00  0.00            
ATOM    203  H14 DP8     2      30.530  21.260  25.370  1.00  0.00            
ATOM    204  H15 DP8     2      26.740  21.320  28.370  1.00  0.00            
ATOM    205  H16 DP8     2      26.710  21.270  30.790  1.00  0.00            
ATOM    206  H17 DP8     2      30.660  23.020  30.950  1.00  0.00            
ATOM    207  H18 DP8     2      30.690  23.150  28.500  1.00  0.00            
ATOM    208  H19 DP8     2      28.640  24.950  27.960  1.00  0.00            
ATOM    209  H20 DP8     2      27.080  24.340  28.590  1.00  0.00            
ATOM    210  H21 DP8     2      25.590  25.720  27.330  1.00  0.00            
ATOM    211  H22 DP8     2      26.860  26.660  28.140  1.00  0.00            
TER
ENDMDL
MODEL        1
ATOM      1  H1  GCD     1      27.440  20.740  30.020  1.00  0.00            
ATOM      2  O1  GCD     1      27.300  21.590  30.450  1.00  0.00            
ATOM      3  C1  GCD     1      26.220  22.300  29.740  1.00  0.00            
ATOM      4  H2  GCD     1      25.250  21.800  29.890  1.00  0.00            
ATOM      5  H3  GCD     1      26.090  23.320  30.120  1.00  0.00            
ATOM      6  C2  GCD     1      26.490  22.460  28.280  1.00  0.00            
ATOM      7  H4  GCD     1      27.310  23.160  28.120  1.00  0.00            
ATOM      8  C3  GCD     1      25.210  23.000  27.560  1.00  0.00            
ATOM      9  H5  GCD     1      24.340  22.350  27.710  1.00  0.00            
ATOM     10  C4  GCD     1      25.370  22.960  26.040  1.00  0.00            
ATOM     11  H6  GCD     1      26.090  23.790  25.980  1.00  0.00            
ATOM     12  O2  GCD     1      24.160  23.160  25.410  1.00  0.00            
ATOM     13  H7  GCD     1      24.270  22.960  24.470  1.00  0.00            
ATOM     14  C5  GCD     1      26.130  21.750  25.470  1.00  0.00            
ATOM     15  H8  GCD     1      25.420  20.920  25.570  1.00  0.00            
ATOM     16  O3  GCD     1      26.380  21.950  24.110  1.00  0.00            
ATOM     17  H9  GCD     1      26.860  21.180  23.780  1.00  0.00            
ATOM     18  C6  GCD     1      27.320  21.350  26.320  1.00  0.00            
ATOM     19  O4  GCD     1      26.830  21.180  27.650  1.00  0.00            
ATOM     20  H10 GCD     1      27.660  20.360  26.030  1.00  0.00            
ATOM     21  O5  GCD     1      28.360  22.280  26.240  1.00  0.00            
ATOM     22  C7  GCD     1      29.620  21.840  25.820  1.00  0.00            
ATOM     23  H11 GCD     1      29.500  20.810  25.470  1.00  0.00            
ATOM     24  C8  GCD     1      30.130  22.710  24.670  1.00  0.00            
ATOM     25  H12 GCD     1      30.250  23.760  24.970  1.00  0.00            
ATOM     26  O6  GCD     1      29.180  22.720  23.580  1.00  0.00            
ATOM     27  H13 GCD     1      28.290  22.600  23.930  1.00  0.00            
ATOM     28  C9  GCD     1      31.530  22.300  24.240  1.00  0.00            
ATOM     29  H14 GCD     1      31.530  21.280  23.830  1.00  0.00            
ATOM     30  O7  GCD     1      32.010  23.170  23.200  1.00  0.00            
ATOM     31  H15 GCD     1      31.620  22.840  22.380  1.00  0.00            
ATOM     32  C10 GCD     1      32.440  22.230  25.420  1.00  0.00            
ATOM     33  H16 GCD     1      33.410  21.790  25.180  1.00  0.00            
ATOM     34  O8  GCD     1      31.900  21.390  26.500  1.00  0.00            
ATOM     35  C11 GCD     1      30.580  21.750  26.990  1.00  0.00            
ATOM     36  H17 GCD     1      30.660  22.750  27.430  1.00  0.00            
ATOM     37  C12 GCD     1      30.130  20.780  28.070  1.00  0.00            
ATOM     38  H18 GCD     1      29.260  21.260  28.530  1.00  0.00            
ATOM     39  H19 GCD     1      30.960  20.690  28.780  1.00  0.00            
ATOM     40  O9  GCD     1      29.880  19.500  27.480  1.00  0.00            
ATOM     41  H20 GCD     1      29.190  19.110  28.020  1.00  0.00            
ATOM     42  O10 GCD     1      32.620  23.540  25.970  1.00  0.00            
ATOM     43  C13 GCD     1      33.850  24.120  25.860  1.00  0.00            
ATOM     44  H21 GCD     1      34.420  23.760  24.990  1.00  0.00            
ATOM     45  C14 GCD     1      33.680  25.560  25.470  1.00  0.00            
ATOM     46  H22 GCD     1      32.990  26.020  26.200  1.00  0.00            
ATOM     47  O11 GCD     1      33.020  25.700  24.260  1.00  0.00            
ATOM     48  H23 GCD     1      32.450  24.930  24.130  1.00  0.00            
ATOM     49  C15 GCD     1      35.010  26.340  25.570  1.00  0.00            
ATOM     50  H24 GCD     1      35.720  25.970  24.820  1.00  0.00            
ATOM     51  O12 GCD     1      34.860  27.750  25.410  1.00  0.00            
ATOM     52  H25 GCD     1      35.210  27.990  26.280  1.00  0.00            
ATOM     53  C16 GCD     1      35.640  26.090  26.910  1.00  0.00            
ATOM     54  H26 GCD     1      36.660  26.440  27.070  1.00  0.00            
ATOM     55  O13 GCD     1      35.790  24.680  27.070  1.00  0.00            
ATOM     56  C17 GCD     1      34.650  23.890  27.130  1.00  0.00            
ATOM     57  H27 GCD     1      34.120  24.280  28.010  1.00  0.00            
ATOM     58  C18 GCD     1      35.210  22.450  27.320  1.00  0.00            
ATOM     59  H28 GCD     1      34.340  21.810  27.560  1.00  0.00            
ATOM     60  H29 GCD     1      36.010  22.340  28.060  1.00  0.00            
ATOM     61  O14 GCD     1      35.790  22.010  26.060  1.00  0.00            
ATOM     62  H30 GCD     1      36.560  22.580  25.940  1.00  0.00            
ATOM     63  O15 GCD     1      34.850  26.650  27.910  1.00  0.00            
ATOM     64  C19 GCD     1      35.520  27.360  29.000  1.00  0.00            
ATOM     65  H31 GCD     1      36.600  27.160  28.980  1.00  0.00            
ATOM     66  C20 GCD     1      35.360  28.810  28.610  1.00  0.00            
ATOM     67  H32 GCD     1      34.330  28.880  28.230  1.00  0.00            
ATOM     68  O16 GCD     1      36.280  29.110  27.530  1.00  0.00            
ATOM     69  H33 GCD     1      35.830  29.830  27.070  1.00  0.00            
ATOM     70  C21 GCD     1      35.750  29.720  29.820  1.00  0.00            
ATOM     71  H34 GCD     1      36.840  29.680  29.960  1.00  0.00            
ATOM     72  O17 GCD     1      35.540  31.150  29.560  1.00  0.00            
ATOM     73  H35 GCD     1      34.590  31.140  29.400  1.00  0.00            
ATOM     74  C22 GCD     1      35.180  29.240  31.170  1.00  0.00            
ATOM     75  H36 GCD     1      35.710  29.830  31.920  1.00  0.00            
ATOM     76  O18 GCD     1      35.390  27.850  31.310  1.00  0.00            
ATOM     77  C23 GCD     1      34.870  27.040  30.300  1.00  0.00            
ATOM     78  H37 GCD     1      33.770  27.100  30.250  1.00  0.00            
ATOM     79  C24 GCD     1      35.260  25.650  30.660  1.00  0.00            
ATOM     80  H38 GCD     1      36.330  25.680  30.900  1.00  0.00            
ATOM     81  H39 GCD     1      35.160  25.040  29.760  1.00  0.00            
ATOM     82  O19 GCD     1      34.500  25.050  31.710  1.00  0.00            
ATOM     83  H40 GCD     1      34.690  25.410  32.580  1.00  0.00            
ATOM     84  O20 GCD     1      33.810  29.570  31.360  1.00  0.00            
ATOM     85  C25 GCD     1      33.500  29.870  32.740  1.00  0.00            
ATOM     86  H41 GCD     1      34.250  29.520  33.470  1.00  0.00            
ATOM     87  C26 GCD     1      33.410  31.400  32.850  1.00  0.00            
ATOM     88  H42 GCD     1      32.730  31.720  32.050  1.00  0.00            
ATOM     89  O21 GCD     1      34.720  32.020  32.680  1.00  0.00            
ATOM     90  H43 GCD     1      34.570  32.950  32.880  1.00  0.00            
ATOM     91  C27 GCD     1      32.720  31.880  34.100  1.00  0.00            
ATOM     92  H44 GCD     1      33.450  31.760  34.910  1.00  0.00            
ATOM     93  O22 GCD     1      32.230  33.170  33.930  1.00  0.00            
ATOM     94  H45 GCD     1      31.360  32.940  33.600  1.00  0.00            
ATOM     95  C28 GCD     1      31.510  30.990  34.540  1.00  0.00            
ATOM     96  H46 GCD     1      31.230  31.220  35.580  1.00  0.00            
ATOM     97  O23 GCD     1      31.840  29.650  34.420  1.00  0.00            
ATOM     98  C29 GCD     1      32.180  29.300  33.090  1.00  0.00            
ATOM     99  H47 GCD     1      31.350  29.630  32.450  1.00  0.00            
ATOM    100  C30 GCD     1      32.120  27.830  32.930  1.00  0.00            
ATOM    101  H48 GCD     1      32.690  27.230  33.650  1.00  0.00            
ATOM    102  H49 GCD     1      32.420  27.400  31.960  1.00  0.00            
ATOM    103  O24 GCD     1      30.780  27.300  33.110  1.00  0.00            
ATOM    104  H50 GCD     1      30.490  27.260  34.030  1.00  0.00            
ATOM    105  O25 GCD     1      30.410  31.320  33.630  1.00  0.00            
ATOM    106  C31 GCD     1      29.290  31.970  34.100  1.00  0.00            
ATOM    107  H51 GCD     1      29.620  32.520  34.980  1.00  0.00            
ATOM    108  C32 GCD     1      28.820  32.800  32.930  1.00  0.00            
ATOM    109  H52 GCD     1      28.740  32.170  32.030  1.00  0.00            
ATOM    110  O26 GCD     1      29.870  33.780  32.710  1.00  0.00            
ATOM    111  H53 GCD     1      29.460  34.350  32.050  1.00  0.00            
ATOM    112  C33 GCD     1      27.390  33.350  33.200  1.00  0.00            
ATOM    113  H54 GCD     1      27.440  34.080  34.020  1.00  0.00            
ATOM    114  O27 GCD     1      26.890  33.960  31.970  1.00  0.00            
ATOM    115  H55 GCD     1      26.500  33.280  31.410  1.00  0.00            
ATOM    116  C34 GCD     1      26.490  32.300  33.600  1.00  0.00            
ATOM    117  H56 GCD     1      25.540  32.760  33.890  1.00  0.00            
ATOM    118  O28 GCD     1      27.050  31.560  34.710  1.00  0.00            
ATOM    119  C35 GCD     1      28.280  30.930  34.500  1.00  0.00            
ATOM    120  H57 GCD     1      28.240  30.150  33.730  1.00  0.00            
ATOM    121  C36 GCD     1      28.560  30.180  35.690  1.00  0.00            
ATOM    122  H58 GCD     1      29.390  29.500  35.460  1.00  0.00            
ATOM    123  H59 GCD     1      27.690  29.560  35.950  1.00  0.00            
ATOM    124  O29 GCD     1      28.880  31.070  36.820  1.00  0.00            
ATOM    125  H60 GCD     1      28.190  31.740  36.880  1.00  0.00            
ATOM    126  O30 GCD     1      26.240  31.310  32.550  1.00  0.00            
ATOM    127  C37 GCD     1      24.970  31.150  32.040  1.00  0.00            
ATOM    128  H61 GCD     1      24.340  31.970  32.400  1.00  0.00            
ATOM    129  C38 GCD     1      24.960  31.300  30.500  1.00  0.00            
ATOM    130  H62 GCD     1      25.740  30.640  30.110  1.00  0.00            
ATOM    131  O31 GCD     1      25.250  32.660  30.140  1.00  0.00            
ATOM    132  H63 GCD     1      24.880  32.830  29.270  1.00  0.00            
ATOM    133  C39 GCD     1      23.570  30.880  29.920  1.00  0.00            
ATOM    134  H64 GCD     1      22.900  31.590  30.420  1.00  0.00            
ATOM    135  O32 GCD     1      23.400  30.940  28.480  1.00  0.00            
ATOM    136  H65 GCD     1      23.560  31.840  28.160  1.00  0.00            
ATOM    137  C40 GCD     1      23.250  29.490  30.430  1.00  0.00            
ATOM    138  H66 GCD     1      22.220  29.270  30.160  1.00  0.00            
ATOM    139  O33 GCD     1      23.320  29.340  31.890  1.00  0.00            
ATOM    140  C41 GCD     1      24.570  29.760  32.460  1.00  0.00            
ATOM    141  H67 GCD     1      25.350  29.030  32.190  1.00  0.00            
ATOM    142  C42 GCD     1      24.300  29.740  33.950  1.00  0.00            
ATOM    143  H68 GCD     1      25.300  29.780  34.400  1.00  0.00            
ATOM    144  H69 GCD     1      23.890  28.750  34.190  1.00  0.00            
ATOM    145  O34 GCD     1      23.490  30.850  34.520  1.00  0.00            
ATOM    146  H70 GCD     1      23.600  30.800  35.470  1.00  0.00            
ATOM    147  O35 GCD     1      24.160  28.500  29.820  1.00  0.00            
ATOM    148  C43 GCD     1      23.510  27.250  29.460  1.00  0.00            
ATOM    149  H71 GCD     1      22.450  27.230  29.710  1.00  0.00            
ATOM    150  C44 GCD     1      23.660  27.170  27.920  1.00  0.00            
ATOM    151  H72 GCD     1      24.750  27.220  27.780  1.00  0.00            
ATOM    152  O36 GCD     1      23.010  28.340  27.390  1.00  0.00            
ATOM    153  H73 GCD     1      23.250  29.160  27.840  1.00  0.00            
ATOM    154  C45 GCD     1      23.090  25.890  27.470  1.00  0.00            
ATOM    155  H74 GCD     1      22.000  25.950  27.630  1.00  0.00            
ATOM    156  O37 GCD     1      23.260  25.680  26.080  1.00  0.00            
ATOM    157  H75 GCD     1      23.670  24.830  25.910  1.00  0.00            
ATOM    158  C46 GCD     1      23.640  24.680  28.190  1.00  0.00            
ATOM    159  H76 GCD     1      22.980  23.850  27.920  1.00  0.00            
ATOM    160  O38 GCD     1      24.970  24.370  27.840  1.00  0.00            
ATOM    161  O39 GCD     1      23.510  24.860  29.670  1.00  0.00            
ATOM    162  C47 GCD     1      24.180  26.030  30.150  1.00  0.00            
ATOM    163  H77 GCD     1      25.250  26.020  29.890  1.00  0.00            
ATOM    164  C48 GCD     1      24.080  26.010  31.660  1.00  0.00            
ATOM    165  H78 GCD     1      23.020  25.940  31.940  1.00  0.00            
ATOM    166  H79 GCD     1      24.400  26.980  32.070  1.00  0.00            
ATOM    167  O40 GCD     1      24.870  24.930  32.110  1.00  0.00            
ATOM    168  H80 GCD     1      24.380  24.110  32.030  1.00  0.00            
ATOM    169  C1  DP8     2      29.540  32.870  28.930  1.00  0.00            
ATOM    170  N1  DP8     2      29.750  31.500  28.670  1.00  0.00            
ATOM    171  C2  DP8     2      28.900  30.940  27.620  1.00  0.00            
ATOM    172  C3  DP8     2      29.260  29.520  27.210  1.00  0.00            
ATOM    173  N2  DP8     2      29.290  28.570  28.340  1.00  0.00            
ATOM    174  C4  DP8     2      29.820  27.230  27.740  1.00  0.00            
ATOM    175  C5  DP8     2      28.910  26.670  26.640  1.00  0.00            
ATOM    176  C6  DP8     2      27.520  26.570  26.820  1.00  0.00            
ATOM    177  C7  DP8     2      26.690  26.200  25.810  1.00  0.00            
ATOM    178  C8  DP8     2      27.200  25.880  24.550  1.00  0.00            
ATOM    179  C9  DP8     2      28.560  25.980  24.320  1.00  0.00            
ATOM    180  C10 DP8     2      29.370  26.490  25.320  1.00  0.00            
ATOM    181  C11 DP8     2      30.050  26.160  28.710  1.00  0.00            
ATOM    182  C12 DP8     2      29.050  25.770  29.660  1.00  0.00            
ATOM    183  C13 DP8     2      29.250  24.640  30.490  1.00  0.00            
ATOM    184  C14 DP8     2      30.410  23.890  30.250  1.00  0.00            
ATOM    185  Cl1 DP8     2      30.750  22.380  31.120  1.00  0.00            
ATOM    186  C15 DP8     2      31.480  24.440  29.530  1.00  0.00            
ATOM    187  C16 DP8     2      31.340  25.610  28.800  1.00  0.00            
ATOM    188  C17 DP8     2      30.310  29.130  29.380  1.00  0.00            
ATOM    189  C18 DP8     2      29.910  30.600  29.850  1.00  0.00            
ATOM    190  H1  DP8     2      28.720  33.110  29.610  1.00  0.00            
ATOM    191  H2  DP8     2      30.490  33.270  29.320  1.00  0.00            
ATOM    192  H3  DP8     2      29.410  33.400  27.980  1.00  0.00            
ATOM    193  H4  DP8     2      29.190  31.570  26.780  1.00  0.00            
ATOM    194  H5  DP8     2      27.840  31.040  27.870  1.00  0.00            
ATOM    195  H6  DP8     2      30.220  29.500  26.700  1.00  0.00            
ATOM    196  H7  DP8     2      28.590  29.200  26.410  1.00  0.00            
ATOM    197  H8  DP8     2      28.350  28.480  28.740  1.00  0.00            
ATOM    198  H9  DP8     2      30.810  27.530  27.390  1.00  0.00            
ATOM    199  H10 DP8     2      27.080  26.800  27.790  1.00  0.00            
ATOM    200  H11 DP8     2      25.640  26.390  26.020  1.00  0.00            
ATOM    201  H12 DP8     2      26.610  25.600  23.690  1.00  0.00            
ATOM    202  H13 DP8     2      29.000  25.830  23.340  1.00  0.00            
ATOM    203  H14 DP8     2      30.400  26.630  24.990  1.00  0.00            
ATOM    204  H15 DP8     2      28.080  26.270  29.760  1.00  0.00            
ATOM    205  H16 DP8     2      28.430  24.280  31.100  1.00  0.00            
ATOM    206  H17 DP8     2      32.400  23.870  29.490  1.00  0.00            
ATOM    207  H18 DP8     2      32.110  26.020  28.140  1.00  0.00            
ATOM    208  H19 DP8     2      31.320  29.210  28.980  1.00  0.00            
ATOM    209  H20 DP8     2      30.340  28.380  30.170  1.00  0.00            
ATOM    210  H21 DP8     2      28.940  30.560  30.370  1.00  0.00            
ATOM    211  H22 DP8     2      30.750  30.870  30.500  1.00  0.00            
TER
ENDMDL
MODEL        1
ATOM      1  H1  GCD     1      25.580  24.370  30.890  1.00  0.00            
ATOM      2  O1  GCD     1      26.110  24.150  30.120  1.00  0.00            
ATOM      3  C1  GCD     1      26.750  25.370  29.660  1.00  0.00            
ATOM      4  H2  GCD     1      26.030  26.190  29.720  1.00  0.00            
ATOM      5  H3  GCD     1      27.640  25.590  30.270  1.00  0.00            
ATOM      6  C2  GCD     1      27.320  25.380  28.250  1.00  0.00            
ATOM      7  H4  GCD     1      27.850  26.320  28.050  1.00  0.00            
ATOM      8  C3  GCD     1      26.180  25.200  27.290  1.00  0.00            
ATOM      9  H5  GCD     1      25.570  24.300  27.430  1.00  0.00            
ATOM     10  C4  GCD     1      26.750  25.010  25.900  1.00  0.00            
ATOM     11  H6  GCD     1      27.260  25.910  25.540  1.00  0.00            
ATOM     12  O2  GCD     1      25.660  24.790  25.000  1.00  0.00            
ATOM     13  H7  GCD     1      26.020  24.540  24.140  1.00  0.00            
ATOM     14  C5  GCD     1      27.810  23.900  25.860  1.00  0.00            
ATOM     15  H8  GCD     1      27.230  23.000  26.080  1.00  0.00            
ATOM     16  O3  GCD     1      28.520  23.890  24.610  1.00  0.00            
ATOM     17  H9  GCD     1      29.250  24.520  24.680  1.00  0.00            
ATOM     18  C6  GCD     1      28.800  23.970  27.010  1.00  0.00            
ATOM     19  O4  GCD     1      28.140  24.240  28.260  1.00  0.00            
ATOM     20  H10 GCD     1      29.410  23.060  27.040  1.00  0.00            
ATOM     21  O5  GCD     1      29.590  25.070  26.820  1.00  0.00            
ATOM     22  C7  GCD     1      30.960  24.870  26.340  1.00  0.00            
ATOM     23  H11 GCD     1      31.120  23.880  25.890  1.00  0.00            
ATOM     24  C8  GCD     1      31.230  26.010  25.370  1.00  0.00            
ATOM     25  H12 GCD     1      30.920  26.910  25.920  1.00  0.00            
ATOM     26  O6  GCD     1      30.490  25.830  24.190  1.00  0.00            
ATOM     27  H13 GCD     1      31.020  26.240  23.500  1.00  0.00            
ATOM     28  C9  GCD     1      32.670  26.130  24.980  1.00  0.00            
ATOM     29  H14 GCD     1      33.100  25.290  24.420  1.00  0.00            
ATOM     30  O7  GCD     1      33.000  27.180  24.060  1.00  0.00            
ATOM     31  H15 GCD     1      32.630  27.100  23.180  1.00  0.00            
ATOM     32  C10 GCD     1      33.550  26.220  26.240  1.00  0.00            
ATOM     33  H16 GCD     1      34.610  26.220  25.960  1.00  0.00            
ATOM     34  O8  GCD     1      33.300  25.090  27.020  1.00  0.00            
ATOM     35  C11 GCD     1      31.950  24.840  27.520  1.00  0.00            
ATOM     36  H17 GCD     1      31.660  25.600  28.250  1.00  0.00            
ATOM     37  C12 GCD     1      31.940  23.420  28.210  1.00  0.00            
ATOM     38  H18 GCD     1      31.080  23.310  28.890  1.00  0.00            
ATOM     39  H19 GCD     1      32.880  23.410  28.760  1.00  0.00            
ATOM     40  O9  GCD     1      31.990  22.310  27.260  1.00  0.00            
ATOM     41  H20 GCD     1      32.910  22.350  26.950  1.00  0.00            
ATOM     42  O10 GCD     1      33.230  27.300  27.060  1.00  0.00            
ATOM     43  C13 GCD     1      34.280  28.120  27.560  1.00  0.00            
ATOM     44  H21 GCD     1      35.220  27.590  27.390  1.00  0.00            
ATOM     45  C14 GCD     1      34.280  29.500  26.790  1.00  0.00            
ATOM     46  H22 GCD     1      33.310  29.940  27.060  1.00  0.00            
ATOM     47  O11 GCD     1      34.440  29.330  25.400  1.00  0.00            
ATOM     48  H23 GCD     1      33.770  28.740  25.030  1.00  0.00            
ATOM     49  C15 GCD     1      35.380  30.370  27.350  1.00  0.00            
ATOM     50  H24 GCD     1      36.350  29.920  27.100  1.00  0.00            
ATOM     51  O12 GCD     1      35.450  31.690  26.740  1.00  0.00            
ATOM     52  H25 GCD     1      35.220  32.350  27.400  1.00  0.00            
ATOM     53  C16 GCD     1      35.250  30.470  28.880  1.00  0.00            
ATOM     54  H26 GCD     1      36.120  31.030  29.250  1.00  0.00            
ATOM     55  O13 GCD     1      35.250  29.130  29.400  1.00  0.00            
ATOM     56  C17 GCD     1      34.130  28.340  29.060  1.00  0.00            
ATOM     57  H27 GCD     1      33.140  28.800  29.220  1.00  0.00            
ATOM     58  C18 GCD     1      34.120  27.060  29.920  1.00  0.00            
ATOM     59  H28 GCD     1      33.180  26.540  29.690  1.00  0.00            
ATOM     60  H29 GCD     1      34.080  27.280  30.990  1.00  0.00            
ATOM     61  O14 GCD     1      35.200  26.120  29.700  1.00  0.00            
ATOM     62  H30 GCD     1      35.090  25.270  30.150  1.00  0.00            
ATOM     63  O15 GCD     1      34.050  31.160  29.300  1.00  0.00            
ATOM     64  C19 GCD     1      34.200  31.900  30.500  1.00  0.00            
ATOM     65  H31 GCD     1      35.040  31.380  30.990  1.00  0.00            
ATOM     66  C20 GCD     1      34.640  33.330  30.180  1.00  0.00            
ATOM     67  H32 GCD     1      33.880  33.860  29.590  1.00  0.00            
ATOM     68  O16 GCD     1      35.940  33.370  29.660  1.00  0.00            
ATOM     69  H33 GCD     1      36.150  34.260  29.360  1.00  0.00            
ATOM     70  C21 GCD     1      34.700  34.160  31.520  1.00  0.00            
ATOM     71  H34 GCD     1      35.540  33.860  32.150  1.00  0.00            
ATOM     72  O17 GCD     1      34.910  35.550  31.250  1.00  0.00            
ATOM     73  H35 GCD     1      34.160  35.870  30.740  1.00  0.00            
ATOM     74  C22 GCD     1      33.320  34.040  32.140  1.00  0.00            
ATOM     75  H36 GCD     1      33.210  34.640  33.050  1.00  0.00            
ATOM     76  O18 GCD     1      33.160  32.690  32.440  1.00  0.00            
ATOM     77  C23 GCD     1      32.940  31.770  31.300  1.00  0.00            
ATOM     78  H37 GCD     1      32.000  31.920  30.750  1.00  0.00            
ATOM     79  C24 GCD     1      32.860  30.390  31.890  1.00  0.00            
ATOM     80  H38 GCD     1      33.800  30.230  32.440  1.00  0.00            
ATOM     81  H39 GCD     1      32.700  29.710  31.050  1.00  0.00            
ATOM     82  O19 GCD     1      31.830  30.150  32.860  1.00  0.00            
ATOM     83  H40 GCD     1      32.010  30.730  33.610  1.00  0.00            
ATOM     84  O20 GCD     1      32.280  34.370  31.170  1.00  0.00            
ATOM     85  C25 GCD     1      31.600  35.590  31.360  1.00  0.00            
ATOM     86  H41 GCD     1      32.150  36.230  32.060  1.00  0.00            
ATOM     87  C26 GCD     1      31.440  36.300  30.070  1.00  0.00            
ATOM     88  H42 GCD     1      30.870  35.600  29.450  1.00  0.00            
ATOM     89  O21 GCD     1      32.820  36.620  29.670  1.00  0.00            
ATOM     90  H43 GCD     1      32.740  37.170  28.880  1.00  0.00            
ATOM     91  C27 GCD     1      30.580  37.510  30.260  1.00  0.00            
ATOM     92  H44 GCD     1      31.080  38.210  30.940  1.00  0.00            
ATOM     93  O22 GCD     1      30.260  38.250  29.110  1.00  0.00            
ATOM     94  H45 GCD     1      31.110  38.440  28.690  1.00  0.00            
ATOM     95  C28 GCD     1      29.270  37.130  30.910  1.00  0.00            
ATOM     96  H46 GCD     1      28.740  38.020  31.260  1.00  0.00            
ATOM     97  O23 GCD     1      29.560  36.460  32.100  1.00  0.00            
ATOM     98  C29 GCD     1      30.220  35.260  32.030  1.00  0.00            
ATOM     99  H47 GCD     1      29.650  34.540  31.430  1.00  0.00            
ATOM    100  C30 GCD     1      30.260  34.490  33.380  1.00  0.00            
ATOM    101  H48 GCD     1      29.280  34.670  33.840  1.00  0.00            
ATOM    102  H49 GCD     1      30.970  35.020  34.020  1.00  0.00            
ATOM    103  O24 GCD     1      30.470  33.080  33.320  1.00  0.00            
ATOM    104  H50 GCD     1      31.390  33.030  33.050  1.00  0.00            
ATOM    105  O25 GCD     1      28.440  36.260  30.130  1.00  0.00            
ATOM    106  C31 GCD     1      27.120  36.610  29.680  1.00  0.00            
ATOM    107  H51 GCD     1      27.010  37.670  29.940  1.00  0.00            
ATOM    108  C32 GCD     1      27.010  36.480  28.170  1.00  0.00            
ATOM    109  H52 GCD     1      27.330  35.470  27.900  1.00  0.00            
ATOM    110  O26 GCD     1      27.890  37.460  27.520  1.00  0.00            
ATOM    111  H53 GCD     1      28.630  37.560  28.120  1.00  0.00            
ATOM    112  C33 GCD     1      25.560  36.760  27.710  1.00  0.00            
ATOM    113  H54 GCD     1      25.300  37.800  27.940  1.00  0.00            
ATOM    114  O27 GCD     1      25.470  36.390  26.300  1.00  0.00            
ATOM    115  H55 GCD     1      25.980  36.820  25.610  1.00  0.00            
ATOM    116  C34 GCD     1      24.520  35.980  28.520  1.00  0.00            
ATOM    117  H56 GCD     1      23.500  36.290  28.300  1.00  0.00            
ATOM    118  O28 GCD     1      24.800  36.280  29.900  1.00  0.00            
ATOM    119  C35 GCD     1      26.020  35.820  30.470  1.00  0.00            
ATOM    120  H57 GCD     1      26.080  34.740  30.240  1.00  0.00            
ATOM    121  C36 GCD     1      26.060  36.010  32.030  1.00  0.00            
ATOM    122  H58 GCD     1      27.050  35.670  32.360  1.00  0.00            
ATOM    123  H59 GCD     1      25.330  35.310  32.440  1.00  0.00            
ATOM    124  O29 GCD     1      25.770  37.360  32.500  1.00  0.00            
ATOM    125  H60 GCD     1      24.830  37.400  32.700  1.00  0.00            
ATOM    126  O30 GCD     1      24.730  34.610  28.180  1.00  0.00            
ATOM    127  C37 GCD     1      23.620  33.780  27.870  1.00  0.00            
ATOM    128  H61 GCD     1      22.730  34.430  27.880  1.00  0.00            
ATOM    129  C38 GCD     1      23.750  33.150  26.480  1.00  0.00            
ATOM    130  H62 GCD     1      24.680  32.580  26.540  1.00  0.00            
ATOM    131  O31 GCD     1      23.940  34.150  25.510  1.00  0.00            
ATOM    132  H63 GCD     1      24.560  34.790  25.890  1.00  0.00            
ATOM    133  C39 GCD     1      22.460  32.310  26.180  1.00  0.00            
ATOM    134  H64 GCD     1      21.620  33.010  26.120  1.00  0.00            
ATOM    135  O32 GCD     1      22.580  31.780  24.930  1.00  0.00            
ATOM    136  H65 GCD     1      21.710  31.690  24.510  1.00  0.00            
ATOM    137  C40 GCD     1      22.240  31.260  27.290  1.00  0.00            
ATOM    138  H66 GCD     1      21.270  30.760  27.180  1.00  0.00            
ATOM    139  O33 GCD     1      22.290  31.910  28.610  1.00  0.00            
ATOM    140  C41 GCD     1      23.480  32.710  28.970  1.00  0.00            
ATOM    141  H67 GCD     1      24.320  32.020  28.870  1.00  0.00            
ATOM    142  C42 GCD     1      23.340  33.240  30.400  1.00  0.00            
ATOM    143  H68 GCD     1      24.310  33.640  30.750  1.00  0.00            
ATOM    144  H69 GCD     1      23.080  32.370  31.000  1.00  0.00            
ATOM    145  O34 GCD     1      22.330  34.310  30.520  1.00  0.00            
ATOM    146  H70 GCD     1      21.500  33.920  30.230  1.00  0.00            
ATOM    147  O35 GCD     1      23.260  30.280  27.160  1.00  0.00            
ATOM    148  C43 GCD     1      22.920  28.900  27.480  1.00  0.00            
ATOM    149  H71 GCD     1      21.850  28.770  27.700  1.00  0.00            
ATOM    150  C44 GCD     1      23.190  28.150  26.220  1.00  0.00            
ATOM    151  H72 GCD     1      24.160  28.400  25.770  1.00  0.00            
ATOM    152  O36 GCD     1      22.170  28.570  25.350  1.00  0.00            
ATOM    153  H73 GCD     1      22.320  29.480  25.100  1.00  0.00            
ATOM    154  C45 GCD     1      23.070  26.670  26.560  1.00  0.00            
ATOM    155  H74 GCD     1      22.030  26.520  26.850  1.00  0.00            
ATOM    156  O37 GCD     1      23.350  25.860  25.420  1.00  0.00            
ATOM    157  H75 GCD     1      24.320  25.880  25.400  1.00  0.00            
ATOM    158  C46 GCD     1      24.010  26.200  27.720  1.00  0.00            
ATOM    159  H76 GCD     1      23.850  25.170  28.040  1.00  0.00            
ATOM    160  O38 GCD     1      25.310  26.400  27.250  1.00  0.00            
ATOM    161  O39 GCD     1      23.670  27.140  28.790  1.00  0.00            
ATOM    162  C47 GCD     1      23.850  28.490  28.550  1.00  0.00            
ATOM    163  H77 GCD     1      24.830  28.740  28.120  1.00  0.00            
ATOM    164  C48 GCD     1      23.710  29.210  29.870  1.00  0.00            
ATOM    165  H78 GCD     1      24.040  30.260  29.800  1.00  0.00            
ATOM    166  H79 GCD     1      24.450  28.760  30.550  1.00  0.00            
ATOM    167  O40 GCD     1      22.330  29.180  30.410  1.00  0.00            
ATOM    168  H80 GCD     1      21.900  28.350  30.180  1.00  0.00            
ATOM    169  C1  DP8     2      30.780  35.500  26.520  1.00  0.00            
ATOM    170  N1  DP8     2      30.730  34.110  26.220  1.00  0.00            
ATOM    171  C2  DP8     2      29.680  33.770  25.220  1.00  0.00            
ATOM    172  C3  DP8     2      29.410  32.240  25.040  1.00  0.00            
ATOM    173  N2  DP8     2      29.290  31.570  26.380  1.00  0.00            
ATOM    174  C4  DP8     2      29.160  30.040  26.190  1.00  0.00            
ATOM    175  C5  DP8     2      27.980  29.600  25.330  1.00  0.00            
ATOM    176  C6  DP8     2      26.800  30.340  25.360  1.00  0.00            
ATOM    177  C7  DP8     2      25.680  29.910  24.610  1.00  0.00            
ATOM    178  C8  DP8     2      25.820  28.840  23.670  1.00  0.00            
ATOM    179  C9  DP8     2      27.060  28.140  23.670  1.00  0.00            
ATOM    180  C10 DP8     2      28.120  28.500  24.480  1.00  0.00            
ATOM    181  C11 DP8     2      28.960  29.360  27.540  1.00  0.00            
ATOM    182  C12 DP8     2      27.800  29.470  28.370  1.00  0.00            
ATOM    183  C13 DP8     2      27.760  28.780  29.590  1.00  0.00            
ATOM    184  C14 DP8     2      28.900  28.180  30.110  1.00  0.00            
ATOM    185  Cl1 DP8     2      28.890  27.440  31.680  1.00  0.00            
ATOM    186  C15 DP8     2      30.080  28.130  29.380  1.00  0.00            
ATOM    187  C16 DP8     2      30.110  28.760  28.080  1.00  0.00            
ATOM    188  C17 DP8     2      30.590  31.810  27.060  1.00  0.00            
ATOM    189  C18 DP8     2      30.580  33.290  27.460  1.00  0.00            
ATOM    190  H1  DP8     2      29.820  35.870  26.910  1.00  0.00            
ATOM    191  H2  DP8     2      31.560  35.920  27.160  1.00  0.00            
ATOM    192  H3  DP8     2      30.970  36.110  25.620  1.00  0.00            
ATOM    193  H4  DP8     2      29.920  34.210  24.240  1.00  0.00            
ATOM    194  H5  DP8     2      28.720  34.210  25.510  1.00  0.00            
ATOM    195  H6  DP8     2      30.330  31.870  24.600  1.00  0.00            
ATOM    196  H7  DP8     2      28.610  32.110  24.300  1.00  0.00            
ATOM    197  H8  DP8     2      28.510  32.040  26.880  1.00  0.00            
ATOM    198  H9  DP8     2      30.070  29.690  25.710  1.00  0.00            
ATOM    199  H10 DP8     2      26.600  31.140  26.070  1.00  0.00            
ATOM    200  H11 DP8     2      24.770  30.440  24.880  1.00  0.00            
ATOM    201  H12 DP8     2      24.940  28.630  23.080  1.00  0.00            
ATOM    202  H13 DP8     2      27.220  27.310  22.980  1.00  0.00            
ATOM    203  H14 DP8     2      29.020  27.890  24.390  1.00  0.00            
ATOM    204  H15 DP8     2      26.940  30.060  28.050  1.00  0.00            
ATOM    205  H16 DP8     2      26.920  28.880  30.260  1.00  0.00            
ATOM    206  H17 DP8     2      30.990  27.660  29.730  1.00  0.00            
ATOM    207  H18 DP8     2      30.970  28.790  27.410  1.00  0.00            
ATOM    208  H19 DP8     2      31.440  31.520  26.430  1.00  0.00            
ATOM    209  H20 DP8     2      30.650  31.260  28.000  1.00  0.00            
ATOM    210  H21 DP8     2      29.620  33.500  27.940  1.00  0.00            
ATOM    211  H22 DP8     2      31.380  33.460  28.180  1.00  0.00            
TER
ENDMDL
MODEL        1
ATOM      1  H1  GCD     1      28.020  26.950  30.020  1.00  0.00            
ATOM      2  O1  GCD     1      28.260  27.640  29.390  1.00  0.00            
ATOM      3  C1  GCD     1      27.600  27.350  28.220  1.00  0.00            
ATOM      4  H2  GCD     1      26.510  27.370  28.410  1.00  0.00            
ATOM      5  H3  GCD     1      27.910  27.970  27.370  1.00  0.00            
ATOM      6  C2  GCD     1      27.800  25.840  27.980  1.00  0.00            
ATOM      7  H4  GCD     1      28.820  25.750  27.590  1.00  0.00            
ATOM      8  C3  GCD     1      26.670  25.260  27.030  1.00  0.00            
ATOM      9  H5  GCD     1      25.740  25.350  27.610  1.00  0.00            
ATOM     10  C4  GCD     1      27.040  23.770  26.940  1.00  0.00            
ATOM     11  H6  GCD     1      28.010  23.690  26.430  1.00  0.00            
ATOM     12  O2  GCD     1      26.040  23.030  26.190  1.00  0.00            
ATOM     13  H7  GCD     1      26.410  22.680  25.360  1.00  0.00            
ATOM     14  C5  GCD     1      27.090  23.050  28.260  1.00  0.00            
ATOM     15  H8  GCD     1      26.080  23.060  28.710  1.00  0.00            
ATOM     16  O3  GCD     1      27.490  21.690  28.080  1.00  0.00            
ATOM     17  H9  GCD     1      28.380  21.640  28.440  1.00  0.00            
ATOM     18  C6  GCD     1      27.950  23.820  29.240  1.00  0.00            
ATOM     19  O4  GCD     1      27.590  25.190  29.250  1.00  0.00            
ATOM     20  H10 GCD     1      27.810  23.510  30.280  1.00  0.00            
ATOM     21  O5  GCD     1      29.270  23.620  28.890  1.00  0.00            
ATOM     22  C7  GCD     1      30.150  23.060  29.870  1.00  0.00            
ATOM     23  H11 GCD     1      29.650  22.670  30.770  1.00  0.00            
ATOM     24  C8  GCD     1      30.950  21.900  29.180  1.00  0.00            
ATOM     25  H12 GCD     1      31.390  22.400  28.310  1.00  0.00            
ATOM     26  O6  GCD     1      30.100  20.930  28.580  1.00  0.00            
ATOM     27  H13 GCD     1      30.680  20.210  28.300  1.00  0.00            
ATOM     28  C9  GCD     1      32.020  21.370  30.040  1.00  0.00            
ATOM     29  H14 GCD     1      31.520  20.830  30.850  1.00  0.00            
ATOM     30  O7  GCD     1      32.880  20.540  29.300  1.00  0.00            
ATOM     31  H15 GCD     1      33.780  20.880  29.410  1.00  0.00            
ATOM     32  C10 GCD     1      32.810  22.440  30.820  1.00  0.00            
ATOM     33  H16 GCD     1      33.410  21.940  31.580  1.00  0.00            
ATOM     34  O8  GCD     1      31.960  23.410  31.410  1.00  0.00            
ATOM     35  C11 GCD     1      31.070  24.100  30.480  1.00  0.00            
ATOM     36  H17 GCD     1      31.640  24.520  29.640  1.00  0.00            
ATOM     37  C12 GCD     1      30.360  25.210  31.180  1.00  0.00            
ATOM     38  H18 GCD     1      29.740  25.790  30.480  1.00  0.00            
ATOM     39  H19 GCD     1      31.180  25.790  31.600  1.00  0.00            
ATOM     40  O9  GCD     1      29.590  24.610  32.210  1.00  0.00            
ATOM     41  H20 GCD     1      30.080  23.840  32.530  1.00  0.00            
ATOM     42  O10 GCD     1      33.610  23.030  29.850  1.00  0.00            
ATOM     43  C13 GCD     1      35.000  23.250  30.100  1.00  0.00            
ATOM     44  H21 GCD     1      35.200  22.670  31.020  1.00  0.00            
ATOM     45  C14 GCD     1      35.840  22.740  28.890  1.00  0.00            
ATOM     46  H22 GCD     1      35.440  23.080  27.930  1.00  0.00            
ATOM     47  O11 GCD     1      35.800  21.370  28.840  1.00  0.00            
ATOM     48  H23 GCD     1      36.320  21.120  28.070  1.00  0.00            
ATOM     49  C15 GCD     1      37.290  23.190  29.030  1.00  0.00            
ATOM     50  H24 GCD     1      37.580  22.680  29.960  1.00  0.00            
ATOM     51  O12 GCD     1      38.110  22.590  28.020  1.00  0.00            
ATOM     52  H25 GCD     1      38.040  23.150  27.240  1.00  0.00            
ATOM     53  C16 GCD     1      37.340  24.690  29.230  1.00  0.00            
ATOM     54  H26 GCD     1      38.370  25.000  29.440  1.00  0.00            
ATOM     55  O13 GCD     1      36.560  25.080  30.350  1.00  0.00            
ATOM     56  C17 GCD     1      35.170  24.760  30.280  1.00  0.00            
ATOM     57  H27 GCD     1      34.770  25.290  29.410  1.00  0.00            
ATOM     58  C18 GCD     1      34.480  25.380  31.480  1.00  0.00            
ATOM     59  H28 GCD     1      33.410  25.510  31.260  1.00  0.00            
ATOM     60  H29 GCD     1      34.680  26.450  31.650  1.00  0.00            
ATOM     61  O14 GCD     1      34.730  24.620  32.720  1.00  0.00            
ATOM     62  H30 GCD     1      34.080  25.030  33.290  1.00  0.00            
ATOM     63  O15 GCD     1      36.800  25.420  28.120  1.00  0.00            
ATOM     64  C19 GCD     1      37.810  25.800  27.210  1.00  0.00            
ATOM     65  H31 GCD     1      38.810  25.400  27.400  1.00  0.00            
ATOM     66  C20 GCD     1      37.370  25.350  25.740  1.00  0.00            
ATOM     67  H32 GCD     1      36.470  25.950  25.540  1.00  0.00            
ATOM     68  O16 GCD     1      37.150  23.910  25.710  1.00  0.00            
ATOM     69  H33 GCD     1      37.140  23.700  24.760  1.00  0.00            
ATOM     70  C21 GCD     1      38.340  25.780  24.690  1.00  0.00            
ATOM     71  H34 GCD     1      39.310  25.320  24.890  1.00  0.00            
ATOM     72  O17 GCD     1      37.830  25.500  23.330  1.00  0.00            
ATOM     73  H35 GCD     1      37.130  26.120  23.110  1.00  0.00            
ATOM     74  C22 GCD     1      38.600  27.340  24.790  1.00  0.00            
ATOM     75  H36 GCD     1      39.450  27.610  24.160  1.00  0.00            
ATOM     76  O18 GCD     1      38.880  27.670  26.190  1.00  0.00            
ATOM     77  C23 GCD     1      37.950  27.310  27.190  1.00  0.00            
ATOM     78  H37 GCD     1      37.000  27.770  26.900  1.00  0.00            
ATOM     79  C24 GCD     1      38.340  27.830  28.610  1.00  0.00            
ATOM     80  H38 GCD     1      39.230  27.320  29.020  1.00  0.00            
ATOM     81  H39 GCD     1      37.480  27.600  29.250  1.00  0.00            
ATOM     82  O19 GCD     1      38.600  29.240  28.650  1.00  0.00            
ATOM     83  H40 GCD     1      39.510  29.340  28.380  1.00  0.00            
ATOM     84  O20 GCD     1      37.470  27.970  24.300  1.00  0.00            
ATOM     85  C25 GCD     1      37.490  29.130  23.500  1.00  0.00            
ATOM     86  H41 GCD     1      38.530  29.450  23.350  1.00  0.00            
ATOM     87  C26 GCD     1      36.760  28.780  22.260  1.00  0.00            
ATOM     88  H42 GCD     1      35.740  28.480  22.520  1.00  0.00            
ATOM     89  O21 GCD     1      37.390  27.680  21.590  1.00  0.00            
ATOM     90  H43 GCD     1      38.330  27.890  21.550  1.00  0.00            
ATOM     91  C27 GCD     1      36.690  30.010  21.310  1.00  0.00            
ATOM     92  H44 GCD     1      37.730  30.220  21.020  1.00  0.00            
ATOM     93  O22 GCD     1      35.840  29.720  20.160  1.00  0.00            
ATOM     94  H45 GCD     1      36.300  29.050  19.650  1.00  0.00            
ATOM     95  C28 GCD     1      36.250  31.210  22.040  1.00  0.00            
ATOM     96  H46 GCD     1      36.710  32.070  21.550  1.00  0.00            
ATOM     97  O23 GCD     1      36.770  31.350  23.380  1.00  0.00            
ATOM     98  C29 GCD     1      36.630  30.150  24.190  1.00  0.00            
ATOM     99  H47 GCD     1      35.580  29.850  24.210  1.00  0.00            
ATOM    100  C30 GCD     1      37.020  30.590  25.600  1.00  0.00            
ATOM    101  H48 GCD     1      37.780  31.380  25.500  1.00  0.00            
ATOM    102  H49 GCD     1      37.420  29.750  26.190  1.00  0.00            
ATOM    103  O24 GCD     1      35.930  31.110  26.380  1.00  0.00            
ATOM    104  H50 GCD     1      36.190  31.930  26.820  1.00  0.00            
ATOM    105  O25 GCD     1      34.810  31.250  22.180  1.00  0.00            
ATOM    106  C31 GCD     1      34.150  32.420  21.850  1.00  0.00            
ATOM    107  H51 GCD     1      34.880  33.200  21.620  1.00  0.00            
ATOM    108  C32 GCD     1      33.240  32.080  20.590  1.00  0.00            
ATOM    109  H52 GCD     1      32.770  31.160  20.970  1.00  0.00            
ATOM    110  O26 GCD     1      34.100  31.850  19.420  1.00  0.00            
ATOM    111  H53 GCD     1      34.760  31.170  19.600  1.00  0.00            
ATOM    112  C33 GCD     1      32.120  33.110  20.380  1.00  0.00            
ATOM    113  H54 GCD     1      32.630  34.050  20.120  1.00  0.00            
ATOM    114  O27 GCD     1      31.250  32.670  19.290  1.00  0.00            
ATOM    115  H55 GCD     1      30.910  31.820  19.590  1.00  0.00            
ATOM    116  C34 GCD     1      31.290  33.300  21.640  1.00  0.00            
ATOM    117  H56 GCD     1      30.630  34.170  21.630  1.00  0.00            
ATOM    118  O28 GCD     1      32.220  33.710  22.650  1.00  0.00            
ATOM    119  C35 GCD     1      33.200  32.690  23.050  1.00  0.00            
ATOM    120  H57 GCD     1      32.720  31.750  23.360  1.00  0.00            
ATOM    121  C36 GCD     1      34.000  33.260  24.200  1.00  0.00            
ATOM    122  H58 GCD     1      34.440  34.220  23.930  1.00  0.00            
ATOM    123  H59 GCD     1      34.830  32.630  24.540  1.00  0.00            
ATOM    124  O29 GCD     1      33.140  33.510  25.290  1.00  0.00            
ATOM    125  H60 GCD     1      32.390  34.070  25.060  1.00  0.00            
ATOM    126  O30 GCD     1      30.700  32.020  21.970  1.00  0.00            
ATOM    127  C37 GCD     1      29.270  32.020  22.040  1.00  0.00            
ATOM    128  H61 GCD     1      28.950  32.990  21.620  1.00  0.00            
ATOM    129  C38 GCD     1      28.690  30.940  21.180  1.00  0.00            
ATOM    130  H62 GCD     1      29.140  30.030  21.600  1.00  0.00            
ATOM    131  O31 GCD     1      28.920  31.100  19.750  1.00  0.00            
ATOM    132  H63 GCD     1      28.270  31.660  19.310  1.00  0.00            
ATOM    133  C39 GCD     1      27.180  30.820  21.460  1.00  0.00            
ATOM    134  H64 GCD     1      26.740  31.780  21.160  1.00  0.00            
ATOM    135  O32 GCD     1      26.540  29.770  20.670  1.00  0.00            
ATOM    136  H65 GCD     1      26.610  28.910  21.100  1.00  0.00            
ATOM    137  C40 GCD     1      26.940  30.780  22.970  1.00  0.00            
ATOM    138  H66 GCD     1      25.870  30.950  23.130  1.00  0.00            
ATOM    139  O33 GCD     1      27.490  31.830  23.720  1.00  0.00            
ATOM    140  C41 GCD     1      28.940  31.810  23.570  1.00  0.00            
ATOM    141  H67 GCD     1      29.340  30.850  23.930  1.00  0.00            
ATOM    142  C42 GCD     1      29.500  32.880  24.560  1.00  0.00            
ATOM    143  H68 GCD     1      30.590  32.710  24.600  1.00  0.00            
ATOM    144  H69 GCD     1      29.130  32.640  25.570  1.00  0.00            
ATOM    145  O34 GCD     1      29.210  34.210  24.170  1.00  0.00            
ATOM    146  H70 GCD     1      29.790  34.740  24.730  1.00  0.00            
ATOM    147  O35 GCD     1      27.280  29.600  23.560  1.00  0.00            
ATOM    148  C43 GCD     1      26.150  28.670  23.730  1.00  0.00            
ATOM    149  H71 GCD     1      25.290  29.000  23.130  1.00  0.00            
ATOM    150  C44 GCD     1      26.540  27.310  23.270  1.00  0.00            
ATOM    151  H72 GCD     1      27.510  27.040  23.700  1.00  0.00            
ATOM    152  O36 GCD     1      26.710  27.290  21.860  1.00  0.00            
ATOM    153  H73 GCD     1      26.980  26.400  21.610  1.00  0.00            
ATOM    154  C45 GCD     1      25.540  26.280  23.690  1.00  0.00            
ATOM    155  H74 GCD     1      24.630  26.710  23.250  1.00  0.00            
ATOM    156  O37 GCD     1      25.900  24.940  23.250  1.00  0.00            
ATOM    157  H75 GCD     1      26.640  24.690  23.810  1.00  0.00            
ATOM    158  C46 GCD     1      25.380  26.330  25.180  1.00  0.00            
ATOM    159  H76 GCD     1      24.670  25.650  25.660  1.00  0.00            
ATOM    160  O38 GCD     1      26.650  26.090  25.830  1.00  0.00            
ATOM    161  O39 GCD     1      24.900  27.600  25.590  1.00  0.00            
ATOM    162  C47 GCD     1      25.760  28.660  25.320  1.00  0.00            
ATOM    163  H77 GCD     1      26.680  28.660  25.930  1.00  0.00            
ATOM    164  C48 GCD     1      24.990  29.920  25.890  1.00  0.00            
ATOM    165  H78 GCD     1      24.010  30.110  25.430  1.00  0.00            
ATOM    166  H79 GCD     1      25.530  30.810  25.560  1.00  0.00            
ATOM    167  O40 GCD     1      24.840  29.980  27.250  1.00  0.00            
ATOM    168  H80 GCD     1      24.240  29.280  27.530  1.00  0.00            
ATOM    169  C1  DP8     2      30.530  28.230  20.010  1.00  0.00            
ATOM    170  N1  DP8     2      31.190  27.740  21.280  1.00  0.00            
ATOM    171  C2  DP8     2      30.620  26.460  21.780  1.00  0.00            
ATOM    172  C3  DP8     2      31.520  25.890  22.910  1.00  0.00            
ATOM    173  N2  DP8     2      31.700  26.810  24.120  1.00  0.00            
ATOM    174  C4  DP8     2      32.710  26.200  25.060  1.00  0.00            
ATOM    175  C5  DP8     2      32.480  24.710  25.300  1.00  0.00            
ATOM    176  C6  DP8     2      31.270  24.190  25.650  1.00  0.00            
ATOM    177  C7  DP8     2      31.160  22.820  25.930  1.00  0.00            
ATOM    178  C8  DP8     2      32.290  21.980  25.810  1.00  0.00            
ATOM    179  C9  DP8     2      33.500  22.500  25.490  1.00  0.00            
ATOM    180  C10 DP8     2      33.660  23.870  25.220  1.00  0.00            
ATOM    181  C11 DP8     2      32.710  26.830  26.420  1.00  0.00            
ATOM    182  C12 DP8     2      31.570  27.290  27.160  1.00  0.00            
ATOM    183  C13 DP8     2      31.710  27.770  28.480  1.00  0.00            
ATOM    184  C14 DP8     2      32.980  27.960  29.060  1.00  0.00            
ATOM    185  Cl1 DP8     2      33.170  28.610  30.620  1.00  0.00            
ATOM    186  C15 DP8     2      34.080  27.550  28.330  1.00  0.00            
ATOM    187  C16 DP8     2      33.940  27.010  27.080  1.00  0.00            
ATOM    188  C17 DP8     2      32.310  28.100  23.520  1.00  0.00            
ATOM    189  C18 DP8     2      31.440  28.700  22.430  1.00  0.00            
ATOM    190  H1  DP8     2      30.800  29.270  19.760  1.00  0.00            
ATOM    191  H2  DP8     2      30.760  27.510  19.220  1.00  0.00            
ATOM    192  H3  DP8     2      29.450  28.260  20.240  1.00  0.00            
ATOM    193  H4  DP8     2      30.400  25.720  21.010  1.00  0.00            
ATOM    194  H5  DP8     2      29.650  26.760  22.190  1.00  0.00            
ATOM    195  H6  DP8     2      32.550  25.740  22.580  1.00  0.00            
ATOM    196  H7  DP8     2      31.230  24.880  23.210  1.00  0.00            
ATOM    197  H8  DP8     2      30.730  26.990  24.430  1.00  0.00            
ATOM    198  H9  DP8     2      33.700  26.310  24.620  1.00  0.00            
ATOM    199  H10 DP8     2      30.470  24.840  25.960  1.00  0.00            
ATOM    200  H11 DP8     2      30.180  22.460  26.240  1.00  0.00            
ATOM    201  H12 DP8     2      32.070  20.980  26.170  1.00  0.00            
ATOM    202  H13 DP8     2      34.360  21.850  25.470  1.00  0.00            
ATOM    203  H14 DP8     2      34.650  24.270  25.060  1.00  0.00            
ATOM    204  H15 DP8     2      30.550  27.300  26.790  1.00  0.00            
ATOM    205  H16 DP8     2      30.860  28.060  29.090  1.00  0.00            
ATOM    206  H17 DP8     2      35.030  27.680  28.850  1.00  0.00            
ATOM    207  H18 DP8     2      34.840  26.800  26.500  1.00  0.00            
ATOM    208  H19 DP8     2      33.300  27.870  23.150  1.00  0.00            
ATOM    209  H20 DP8     2      32.410  28.790  24.360  1.00  0.00            
ATOM    210  H21 DP8     2      30.460  28.950  22.860  1.00  0.00            
ATOM    211  H22 DP8     2      31.940  29.610  22.070  1.00  0.00            
TER
ENDMDL
MODEL        1
ATOM      1  H1  GCD     1      24.560  26.690  33.730  1.00  0.00            
ATOM      2  O1  GCD     1      24.530  25.840  33.270  1.00  0.00            
ATOM      3  C1  GCD     1      24.590  26.240  31.900  1.00  0.00            
ATOM      4  H2  GCD     1      23.670  26.800  31.680  1.00  0.00            
ATOM      5  H3  GCD     1      25.400  26.950  31.690  1.00  0.00            
ATOM      6  C2  GCD     1      24.690  25.090  30.920  1.00  0.00            
ATOM      7  H4  GCD     1      24.690  25.590  29.940  1.00  0.00            
ATOM      8  C3  GCD     1      23.650  23.990  31.070  1.00  0.00            
ATOM      9  H5  GCD     1      23.810  23.570  32.060  1.00  0.00            
ATOM     10  C4  GCD     1      23.830  22.930  30.060  1.00  0.00            
ATOM     11  H6  GCD     1      23.640  23.360  29.070  1.00  0.00            
ATOM     12  O2  GCD     1      23.030  21.830  30.390  1.00  0.00            
ATOM     13  H7  GCD     1      23.340  21.390  31.190  1.00  0.00            
ATOM     14  C5  GCD     1      25.290  22.450  30.070  1.00  0.00            
ATOM     15  H8  GCD     1      25.470  21.910  31.010  1.00  0.00            
ATOM     16  O3  GCD     1      25.530  21.490  28.970  1.00  0.00            
ATOM     17  H9  GCD     1      25.620  22.040  28.190  1.00  0.00            
ATOM     18  C6  GCD     1      26.290  23.660  29.920  1.00  0.00            
ATOM     19  O4  GCD     1      25.990  24.570  31.000  1.00  0.00            
ATOM     20  H10 GCD     1      27.320  23.320  29.990  1.00  0.00            
ATOM     21  O5  GCD     1      26.060  24.250  28.680  1.00  0.00            
ATOM     22  C7  GCD     1      27.110  24.220  27.740  1.00  0.00            
ATOM     23  H11 GCD     1      27.750  23.380  28.050  1.00  0.00            
ATOM     24  C8  GCD     1      26.540  23.950  26.350  1.00  0.00            
ATOM     25  H12 GCD     1      25.950  24.830  26.060  1.00  0.00            
ATOM     26  O6  GCD     1      25.740  22.740  26.320  1.00  0.00            
ATOM     27  H13 GCD     1      25.600  22.550  25.390  1.00  0.00            
ATOM     28  C9  GCD     1      27.640  23.860  25.290  1.00  0.00            
ATOM     29  H14 GCD     1      28.250  23.040  25.680  1.00  0.00            
ATOM     30  O7  GCD     1      27.080  23.650  24.000  1.00  0.00            
ATOM     31  H15 GCD     1      27.040  24.500  23.550  1.00  0.00            
ATOM     32  C10 GCD     1      28.450  25.160  25.360  1.00  0.00            
ATOM     33  H16 GCD     1      29.300  25.040  24.680  1.00  0.00            
ATOM     34  O8  GCD     1      29.000  25.430  26.680  1.00  0.00            
ATOM     35  C11 GCD     1      27.970  25.540  27.720  1.00  0.00            
ATOM     36  H17 GCD     1      27.380  26.410  27.400  1.00  0.00            
ATOM     37  C12 GCD     1      28.730  25.750  29.090  1.00  0.00            
ATOM     38  H18 GCD     1      27.970  25.600  29.870  1.00  0.00            
ATOM     39  H19 GCD     1      29.160  26.760  29.050  1.00  0.00            
ATOM     40  O9  GCD     1      29.700  24.780  29.360  1.00  0.00            
ATOM     41  H20 GCD     1      30.400  25.100  29.940  1.00  0.00            
ATOM     42  O10 GCD     1      27.660  26.260  24.920  1.00  0.00            
ATOM     43  C13 GCD     1      28.140  26.890  23.790  1.00  0.00            
ATOM     44  H21 GCD     1      29.040  26.380  23.430  1.00  0.00            
ATOM     45  C14 GCD     1      27.050  27.020  22.750  1.00  0.00            
ATOM     46  H22 GCD     1      26.150  27.450  23.210  1.00  0.00            
ATOM     47  O11 GCD     1      26.790  25.680  22.190  1.00  0.00            
ATOM     48  H23 GCD     1      25.990  25.710  21.650  1.00  0.00            
ATOM     49  C15 GCD     1      27.320  28.030  21.620  1.00  0.00            
ATOM     50  H24 GCD     1      28.100  27.590  20.980  1.00  0.00            
ATOM     51  O12 GCD     1      26.120  28.140  20.880  1.00  0.00            
ATOM     52  H25 GCD     1      25.610  28.940  21.070  1.00  0.00            
ATOM     53  C16 GCD     1      27.750  29.350  22.210  1.00  0.00            
ATOM     54  H26 GCD     1      28.100  30.050  21.440  1.00  0.00            
ATOM     55  O13 GCD     1      28.870  29.100  23.100  1.00  0.00            
ATOM     56  C17 GCD     1      28.650  28.300  24.260  1.00  0.00            
ATOM     57  H27 GCD     1      27.880  28.790  24.870  1.00  0.00            
ATOM     58  C18 GCD     1      29.870  28.320  25.140  1.00  0.00            
ATOM     59  H28 GCD     1      30.820  28.040  24.670  1.00  0.00            
ATOM     60  H29 GCD     1      29.690  27.640  25.980  1.00  0.00            
ATOM     61  O14 GCD     1      30.090  29.610  25.800  1.00  0.00            
ATOM     62  H30 GCD     1      30.390  30.250  25.140  1.00  0.00            
ATOM     63  O15 GCD     1      26.770  29.990  23.080  1.00  0.00            
ATOM     64  C19 GCD     1      26.350  31.290  22.710  1.00  0.00            
ATOM     65  H31 GCD     1      26.790  31.570  21.740  1.00  0.00            
ATOM     66  C20 GCD     1      24.800  31.300  22.580  1.00  0.00            
ATOM     67  H32 GCD     1      24.350  30.920  23.510  1.00  0.00            
ATOM     68  O16 GCD     1      24.340  30.350  21.590  1.00  0.00            
ATOM     69  H33 GCD     1      23.380  30.290  21.650  1.00  0.00            
ATOM     70  C21 GCD     1      24.440  32.720  22.340  1.00  0.00            
ATOM     71  H34 GCD     1      24.920  33.090  21.420  1.00  0.00            
ATOM     72  O17 GCD     1      23.050  32.900  22.310  1.00  0.00            
ATOM     73  H35 GCD     1      22.760  32.920  23.230  1.00  0.00            
ATOM     74  C22 GCD     1      24.960  33.630  23.490  1.00  0.00            
ATOM     75  H36 GCD     1      24.660  34.640  23.190  1.00  0.00            
ATOM     76  O18 GCD     1      26.350  33.550  23.480  1.00  0.00            
ATOM     77  C23 GCD     1      26.810  32.250  23.830  1.00  0.00            
ATOM     78  H37 GCD     1      26.480  31.920  24.820  1.00  0.00            
ATOM     79  C24 GCD     1      28.310  32.320  23.790  1.00  0.00            
ATOM     80  H38 GCD     1      28.600  32.610  22.770  1.00  0.00            
ATOM     81  H39 GCD     1      28.790  31.370  24.070  1.00  0.00            
ATOM     82  O19 GCD     1      28.790  33.330  24.700  1.00  0.00            
ATOM     83  H40 GCD     1      28.640  34.190  24.300  1.00  0.00            
ATOM     84  O20 GCD     1      24.360  33.250  24.680  1.00  0.00            
ATOM     85  C25 GCD     1      24.390  34.350  25.630  1.00  0.00            
ATOM     86  H41 GCD     1      25.000  35.110  25.120  1.00  0.00            
ATOM     87  C26 GCD     1      22.930  34.950  25.640  1.00  0.00            
ATOM     88  H42 GCD     1      22.330  34.140  26.080  1.00  0.00            
ATOM     89  O21 GCD     1      22.440  35.240  24.350  1.00  0.00            
ATOM     90  H43 GCD     1      21.480  35.290  24.420  1.00  0.00            
ATOM     91  C27 GCD     1      22.850  36.120  26.640  1.00  0.00            
ATOM     92  H44 GCD     1      23.520  36.880  26.210  1.00  0.00            
ATOM     93  O22 GCD     1      21.520  36.740  26.780  1.00  0.00            
ATOM     94  H45 GCD     1      20.970  36.030  27.140  1.00  0.00            
ATOM     95  C28 GCD     1      23.360  35.680  27.990  1.00  0.00            
ATOM     96  H46 GCD     1      23.390  36.450  28.760  1.00  0.00            
ATOM     97  O23 GCD     1      24.690  35.310  27.850  1.00  0.00            
ATOM     98  C29 GCD     1      24.850  34.040  27.120  1.00  0.00            
ATOM     99  H47 GCD     1      24.180  33.270  27.520  1.00  0.00            
ATOM    100  C30 GCD     1      26.270  33.520  27.270  1.00  0.00            
ATOM    101  H48 GCD     1      27.000  34.310  27.030  1.00  0.00            
ATOM    102  H49 GCD     1      26.360  32.630  26.640  1.00  0.00            
ATOM    103  O24 GCD     1      26.370  33.040  28.580  1.00  0.00            
ATOM    104  H50 GCD     1      26.840  33.770  28.990  1.00  0.00            
ATOM    105  O25 GCD     1      22.560  34.660  28.590  1.00  0.00            
ATOM    106  C31 GCD     1      21.910  34.920  29.830  1.00  0.00            
ATOM    107  H51 GCD     1      22.040  35.960  30.130  1.00  0.00            
ATOM    108  C32 GCD     1      20.470  34.640  29.570  1.00  0.00            
ATOM    109  H52 GCD     1      20.420  33.640  29.120  1.00  0.00            
ATOM    110  O26 GCD     1      19.940  35.580  28.700  1.00  0.00            
ATOM    111  H53 GCD     1      19.250  35.150  28.190  1.00  0.00            
ATOM    112  C33 GCD     1      19.720  34.650  30.940  1.00  0.00            
ATOM    113  H54 GCD     1      19.920  35.650  31.360  1.00  0.00            
ATOM    114  O27 GCD     1      18.320  34.210  30.760  1.00  0.00            
ATOM    115  H55 GCD     1      18.420  33.250  30.710  1.00  0.00            
ATOM    116  C34 GCD     1      20.350  33.750  31.970  1.00  0.00            
ATOM    117  H56 GCD     1      19.830  33.910  32.920  1.00  0.00            
ATOM    118  O28 GCD     1      21.720  34.110  32.100  1.00  0.00            
ATOM    119  C35 GCD     1      22.560  34.050  30.890  1.00  0.00            
ATOM    120  H57 GCD     1      22.520  32.990  30.600  1.00  0.00            
ATOM    121  C36 GCD     1      24.050  34.430  31.250  1.00  0.00            
ATOM    122  H58 GCD     1      24.040  35.190  32.030  1.00  0.00            
ATOM    123  H59 GCD     1      24.470  34.840  30.320  1.00  0.00            
ATOM    124  O29 GCD     1      24.840  33.330  31.690  1.00  0.00            
ATOM    125  H60 GCD     1      25.330  33.530  32.490  1.00  0.00            
ATOM    126  O30 GCD     1      20.160  32.350  31.540  1.00  0.00            
ATOM    127  C37 GCD     1      19.440  31.440  32.330  1.00  0.00            
ATOM    128  H61 GCD     1      18.910  31.930  33.150  1.00  0.00            
ATOM    129  C38 GCD     1      18.560  30.620  31.400  1.00  0.00            
ATOM    130  H62 GCD     1      19.260  30.200  30.670  1.00  0.00            
ATOM    131  O31 GCD     1      17.560  31.530  30.910  1.00  0.00            
ATOM    132  H63 GCD     1      17.000  30.970  30.360  1.00  0.00            
ATOM    133  C39 GCD     1      17.890  29.490  32.180  1.00  0.00            
ATOM    134  H64 GCD     1      17.200  29.870  32.940  1.00  0.00            
ATOM    135  O32 GCD     1      17.150  28.510  31.380  1.00  0.00            
ATOM    136  H65 GCD     1      17.770  28.000  30.850  1.00  0.00            
ATOM    137  C40 GCD     1      18.980  28.700  33.000  1.00  0.00            
ATOM    138  H66 GCD     1      18.390  28.070  33.670  1.00  0.00            
ATOM    139  O33 GCD     1      19.800  29.560  33.780  1.00  0.00            
ATOM    140  C41 GCD     1      20.520  30.530  32.940  1.00  0.00            
ATOM    141  H67 GCD     1      21.140  29.990  32.210  1.00  0.00            
ATOM    142  C42 GCD     1      21.480  31.210  33.910  1.00  0.00            
ATOM    143  H68 GCD     1      22.130  31.800  33.240  1.00  0.00            
ATOM    144  H69 GCD     1      22.090  30.460  34.430  1.00  0.00            
ATOM    145  O34 GCD     1      20.760  31.990  34.830  1.00  0.00            
ATOM    146  H70 GCD     1      20.490  31.300  35.450  1.00  0.00            
ATOM    147  O35 GCD     1      19.730  27.980  32.120  1.00  0.00            
ATOM    148  C43 GCD     1      19.660  26.560  32.130  1.00  0.00            
ATOM    149  H71 GCD     1      18.730  26.180  32.560  1.00  0.00            
ATOM    150  C44 GCD     1      19.660  26.020  30.690  1.00  0.00            
ATOM    151  H72 GCD     1      20.440  26.570  30.170  1.00  0.00            
ATOM    152  O36 GCD     1      18.450  26.440  30.140  1.00  0.00            
ATOM    153  H73 GCD     1      18.210  25.890  29.390  1.00  0.00            
ATOM    154  C45 GCD     1      19.870  24.530  30.650  1.00  0.00            
ATOM    155  H74 GCD     1      18.940  24.130  31.060  1.00  0.00            
ATOM    156  O37 GCD     1      19.870  24.110  29.280  1.00  0.00            
ATOM    157  H75 GCD     1      19.970  23.160  29.170  1.00  0.00            
ATOM    158  C46 GCD     1      21.130  24.120  31.400  1.00  0.00            
ATOM    159  H76 GCD     1      21.060  23.030  31.440  1.00  0.00            
ATOM    160  O38 GCD     1      22.320  24.620  30.770  1.00  0.00            
ATOM    161  O39 GCD     1      21.060  24.650  32.730  1.00  0.00            
ATOM    162  C47 GCD     1      20.860  26.070  32.900  1.00  0.00            
ATOM    163  H77 GCD     1      21.740  26.550  32.470  1.00  0.00            
ATOM    164  C48 GCD     1      20.880  26.240  34.400  1.00  0.00            
ATOM    165  H78 GCD     1      21.100  27.280  34.660  1.00  0.00            
ATOM    166  H79 GCD     1      21.690  25.640  34.840  1.00  0.00            
ATOM    167  O40 GCD     1      19.730  25.750  35.100  1.00  0.00            
ATOM    168  H80 GCD     1      19.670  24.830  34.840  1.00  0.00            
ATOM    169  C1  DP8     2      18.810  31.930  26.990  1.00  0.00            
ATOM    170  N1  DP8     2      19.960  31.050  26.870  1.00  0.00            
ATOM    171  C2  DP8     2      19.670  29.620  26.880  1.00  0.00            
ATOM    172  C3  DP8     2      20.930  28.880  26.250  1.00  0.00            
ATOM    173  N2  DP8     2      22.210  29.170  27.140  1.00  0.00            
ATOM    174  C4  DP8     2      23.420  28.550  26.470  1.00  0.00            
ATOM    175  C5  DP8     2      23.300  27.040  26.150  1.00  0.00            
ATOM    176  C6  DP8     2      22.640  26.160  27.080  1.00  0.00            
ATOM    177  C7  DP8     2      22.520  24.760  26.790  1.00  0.00            
ATOM    178  C8  DP8     2      23.010  24.330  25.560  1.00  0.00            
ATOM    179  C9  DP8     2      23.620  25.160  24.630  1.00  0.00            
ATOM    180  C10 DP8     2      23.680  26.540  24.930  1.00  0.00            
ATOM    181  C11 DP8     2      24.720  28.890  27.130  1.00  0.00            
ATOM    182  C12 DP8     2      25.070  28.420  28.440  1.00  0.00            
ATOM    183  C13 DP8     2      26.320  28.720  28.960  1.00  0.00            
ATOM    184  C14 DP8     2      27.220  29.550  28.280  1.00  0.00            
ATOM    185  Cl1 DP8     2      28.780  30.010  28.900  1.00  0.00            
ATOM    186  C15 DP8     2      26.920  29.860  26.980  1.00  0.00            
ATOM    187  C16 DP8     2      25.690  29.560  26.390  1.00  0.00            
ATOM    188  C17 DP8     2      22.380  30.630  27.200  1.00  0.00            
ATOM    189  C18 DP8     2      21.140  31.410  27.640  1.00  0.00            
ATOM    190  H1  DP8     2      18.130  31.770  26.140  1.00  0.00            
ATOM    191  H2  DP8     2      18.210  31.670  27.870  1.00  0.00            
ATOM    192  H3  DP8     2      19.080  32.990  26.880  1.00  0.00            
ATOM    193  H4  DP8     2      18.750  29.510  26.290  1.00  0.00            
ATOM    194  H5  DP8     2      19.530  29.310  27.920  1.00  0.00            
ATOM    195  H6  DP8     2      21.130  29.300  25.270  1.00  0.00            
ATOM    196  H7  DP8     2      20.780  27.810  26.090  1.00  0.00            
ATOM    197  H8  DP8     2      22.000  28.860  28.100  1.00  0.00            
ATOM    198  H9  DP8     2      23.470  28.960  25.460  1.00  0.00            
ATOM    199  H10 DP8     2      22.200  26.430  28.040  1.00  0.00            
ATOM    200  H11 DP8     2      22.060  23.990  27.410  1.00  0.00            
ATOM    201  H12 DP8     2      22.980  23.260  25.370  1.00  0.00            
ATOM    202  H13 DP8     2      24.080  24.750  23.730  1.00  0.00            
ATOM    203  H14 DP8     2      24.190  27.230  24.260  1.00  0.00            
ATOM    204  H15 DP8     2      24.360  27.750  28.920  1.00  0.00            
ATOM    205  H16 DP8     2      26.610  28.400  29.950  1.00  0.00            
ATOM    206  H17 DP8     2      27.650  30.410  26.390  1.00  0.00            
ATOM    207  H18 DP8     2      25.550  29.830  25.350  1.00  0.00            
ATOM    208  H19 DP8     2      22.700  31.060  26.250  1.00  0.00            
ATOM    209  H20 DP8     2      23.190  30.790  27.910  1.00  0.00            
ATOM    210  H21 DP8     2      21.040  31.230  28.720  1.00  0.00            
ATOM    211  H22 DP8     2      21.310  32.450  27.330  1.00  0.00            
TER
ENDMDL
MODEL        1
ATOM      1  H1  GCD     1      32.880  32.710  38.060  1.00  0.00            
ATOM      2  O1  GCD     1      32.410  32.850  37.230  1.00  0.00            
ATOM      3  C1  GCD     1      31.460  31.790  36.940  1.00  0.00            
ATOM      4  H2  GCD     1      30.750  31.630  37.760  1.00  0.00            
ATOM      5  H3  GCD     1      30.910  32.050  36.030  1.00  0.00            
ATOM      6  C2  GCD     1      32.050  30.470  36.690  1.00  0.00            
ATOM      7  H4  GCD     1      32.950  30.560  36.070  1.00  0.00            
ATOM      8  C3  GCD     1      31.080  29.440  36.070  1.00  0.00            
ATOM      9  H5  GCD     1      30.120  29.440  36.600  1.00  0.00            
ATOM     10  C4  GCD     1      31.730  28.060  35.930  1.00  0.00            
ATOM     11  H6  GCD     1      32.640  28.030  35.320  1.00  0.00            
ATOM     12  O2  GCD     1      30.820  27.090  35.310  1.00  0.00            
ATOM     13  H7  GCD     1      30.570  27.590  34.520  1.00  0.00            
ATOM     14  C5  GCD     1      32.270  27.550  37.230  1.00  0.00            
ATOM     15  H8  GCD     1      31.380  27.340  37.830  1.00  0.00            
ATOM     16  O3  GCD     1      33.000  26.330  37.080  1.00  0.00            
ATOM     17  H9  GCD     1      32.440  25.600  36.800  1.00  0.00            
ATOM     18  C6  GCD     1      33.090  28.620  37.990  1.00  0.00            
ATOM     19  O4  GCD     1      32.410  29.880  37.960  1.00  0.00            
ATOM     20  H10 GCD     1      33.370  28.440  39.030  1.00  0.00            
ATOM     21  O5  GCD     1      34.310  28.850  37.230  1.00  0.00            
ATOM     22  C7  GCD     1      35.480  28.170  37.790  1.00  0.00            
ATOM     23  H11 GCD     1      35.230  27.240  38.330  1.00  0.00            
ATOM     24  C8  GCD     1      36.340  27.850  36.560  1.00  0.00            
ATOM     25  H12 GCD     1      36.250  28.650  35.810  1.00  0.00            
ATOM     26  O6  GCD     1      35.800  26.670  35.920  1.00  0.00            
ATOM     27  H13 GCD     1      34.860  26.840  35.830  1.00  0.00            
ATOM     28  C9  GCD     1      37.850  27.530  36.860  1.00  0.00            
ATOM     29  H14 GCD     1      37.880  26.540  37.340  1.00  0.00            
ATOM     30  O7  GCD     1      38.700  27.380  35.720  1.00  0.00            
ATOM     31  H15 GCD     1      38.300  26.670  35.220  1.00  0.00            
ATOM     32  C10 GCD     1      38.430  28.560  37.730  1.00  0.00            
ATOM     33  H16 GCD     1      39.380  28.200  38.150  1.00  0.00            
ATOM     34  O8  GCD     1      37.620  28.700  38.900  1.00  0.00            
ATOM     35  C11 GCD     1      36.210  29.090  38.710  1.00  0.00            
ATOM     36  H17 GCD     1      36.290  30.090  38.270  1.00  0.00            
ATOM     37  C12 GCD     1      35.600  29.300  40.160  1.00  0.00            
ATOM     38  H18 GCD     1      34.590  29.740  40.120  1.00  0.00            
ATOM     39  H19 GCD     1      36.200  29.990  40.770  1.00  0.00            
ATOM     40  O9  GCD     1      35.550  28.040  40.820  1.00  0.00            
ATOM     41  H20 GCD     1      36.280  27.500  40.490  1.00  0.00            
ATOM     42  O10 GCD     1      38.660  29.820  37.060  1.00  0.00            
ATOM     43  C13 GCD     1      39.830  30.440  37.290  1.00  0.00            
ATOM     44  H21 GCD     1      40.380  30.140  38.190  1.00  0.00            
ATOM     45  C14 GCD     1      40.730  30.120  36.050  1.00  0.00            
ATOM     46  H22 GCD     1      40.150  30.500  35.200  1.00  0.00            
ATOM     47  O11 GCD     1      41.170  28.740  35.990  1.00  0.00            
ATOM     48  H23 GCD     1      40.330  28.290  35.820  1.00  0.00            
ATOM     49  C15 GCD     1      42.050  30.870  36.090  1.00  0.00            
ATOM     50  H24 GCD     1      42.620  30.680  37.000  1.00  0.00            
ATOM     51  O12 GCD     1      42.890  30.830  34.940  1.00  0.00            
ATOM     52  H25 GCD     1      42.460  31.310  34.220  1.00  0.00            
ATOM     53  C16 GCD     1      41.750  32.380  36.260  1.00  0.00            
ATOM     54  H26 GCD     1      42.560  33.060  36.540  1.00  0.00            
ATOM     55  O13 GCD     1      40.930  32.660  37.390  1.00  0.00            
ATOM     56  C17 GCD     1      39.620  31.980  37.360  1.00  0.00            
ATOM     57  H27 GCD     1      39.160  32.300  36.410  1.00  0.00            
ATOM     58  C18 GCD     1      38.760  32.360  38.520  1.00  0.00            
ATOM     59  H28 GCD     1      37.690  32.130  38.530  1.00  0.00            
ATOM     60  H29 GCD     1      38.840  33.460  38.530  1.00  0.00            
ATOM     61  O14 GCD     1      39.230  31.730  39.790  1.00  0.00            
ATOM     62  H30 GCD     1      39.110  32.320  40.550  1.00  0.00            
ATOM     63  O15 GCD     1      41.090  32.910  35.120  1.00  0.00            
ATOM     64  C19 GCD     1      41.460  34.160  34.610  1.00  0.00            
ATOM     65  H31 GCD     1      42.230  34.720  35.150  1.00  0.00            
ATOM     66  C20 GCD     1      41.920  33.960  33.200  1.00  0.00            
ATOM     67  H32 GCD     1      41.150  33.380  32.670  1.00  0.00            
ATOM     68  O16 GCD     1      43.100  33.120  33.220  1.00  0.00            
ATOM     69  H33 GCD     1      43.440  33.050  32.320  1.00  0.00            
ATOM     70  C21 GCD     1      42.190  35.290  32.490  1.00  0.00            
ATOM     71  H34 GCD     1      42.960  35.870  33.040  1.00  0.00            
ATOM     72  O17 GCD     1      42.500  35.200  31.090  1.00  0.00            
ATOM     73  H35 GCD     1      41.730  34.920  30.580  1.00  0.00            
ATOM     74  C22 GCD     1      41.000  36.170  32.660  1.00  0.00            
ATOM     75  H36 GCD     1      41.210  37.170  32.280  1.00  0.00            
ATOM     76  O18 GCD     1      40.600  36.340  33.980  1.00  0.00            
ATOM     77  C23 GCD     1      40.270  35.160  34.720  1.00  0.00            
ATOM     78  H37 GCD     1      39.390  34.660  34.290  1.00  0.00            
ATOM     79  C24 GCD     1      39.990  35.580  36.220  1.00  0.00            
ATOM     80  H38 GCD     1      39.570  34.690  36.700  1.00  0.00            
ATOM     81  H39 GCD     1      39.180  36.310  36.080  1.00  0.00            
ATOM     82  O19 GCD     1      41.080  36.200  36.840  1.00  0.00            
ATOM     83  H40 GCD     1      41.330  36.850  36.170  1.00  0.00            
ATOM     84  O20 GCD     1      39.800  35.720  31.890  1.00  0.00            
ATOM     85  C25 GCD     1      39.430  36.460  30.720  1.00  0.00            
ATOM     86  H41 GCD     1      40.290  37.110  30.520  1.00  0.00            
ATOM     87  C26 GCD     1      39.170  35.510  29.500  1.00  0.00            
ATOM     88  H42 GCD     1      38.420  34.730  29.690  1.00  0.00            
ATOM     89  O21 GCD     1      40.400  34.740  29.210  1.00  0.00            
ATOM     90  H43 GCD     1      40.210  34.250  28.400  1.00  0.00            
ATOM     91  C27 GCD     1      38.600  36.330  28.330  1.00  0.00            
ATOM     92  H44 GCD     1      39.510  36.850  28.010  1.00  0.00            
ATOM     93  O22 GCD     1      38.100  35.270  27.320  1.00  0.00            
ATOM     94  H45 GCD     1      37.570  35.550  26.570  1.00  0.00            
ATOM     95  C28 GCD     1      37.500  37.310  28.740  1.00  0.00            
ATOM     96  H46 GCD     1      37.470  38.080  27.970  1.00  0.00            
ATOM     97  O23 GCD     1      37.850  37.920  29.960  1.00  0.00            
ATOM     98  C29 GCD     1      38.100  37.120  31.040  1.00  0.00            
ATOM     99  H47 GCD     1      37.360  36.310  31.120  1.00  0.00            
ATOM    100  C30 GCD     1      38.010  37.970  32.310  1.00  0.00            
ATOM    101  H48 GCD     1      38.150  37.300  33.170  1.00  0.00            
ATOM    102  H49 GCD     1      37.020  38.430  32.420  1.00  0.00            
ATOM    103  O24 GCD     1      38.980  38.950  32.330  1.00  0.00            
ATOM    104  H50 GCD     1      38.760  39.250  33.220  1.00  0.00            
ATOM    105  O25 GCD     1      36.290  36.650  29.010  1.00  0.00            
ATOM    106  C31 GCD     1      35.150  37.220  28.420  1.00  0.00            
ATOM    107  H51 GCD     1      35.340  38.220  28.020  1.00  0.00            
ATOM    108  C32 GCD     1      34.630  36.400  27.180  1.00  0.00            
ATOM    109  H52 GCD     1      34.390  35.350  27.400  1.00  0.00            
ATOM    110  O26 GCD     1      35.560  36.450  26.070  1.00  0.00            
ATOM    111  H53 GCD     1      35.220  35.680  25.600  1.00  0.00            
ATOM    112  C33 GCD     1      33.240  36.900  26.840  1.00  0.00            
ATOM    113  H54 GCD     1      33.360  37.900  26.410  1.00  0.00            
ATOM    114  O27 GCD     1      32.520  36.020  25.920  1.00  0.00            
ATOM    115  H55 GCD     1      32.510  35.100  26.230  1.00  0.00            
ATOM    116  C34 GCD     1      32.370  36.870  28.050  1.00  0.00            
ATOM    117  H56 GCD     1      31.350  37.190  27.810  1.00  0.00            
ATOM    118  O28 GCD     1      32.850  37.790  29.010  1.00  0.00            
ATOM    119  C35 GCD     1      34.110  37.410  29.560  1.00  0.00            
ATOM    120  H57 GCD     1      34.030  36.540  30.220  1.00  0.00            
ATOM    121  C36 GCD     1      34.460  38.490  30.630  1.00  0.00            
ATOM    122  H58 GCD     1      34.690  39.440  30.120  1.00  0.00            
ATOM    123  H59 GCD     1      35.410  38.100  31.000  1.00  0.00            
ATOM    124  O29 GCD     1      33.500  38.570  31.760  1.00  0.00            
ATOM    125  H60 GCD     1      32.640  38.930  31.510  1.00  0.00            
ATOM    126  O30 GCD     1      32.310  35.610  28.650  1.00  0.00            
ATOM    127  C37 GCD     1      31.110  34.760  28.570  1.00  0.00            
ATOM    128  H61 GCD     1      30.460  35.170  27.780  1.00  0.00            
ATOM    129  C38 GCD     1      31.480  33.350  28.360  1.00  0.00            
ATOM    130  H62 GCD     1      32.300  33.090  29.040  1.00  0.00            
ATOM    131  O31 GCD     1      31.910  33.180  27.020  1.00  0.00            
ATOM    132  H63 GCD     1      32.480  32.400  27.050  1.00  0.00            
ATOM    133  C39 GCD     1      30.350  32.450  28.570  1.00  0.00            
ATOM    134  H64 GCD     1      29.640  32.600  27.750  1.00  0.00            
ATOM    135  O32 GCD     1      30.780  30.990  28.600  1.00  0.00            
ATOM    136  H65 GCD     1      30.860  30.780  27.660  1.00  0.00            
ATOM    137  C40 GCD     1      29.580  32.690  29.830  1.00  0.00            
ATOM    138  H66 GCD     1      28.680  32.080  29.880  1.00  0.00            
ATOM    139  O33 GCD     1      29.270  34.070  30.020  1.00  0.00            
ATOM    140  C41 GCD     1      30.440  34.910  29.960  1.00  0.00            
ATOM    141  H67 GCD     1      31.150  34.650  30.750  1.00  0.00            
ATOM    142  C42 GCD     1      30.080  36.400  30.310  1.00  0.00            
ATOM    143  H68 GCD     1      30.950  36.950  30.690  1.00  0.00            
ATOM    144  H69 GCD     1      29.290  36.340  31.070  1.00  0.00            
ATOM    145  O34 GCD     1      29.440  37.050  29.200  1.00  0.00            
ATOM    146  H70 GCD     1      28.810  36.430  28.820  1.00  0.00            
ATOM    147  O35 GCD     1      30.370  32.300  30.950  1.00  0.00            
ATOM    148  C43 GCD     1      29.590  31.560  31.960  1.00  0.00            
ATOM    149  H71 GCD     1      28.500  31.570  31.840  1.00  0.00            
ATOM    150  C44 GCD     1      30.030  30.130  31.890  1.00  0.00            
ATOM    151  H72 GCD     1      31.120  30.140  32.070  1.00  0.00            
ATOM    152  O36 GCD     1      29.760  29.550  30.600  1.00  0.00            
ATOM    153  H73 GCD     1      30.050  30.250  30.010  1.00  0.00            
ATOM    154  C45 GCD     1      29.320  29.320  33.020  1.00  0.00            
ATOM    155  H74 GCD     1      28.260  29.380  32.770  1.00  0.00            
ATOM    156  O37 GCD     1      29.780  27.960  33.040  1.00  0.00            
ATOM    157  H75 GCD     1      29.630  27.560  32.170  1.00  0.00            
ATOM    158  C46 GCD     1      29.490  30.050  34.380  1.00  0.00            
ATOM    159  H76 GCD     1      28.870  29.550  35.130  1.00  0.00            
ATOM    160  O38 GCD     1      30.790  29.890  34.760  1.00  0.00            
ATOM    161  O39 GCD     1      29.170  31.480  34.300  1.00  0.00            
ATOM    162  C47 GCD     1      29.840  32.210  33.250  1.00  0.00            
ATOM    163  H77 GCD     1      30.920  32.270  33.460  1.00  0.00            
ATOM    164  C48 GCD     1      29.180  33.550  33.370  1.00  0.00            
ATOM    165  H78 GCD     1      28.090  33.510  33.290  1.00  0.00            
ATOM    166  H79 GCD     1      29.540  34.150  32.520  1.00  0.00            
ATOM    167  O40 GCD     1      29.610  34.340  34.510  1.00  0.00            
ATOM    168  H80 GCD     1      28.830  34.420  35.080  1.00  0.00            
ATOM    169  C1  DP8     2      33.290  28.560  28.690  1.00  0.00            
ATOM    170  N1  DP8     2      34.350  29.410  29.020  1.00  0.00            
ATOM    171  C2  DP8     2      35.540  28.590  29.290  1.00  0.00            
ATOM    172  C3  DP8     2      36.750  29.440  29.790  1.00  0.00            
ATOM    173  N2  DP8     2      36.350  30.230  31.050  1.00  0.00            
ATOM    174  C4  DP8     2      37.410  31.230  31.550  1.00  0.00            
ATOM    175  C5  DP8     2      38.830  30.650  31.700  1.00  0.00            
ATOM    176  C6  DP8     2      39.030  29.460  32.440  1.00  0.00            
ATOM    177  C7  DP8     2      40.310  28.900  32.660  1.00  0.00            
ATOM    178  C8  DP8     2      41.350  29.590  32.050  1.00  0.00            
ATOM    179  C9  DP8     2      41.180  30.720  31.260  1.00  0.00            
ATOM    180  C10 DP8     2      39.890  31.290  31.100  1.00  0.00            
ATOM    181  C11 DP8     2      36.940  31.780  32.850  1.00  0.00            
ATOM    182  C12 DP8     2      36.560  31.030  33.980  1.00  0.00            
ATOM    183  C13 DP8     2      36.280  31.700  35.240  1.00  0.00            
ATOM    184  C14 DP8     2      36.360  33.110  35.250  1.00  0.00            
ATOM    185  Cl1 DP8     2      35.730  33.960  36.670  1.00  0.00            
ATOM    186  C15 DP8     2      36.860  33.860  34.120  1.00  0.00            
ATOM    187  C16 DP8     2      37.180  33.220  32.900  1.00  0.00            
ATOM    188  C17 DP8     2      35.200  31.120  30.650  1.00  0.00            
ATOM    189  C18 DP8     2      34.020  30.310  30.130  1.00  0.00            
ATOM    190  H1  DP8     2      33.080  27.840  29.490  1.00  0.00            
ATOM    191  H2  DP8     2      32.520  29.300  28.430  1.00  0.00            
ATOM    192  H3  DP8     2      33.520  27.950  27.810  1.00  0.00            
ATOM    193  H4  DP8     2      35.830  28.050  28.390  1.00  0.00            
ATOM    194  H5  DP8     2      35.220  27.830  30.010  1.00  0.00            
ATOM    195  H6  DP8     2      36.980  30.180  29.010  1.00  0.00            
ATOM    196  H7  DP8     2      37.690  28.920  29.980  1.00  0.00            
ATOM    197  H8  DP8     2      36.130  29.520  31.760  1.00  0.00            
ATOM    198  H9  DP8     2      37.490  32.050  30.830  1.00  0.00            
ATOM    199  H10 DP8     2      38.200  29.010  32.960  1.00  0.00            
ATOM    200  H11 DP8     2      40.370  28.000  33.270  1.00  0.00            
ATOM    201  H12 DP8     2      42.350  29.220  32.260  1.00  0.00            
ATOM    202  H13 DP8     2      42.010  31.190  30.730  1.00  0.00            
ATOM    203  H14 DP8     2      39.850  32.240  30.580  1.00  0.00            
ATOM    204  H15 DP8     2      36.540  29.950  33.930  1.00  0.00            
ATOM    205  H16 DP8     2      35.910  31.160  36.110  1.00  0.00            
ATOM    206  H17 DP8     2      36.930  34.930  34.280  1.00  0.00            
ATOM    207  H18 DP8     2      37.590  33.780  32.070  1.00  0.00            
ATOM    208  H19 DP8     2      35.520  31.760  29.830  1.00  0.00            
ATOM    209  H20 DP8     2      34.860  31.700  31.510  1.00  0.00            
ATOM    210  H21 DP8     2      33.610  29.670  30.920  1.00  0.00            
ATOM    211  H22 DP8     2      33.140  30.940  29.910  1.00  0.00            
TER
ENDMDL
MODEL        1
ATOM      1  H1  GCD     1      24.820  12.400  29.580  1.00  0.00            
ATOM      2  O1  GCD     1      25.370  12.210  28.820  1.00  0.00            
ATOM      3  C1  GCD     1      24.520  12.690  27.710  1.00  0.00            
ATOM      4  H2  GCD     1      23.690  12.000  27.530  1.00  0.00            
ATOM      5  H3  GCD     1      24.020  13.610  28.040  1.00  0.00            
ATOM      6  C2  GCD     1      25.310  13.040  26.450  1.00  0.00            
ATOM      7  H4  GCD     1      25.980  13.890  26.620  1.00  0.00            
ATOM      8  C3  GCD     1      24.440  13.350  25.290  1.00  0.00            
ATOM      9  H5  GCD     1      23.830  12.440  25.250  1.00  0.00            
ATOM     10  C4  GCD     1      25.230  13.380  23.990  1.00  0.00            
ATOM     11  H6  GCD     1      25.960  14.200  24.070  1.00  0.00            
ATOM     12  O2  GCD     1      24.290  13.730  22.990  1.00  0.00            
ATOM     13  H7  GCD     1      24.430  13.080  22.290  1.00  0.00            
ATOM     14  C5  GCD     1      25.920  12.130  23.630  1.00  0.00            
ATOM     15  H8  GCD     1      25.170  11.350  23.480  1.00  0.00            
ATOM     16  O3  GCD     1      26.710  12.230  22.420  1.00  0.00            
ATOM     17  H9  GCD     1      27.640  12.210  22.680  1.00  0.00            
ATOM     18  C6  GCD     1      26.790  11.770  24.860  1.00  0.00            
ATOM     19  O4  GCD     1      26.070  11.790  26.120  1.00  0.00            
ATOM     20  H10 GCD     1      27.200  10.800  24.560  1.00  0.00            
ATOM     21  O5  GCD     1      27.830  12.720  25.010  1.00  0.00            
ATOM     22  C7  GCD     1      29.130  12.110  25.150  1.00  0.00            
ATOM     23  H11 GCD     1      29.100  11.020  25.320  1.00  0.00            
ATOM     24  C8  GCD     1      29.990  12.430  23.920  1.00  0.00            
ATOM     25  H12 GCD     1      29.940  13.510  23.730  1.00  0.00            
ATOM     26  O6  GCD     1      29.350  11.760  22.780  1.00  0.00            
ATOM     27  H13 GCD     1      29.860  11.990  22.000  1.00  0.00            
ATOM     28  C9  GCD     1      31.480  12.090  24.130  1.00  0.00            
ATOM     29  H14 GCD     1      31.620  11.020  24.280  1.00  0.00            
ATOM     30  O7  GCD     1      32.190  12.480  22.940  1.00  0.00            
ATOM     31  H15 GCD     1      32.610  13.340  23.050  1.00  0.00            
ATOM     32  C10 GCD     1      31.980  12.880  25.410  1.00  0.00            
ATOM     33  H16 GCD     1      33.020  12.660  25.660  1.00  0.00            
ATOM     34  O8  GCD     1      31.170  12.400  26.480  1.00  0.00            
ATOM     35  C11 GCD     1      29.800  12.830  26.380  1.00  0.00            
ATOM     36  H17 GCD     1      29.760  13.910  26.170  1.00  0.00            
ATOM     37  C12 GCD     1      28.960  12.550  27.640  1.00  0.00            
ATOM     38  H18 GCD     1      28.120  13.250  27.600  1.00  0.00            
ATOM     39  H19 GCD     1      29.610  12.780  28.490  1.00  0.00            
ATOM     40  O9  GCD     1      28.470  11.260  27.740  1.00  0.00            
ATOM     41  H20 GCD     1      27.580  11.340  27.400  1.00  0.00            
ATOM     42  O10 GCD     1      32.020  14.290  25.110  1.00  0.00            
ATOM     43  C13 GCD     1      33.300  14.840  25.060  1.00  0.00            
ATOM     44  H21 GCD     1      34.100  14.100  24.920  1.00  0.00            
ATOM     45  C14 GCD     1      33.460  15.740  23.830  1.00  0.00            
ATOM     46  H22 GCD     1      32.650  16.470  23.950  1.00  0.00            
ATOM     47  O11 GCD     1      33.240  15.020  22.590  1.00  0.00            
ATOM     48  H23 GCD     1      33.730  15.560  21.950  1.00  0.00            
ATOM     49  C15 GCD     1      34.720  16.490  23.800  1.00  0.00            
ATOM     50  H24 GCD     1      35.510  15.720  23.830  1.00  0.00            
ATOM     51  O12 GCD     1      34.800  17.320  22.650  1.00  0.00            
ATOM     52  H25 GCD     1      35.690  17.650  22.540  1.00  0.00            
ATOM     53  C16 GCD     1      34.850  17.280  25.110  1.00  0.00            
ATOM     54  H26 GCD     1      35.850  17.720  25.200  1.00  0.00            
ATOM     55  O13 GCD     1      34.620  16.420  26.260  1.00  0.00            
ATOM     56  C17 GCD     1      33.410  15.630  26.340  1.00  0.00            
ATOM     57  H27 GCD     1      32.520  16.270  26.340  1.00  0.00            
ATOM     58  C18 GCD     1      33.410  14.780  27.630  1.00  0.00            
ATOM     59  H28 GCD     1      32.340  14.530  27.690  1.00  0.00            
ATOM     60  H29 GCD     1      33.730  15.360  28.500  1.00  0.00            
ATOM     61  O14 GCD     1      34.310  13.660  27.520  1.00  0.00            
ATOM     62  H30 GCD     1      35.040  14.040  27.020  1.00  0.00            
ATOM     63  O15 GCD     1      33.780  18.280  25.220  1.00  0.00            
ATOM     64  C19 GCD     1      34.080  19.690  25.200  1.00  0.00            
ATOM     65  H31 GCD     1      35.130  19.760  24.890  1.00  0.00            
ATOM     66  C20 GCD     1      33.150  20.390  24.230  1.00  0.00            
ATOM     67  H32 GCD     1      32.170  20.050  24.570  1.00  0.00            
ATOM     68  O16 GCD     1      33.330  20.000  22.900  1.00  0.00            
ATOM     69  H33 GCD     1      33.300  19.040  22.860  1.00  0.00            
ATOM     70  C21 GCD     1      33.230  21.890  24.280  1.00  0.00            
ATOM     71  H34 GCD     1      34.230  22.250  24.010  1.00  0.00            
ATOM     72  O17 GCD     1      32.190  22.490  23.510  1.00  0.00            
ATOM     73  H35 GCD     1      31.650  23.070  24.070  1.00  0.00            
ATOM     74  C22 GCD     1      33.240  22.390  25.700  1.00  0.00            
ATOM     75  H36 GCD     1      33.520  23.430  25.480  1.00  0.00            
ATOM     76  O18 GCD     1      34.150  21.670  26.540  1.00  0.00            
ATOM     77  C23 GCD     1      33.920  20.250  26.620  1.00  0.00            
ATOM     78  H37 GCD     1      32.900  20.290  27.030  1.00  0.00            
ATOM     79  C24 GCD     1      34.760  19.570  27.680  1.00  0.00            
ATOM     80  H38 GCD     1      35.790  19.630  27.290  1.00  0.00            
ATOM     81  H39 GCD     1      34.470  18.520  27.830  1.00  0.00            
ATOM     82  O19 GCD     1      34.560  20.270  28.860  1.00  0.00            
ATOM     83  H40 GCD     1      34.660  21.190  28.590  1.00  0.00            
ATOM     84  O20 GCD     1      31.900  22.320  26.230  1.00  0.00            
ATOM     85  C25 GCD     1      31.530  23.440  26.900  1.00  0.00            
ATOM     86  H41 GCD     1      32.390  24.060  27.160  1.00  0.00            
ATOM     87  C26 GCD     1      30.510  24.200  26.000  1.00  0.00            
ATOM     88  H42 GCD     1      29.750  23.510  25.630  1.00  0.00            
ATOM     89  O21 GCD     1      31.120  24.720  24.840  1.00  0.00            
ATOM     90  H43 GCD     1      30.590  25.470  24.550  1.00  0.00            
ATOM     91  C27 GCD     1      29.920  25.450  26.780  1.00  0.00            
ATOM     92  H44 GCD     1      30.780  26.090  27.000  1.00  0.00            
ATOM     93  O22 GCD     1      28.970  26.250  26.000  1.00  0.00            
ATOM     94  H45 GCD     1      29.440  26.590  25.230  1.00  0.00            
ATOM     95  C28 GCD     1      29.300  24.970  28.120  1.00  0.00            
ATOM     96  H46 GCD     1      29.020  25.930  28.570  1.00  0.00            
ATOM     97  O23 GCD     1      30.350  24.350  28.810  1.00  0.00            
ATOM     98  C29 GCD     1      30.820  23.110  28.190  1.00  0.00            
ATOM     99  H47 GCD     1      30.010  22.430  27.920  1.00  0.00            
ATOM    100  C30 GCD     1      31.830  22.410  29.100  1.00  0.00            
ATOM    101  H48 GCD     1      32.590  23.090  29.510  1.00  0.00            
ATOM    102  H49 GCD     1      32.410  21.580  28.670  1.00  0.00            
ATOM    103  O24 GCD     1      31.150  21.910  30.210  1.00  0.00            
ATOM    104  H50 GCD     1      30.470  21.240  30.080  1.00  0.00            
ATOM    105  O25 GCD     1      28.120  24.130  27.930  1.00  0.00            
ATOM    106  C31 GCD     1      26.970  24.490  28.630  1.00  0.00            
ATOM    107  H51 GCD     1      27.100  25.440  29.170  1.00  0.00            
ATOM    108  C32 GCD     1      25.840  24.710  27.620  1.00  0.00            
ATOM    109  H52 GCD     1      25.790  23.790  27.030  1.00  0.00            
ATOM    110  O26 GCD     1      26.070  25.900  26.770  1.00  0.00            
ATOM    111  H53 GCD     1      27.020  25.950  26.590  1.00  0.00            
ATOM    112  C33 GCD     1      24.440  24.920  28.310  1.00  0.00            
ATOM    113  H54 GCD     1      24.430  25.840  28.910  1.00  0.00            
ATOM    114  O27 GCD     1      23.410  25.040  27.360  1.00  0.00            
ATOM    115  H55 GCD     1      23.360  24.200  26.890  1.00  0.00            
ATOM    116  C34 GCD     1      24.210  23.680  29.240  1.00  0.00            
ATOM    117  H56 GCD     1      23.320  23.870  29.830  1.00  0.00            
ATOM    118  O28 GCD     1      25.270  23.680  30.160  1.00  0.00            
ATOM    119  C35 GCD     1      26.580  23.380  29.610  1.00  0.00            
ATOM    120  H57 GCD     1      26.550  22.400  29.120  1.00  0.00            
ATOM    121  C36 GCD     1      27.610  23.230  30.780  1.00  0.00            
ATOM    122  H58 GCD     1      27.600  24.090  31.460  1.00  0.00            
ATOM    123  H59 GCD     1      28.630  23.100  30.410  1.00  0.00            
ATOM    124  O29 GCD     1      27.320  22.080  31.510  1.00  0.00            
ATOM    125  H60 GCD     1      26.420  22.170  31.820  1.00  0.00            
ATOM    126  O30 GCD     1      24.220  22.480  28.470  1.00  0.00            
ATOM    127  C37 GCD     1      22.990  22.030  27.920  1.00  0.00            
ATOM    128  H61 GCD     1      22.210  22.800  28.010  1.00  0.00            
ATOM    129  C38 GCD     1      23.130  21.640  26.460  1.00  0.00            
ATOM    130  H62 GCD     1      24.000  21.030  26.150  1.00  0.00            
ATOM    131  O31 GCD     1      23.350  22.830  25.700  1.00  0.00            
ATOM    132  H63 GCD     1      23.610  22.560  24.810  1.00  0.00            
ATOM    133  C39 GCD     1      21.880  21.000  25.940  1.00  0.00            
ATOM    134  H64 GCD     1      21.080  21.750  26.040  1.00  0.00            
ATOM    135  O32 GCD     1      21.970  20.660  24.480  1.00  0.00            
ATOM    136  H65 GCD     1      21.910  21.480  23.970  1.00  0.00            
ATOM    137  C40 GCD     1      21.530  19.720  26.820  1.00  0.00            
ATOM    138  H66 GCD     1      20.560  19.380  26.460  1.00  0.00            
ATOM    139  O33 GCD     1      21.450  20.060  28.240  1.00  0.00            
ATOM    140  C41 GCD     1      22.580  20.850  28.800  1.00  0.00            
ATOM    141  H67 GCD     1      23.450  20.200  28.930  1.00  0.00            
ATOM    142  C42 GCD     1      22.170  21.240  30.180  1.00  0.00            
ATOM    143  H68 GCD     1      21.200  21.750  30.240  1.00  0.00            
ATOM    144  H69 GCD     1      22.950  21.810  30.700  1.00  0.00            
ATOM    145  O34 GCD     1      21.890  20.060  31.000  1.00  0.00            
ATOM    146  H70 GCD     1      21.450  19.470  30.390  1.00  0.00            
ATOM    147  O35 GCD     1      22.540  18.700  26.610  1.00  0.00            
ATOM    148  C43 GCD     1      22.030  17.410  26.410  1.00  0.00            
ATOM    149  H71 GCD     1      20.980  17.510  26.720  1.00  0.00            
ATOM    150  C44 GCD     1      22.030  16.980  24.950  1.00  0.00            
ATOM    151  H72 GCD     1      23.080  17.040  24.610  1.00  0.00            
ATOM    152  O36 GCD     1      21.120  17.840  24.290  1.00  0.00            
ATOM    153  H73 GCD     1      21.460  18.720  24.110  1.00  0.00            
ATOM    154  C45 GCD     1      21.590  15.470  24.820  1.00  0.00            
ATOM    155  H74 GCD     1      20.530  15.430  25.120  1.00  0.00            
ATOM    156  O37 GCD     1      21.830  14.980  23.500  1.00  0.00            
ATOM    157  H75 GCD     1      22.660  14.490  23.430  1.00  0.00            
ATOM    158  C46 GCD     1      22.340  14.540  25.820  1.00  0.00            
ATOM    159  H76 GCD     1      21.940  13.530  25.810  1.00  0.00            
ATOM    160  O38 GCD     1      23.690  14.530  25.500  1.00  0.00            
ATOM    161  O39 GCD     1      22.180  15.150  27.180  1.00  0.00            
ATOM    162  C47 GCD     1      22.760  16.450  27.310  1.00  0.00            
ATOM    163  H77 GCD     1      23.810  16.430  27.000  1.00  0.00            
ATOM    164  C48 GCD     1      22.690  16.810  28.820  1.00  0.00            
ATOM    165  H78 GCD     1      21.620  16.760  29.080  1.00  0.00            
ATOM    166  H79 GCD     1      22.990  17.860  28.960  1.00  0.00            
ATOM    167  O40 GCD     1      23.400  16.020  29.670  1.00  0.00            
ATOM    168  H80 GCD     1      22.930  15.190  29.720  1.00  0.00            
ATOM    169  C1  DP8     2      27.100  23.680  24.160  1.00  0.00            
ATOM    170  N1  DP8     2      27.570  22.300  24.410  1.00  0.00            
ATOM    171  C2  DP8     2      27.290  21.530  23.210  1.00  0.00            
ATOM    172  C3  DP8     2      28.040  20.200  23.330  1.00  0.00            
ATOM    173  N2  DP8     2      27.490  19.450  24.570  1.00  0.00            
ATOM    174  C4  DP8     2      28.310  18.150  24.680  1.00  0.00            
ATOM    175  C5  DP8     2      28.060  17.180  23.550  1.00  0.00            
ATOM    176  C6  DP8     2      26.780  16.790  23.150  1.00  0.00            
ATOM    177  C7  DP8     2      26.610  15.890  22.070  1.00  0.00            
ATOM    178  C8  DP8     2      27.750  15.540  21.320  1.00  0.00            
ATOM    179  C9  DP8     2      29.020  15.960  21.720  1.00  0.00            
ATOM    180  C10 DP8     2      29.210  16.680  22.920  1.00  0.00            
ATOM    181  C11 DP8     2      28.190  17.350  26.020  1.00  0.00            
ATOM    182  C12 DP8     2      26.960  17.060  26.460  1.00  0.00            
ATOM    183  C13 DP8     2      26.780  16.390  27.700  1.00  0.00            
ATOM    184  C14 DP8     2      27.940  16.010  28.450  1.00  0.00            
ATOM    185  Cl1 DP8     2      27.680  15.180  30.060  1.00  0.00            
ATOM    186  C15 DP8     2      29.210  16.190  27.900  1.00  0.00            
ATOM    187  C16 DP8     2      29.300  16.900  26.710  1.00  0.00            
ATOM    188  C17 DP8     2      27.730  20.300  25.770  1.00  0.00            
ATOM    189  C18 DP8     2      27.040  21.660  25.640  1.00  0.00            
ATOM    190  H1  DP8     2      27.350  23.970  23.140  1.00  0.00            
ATOM    191  H2  DP8     2      26.030  23.810  24.320  1.00  0.00            
ATOM    192  H3  DP8     2      27.460  24.380  24.920  1.00  0.00            
ATOM    193  H4  DP8     2      27.580  22.090  22.310  1.00  0.00            
ATOM    194  H5  DP8     2      26.210  21.400  23.070  1.00  0.00            
ATOM    195  H6  DP8     2      29.040  20.450  23.690  1.00  0.00            
ATOM    196  H7  DP8     2      28.010  19.610  22.420  1.00  0.00            
ATOM    197  H8  DP8     2      26.510  19.160  24.440  1.00  0.00            
ATOM    198  H9  DP8     2      29.320  18.540  24.560  1.00  0.00            
ATOM    199  H10 DP8     2      25.910  17.180  23.670  1.00  0.00            
ATOM    200  H11 DP8     2      25.610  15.530  21.840  1.00  0.00            
ATOM    201  H12 DP8     2      27.660  14.980  20.390  1.00  0.00            
ATOM    202  H13 DP8     2      29.840  15.640  21.090  1.00  0.00            
ATOM    203  H14 DP8     2      30.210  17.040  23.170  1.00  0.00            
ATOM    204  H15 DP8     2      26.110  17.360  25.850  1.00  0.00            
ATOM    205  H16 DP8     2      25.800  16.090  28.060  1.00  0.00            
ATOM    206  H17 DP8     2      30.130  15.890  28.390  1.00  0.00            
ATOM    207  H18 DP8     2      30.320  17.100  26.360  1.00  0.00            
ATOM    208  H19 DP8     2      28.790  20.440  25.970  1.00  0.00            
ATOM    209  H20 DP8     2      27.350  19.770  26.650  1.00  0.00            
ATOM    210  H21 DP8     2      25.950  21.610  25.550  1.00  0.00            
ATOM    211  H22 DP8     2      27.390  22.270  26.480  1.00  0.00            
TER
ENDMDL
MODEL        1
ATOM      1  H1  GCD     1      29.180  28.410  29.120  1.00  0.00            
ATOM      2  O1  GCD     1      30.000  28.180  28.670  1.00  0.00            
ATOM      3  C1  GCD     1      30.010  26.880  28.090  1.00  0.00            
ATOM      4  H2  GCD     1      30.610  26.170  28.680  1.00  0.00            
ATOM      5  H3  GCD     1      28.960  26.560  28.190  1.00  0.00            
ATOM      6  C2  GCD     1      30.440  26.910  26.620  1.00  0.00            
ATOM      7  H4  GCD     1      29.680  27.520  26.110  1.00  0.00            
ATOM      8  C3  GCD     1      30.390  25.540  25.980  1.00  0.00            
ATOM      9  H5  GCD     1      31.020  24.850  26.540  1.00  0.00            
ATOM     10  C4  GCD     1      30.930  25.620  24.630  1.00  0.00            
ATOM     11  H6  GCD     1      30.210  26.080  23.940  1.00  0.00            
ATOM     12  O2  GCD     1      30.890  24.250  24.180  1.00  0.00            
ATOM     13  H7  GCD     1      29.990  24.080  24.490  1.00  0.00            
ATOM     14  C5  GCD     1      32.340  26.190  24.600  1.00  0.00            
ATOM     15  H8  GCD     1      33.020  25.570  25.200  1.00  0.00            
ATOM     16  O3  GCD     1      32.930  26.290  23.350  1.00  0.00            
ATOM     17  H9  GCD     1      32.460  26.900  22.780  1.00  0.00            
ATOM     18  C6  GCD     1      32.350  27.540  25.270  1.00  0.00            
ATOM     19  O4  GCD     1      31.760  27.480  26.540  1.00  0.00            
ATOM     20  H10 GCD     1      33.370  27.930  25.280  1.00  0.00            
ATOM     21  O5  GCD     1      31.550  28.410  24.440  1.00  0.00            
ATOM     22  C7  GCD     1      32.300  29.480  23.840  1.00  0.00            
ATOM     23  H11 GCD     1      33.380  29.280  23.810  1.00  0.00            
ATOM     24  C8  GCD     1      31.790  29.530  22.400  1.00  0.00            
ATOM     25  H12 GCD     1      30.690  29.540  22.430  1.00  0.00            
ATOM     26  O6  GCD     1      32.220  28.430  21.650  1.00  0.00            
ATOM     27  H13 GCD     1      32.520  28.770  20.800  1.00  0.00            
ATOM     28  C9  GCD     1      32.440  30.760  21.750  1.00  0.00            
ATOM     29  H14 GCD     1      33.540  30.770  21.780  1.00  0.00            
ATOM     30  O7  GCD     1      32.020  30.850  20.380  1.00  0.00            
ATOM     31  H15 GCD     1      32.610  31.480  19.950  1.00  0.00            
ATOM     32  C10 GCD     1      32.050  31.990  22.520  1.00  0.00            
ATOM     33  H16 GCD     1      32.620  32.800  22.070  1.00  0.00            
ATOM     34  O8  GCD     1      32.520  31.870  23.890  1.00  0.00            
ATOM     35  C11 GCD     1      31.950  30.770  24.630  1.00  0.00            
ATOM     36  H17 GCD     1      30.870  30.880  24.760  1.00  0.00            
ATOM     37  C12 GCD     1      32.570  30.700  26.040  1.00  0.00            
ATOM     38  H18 GCD     1      32.820  31.700  26.440  1.00  0.00            
ATOM     39  H19 GCD     1      33.510  30.160  26.160  1.00  0.00            
ATOM     40  O9  GCD     1      31.620  30.270  27.030  1.00  0.00            
ATOM     41  H20 GCD     1      31.620  29.310  26.940  1.00  0.00            
ATOM     42  O10 GCD     1      30.660  32.250  22.390  1.00  0.00            
ATOM     43  C13 GCD     1      30.400  33.500  21.800  1.00  0.00            
ATOM     44  H21 GCD     1      31.250  33.870  21.200  1.00  0.00            
ATOM     45  C14 GCD     1      29.260  33.350  20.800  1.00  0.00            
ATOM     46  H22 GCD     1      28.310  32.990  21.200  1.00  0.00            
ATOM     47  O11 GCD     1      29.660  32.410  19.840  1.00  0.00            
ATOM     48  H23 GCD     1      29.890  31.620  20.340  1.00  0.00            
ATOM     49  C15 GCD     1      28.930  34.760  20.310  1.00  0.00            
ATOM     50  H24 GCD     1      29.860  35.260  20.010  1.00  0.00            
ATOM     51  O12 GCD     1      27.960  34.750  19.270  1.00  0.00            
ATOM     52  H25 GCD     1      27.150  35.170  19.590  1.00  0.00            
ATOM     53  C16 GCD     1      28.520  35.620  21.460  1.00  0.00            
ATOM     54  H26 GCD     1      28.360  36.670  21.180  1.00  0.00            
ATOM     55  O13 GCD     1      29.580  35.710  22.390  1.00  0.00            
ATOM     56  C17 GCD     1      30.120  34.470  22.970  1.00  0.00            
ATOM     57  H27 GCD     1      29.410  34.180  23.750  1.00  0.00            
ATOM     58  C18 GCD     1      31.430  34.780  23.720  1.00  0.00            
ATOM     59  H28 GCD     1      31.670  33.970  24.410  1.00  0.00            
ATOM     60  H29 GCD     1      31.230  35.700  24.290  1.00  0.00            
ATOM     61  O14 GCD     1      32.540  35.010  22.870  1.00  0.00            
ATOM     62  H30 GCD     1      33.260  35.030  23.510  1.00  0.00            
ATOM     63  O15 GCD     1      27.340  35.040  22.020  1.00  0.00            
ATOM     64  C19 GCD     1      26.240  35.920  22.460  1.00  0.00            
ATOM     65  H31 GCD     1      26.460  36.970  22.250  1.00  0.00            
ATOM     66  C20 GCD     1      25.080  35.640  21.450  1.00  0.00            
ATOM     67  H32 GCD     1      24.890  34.560  21.390  1.00  0.00            
ATOM     68  O16 GCD     1      25.550  35.890  20.160  1.00  0.00            
ATOM     69  H33 GCD     1      25.160  36.740  19.940  1.00  0.00            
ATOM     70  C21 GCD     1      23.840  36.520  21.770  1.00  0.00            
ATOM     71  H34 GCD     1      24.150  37.570  21.700  1.00  0.00            
ATOM     72  O17 GCD     1      22.730  36.270  20.900  1.00  0.00            
ATOM     73  H35 GCD     1      22.530  35.330  20.870  1.00  0.00            
ATOM     74  C22 GCD     1      23.490  36.220  23.220  1.00  0.00            
ATOM     75  H36 GCD     1      22.640  36.820  23.590  1.00  0.00            
ATOM     76  O18 GCD     1      24.600  36.520  24.090  1.00  0.00            
ATOM     77  C23 GCD     1      25.840  35.690  23.820  1.00  0.00            
ATOM     78  H37 GCD     1      25.610  34.620  23.880  1.00  0.00            
ATOM     79  C24 GCD     1      26.900  36.060  24.860  1.00  0.00            
ATOM     80  H38 GCD     1      26.840  37.100  25.200  1.00  0.00            
ATOM     81  H39 GCD     1      27.930  35.870  24.530  1.00  0.00            
ATOM     82  O19 GCD     1      26.790  35.250  26.090  1.00  0.00            
ATOM     83  H40 GCD     1      27.460  35.620  26.680  1.00  0.00            
ATOM     84  O20 GCD     1      23.210  34.820  23.360  1.00  0.00            
ATOM     85  C25 GCD     1      21.870  34.430  23.640  1.00  0.00            
ATOM     86  H41 GCD     1      21.210  35.290  23.480  1.00  0.00            
ATOM     87  C26 GCD     1      21.480  33.260  22.790  1.00  0.00            
ATOM     88  H42 GCD     1      22.170  32.450  23.050  1.00  0.00            
ATOM     89  O21 GCD     1      21.760  33.570  21.480  1.00  0.00            
ATOM     90  H43 GCD     1      21.520  32.830  20.920  1.00  0.00            
ATOM     91  C27 GCD     1      20.020  32.910  23.090  1.00  0.00            
ATOM     92  H44 GCD     1      19.390  33.740  22.750  1.00  0.00            
ATOM     93  O22 GCD     1      19.600  31.810  22.310  1.00  0.00            
ATOM     94  H45 GCD     1      18.640  31.830  22.270  1.00  0.00            
ATOM     95  C28 GCD     1      19.860  32.650  24.580  1.00  0.00            
ATOM     96  H46 GCD     1      18.810  32.660  24.870  1.00  0.00            
ATOM     97  O23 GCD     1      20.320  33.790  25.290  1.00  0.00            
ATOM     98  C29 GCD     1      21.710  34.070  25.070  1.00  0.00            
ATOM     99  H47 GCD     1      22.360  33.210  25.250  1.00  0.00            
ATOM    100  C30 GCD     1      22.080  35.220  26.040  1.00  0.00            
ATOM    101  H48 GCD     1      21.400  36.050  25.840  1.00  0.00            
ATOM    102  H49 GCD     1      23.140  35.460  25.930  1.00  0.00            
ATOM    103  O24 GCD     1      21.880  34.760  27.340  1.00  0.00            
ATOM    104  H50 GCD     1      20.970  34.450  27.380  1.00  0.00            
ATOM    105  O25 GCD     1      20.640  31.560  25.050  1.00  0.00            
ATOM    106  C31 GCD     1      19.950  30.700  25.990  1.00  0.00            
ATOM    107  H51 GCD     1      19.120  31.290  26.400  1.00  0.00            
ATOM    108  C32 GCD     1      19.510  29.490  25.240  1.00  0.00            
ATOM    109  H52 GCD     1      20.360  28.980  24.760  1.00  0.00            
ATOM    110  O26 GCD     1      18.470  29.890  24.350  1.00  0.00            
ATOM    111  H53 GCD     1      18.970  30.420  23.710  1.00  0.00            
ATOM    112  C33 GCD     1      18.960  28.380  26.150  1.00  0.00            
ATOM    113  H54 GCD     1      18.050  28.710  26.680  1.00  0.00            
ATOM    114  O27 GCD     1      18.630  27.080  25.500  1.00  0.00            
ATOM    115  H55 GCD     1      19.480  26.700  25.280  1.00  0.00            
ATOM    116  C34 GCD     1      20.020  28.050  27.240  1.00  0.00            
ATOM    117  H56 GCD     1      19.710  27.310  27.980  1.00  0.00            
ATOM    118  O28 GCD     1      20.330  29.230  27.920  1.00  0.00            
ATOM    119  C35 GCD     1      20.900  30.240  27.070  1.00  0.00            
ATOM    120  H57 GCD     1      21.750  29.790  26.530  1.00  0.00            
ATOM    121  C36 GCD     1      21.450  31.380  27.920  1.00  0.00            
ATOM    122  H58 GCD     1      21.690  32.250  27.310  1.00  0.00            
ATOM    123  H59 GCD     1      22.420  31.110  28.350  1.00  0.00            
ATOM    124  O29 GCD     1      20.590  31.840  28.970  1.00  0.00            
ATOM    125  H60 GCD     1      19.940  32.490  28.670  1.00  0.00            
ATOM    126  O30 GCD     1      21.090  27.460  26.670  1.00  0.00            
ATOM    127  C37 GCD     1      21.430  26.130  26.970  1.00  0.00            
ATOM    128  H61 GCD     1      20.550  25.620  27.390  1.00  0.00            
ATOM    129  C38 GCD     1      21.790  25.330  25.750  1.00  0.00            
ATOM    130  H62 GCD     1      22.560  25.940  25.260  1.00  0.00            
ATOM    131  O31 GCD     1      20.620  25.210  24.910  1.00  0.00            
ATOM    132  H63 GCD     1      20.880  24.900  24.030  1.00  0.00            
ATOM    133  C39 GCD     1      22.310  23.970  26.060  1.00  0.00            
ATOM    134  H64 GCD     1      21.520  23.370  26.550  1.00  0.00            
ATOM    135  O32 GCD     1      22.740  23.370  24.820  1.00  0.00            
ATOM    136  H65 GCD     1      22.160  23.620  24.090  1.00  0.00            
ATOM    137  C40 GCD     1      23.460  24.040  27.050  1.00  0.00            
ATOM    138  H66 GCD     1      23.750  23.000  27.220  1.00  0.00            
ATOM    139  O33 GCD     1      23.020  24.710  28.190  1.00  0.00            
ATOM    140  C41 GCD     1      22.660  26.070  27.880  1.00  0.00            
ATOM    141  H67 GCD     1      23.450  26.680  27.420  1.00  0.00            
ATOM    142  C42 GCD     1      22.440  26.740  29.280  1.00  0.00            
ATOM    143  H68 GCD     1      22.340  27.820  29.120  1.00  0.00            
ATOM    144  H69 GCD     1      23.390  26.610  29.820  1.00  0.00            
ATOM    145  O34 GCD     1      21.300  26.350  30.080  1.00  0.00            
ATOM    146  H70 GCD     1      21.010  25.460  29.830  1.00  0.00            
ATOM    147  O35 GCD     1      24.630  24.750  26.580  1.00  0.00            
ATOM    148  C43 GCD     1      25.850  24.090  26.880  1.00  0.00            
ATOM    149  H71 GCD     1      25.720  23.170  27.460  1.00  0.00            
ATOM    150  C44 GCD     1      26.530  23.740  25.560  1.00  0.00            
ATOM    151  H72 GCD     1      26.780  24.740  25.200  1.00  0.00            
ATOM    152  O36 GCD     1      25.710  22.970  24.690  1.00  0.00            
ATOM    153  H73 GCD     1      24.770  23.130  24.850  1.00  0.00            
ATOM    154  C45 GCD     1      27.840  23.050  25.820  1.00  0.00            
ATOM    155  H74 GCD     1      27.730  22.120  26.390  1.00  0.00            
ATOM    156  O37 GCD     1      28.460  22.630  24.570  1.00  0.00            
ATOM    157  H75 GCD     1      27.790  22.100  24.120  1.00  0.00            
ATOM    158  C46 GCD     1      28.740  23.930  26.670  1.00  0.00            
ATOM    159  H76 GCD     1      29.670  23.380  26.850  1.00  0.00            
ATOM    160  O38 GCD     1      29.030  25.110  25.940  1.00  0.00            
ATOM    161  O39 GCD     1      28.010  24.210  27.910  1.00  0.00            
ATOM    162  C47 GCD     1      26.810  24.930  27.790  1.00  0.00            
ATOM    163  H77 GCD     1      27.050  25.950  27.450  1.00  0.00            
ATOM    164  C48 GCD     1      26.290  25.060  29.200  1.00  0.00            
ATOM    165  H78 GCD     1      25.440  25.750  29.330  1.00  0.00            
ATOM    166  H79 GCD     1      27.080  25.590  29.750  1.00  0.00            
ATOM    167  O40 GCD     1      25.980  23.850  29.870  1.00  0.00            
ATOM    168  H80 GCD     1      26.770  23.310  29.860  1.00  0.00            
ATOM    169  C1  DP8     2      20.850  28.160  22.420  1.00  0.00            
ATOM    170  N1  DP8     2      22.290  28.460  22.280  1.00  0.00            
ATOM    171  C2  DP8     2      23.070  27.280  21.800  1.00  0.00            
ATOM    172  C3  DP8     2      24.550  27.590  21.390  1.00  0.00            
ATOM    173  N2  DP8     2      25.190  28.210  22.580  1.00  0.00            
ATOM    174  C4  DP8     2      26.680  28.500  22.240  1.00  0.00            
ATOM    175  C5  DP8     2      27.550  27.220  22.100  1.00  0.00            
ATOM    176  C6  DP8     2      27.170  25.900  22.490  1.00  0.00            
ATOM    177  C7  DP8     2      28.030  24.820  22.130  1.00  0.00            
ATOM    178  C8  DP8     2      29.150  24.960  21.280  1.00  0.00            
ATOM    179  C9  DP8     2      29.530  26.250  20.920  1.00  0.00            
ATOM    180  C10 DP8     2      28.710  27.330  21.230  1.00  0.00            
ATOM    181  C11 DP8     2      27.400  29.470  23.120  1.00  0.00            
ATOM    182  C12 DP8     2      27.360  30.840  22.760  1.00  0.00            
ATOM    183  C13 DP8     2      27.800  31.770  23.780  1.00  0.00            
ATOM    184  C14 DP8     2      28.290  31.350  25.020  1.00  0.00            
ATOM    185  Cl1 DP8     2      28.720  32.560  26.230  1.00  0.00            
ATOM    186  C15 DP8     2      28.370  29.940  25.310  1.00  0.00            
ATOM    187  C16 DP8     2      27.900  29.010  24.410  1.00  0.00            
ATOM    188  C17 DP8     2      24.380  29.440  22.820  1.00  0.00            
ATOM    189  C18 DP8     2      22.930  29.290  23.270  1.00  0.00            
ATOM    190  H1  DP8     2      20.720  27.510  23.290  1.00  0.00            
ATOM    191  H2  DP8     2      20.320  29.130  22.460  1.00  0.00            
ATOM    192  H3  DP8     2      20.440  27.650  21.530  1.00  0.00            
ATOM    193  H4  DP8     2      22.600  26.880  20.890  1.00  0.00            
ATOM    194  H5  DP8     2      23.100  26.460  22.530  1.00  0.00            
ATOM    195  H6  DP8     2      24.580  28.360  20.610  1.00  0.00            
ATOM    196  H7  DP8     2      24.970  26.630  21.100  1.00  0.00            
ATOM    197  H8  DP8     2      25.070  27.590  23.390  1.00  0.00            
ATOM    198  H9  DP8     2      26.560  29.040  21.300  1.00  0.00            
ATOM    199  H10 DP8     2      26.330  25.730  23.150  1.00  0.00            
ATOM    200  H11 DP8     2      27.860  23.780  22.390  1.00  0.00            
ATOM    201  H12 DP8     2      29.740  24.120  20.930  1.00  0.00            
ATOM    202  H13 DP8     2      30.330  26.400  20.200  1.00  0.00            
ATOM    203  H14 DP8     2      28.970  28.330  20.890  1.00  0.00            
ATOM    204  H15 DP8     2      26.930  31.170  21.820  1.00  0.00            
ATOM    205  H16 DP8     2      27.720  32.850  23.750  1.00  0.00            
ATOM    206  H17 DP8     2      28.900  29.630  26.200  1.00  0.00            
ATOM    207  H18 DP8     2      27.840  27.980  24.730  1.00  0.00            
ATOM    208  H19 DP8     2      24.340  30.060  21.920  1.00  0.00            
ATOM    209  H20 DP8     2      25.030  29.990  23.500  1.00  0.00            
ATOM    210  H21 DP8     2      22.900  28.830  24.270  1.00  0.00            
ATOM    211  H22 DP8     2      22.420  30.250  23.440  1.00  0.00            
TER
ENDMDL
MODEL        1
ATOM      1  H1  GCD     1      26.150  21.970  25.650  1.00  0.00            
ATOM      2  O1  GCD     1      26.020  22.930  25.680  1.00  0.00            
ATOM      3  C1  GCD     1      24.640  23.060  25.650  1.00  0.00            
ATOM      4  H2  GCD     1      24.190  22.520  26.500  1.00  0.00            
ATOM      5  H3  GCD     1      24.420  24.130  25.590  1.00  0.00            
ATOM      6  C2  GCD     1      24.000  22.540  24.410  1.00  0.00            
ATOM      7  H4  GCD     1      24.310  23.180  23.580  1.00  0.00            
ATOM      8  C3  GCD     1      22.540  22.710  24.560  1.00  0.00            
ATOM      9  H5  GCD     1      22.280  22.150  25.470  1.00  0.00            
ATOM     10  C4  GCD     1      21.760  22.060  23.370  1.00  0.00            
ATOM     11  H6  GCD     1      21.810  22.620  22.430  1.00  0.00            
ATOM     12  O2  GCD     1      20.390  21.990  23.810  1.00  0.00            
ATOM     13  H7  GCD     1      20.120  22.900  23.970  1.00  0.00            
ATOM     14  C5  GCD     1      22.260  20.680  23.140  1.00  0.00            
ATOM     15  H8  GCD     1      21.870  20.230  24.060  1.00  0.00            
ATOM     16  O3  GCD     1      21.600  20.130  21.960  1.00  0.00            
ATOM     17  H9  GCD     1      22.200  20.150  21.210  1.00  0.00            
ATOM     18  C6  GCD     1      23.740  20.620  23.070  1.00  0.00            
ATOM     19  O4  GCD     1      24.310  21.200  24.210  1.00  0.00            
ATOM     20  H10 GCD     1      24.020  19.570  23.070  1.00  0.00            
ATOM     21  O5  GCD     1      24.260  21.260  21.990  1.00  0.00            
ATOM     22  C7  GCD     1      25.020  20.490  21.040  1.00  0.00            
ATOM     23  H11 GCD     1      25.270  19.470  21.360  1.00  0.00            
ATOM     24  C8  GCD     1      24.290  20.410  19.750  1.00  0.00            
ATOM     25  H12 GCD     1      24.130  21.410  19.330  1.00  0.00            
ATOM     26  O6  GCD     1      23.000  19.750  19.720  1.00  0.00            
ATOM     27  H13 GCD     1      22.610  19.880  18.850  1.00  0.00            
ATOM     28  C9  GCD     1      25.130  19.720  18.670  1.00  0.00            
ATOM     29  H14 GCD     1      25.350  18.680  18.960  1.00  0.00            
ATOM     30  O7  GCD     1      24.610  19.700  17.350  1.00  0.00            
ATOM     31  H15 GCD     1      24.920  20.480  16.880  1.00  0.00            
ATOM     32  C10 GCD     1      26.470  20.430  18.540  1.00  0.00            
ATOM     33  H16 GCD     1      27.100  19.850  17.860  1.00  0.00            
ATOM     34  O8  GCD     1      27.110  20.590  19.820  1.00  0.00            
ATOM     35  C11 GCD     1      26.360  21.250  20.850  1.00  0.00            
ATOM     36  H17 GCD     1      26.200  22.290  20.520  1.00  0.00            
ATOM     37  C12 GCD     1      27.190  21.360  22.130  1.00  0.00            
ATOM     38  H18 GCD     1      26.590  21.870  22.880  1.00  0.00            
ATOM     39  H19 GCD     1      28.020  22.060  21.940  1.00  0.00            
ATOM     40  O9  GCD     1      27.680  20.140  22.590  1.00  0.00            
ATOM     41  H20 GCD     1      28.080  19.580  21.920  1.00  0.00            
ATOM     42  O10 GCD     1      26.390  21.670  17.920  1.00  0.00            
ATOM     43  C13 GCD     1      27.060  21.780  16.710  1.00  0.00            
ATOM     44  H21 GCD     1      27.570  20.850  16.440  1.00  0.00            
ATOM     45  C14 GCD     1      26.060  22.290  15.690  1.00  0.00            
ATOM     46  H22 GCD     1      25.480  23.010  16.280  1.00  0.00            
ATOM     47  O11 GCD     1      25.150  21.300  15.240  1.00  0.00            
ATOM     48  H23 GCD     1      25.690  20.720  14.690  1.00  0.00            
ATOM     49  C15 GCD     1      26.780  22.870  14.460  1.00  0.00            
ATOM     50  H24 GCD     1      27.290  22.000  14.030  1.00  0.00            
ATOM     51  O12 GCD     1      25.840  23.500  13.560  1.00  0.00            
ATOM     52  H25 GCD     1      25.610  24.340  13.970  1.00  0.00            
ATOM     53  C16 GCD     1      27.980  23.800  14.920  1.00  0.00            
ATOM     54  H26 GCD     1      28.560  24.100  14.050  1.00  0.00            
ATOM     55  O13 GCD     1      28.890  23.070  15.820  1.00  0.00            
ATOM     56  C17 GCD     1      28.180  22.760  17.050  1.00  0.00            
ATOM     57  H27 GCD     1      27.720  23.640  17.520  1.00  0.00            
ATOM     58  C18 GCD     1      29.180  22.260  18.080  1.00  0.00            
ATOM     59  H28 GCD     1      28.660  21.920  18.990  1.00  0.00            
ATOM     60  H29 GCD     1      29.890  23.030  18.400  1.00  0.00            
ATOM     61  O14 GCD     1      29.880  21.170  17.650  1.00  0.00            
ATOM     62  H30 GCD     1      30.800  21.350  17.840  1.00  0.00            
ATOM     63  O15 GCD     1      27.580  24.960  15.550  1.00  0.00            
ATOM     64  C19 GCD     1      27.330  26.150  14.880  1.00  0.00            
ATOM     65  H31 GCD     1      27.240  26.010  13.790  1.00  0.00            
ATOM     66  C20 GCD     1      26.010  26.750  15.430  1.00  0.00            
ATOM     67  H32 GCD     1      26.050  26.770  16.530  1.00  0.00            
ATOM     68  O16 GCD     1      24.930  25.850  15.080  1.00  0.00            
ATOM     69  H33 GCD     1      24.110  26.260  15.390  1.00  0.00            
ATOM     70  C21 GCD     1      25.790  28.100  14.860  1.00  0.00            
ATOM     71  H34 GCD     1      25.460  27.990  13.820  1.00  0.00            
ATOM     72  O17 GCD     1      24.690  28.690  15.510  1.00  0.00            
ATOM     73  H35 GCD     1      24.530  29.490  14.990  1.00  0.00            
ATOM     74  C22 GCD     1      26.970  28.970  14.930  1.00  0.00            
ATOM     75  H36 GCD     1      26.840  29.880  14.330  1.00  0.00            
ATOM     76  O18 GCD     1      28.130  28.250  14.400  1.00  0.00            
ATOM     77  C23 GCD     1      28.540  27.050  15.070  1.00  0.00            
ATOM     78  H37 GCD     1      28.570  27.230  16.150  1.00  0.00            
ATOM     79  C24 GCD     1      29.860  26.450  14.620  1.00  0.00            
ATOM     80  H38 GCD     1      30.160  25.640  15.290  1.00  0.00            
ATOM     81  H39 GCD     1      30.570  27.260  14.830  1.00  0.00            
ATOM     82  O19 GCD     1      29.920  26.090  13.300  1.00  0.00            
ATOM     83  H40 GCD     1      30.850  26.140  13.040  1.00  0.00            
ATOM     84  O20 GCD     1      27.180  29.300  16.310  1.00  0.00            
ATOM     85  C25 GCD     1      27.760  30.540  16.620  1.00  0.00            
ATOM     86  H41 GCD     1      28.510  30.720  15.850  1.00  0.00            
ATOM     87  C26 GCD     1      26.800  31.710  16.640  1.00  0.00            
ATOM     88  H42 GCD     1      26.000  31.380  17.320  1.00  0.00            
ATOM     89  O21 GCD     1      26.210  32.000  15.330  1.00  0.00            
ATOM     90  H43 GCD     1      25.590  32.700  15.540  1.00  0.00            
ATOM     91  C27 GCD     1      27.380  32.970  17.220  1.00  0.00            
ATOM     92  H44 GCD     1      28.100  33.400  16.520  1.00  0.00            
ATOM     93  O22 GCD     1      26.340  33.930  17.460  1.00  0.00            
ATOM     94  H45 GCD     1      26.340  34.450  16.650  1.00  0.00            
ATOM     95  C28 GCD     1      28.060  32.710  18.530  1.00  0.00            
ATOM     96  H46 GCD     1      28.640  33.620  18.690  1.00  0.00            
ATOM     97  O23 GCD     1      29.000  31.690  18.300  1.00  0.00            
ATOM     98  C29 GCD     1      28.430  30.450  18.010  1.00  0.00            
ATOM     99  H47 GCD     1      27.680  30.240  18.780  1.00  0.00            
ATOM    100  C30 GCD     1      29.450  29.350  18.170  1.00  0.00            
ATOM    101  H48 GCD     1      30.060  29.330  17.260  1.00  0.00            
ATOM    102  H49 GCD     1      28.940  28.400  18.000  1.00  0.00            
ATOM    103  O24 GCD     1      30.250  29.490  19.330  1.00  0.00            
ATOM    104  H50 GCD     1      30.460  30.430  19.310  1.00  0.00            
ATOM    105  O25 GCD     1      27.150  32.440  19.610  1.00  0.00            
ATOM    106  C31 GCD     1      27.170  33.190  20.780  1.00  0.00            
ATOM    107  H51 GCD     1      27.770  34.110  20.720  1.00  0.00            
ATOM    108  C32 GCD     1      25.620  33.600  21.070  1.00  0.00            
ATOM    109  H52 GCD     1      25.000  32.700  21.010  1.00  0.00            
ATOM    110  O26 GCD     1      25.360  34.600  20.060  1.00  0.00            
ATOM    111  H53 GCD     1      25.430  34.080  19.250  1.00  0.00            
ATOM    112  C33 GCD     1      25.480  34.140  22.540  1.00  0.00            
ATOM    113  H54 GCD     1      26.150  35.000  22.690  1.00  0.00            
ATOM    114  O27 GCD     1      24.140  34.530  22.880  1.00  0.00            
ATOM    115  H55 GCD     1      23.580  33.750  22.860  1.00  0.00            
ATOM    116  C34 GCD     1      25.980  33.050  23.560  1.00  0.00            
ATOM    117  H56 GCD     1      26.130  33.390  24.590  1.00  0.00            
ATOM    118  O28 GCD     1      27.340  32.810  23.140  1.00  0.00            
ATOM    119  C35 GCD     1      27.520  32.200  21.840  1.00  0.00            
ATOM    120  H57 GCD     1      27.000  31.230  21.820  1.00  0.00            
ATOM    121  C36 GCD     1      28.980  31.940  21.760  1.00  0.00            
ATOM    122  H58 GCD     1      29.570  32.860  21.900  1.00  0.00            
ATOM    123  H59 GCD     1      29.130  31.460  20.790  1.00  0.00            
ATOM    124  O29 GCD     1      29.500  31.050  22.790  1.00  0.00            
ATOM    125  H60 GCD     1      30.330  31.400  23.130  1.00  0.00            
ATOM    126  O30 GCD     1      25.250  31.820  23.480  1.00  0.00            
ATOM    127  C37 GCD     1      24.090  31.700  24.270  1.00  0.00            
ATOM    128  H61 GCD     1      23.650  32.660  24.590  1.00  0.00            
ATOM    129  C38 GCD     1      22.980  31.130  23.420  1.00  0.00            
ATOM    130  H62 GCD     1      23.390  30.250  22.920  1.00  0.00            
ATOM    131  O31 GCD     1      22.670  32.220  22.590  1.00  0.00            
ATOM    132  H63 GCD     1      22.080  31.940  21.890  1.00  0.00            
ATOM    133  C39 GCD     1      21.760  30.720  24.200  1.00  0.00            
ATOM    134  H64 GCD     1      21.360  31.590  24.750  1.00  0.00            
ATOM    135  O32 GCD     1      20.710  30.210  23.420  1.00  0.00            
ATOM    136  H65 GCD     1      20.380  30.760  22.700  1.00  0.00            
ATOM    137  C40 GCD     1      22.050  29.790  25.360  1.00  0.00            
ATOM    138  H66 GCD     1      21.210  29.870  26.040  1.00  0.00            
ATOM    139  O33 GCD     1      23.210  30.280  26.080  1.00  0.00            
ATOM    140  C41 GCD     1      24.440  30.680  25.360  1.00  0.00            
ATOM    141  H67 GCD     1      24.770  29.690  25.030  1.00  0.00            
ATOM    142  C42 GCD     1      25.540  31.320  26.350  1.00  0.00            
ATOM    143  H68 GCD     1      26.540  31.130  25.940  1.00  0.00            
ATOM    144  H69 GCD     1      25.530  30.770  27.300  1.00  0.00            
ATOM    145  O34 GCD     1      25.370  32.730  26.790  1.00  0.00            
ATOM    146  H70 GCD     1      25.740  32.910  27.660  1.00  0.00            
ATOM    147  O35 GCD     1      22.330  28.470  24.880  1.00  0.00            
ATOM    148  C43 GCD     1      21.550  27.430  25.370  1.00  0.00            
ATOM    149  H71 GCD     1      20.850  27.880  26.090  1.00  0.00            
ATOM    150  C44 GCD     1      20.740  26.710  24.270  1.00  0.00            
ATOM    151  H72 GCD     1      21.390  26.390  23.440  1.00  0.00            
ATOM    152  O36 GCD     1      19.760  27.580  23.700  1.00  0.00            
ATOM    153  H73 GCD     1      20.250  28.360  23.420  1.00  0.00            
ATOM    154  C45 GCD     1      20.170  25.410  24.750  1.00  0.00            
ATOM    155  H74 GCD     1      19.420  25.600  25.530  1.00  0.00            
ATOM    156  O37 GCD     1      19.470  24.640  23.760  1.00  0.00            
ATOM    157  H75 GCD     1      18.760  25.210  23.450  1.00  0.00            
ATOM    158  C46 GCD     1      21.230  24.540  25.460  1.00  0.00            
ATOM    159  H76 GCD     1      20.790  23.630  25.880  1.00  0.00            
ATOM    160  O38 GCD     1      22.230  24.120  24.560  1.00  0.00            
ATOM    161  O39 GCD     1      21.780  25.290  26.510  1.00  0.00            
ATOM    162  C47 GCD     1      22.510  26.460  26.140  1.00  0.00            
ATOM    163  H77 GCD     1      23.320  26.130  25.480  1.00  0.00            
ATOM    164  C48 GCD     1      23.170  26.980  27.450  1.00  0.00            
ATOM    165  H78 GCD     1      22.380  27.400  28.090  1.00  0.00            
ATOM    166  H79 GCD     1      23.860  27.820  27.330  1.00  0.00            
ATOM    167  O40 GCD     1      23.910  25.970  28.060  1.00  0.00            
ATOM    168  H80 GCD     1      23.260  25.260  28.070  1.00  0.00            
ATOM    169  C1  DP8     2      23.730  31.770  18.680  1.00  0.00            
ATOM    170  N1  DP8     2      23.910  30.320  18.880  1.00  0.00            
ATOM    171  C2  DP8     2      22.740  29.480  18.600  1.00  0.00            
ATOM    172  C3  DP8     2      23.120  27.990  18.570  1.00  0.00            
ATOM    173  N2  DP8     2      24.060  27.450  19.650  1.00  0.00            
ATOM    174  C4  DP8     2      24.510  26.050  19.290  1.00  0.00            
ATOM    175  C5  DP8     2      23.440  25.010  19.320  1.00  0.00            
ATOM    176  C6  DP8     2      22.360  25.050  20.230  1.00  0.00            
ATOM    177  C7  DP8     2      21.400  23.970  20.230  1.00  0.00            
ATOM    178  C8  DP8     2      21.380  23.000  19.270  1.00  0.00            
ATOM    179  C9  DP8     2      22.220  23.180  18.180  1.00  0.00            
ATOM    180  C10 DP8     2      23.350  24.070  18.270  1.00  0.00            
ATOM    181  C11 DP8     2      25.680  25.530  20.170  1.00  0.00            
ATOM    182  C12 DP8     2      25.660  25.300  21.530  1.00  0.00            
ATOM    183  C13 DP8     2      26.830  24.990  22.230  1.00  0.00            
ATOM    184  C14 DP8     2      28.050  24.920  21.560  1.00  0.00            
ATOM    185  Cl1 DP8     2      29.520  24.690  22.490  1.00  0.00            
ATOM    186  C15 DP8     2      28.100  25.050  20.190  1.00  0.00            
ATOM    187  C16 DP8     2      26.890  25.380  19.510  1.00  0.00            
ATOM    188  C17 DP8     2      25.250  28.380  19.580  1.00  0.00            
ATOM    189  C18 DP8     2      24.800  29.820  19.900  1.00  0.00            
ATOM    190  H1  DP8     2      24.650  32.210  19.090  1.00  0.00            
ATOM    191  H2  DP8     2      23.700  32.030  17.610  1.00  0.00            
ATOM    192  H3  DP8     2      22.810  32.090  19.170  1.00  0.00            
ATOM    193  H4  DP8     2      22.200  29.820  17.710  1.00  0.00            
ATOM    194  H5  DP8     2      22.050  29.610  19.450  1.00  0.00            
ATOM    195  H6  DP8     2      23.710  27.790  17.670  1.00  0.00            
ATOM    196  H7  DP8     2      22.190  27.430  18.470  1.00  0.00            
ATOM    197  H8  DP8     2      23.710  27.400  20.610  1.00  0.00            
ATOM    198  H9  DP8     2      24.940  26.060  18.280  1.00  0.00            
ATOM    199  H10 DP8     2      22.240  25.860  20.950  1.00  0.00            
ATOM    200  H11 DP8     2      20.610  23.830  20.950  1.00  0.00            
ATOM    201  H12 DP8     2      20.650  22.200  19.310  1.00  0.00            
ATOM    202  H13 DP8     2      22.190  22.530  17.300  1.00  0.00            
ATOM    203  H14 DP8     2      24.080  24.080  17.470  1.00  0.00            
ATOM    204  H15 DP8     2      24.720  25.270  22.070  1.00  0.00            
ATOM    205  H16 DP8     2      26.870  24.800  23.300  1.00  0.00            
ATOM    206  H17 DP8     2      29.020  25.050  19.600  1.00  0.00            
ATOM    207  H18 DP8     2      27.000  25.590  18.450  1.00  0.00            
ATOM    208  H19 DP8     2      25.910  28.220  18.720  1.00  0.00            
ATOM    209  H20 DP8     2      25.890  28.200  20.440  1.00  0.00            
ATOM    210  H21 DP8     2      24.290  29.830  20.870  1.00  0.00            
ATOM    211  H22 DP8     2      25.680  30.460  20.040  1.00  0.00            
TER
ENDMDL
MODEL        1
ATOM      1  H1  GCD     1      27.760  19.590  30.240  1.00  0.00            
ATOM      2  O1  GCD     1      27.250  20.010  29.540  1.00  0.00            
ATOM      3  C1  GCD     1      26.750  21.300  29.680  1.00  0.00            
ATOM      4  H2  GCD     1      26.190  21.560  28.770  1.00  0.00            
ATOM      5  H3  GCD     1      26.000  21.320  30.480  1.00  0.00            
ATOM      6  C2  GCD     1      27.760  22.390  29.970  1.00  0.00            
ATOM      7  H4  GCD     1      27.180  23.320  29.950  1.00  0.00            
ATOM      8  C3  GCD     1      28.890  22.530  28.940  1.00  0.00            
ATOM      9  H5  GCD     1      29.330  21.530  28.850  1.00  0.00            
ATOM     10  C4  GCD     1      29.990  23.550  29.320  1.00  0.00            
ATOM     11  H6  GCD     1      29.570  24.560  29.200  1.00  0.00            
ATOM     12  O2  GCD     1      31.070  23.410  28.370  1.00  0.00            
ATOM     13  H7  GCD     1      31.440  22.530  28.430  1.00  0.00            
ATOM     14  C5  GCD     1      30.320  23.470  30.780  1.00  0.00            
ATOM     15  H8  GCD     1      30.940  22.580  30.930  1.00  0.00            
ATOM     16  O3  GCD     1      31.080  24.600  31.170  1.00  0.00            
ATOM     17  H9  GCD     1      30.430  25.260  31.450  1.00  0.00            
ATOM     18  C6  GCD     1      29.080  23.400  31.620  1.00  0.00            
ATOM     19  O4  GCD     1      28.280  22.360  31.300  1.00  0.00            
ATOM     20  H10 GCD     1      29.500  23.140  32.590  1.00  0.00            
ATOM     21  O5  GCD     1      28.450  24.720  31.650  1.00  0.00            
ATOM     22  C7  GCD     1      28.650  25.410  32.870  1.00  0.00            
ATOM     23  H11 GCD     1      29.530  25.060  33.410  1.00  0.00            
ATOM     24  C8  GCD     1      28.760  26.890  32.480  1.00  0.00            
ATOM     25  H12 GCD     1      27.840  27.110  31.920  1.00  0.00            
ATOM     26  O6  GCD     1      29.870  27.120  31.620  1.00  0.00            
ATOM     27  H13 GCD     1      29.720  27.960  31.190  1.00  0.00            
ATOM     28  C9  GCD     1      28.770  27.730  33.750  1.00  0.00            
ATOM     29  H14 GCD     1      29.690  27.450  34.300  1.00  0.00            
ATOM     30  O7  GCD     1      28.620  29.090  33.490  1.00  0.00            
ATOM     31  H15 GCD     1      29.470  29.480  33.250  1.00  0.00            
ATOM     32  C10 GCD     1      27.690  27.330  34.780  1.00  0.00            
ATOM     33  H16 GCD     1      27.950  27.840  35.710  1.00  0.00            
ATOM     34  O8  GCD     1      27.680  25.970  34.940  1.00  0.00            
ATOM     35  C11 GCD     1      27.460  25.210  33.770  1.00  0.00            
ATOM     36  H17 GCD     1      26.550  25.460  33.210  1.00  0.00            
ATOM     37  C12 GCD     1      27.140  23.760  34.160  1.00  0.00            
ATOM     38  H18 GCD     1      26.680  23.260  33.300  1.00  0.00            
ATOM     39  H19 GCD     1      26.360  23.780  34.930  1.00  0.00            
ATOM     40  O9  GCD     1      28.290  22.980  34.480  1.00  0.00            
ATOM     41  H20 GCD     1      28.050  22.050  34.480  1.00  0.00            
ATOM     42  O10 GCD     1      26.420  27.720  34.200  1.00  0.00            
ATOM     43  C13 GCD     1      25.550  28.430  35.100  1.00  0.00            
ATOM     44  H21 GCD     1      26.060  28.550  36.070  1.00  0.00            
ATOM     45  C14 GCD     1      25.230  29.800  34.450  1.00  0.00            
ATOM     46  H22 GCD     1      24.810  29.690  33.440  1.00  0.00            
ATOM     47  O11 GCD     1      26.400  30.620  34.400  1.00  0.00            
ATOM     48  H23 GCD     1      27.110  30.300  33.830  1.00  0.00            
ATOM     49  C15 GCD     1      24.170  30.490  35.380  1.00  0.00            
ATOM     50  H24 GCD     1      24.740  30.670  36.300  1.00  0.00            
ATOM     51  O12 GCD     1      23.760  31.850  35.010  1.00  0.00            
ATOM     52  H25 GCD     1      24.520  32.430  34.910  1.00  0.00            
ATOM     53  C16 GCD     1      23.010  29.570  35.710  1.00  0.00            
ATOM     54  H26 GCD     1      22.340  29.970  36.470  1.00  0.00            
ATOM     55  O13 GCD     1      23.500  28.330  36.230  1.00  0.00            
ATOM     56  C17 GCD     1      24.300  27.600  35.330  1.00  0.00            
ATOM     57  H27 GCD     1      23.780  27.380  34.390  1.00  0.00            
ATOM     58  C18 GCD     1      24.650  26.230  35.970  1.00  0.00            
ATOM     59  H28 GCD     1      25.280  26.430  36.850  1.00  0.00            
ATOM     60  H29 GCD     1      25.270  25.650  35.280  1.00  0.00            
ATOM     61  O14 GCD     1      23.500  25.400  36.230  1.00  0.00            
ATOM     62  H30 GCD     1      23.090  25.550  37.090  1.00  0.00            
ATOM     63  O15 GCD     1      22.320  29.390  34.500  1.00  0.00            
ATOM     64  C19 GCD     1      20.900  29.220  34.740  1.00  0.00            
ATOM     65  H31 GCD     1      20.630  29.360  35.790  1.00  0.00            
ATOM     66  C20 GCD     1      20.320  30.430  33.940  1.00  0.00            
ATOM     67  H32 GCD     1      20.720  30.430  32.910  1.00  0.00            
ATOM     68  O16 GCD     1      20.680  31.600  34.640  1.00  0.00            
ATOM     69  H33 GCD     1      21.620  31.780  34.530  1.00  0.00            
ATOM     70  C21 GCD     1      18.850  30.320  33.700  1.00  0.00            
ATOM     71  H34 GCD     1      18.320  30.360  34.670  1.00  0.00            
ATOM     72  O17 GCD     1      18.450  31.320  32.830  1.00  0.00            
ATOM     73  H35 GCD     1      18.700  30.970  31.970  1.00  0.00            
ATOM     74  C22 GCD     1      18.500  28.950  33.160  1.00  0.00            
ATOM     75  H36 GCD     1      17.410  28.890  33.060  1.00  0.00            
ATOM     76  O18 GCD     1      18.980  27.990  34.070  1.00  0.00            
ATOM     77  C23 GCD     1      20.380  27.900  34.220  1.00  0.00            
ATOM     78  H37 GCD     1      20.890  27.710  33.260  1.00  0.00            
ATOM     79  C24 GCD     1      20.660  26.730  35.140  1.00  0.00            
ATOM     80  H38 GCD     1      20.190  26.930  36.110  1.00  0.00            
ATOM     81  H39 GCD     1      21.750  26.640  35.260  1.00  0.00            
ATOM     82  O19 GCD     1      20.200  25.490  34.600  1.00  0.00            
ATOM     83  H40 GCD     1      19.250  25.520  34.790  1.00  0.00            
ATOM     84  O20 GCD     1      19.020  28.650  31.820  1.00  0.00            
ATOM     85  C25 GCD     1      18.240  29.000  30.690  1.00  0.00            
ATOM     86  H41 GCD     1      17.350  29.560  31.020  1.00  0.00            
ATOM     87  C26 GCD     1      19.150  29.790  29.730  1.00  0.00            
ATOM     88  H42 GCD     1      20.020  29.150  29.550  1.00  0.00            
ATOM     89  O21 GCD     1      19.570  30.980  30.310  1.00  0.00            
ATOM     90  H43 GCD     1      19.960  31.520  29.610  1.00  0.00            
ATOM     91  C27 GCD     1      18.420  30.010  28.410  1.00  0.00            
ATOM     92  H44 GCD     1      17.560  30.650  28.630  1.00  0.00            
ATOM     93  O22 GCD     1      19.290  30.700  27.470  1.00  0.00            
ATOM     94  H45 GCD     1      19.380  30.150  26.680  1.00  0.00            
ATOM     95  C28 GCD     1      17.970  28.720  27.800  1.00  0.00            
ATOM     96  H46 GCD     1      17.410  28.930  26.870  1.00  0.00            
ATOM     97  O23 GCD     1      17.050  28.040  28.690  1.00  0.00            
ATOM     98  C29 GCD     1      17.630  27.720  29.980  1.00  0.00            
ATOM     99  H47 GCD     1      18.400  26.940  29.820  1.00  0.00            
ATOM    100  C30 GCD     1      16.710  26.860  30.800  1.00  0.00            
ATOM    101  H48 GCD     1      17.350  26.490  31.610  1.00  0.00            
ATOM    102  H49 GCD     1      16.350  26.010  30.190  1.00  0.00            
ATOM    103  O24 GCD     1      15.560  27.550  31.410  1.00  0.00            
ATOM    104  H50 GCD     1      15.150  26.900  32.000  1.00  0.00            
ATOM    105  O25 GCD     1      19.100  27.870  27.530  1.00  0.00            
ATOM    106  C31 GCD     1      19.050  27.200  26.250  1.00  0.00            
ATOM    107  H51 GCD     1      18.010  27.120  25.910  1.00  0.00            
ATOM    108  C32 GCD     1      19.740  28.050  25.160  1.00  0.00            
ATOM    109  H52 GCD     1      20.690  28.430  25.560  1.00  0.00            
ATOM    110  O26 GCD     1      18.980  29.160  24.940  1.00  0.00            
ATOM    111  H53 GCD     1      19.290  29.600  24.150  1.00  0.00            
ATOM    112  C33 GCD     1      19.790  27.260  23.850  1.00  0.00            
ATOM    113  H54 GCD     1      18.790  27.090  23.430  1.00  0.00            
ATOM    114  O27 GCD     1      20.600  28.080  22.980  1.00  0.00            
ATOM    115  H55 GCD     1      21.470  27.880  23.350  1.00  0.00            
ATOM    116  C34 GCD     1      20.310  25.870  24.010  1.00  0.00            
ATOM    117  H56 GCD     1      20.190  25.260  23.110  1.00  0.00            
ATOM    118  O28 GCD     1      19.650  25.180  25.050  1.00  0.00            
ATOM    119  C35 GCD     1      19.660  25.750  26.360  1.00  0.00            
ATOM    120  H57 GCD     1      20.710  25.860  26.660  1.00  0.00            
ATOM    121  C36 GCD     1      18.910  24.840  27.380  1.00  0.00            
ATOM    122  H58 GCD     1      19.070  25.260  28.380  1.00  0.00            
ATOM    123  H59 GCD     1      19.380  23.860  27.500  1.00  0.00            
ATOM    124  O29 GCD     1      17.510  24.860  27.160  1.00  0.00            
ATOM    125  H60 GCD     1      17.180  24.050  26.760  1.00  0.00            
ATOM    126  O30 GCD     1      21.730  25.920  24.370  1.00  0.00            
ATOM    127  C37 GCD     1      22.530  25.320  23.460  1.00  0.00            
ATOM    128  H61 GCD     1      22.160  25.340  22.420  1.00  0.00            
ATOM    129  C38 GCD     1      23.820  26.070  23.450  1.00  0.00            
ATOM    130  H62 GCD     1      24.140  26.250  24.480  1.00  0.00            
ATOM    131  O31 GCD     1      23.730  27.390  22.740  1.00  0.00            
ATOM    132  H63 GCD     1      23.580  28.040  23.430  1.00  0.00            
ATOM    133  C39 GCD     1      24.870  25.280  22.660  1.00  0.00            
ATOM    134  H64 GCD     1      24.430  25.220  21.650  1.00  0.00            
ATOM    135  O32 GCD     1      26.100  25.980  22.730  1.00  0.00            
ATOM    136  H65 GCD     1      26.030  26.720  22.120  1.00  0.00            
ATOM    137  C40 GCD     1      25.110  23.890  23.300  1.00  0.00            
ATOM    138  H66 GCD     1      25.780  23.340  22.630  1.00  0.00            
ATOM    139  O33 GCD     1      23.900  23.290  23.140  1.00  0.00            
ATOM    140  C41 GCD     1      22.810  23.850  23.880  1.00  0.00            
ATOM    141  H67 GCD     1      23.100  23.930  24.930  1.00  0.00            
ATOM    142  C42 GCD     1      21.670  22.780  23.850  1.00  0.00            
ATOM    143  H68 GCD     1      20.950  23.020  24.650  1.00  0.00            
ATOM    144  H69 GCD     1      22.060  21.780  24.090  1.00  0.00            
ATOM    145  O34 GCD     1      20.950  22.840  22.550  1.00  0.00            
ATOM    146  H70 GCD     1      21.610  23.170  21.930  1.00  0.00            
ATOM    147  O35 GCD     1      25.560  23.990  24.580  1.00  0.00            
ATOM    148  C43 GCD     1      26.550  23.030  24.850  1.00  0.00            
ATOM    149  H71 GCD     1      26.600  22.290  24.040  1.00  0.00            
ATOM    150  C44 GCD     1      27.840  23.800  24.920  1.00  0.00            
ATOM    151  H72 GCD     1      27.690  24.540  25.720  1.00  0.00            
ATOM    152  O36 GCD     1      28.140  24.450  23.740  1.00  0.00            
ATOM    153  H73 GCD     1      27.370  25.000  23.580  1.00  0.00            
ATOM    154  C45 GCD     1      29.060  22.920  25.400  1.00  0.00            
ATOM    155  H74 GCD     1      29.350  22.190  24.640  1.00  0.00            
ATOM    156  O37 GCD     1      30.180  23.710  25.770  1.00  0.00            
ATOM    157  H75 GCD     1      30.330  23.570  26.710  1.00  0.00            
ATOM    158  C46 GCD     1      28.550  22.170  26.650  1.00  0.00            
ATOM    159  H76 GCD     1      29.290  21.390  26.850  1.00  0.00            
ATOM    160  O38 GCD     1      28.400  22.960  27.740  1.00  0.00            
ATOM    161  O39 GCD     1      27.320  21.460  26.490  1.00  0.00            
ATOM    162  C47 GCD     1      26.220  22.350  26.150  1.00  0.00            
ATOM    163  H77 GCD     1      26.180  23.140  26.910  1.00  0.00            
ATOM    164  C48 GCD     1      24.900  21.610  26.220  1.00  0.00            
ATOM    165  H78 GCD     1      24.070  22.230  25.840  1.00  0.00            
ATOM    166  H79 GCD     1      24.630  21.410  27.270  1.00  0.00            
ATOM    167  O40 GCD     1      24.820  20.320  25.480  1.00  0.00            
ATOM    168  H80 GCD     1      25.210  19.650  26.050  1.00  0.00            
ATOM    169  C1  DP8     2      23.800  31.430  31.620  1.00  0.00            
ATOM    170  N1  DP8     2      24.400  30.170  31.130  1.00  0.00            
ATOM    171  C2  DP8     2      25.120  30.400  29.850  1.00  0.00            
ATOM    172  C3  DP8     2      25.890  29.150  29.360  1.00  0.00            
ATOM    173  N2  DP8     2      25.070  27.860  29.370  1.00  0.00            
ATOM    174  C4  DP8     2      25.960  26.650  29.270  1.00  0.00            
ATOM    175  C5  DP8     2      26.760  26.770  27.970  1.00  0.00            
ATOM    176  C6  DP8     2      28.170  26.680  28.020  1.00  0.00            
ATOM    177  C7  DP8     2      28.990  26.860  26.870  1.00  0.00            
ATOM    178  C8  DP8     2      28.410  27.110  25.640  1.00  0.00            
ATOM    179  C9  DP8     2      27.020  27.350  25.590  1.00  0.00            
ATOM    180  C10 DP8     2      26.200  27.170  26.720  1.00  0.00            
ATOM    181  C11 DP8     2      25.110  25.360  29.240  1.00  0.00            
ATOM    182  C12 DP8     2      24.330  24.910  28.120  1.00  0.00            
ATOM    183  C13 DP8     2      23.310  23.970  28.230  1.00  0.00            
ATOM    184  C14 DP8     2      23.190  23.260  29.430  1.00  0.00            
ATOM    185  Cl1 DP8     2      21.910  22.080  29.540  1.00  0.00            
ATOM    186  C15 DP8     2      24.050  23.530  30.410  1.00  0.00            
ATOM    187  C16 DP8     2      24.950  24.580  30.400  1.00  0.00            
ATOM    188  C17 DP8     2      24.290  27.750  30.690  1.00  0.00            
ATOM    189  C18 DP8     2      23.510  28.970  31.100  1.00  0.00            
ATOM    190  H1  DP8     2      23.200  31.300  32.540  1.00  0.00            
ATOM    191  H2  DP8     2      24.530  32.210  31.880  1.00  0.00            
ATOM    192  H3  DP8     2      23.130  31.840  30.860  1.00  0.00            
ATOM    193  H4  DP8     2      25.890  31.140  30.110  1.00  0.00            
ATOM    194  H5  DP8     2      24.490  30.880  29.100  1.00  0.00            
ATOM    195  H6  DP8     2      26.780  28.950  29.970  1.00  0.00            
ATOM    196  H7  DP8     2      26.230  29.310  28.340  1.00  0.00            
ATOM    197  H8  DP8     2      24.470  27.880  28.530  1.00  0.00            
ATOM    198  H9  DP8     2      26.670  26.640  30.100  1.00  0.00            
ATOM    199  H10 DP8     2      28.600  26.450  28.990  1.00  0.00            
ATOM    200  H11 DP8     2      30.070  26.840  26.980  1.00  0.00            
ATOM    201  H12 DP8     2      29.040  27.100  24.750  1.00  0.00            
ATOM    202  H13 DP8     2      26.540  27.600  24.650  1.00  0.00            
ATOM    203  H14 DP8     2      25.130  27.290  26.670  1.00  0.00            
ATOM    204  H15 DP8     2      24.420  25.420  27.170  1.00  0.00            
ATOM    205  H16 DP8     2      22.630  23.800  27.400  1.00  0.00            
ATOM    206  H17 DP8     2      23.970  22.880  31.280  1.00  0.00            
ATOM    207  H18 DP8     2      25.540  24.770  31.290  1.00  0.00            
ATOM    208  H19 DP8     2      25.060  27.610  31.450  1.00  0.00            
ATOM    209  H20 DP8     2      23.730  26.820  30.630  1.00  0.00            
ATOM    210  H21 DP8     2      22.720  29.190  30.380  1.00  0.00            
ATOM    211  H22 DP8     2      23.130  28.870  32.130  1.00  0.00            
TER
ENDMDL
MODEL        1
ATOM      1  H1  GCD     1      21.060  11.330  26.900  1.00  0.00            
ATOM      2  O1  GCD     1      20.560  11.830  27.550  1.00  0.00            
ATOM      3  C1  GCD     1      21.010  13.220  27.280  1.00  0.00            
ATOM      4  H2  GCD     1      20.190  13.930  27.480  1.00  0.00            
ATOM      5  H3  GCD     1      21.770  13.480  28.020  1.00  0.00            
ATOM      6  C2  GCD     1      21.740  13.360  25.960  1.00  0.00            
ATOM      7  H4  GCD     1      22.330  14.280  25.900  1.00  0.00            
ATOM      8  C3  GCD     1      20.840  13.090  24.750  1.00  0.00            
ATOM      9  H5  GCD     1      20.280  12.170  24.930  1.00  0.00            
ATOM     10  C4  GCD     1      21.630  13.150  23.440  1.00  0.00            
ATOM     11  H6  GCD     1      21.920  14.170  23.170  1.00  0.00            
ATOM     12  O2  GCD     1      20.780  12.880  22.260  1.00  0.00            
ATOM     13  H7  GCD     1      20.750  11.920  22.260  1.00  0.00            
ATOM     14  C5  GCD     1      22.800  12.210  23.530  1.00  0.00            
ATOM     15  H8  GCD     1      22.400  11.190  23.450  1.00  0.00            
ATOM     16  O3  GCD     1      23.740  12.380  22.540  1.00  0.00            
ATOM     17  H9  GCD     1      24.360  13.050  22.870  1.00  0.00            
ATOM     18  C6  GCD     1      23.590  12.350  24.860  1.00  0.00            
ATOM     19  O4  GCD     1      22.800  12.360  26.030  1.00  0.00            
ATOM     20  H10 GCD     1      24.320  11.560  25.050  1.00  0.00            
ATOM     21  O5  GCD     1      24.330  13.600  24.860  1.00  0.00            
ATOM     22  C7  GCD     1      25.760  13.520  25.120  1.00  0.00            
ATOM     23  H11 GCD     1      26.150  12.490  25.160  1.00  0.00            
ATOM     24  C8  GCD     1      26.500  14.210  24.010  1.00  0.00            
ATOM     25  H12 GCD     1      26.110  15.230  23.960  1.00  0.00            
ATOM     26  O6  GCD     1      26.340  13.470  22.840  1.00  0.00            
ATOM     27  H13 GCD     1      26.670  14.090  22.190  1.00  0.00            
ATOM     28  C9  GCD     1      28.020  14.390  24.380  1.00  0.00            
ATOM     29  H14 GCD     1      28.410  13.390  24.590  1.00  0.00            
ATOM     30  O7  GCD     1      28.730  15.110  23.370  1.00  0.00            
ATOM     31  H15 GCD     1      28.280  15.970  23.370  1.00  0.00            
ATOM     32  C10 GCD     1      28.080  15.120  25.740  1.00  0.00            
ATOM     33  H16 GCD     1      29.140  15.160  26.030  1.00  0.00            
ATOM     34  O8  GCD     1      27.450  14.330  26.770  1.00  0.00            
ATOM     35  C11 GCD     1      26.020  14.150  26.470  1.00  0.00            
ATOM     36  H17 GCD     1      25.580  15.150  26.570  1.00  0.00            
ATOM     37  C12 GCD     1      25.440  13.290  27.610  1.00  0.00            
ATOM     38  H18 GCD     1      24.360  13.420  27.540  1.00  0.00            
ATOM     39  H19 GCD     1      25.800  13.780  28.530  1.00  0.00            
ATOM     40  O9  GCD     1      25.770  11.830  27.610  1.00  0.00            
ATOM     41  H20 GCD     1      24.960  11.320  27.750  1.00  0.00            
ATOM     42  O10 GCD     1      27.530  16.450  25.590  1.00  0.00            
ATOM     43  C13 GCD     1      28.500  17.510  25.490  1.00  0.00            
ATOM     44  H21 GCD     1      29.510  17.100  25.360  1.00  0.00            
ATOM     45  C14 GCD     1      28.220  18.410  24.300  1.00  0.00            
ATOM     46  H22 GCD     1      27.220  18.840  24.470  1.00  0.00            
ATOM     47  O11 GCD     1      28.040  17.690  23.070  1.00  0.00            
ATOM     48  H23 GCD     1      27.980  18.370  22.390  1.00  0.00            
ATOM     49  C15 GCD     1      29.330  19.420  24.200  1.00  0.00            
ATOM     50  H24 GCD     1      30.330  18.970  24.090  1.00  0.00            
ATOM     51  O12 GCD     1      29.190  20.240  23.000  1.00  0.00            
ATOM     52  H25 GCD     1      29.850  19.890  22.390  1.00  0.00            
ATOM     53  C16 GCD     1      29.330  20.210  25.490  1.00  0.00            
ATOM     54  H26 GCD     1      30.150  20.930  25.430  1.00  0.00            
ATOM     55  O13 GCD     1      29.460  19.390  26.660  1.00  0.00            
ATOM     56  C17 GCD     1      28.470  18.430  26.800  1.00  0.00            
ATOM     57  H27 GCD     1      27.520  18.990  26.790  1.00  0.00            
ATOM     58  C18 GCD     1      28.710  17.680  28.080  1.00  0.00            
ATOM     59  H28 GCD     1      29.640  17.100  28.010  1.00  0.00            
ATOM     60  H29 GCD     1      27.910  16.930  28.050  1.00  0.00            
ATOM     61  O14 GCD     1      28.460  18.500  29.260  1.00  0.00            
ATOM     62  H30 GCD     1      29.210  19.090  29.430  1.00  0.00            
ATOM     63  O15 GCD     1      28.060  20.920  25.600  1.00  0.00            
ATOM     64  C19 GCD     1      28.220  22.280  26.070  1.00  0.00            
ATOM     65  H31 GCD     1      29.230  22.510  26.420  1.00  0.00            
ATOM     66  C20 GCD     1      27.900  23.320  24.900  1.00  0.00            
ATOM     67  H32 GCD     1      26.850  23.140  24.650  1.00  0.00            
ATOM     68  O16 GCD     1      28.800  23.050  23.840  1.00  0.00            
ATOM     69  H33 GCD     1      28.690  22.120  23.610  1.00  0.00            
ATOM     70  C21 GCD     1      27.960  24.670  25.540  1.00  0.00            
ATOM     71  H34 GCD     1      29.000  24.770  25.880  1.00  0.00            
ATOM     72  O17 GCD     1      27.710  25.760  24.630  1.00  0.00            
ATOM     73  H35 GCD     1      26.960  25.640  24.040  1.00  0.00            
ATOM     74  C22 GCD     1      26.980  24.740  26.710  1.00  0.00            
ATOM     75  H36 GCD     1      26.980  25.740  27.140  1.00  0.00            
ATOM     76  O18 GCD     1      27.310  23.830  27.750  1.00  0.00            
ATOM     77  C23 GCD     1      27.310  22.430  27.280  1.00  0.00            
ATOM     78  H37 GCD     1      26.280  22.180  27.020  1.00  0.00            
ATOM     79  C24 GCD     1      27.640  21.540  28.450  1.00  0.00            
ATOM     80  H38 GCD     1      28.680  21.750  28.710  1.00  0.00            
ATOM     81  H39 GCD     1      27.400  20.510  28.140  1.00  0.00            
ATOM     82  O19 GCD     1      26.810  21.810  29.540  1.00  0.00            
ATOM     83  H40 GCD     1      27.010  21.300  30.330  1.00  0.00            
ATOM     84  O20 GCD     1      25.560  24.450  26.380  1.00  0.00            
ATOM     85  C25 GCD     1      24.760  25.560  25.930  1.00  0.00            
ATOM     86  H41 GCD     1      25.390  26.440  25.820  1.00  0.00            
ATOM     87  C26 GCD     1      24.150  25.150  24.610  1.00  0.00            
ATOM     88  H42 GCD     1      23.690  24.180  24.810  1.00  0.00            
ATOM     89  O21 GCD     1      25.140  25.030  23.570  1.00  0.00            
ATOM     90  H43 GCD     1      24.790  24.440  22.890  1.00  0.00            
ATOM     91  C27 GCD     1      23.150  26.270  24.330  1.00  0.00            
ATOM     92  H44 GCD     1      23.680  27.230  24.250  1.00  0.00            
ATOM     93  O22 GCD     1      22.520  25.950  23.150  1.00  0.00            
ATOM     94  H45 GCD     1      21.560  26.020  23.160  1.00  0.00            
ATOM     95  C28 GCD     1      22.080  26.290  25.330  1.00  0.00            
ATOM     96  H46 GCD     1      21.410  27.090  25.000  1.00  0.00            
ATOM     97  O23 GCD     1      22.670  26.590  26.560  1.00  0.00            
ATOM     98  C29 GCD     1      23.710  25.750  27.020  1.00  0.00            
ATOM     99  H47 GCD     1      23.280  24.770  27.280  1.00  0.00            
ATOM    100  C30 GCD     1      24.260  26.330  28.360  1.00  0.00            
ATOM    101  H48 GCD     1      24.820  25.560  28.910  1.00  0.00            
ATOM    102  H49 GCD     1      23.360  26.510  28.960  1.00  0.00            
ATOM    103  O24 GCD     1      25.050  27.520  28.180  1.00  0.00            
ATOM    104  H50 GCD     1      25.390  27.810  29.040  1.00  0.00            
ATOM    105  O25 GCD     1      21.470  25.020  25.450  1.00  0.00            
ATOM    106  C31 GCD     1      20.020  25.130  25.480  1.00  0.00            
ATOM    107  H51 GCD     1      19.640  26.070  25.890  1.00  0.00            
ATOM    108  C32 GCD     1      19.380  24.830  24.160  1.00  0.00            
ATOM    109  H52 GCD     1      19.880  23.990  23.660  1.00  0.00            
ATOM    110  O26 GCD     1      19.550  25.960  23.280  1.00  0.00            
ATOM    111  H53 GCD     1      18.690  26.060  22.860  1.00  0.00            
ATOM    112  C33 GCD     1      17.890  24.630  24.300  1.00  0.00            
ATOM    113  H54 GCD     1      17.510  25.590  24.660  1.00  0.00            
ATOM    114  O27 GCD     1      17.270  24.330  23.070  1.00  0.00            
ATOM    115  H55 GCD     1      17.450  23.400  22.890  1.00  0.00            
ATOM    116  C34 GCD     1      17.600  23.510  25.300  1.00  0.00            
ATOM    117  H56 GCD     1      16.540  23.410  25.550  1.00  0.00            
ATOM    118  O28 GCD     1      18.260  23.870  26.450  1.00  0.00            
ATOM    119  C35 GCD     1      19.670  24.030  26.470  1.00  0.00            
ATOM    120  H57 GCD     1      20.200  23.100  26.230  1.00  0.00            
ATOM    121  C36 GCD     1      20.270  24.330  27.880  1.00  0.00            
ATOM    122  H58 GCD     1      19.720  25.150  28.360  1.00  0.00            
ATOM    123  H59 GCD     1      21.330  24.590  27.800  1.00  0.00            
ATOM    124  O29 GCD     1      20.300  23.200  28.750  1.00  0.00            
ATOM    125  H60 GCD     1      20.630  22.400  28.310  1.00  0.00            
ATOM    126  O30 GCD     1      18.140  22.280  24.820  1.00  0.00            
ATOM    127  C37 GCD     1      17.100  21.350  24.630  1.00  0.00            
ATOM    128  H61 GCD     1      16.140  21.850  24.440  1.00  0.00            
ATOM    129  C38 GCD     1      17.360  20.570  23.330  1.00  0.00            
ATOM    130  H62 GCD     1      18.380  20.160  23.330  1.00  0.00            
ATOM    131  O31 GCD     1      17.180  21.470  22.280  1.00  0.00            
ATOM    132  H63 GCD     1      17.160  20.810  21.570  1.00  0.00            
ATOM    133  C39 GCD     1      16.350  19.510  23.170  1.00  0.00            
ATOM    134  H64 GCD     1      15.380  20.010  23.050  1.00  0.00            
ATOM    135  O32 GCD     1      16.570  18.790  21.950  1.00  0.00            
ATOM    136  H65 GCD     1      15.750  18.300  21.830  1.00  0.00            
ATOM    137  C40 GCD     1      16.300  18.530  24.340  1.00  0.00            
ATOM    138  H66 GCD     1      15.470  17.850  24.140  1.00  0.00            
ATOM    139  O33 GCD     1      16.110  19.280  25.550  1.00  0.00            
ATOM    140  C41 GCD     1      17.040  20.340  25.790  1.00  0.00            
ATOM    141  H67 GCD     1      18.030  19.880  25.750  1.00  0.00            
ATOM    142  C42 GCD     1      16.810  20.860  27.200  1.00  0.00            
ATOM    143  H68 GCD     1      17.680  21.500  27.390  1.00  0.00            
ATOM    144  H69 GCD     1      16.810  19.950  27.820  1.00  0.00            
ATOM    145  O34 GCD     1      15.560  21.640  27.450  1.00  0.00            
ATOM    146  H70 GCD     1      15.750  22.060  28.300  1.00  0.00            
ATOM    147  O35 GCD     1      17.490  17.840  24.520  1.00  0.00            
ATOM    148  C43 GCD     1      17.360  16.450  24.850  1.00  0.00            
ATOM    149  H71 GCD     1      16.310  16.170  25.040  1.00  0.00            
ATOM    150  C44 GCD     1      17.670  15.640  23.640  1.00  0.00            
ATOM    151  H72 GCD     1      18.690  15.920  23.340  1.00  0.00            
ATOM    152  O36 GCD     1      16.820  16.040  22.550  1.00  0.00            
ATOM    153  H73 GCD     1      15.880  15.810  22.620  1.00  0.00            
ATOM    154  C45 GCD     1      17.680  14.150  23.830  1.00  0.00            
ATOM    155  H74 GCD     1      16.650  13.930  24.150  1.00  0.00            
ATOM    156  O37 GCD     1      17.990  13.410  22.630  1.00  0.00            
ATOM    157  H75 GCD     1      18.940  13.470  22.530  1.00  0.00            
ATOM    158  C46 GCD     1      18.620  13.840  24.960  1.00  0.00            
ATOM    159  H76 GCD     1      18.530  12.830  25.360  1.00  0.00            
ATOM    160  O38 GCD     1      19.950  14.170  24.660  1.00  0.00            
ATOM    161  O39 GCD     1      18.230  14.620  26.030  1.00  0.00            
ATOM    162  C47 GCD     1      18.330  16.010  25.890  1.00  0.00            
ATOM    163  H77 GCD     1      19.370  16.290  25.680  1.00  0.00            
ATOM    164  C48 GCD     1      17.930  16.640  27.160  1.00  0.00            
ATOM    165  H78 GCD     1      16.880  16.400  27.370  1.00  0.00            
ATOM    166  H79 GCD     1      18.000  17.720  26.970  1.00  0.00            
ATOM    167  O40 GCD     1      18.740  16.260  28.310  1.00  0.00            
ATOM    168  H80 GCD     1      18.540  15.340  28.520  1.00  0.00            
ATOM    169  C1  DP8     2      20.490  23.100  21.120  1.00  0.00            
ATOM    170  N1  DP8     2      21.380  21.990  21.600  1.00  0.00            
ATOM    171  C2  DP8     2      21.160  20.760  20.810  1.00  0.00            
ATOM    172  C3  DP8     2      22.110  19.710  21.380  1.00  0.00            
ATOM    173  N2  DP8     2      21.950  19.340  22.810  1.00  0.00            
ATOM    174  C4  DP8     2      23.210  18.540  23.240  1.00  0.00            
ATOM    175  C5  DP8     2      23.580  17.330  22.300  1.00  0.00            
ATOM    176  C6  DP8     2      22.580  16.430  21.990  1.00  0.00            
ATOM    177  C7  DP8     2      22.850  15.390  21.050  1.00  0.00            
ATOM    178  C8  DP8     2      24.150  15.160  20.560  1.00  0.00            
ATOM    179  C9  DP8     2      25.190  15.940  21.040  1.00  0.00            
ATOM    180  C10 DP8     2      24.890  17.030  21.900  1.00  0.00            
ATOM    181  C11 DP8     2      23.260  18.030  24.710  1.00  0.00            
ATOM    182  C12 DP8     2      22.320  17.140  25.140  1.00  0.00            
ATOM    183  C13 DP8     2      22.300  16.700  26.480  1.00  0.00            
ATOM    184  C14 DP8     2      23.310  17.080  27.350  1.00  0.00            
ATOM    185  Cl1 DP8     2      23.350  16.410  28.990  1.00  0.00            
ATOM    186  C15 DP8     2      24.300  17.870  26.850  1.00  0.00            
ATOM    187  C16 DP8     2      24.330  18.340  25.550  1.00  0.00            
ATOM    188  C17 DP8     2      21.940  20.530  23.710  1.00  0.00            
ATOM    189  C18 DP8     2      21.120  21.770  23.100  1.00  0.00            
ATOM    190  H1  DP8     2      20.460  23.230  20.030  1.00  0.00            
ATOM    191  H2  DP8     2      19.470  22.850  21.460  1.00  0.00            
ATOM    192  H3  DP8     2      20.790  24.050  21.570  1.00  0.00            
ATOM    193  H4  DP8     2      21.260  20.830  19.720  1.00  0.00            
ATOM    194  H5  DP8     2      20.150  20.380  21.010  1.00  0.00            
ATOM    195  H6  DP8     2      23.140  19.920  21.120  1.00  0.00            
ATOM    196  H7  DP8     2      21.790  18.780  20.900  1.00  0.00            
ATOM    197  H8  DP8     2      21.080  18.790  22.910  1.00  0.00            
ATOM    198  H9  DP8     2      24.100  19.170  23.090  1.00  0.00            
ATOM    199  H10 DP8     2      21.560  16.570  22.360  1.00  0.00            
ATOM    200  H11 DP8     2      22.040  14.750  20.700  1.00  0.00            
ATOM    201  H12 DP8     2      24.320  14.360  19.850  1.00  0.00            
ATOM    202  H13 DP8     2      26.200  15.670  20.750  1.00  0.00            
ATOM    203  H14 DP8     2      25.740  17.700  22.010  1.00  0.00            
ATOM    204  H15 DP8     2      21.610  16.710  24.430  1.00  0.00            
ATOM    205  H16 DP8     2      21.550  16.000  26.830  1.00  0.00            
ATOM    206  H17 DP8     2      25.150  18.180  27.460  1.00  0.00            
ATOM    207  H18 DP8     2      25.270  18.770  25.220  1.00  0.00            
ATOM    208  H19 DP8     2      22.950  20.950  23.680  1.00  0.00            
ATOM    209  H20 DP8     2      21.620  20.200  24.700  1.00  0.00            
ATOM    210  H21 DP8     2      20.040  21.750  23.260  1.00  0.00            
ATOM    211  H22 DP8     2      21.440  22.660  23.660  1.00  0.00            
TER
ENDMDL
MODEL        1
ATOM      1  H1  GCD     1      31.280  18.970  28.580  1.00  0.00            
ATOM      2  O1  GCD     1      31.190  19.340  29.470  1.00  0.00            
ATOM      3  C1  GCD     1      30.250  20.370  29.380  1.00  0.00            
ATOM      4  H2  GCD     1      29.230  20.040  29.130  1.00  0.00            
ATOM      5  H3  GCD     1      30.060  20.660  30.420  1.00  0.00            
ATOM      6  C2  GCD     1      30.690  21.640  28.780  1.00  0.00            
ATOM      7  H4  GCD     1      31.660  21.900  29.230  1.00  0.00            
ATOM      8  C3  GCD     1      29.600  22.740  28.820  1.00  0.00            
ATOM      9  H5  GCD     1      28.660  22.290  28.470  1.00  0.00            
ATOM     10  C4  GCD     1      29.880  23.840  27.850  1.00  0.00            
ATOM     11  H6  GCD     1      30.790  24.440  28.010  1.00  0.00            
ATOM     12  O2  GCD     1      28.790  24.770  27.950  1.00  0.00            
ATOM     13  H7  GCD     1      28.780  25.220  28.800  1.00  0.00            
ATOM     14  C5  GCD     1      30.060  23.350  26.470  1.00  0.00            
ATOM     15  H8  GCD     1      29.220  22.690  26.190  1.00  0.00            
ATOM     16  O3  GCD     1      30.270  24.480  25.600  1.00  0.00            
ATOM     17  H9  GCD     1      29.510  25.080  25.640  1.00  0.00            
ATOM     18  C6  GCD     1      31.290  22.430  26.480  1.00  0.00            
ATOM     19  O4  GCD     1      30.970  21.360  27.390  1.00  0.00            
ATOM     20  H10 GCD     1      31.610  22.010  25.520  1.00  0.00            
ATOM     21  O5  GCD     1      32.470  23.060  27.030  1.00  0.00            
ATOM     22  C7  GCD     1      33.710  23.080  26.170  1.00  0.00            
ATOM     23  H11 GCD     1      33.720  22.280  25.420  1.00  0.00            
ATOM     24  C8  GCD     1      33.870  24.430  25.400  1.00  0.00            
ATOM     25  H12 GCD     1      33.800  25.270  26.100  1.00  0.00            
ATOM     26  O6  GCD     1      32.740  24.610  24.490  1.00  0.00            
ATOM     27  H13 GCD     1      31.870  24.660  24.900  1.00  0.00            
ATOM     28  C9  GCD     1      35.140  24.550  24.700  1.00  0.00            
ATOM     29  H14 GCD     1      35.240  23.810  23.900  1.00  0.00            
ATOM     30  O7  GCD     1      35.360  25.850  24.050  1.00  0.00            
ATOM     31  H15 GCD     1      34.750  25.850  23.290  1.00  0.00            
ATOM     32  C10 GCD     1      36.330  24.210  25.630  1.00  0.00            
ATOM     33  H16 GCD     1      37.230  24.160  25.010  1.00  0.00            
ATOM     34  O8  GCD     1      36.110  23.040  26.400  1.00  0.00            
ATOM     35  C11 GCD     1      34.930  22.880  27.110  1.00  0.00            
ATOM     36  H17 GCD     1      34.790  23.620  27.910  1.00  0.00            
ATOM     37  C12 GCD     1      34.990  21.540  27.850  1.00  0.00            
ATOM     38  H18 GCD     1      34.060  21.460  28.420  1.00  0.00            
ATOM     39  H19 GCD     1      35.880  21.600  28.490  1.00  0.00            
ATOM     40  O9  GCD     1      35.100  20.320  27.060  1.00  0.00            
ATOM     41  H20 GCD     1      34.240  20.140  26.650  1.00  0.00            
ATOM     42  O10 GCD     1      36.490  25.310  26.470  1.00  0.00            
ATOM     43  C13 GCD     1      37.700  25.970  26.430  1.00  0.00            
ATOM     44  H21 GCD     1      38.350  25.610  25.630  1.00  0.00            
ATOM     45  C14 GCD     1      37.510  27.480  26.330  1.00  0.00            
ATOM     46  H22 GCD     1      36.870  27.790  27.170  1.00  0.00            
ATOM     47  O11 GCD     1      36.930  27.670  25.100  1.00  0.00            
ATOM     48  H23 GCD     1      36.250  26.980  25.050  1.00  0.00            
ATOM     49  C15 GCD     1      38.890  28.200  26.470  1.00  0.00            
ATOM     50  H24 GCD     1      39.470  27.820  25.620  1.00  0.00            
ATOM     51  O12 GCD     1      38.660  29.630  26.390  1.00  0.00            
ATOM     52  H25 GCD     1      38.000  29.790  25.710  1.00  0.00            
ATOM     53  C16 GCD     1      39.630  27.730  27.770  1.00  0.00            
ATOM     54  H26 GCD     1      40.660  28.080  27.690  1.00  0.00            
ATOM     55  O13 GCD     1      39.760  26.380  27.770  1.00  0.00            
ATOM     56  C17 GCD     1      38.540  25.720  27.720  1.00  0.00            
ATOM     57  H27 GCD     1      37.950  26.050  28.590  1.00  0.00            
ATOM     58  C18 GCD     1      38.980  24.240  27.940  1.00  0.00            
ATOM     59  H28 GCD     1      37.990  23.770  28.060  1.00  0.00            
ATOM     60  H29 GCD     1      39.580  24.120  28.850  1.00  0.00            
ATOM     61  O14 GCD     1      39.530  23.540  26.890  1.00  0.00            
ATOM     62  H30 GCD     1      40.010  22.760  27.190  1.00  0.00            
ATOM     63  O15 GCD     1      39.070  28.280  28.920  1.00  0.00            
ATOM     64  C19 GCD     1      40.020  28.820  29.790  1.00  0.00            
ATOM     65  H31 GCD     1      41.010  28.480  29.450  1.00  0.00            
ATOM     66  C20 GCD     1      39.900  30.310  29.930  1.00  0.00            
ATOM     67  H32 GCD     1      38.880  30.500  30.280  1.00  0.00            
ATOM     68  O16 GCD     1      40.270  30.910  28.650  1.00  0.00            
ATOM     69  H33 GCD     1      39.820  30.540  27.880  1.00  0.00            
ATOM     70  C21 GCD     1      40.750  30.810  31.100  1.00  0.00            
ATOM     71  H34 GCD     1      41.810  30.640  30.920  1.00  0.00            
ATOM     72  O17 GCD     1      40.570  32.240  31.380  1.00  0.00            
ATOM     73  H35 GCD     1      39.650  32.470  31.560  1.00  0.00            
ATOM     74  C22 GCD     1      40.330  30.110  32.380  1.00  0.00            
ATOM     75  H36 GCD     1      40.860  30.350  33.310  1.00  0.00            
ATOM     76  O18 GCD     1      40.580  28.770  32.130  1.00  0.00            
ATOM     77  C23 GCD     1      39.770  28.120  31.100  1.00  0.00            
ATOM     78  H37 GCD     1      38.710  28.100  31.370  1.00  0.00            
ATOM     79  C24 GCD     1      40.280  26.710  30.960  1.00  0.00            
ATOM     80  H38 GCD     1      41.350  26.800  30.730  1.00  0.00            
ATOM     81  H39 GCD     1      39.830  26.120  30.150  1.00  0.00            
ATOM     82  O19 GCD     1      40.150  25.900  32.140  1.00  0.00            
ATOM     83  H40 GCD     1      40.490  25.030  31.900  1.00  0.00            
ATOM     84  O20 GCD     1      38.960  30.270  32.610  1.00  0.00            
ATOM     85  C25 GCD     1      38.600  31.310  33.560  1.00  0.00            
ATOM     86  H41 GCD     1      39.450  31.960  33.810  1.00  0.00            
ATOM     87  C26 GCD     1      37.490  32.120  32.950  1.00  0.00            
ATOM     88  H42 GCD     1      36.720  31.360  32.760  1.00  0.00            
ATOM     89  O21 GCD     1      37.910  32.790  31.790  1.00  0.00            
ATOM     90  H43 GCD     1      37.150  33.380  31.740  1.00  0.00            
ATOM     91  C27 GCD     1      36.850  33.080  33.920  1.00  0.00            
ATOM     92  H44 GCD     1      37.630  33.780  34.220  1.00  0.00            
ATOM     93  O22 GCD     1      35.680  33.730  33.440  1.00  0.00            
ATOM     94  H45 GCD     1      35.000  33.040  33.480  1.00  0.00            
ATOM     95  C28 GCD     1      36.460  32.200  35.130  1.00  0.00            
ATOM     96  H46 GCD     1      36.280  32.870  35.970  1.00  0.00            
ATOM     97  O23 GCD     1      37.530  31.480  35.660  1.00  0.00            
ATOM     98  C29 GCD     1      38.150  30.600  34.800  1.00  0.00            
ATOM     99  H47 GCD     1      37.430  29.790  34.640  1.00  0.00            
ATOM    100  C30 GCD     1      39.320  29.820  35.520  1.00  0.00            
ATOM    101  H48 GCD     1      39.690  29.050  34.830  1.00  0.00            
ATOM    102  H49 GCD     1      38.840  29.320  36.380  1.00  0.00            
ATOM    103  O24 GCD     1      40.280  30.670  36.000  1.00  0.00            
ATOM    104  H50 GCD     1      40.900  30.080  36.430  1.00  0.00            
ATOM    105  O25 GCD     1      35.350  31.380  34.930  1.00  0.00            
ATOM    106  C31 GCD     1      34.260  31.420  35.890  1.00  0.00            
ATOM    107  H51 GCD     1      34.440  32.120  36.720  1.00  0.00            
ATOM    108  C32 GCD     1      32.970  31.920  35.210  1.00  0.00            
ATOM    109  H52 GCD     1      32.850  31.320  34.300  1.00  0.00            
ATOM    110  O26 GCD     1      33.030  33.320  34.900  1.00  0.00            
ATOM    111  H53 GCD     1      32.200  33.670  34.550  1.00  0.00            
ATOM    112  C33 GCD     1      31.770  31.710  36.160  1.00  0.00            
ATOM    113  H54 GCD     1      32.040  32.270  37.060  1.00  0.00            
ATOM    114  O27 GCD     1      30.470  32.030  35.710  1.00  0.00            
ATOM    115  H55 GCD     1      30.500  32.870  35.240  1.00  0.00            
ATOM    116  C34 GCD     1      31.710  30.300  36.700  1.00  0.00            
ATOM    117  H56 GCD     1      30.920  30.260  37.460  1.00  0.00            
ATOM    118  O28 GCD     1      32.900  30.010  37.320  1.00  0.00            
ATOM    119  C35 GCD     1      34.050  30.010  36.530  1.00  0.00            
ATOM    120  H57 GCD     1      33.970  29.360  35.650  1.00  0.00            
ATOM    121  C36 GCD     1      35.260  29.510  37.300  1.00  0.00            
ATOM    122  H58 GCD     1      35.250  30.040  38.270  1.00  0.00            
ATOM    123  H59 GCD     1      36.210  29.760  36.810  1.00  0.00            
ATOM    124  O29 GCD     1      35.200  28.140  37.490  1.00  0.00            
ATOM    125  H60 GCD     1      35.540  27.700  36.700  1.00  0.00            
ATOM    126  O30 GCD     1      31.410  29.430  35.640  1.00  0.00            
ATOM    127  C37 GCD     1      30.480  28.470  35.980  1.00  0.00            
ATOM    128  H61 GCD     1      30.230  28.580  37.040  1.00  0.00            
ATOM    129  C38 GCD     1      29.140  28.610  35.160  1.00  0.00            
ATOM    130  H62 GCD     1      29.430  28.560  34.100  1.00  0.00            
ATOM    131  O31 GCD     1      28.500  29.970  35.320  1.00  0.00            
ATOM    132  H63 GCD     1      29.210  30.580  35.540  1.00  0.00            
ATOM    133  C39 GCD     1      28.220  27.430  35.430  1.00  0.00            
ATOM    134  H64 GCD     1      27.780  27.470  36.430  1.00  0.00            
ATOM    135  O32 GCD     1      27.180  27.560  34.410  1.00  0.00            
ATOM    136  H65 GCD     1      27.020  28.510  34.290  1.00  0.00            
ATOM    137  C40 GCD     1      28.890  26.040  35.290  1.00  0.00            
ATOM    138  H66 GCD     1      28.230  25.240  35.620  1.00  0.00            
ATOM    139  O33 GCD     1      30.140  26.040  36.080  1.00  0.00            
ATOM    140  C41 GCD     1      31.020  27.060  35.690  1.00  0.00            
ATOM    141  H67 GCD     1      31.210  26.940  34.620  1.00  0.00            
ATOM    142  C42 GCD     1      32.300  26.800  36.390  1.00  0.00            
ATOM    143  H68 GCD     1      33.020  27.590  36.130  1.00  0.00            
ATOM    144  H69 GCD     1      32.670  25.820  36.030  1.00  0.00            
ATOM    145  O34 GCD     1      32.200  26.730  37.780  1.00  0.00            
ATOM    146  H70 GCD     1      33.040  26.340  38.050  1.00  0.00            
ATOM    147  O35 GCD     1      29.300  25.820  33.940  1.00  0.00            
ATOM    148  C43 GCD     1      29.010  24.520  33.380  1.00  0.00            
ATOM    149  H71 GCD     1      28.790  23.920  34.270  1.00  0.00            
ATOM    150  C44 GCD     1      27.880  24.760  32.380  1.00  0.00            
ATOM    151  H72 GCD     1      28.130  25.660  31.810  1.00  0.00            
ATOM    152  O36 GCD     1      26.740  25.050  33.200  1.00  0.00            
ATOM    153  H73 GCD     1      26.840  25.950  33.520  1.00  0.00            
ATOM    154  C45 GCD     1      27.580  23.490  31.580  1.00  0.00            
ATOM    155  H74 GCD     1      27.030  22.900  32.320  1.00  0.00            
ATOM    156  O37 GCD     1      26.850  23.700  30.350  1.00  0.00            
ATOM    157  H75 GCD     1      26.580  22.850  30.000  1.00  0.00            
ATOM    158  C46 GCD     1      28.890  22.760  31.160  1.00  0.00            
ATOM    159  H76 GCD     1      28.500  21.760  30.950  1.00  0.00            
ATOM    160  O38 GCD     1      29.570  23.410  30.060  1.00  0.00            
ATOM    161  O39 GCD     1      29.870  22.700  32.230  1.00  0.00            
ATOM    162  C47 GCD     1      30.200  23.950  32.710  1.00  0.00            
ATOM    163  H77 GCD     1      30.450  24.750  32.000  1.00  0.00            
ATOM    164  C48 GCD     1      31.360  23.830  33.740  1.00  0.00            
ATOM    165  H78 GCD     1      30.970  23.130  34.490  1.00  0.00            
ATOM    166  H79 GCD     1      31.610  24.720  34.320  1.00  0.00            
ATOM    167  O40 GCD     1      32.580  23.380  33.220  1.00  0.00            
ATOM    168  H80 GCD     1      32.400  22.540  32.790  1.00  0.00            
ATOM    169  C1  DP8     2      30.230  31.070  32.190  1.00  0.00            
ATOM    170  N1  DP8     2      31.230  30.420  31.370  1.00  0.00            
ATOM    171  C2  DP8     2      30.860  30.530  29.910  1.00  0.00            
ATOM    172  C3  DP8     2      31.940  29.850  29.080  1.00  0.00            
ATOM    173  N2  DP8     2      32.290  28.450  29.450  1.00  0.00            
ATOM    174  C4  DP8     2      33.470  27.940  28.680  1.00  0.00            
ATOM    175  C5  DP8     2      33.290  28.150  27.190  1.00  0.00            
ATOM    176  C6  DP8     2      32.300  27.350  26.510  1.00  0.00            
ATOM    177  C7  DP8     2      32.130  27.580  25.180  1.00  0.00            
ATOM    178  C8  DP8     2      32.760  28.630  24.490  1.00  0.00            
ATOM    179  C9  DP8     2      33.700  29.420  25.170  1.00  0.00            
ATOM    180  C10 DP8     2      33.910  29.200  26.560  1.00  0.00            
ATOM    181  C11 DP8     2      33.790  26.540  29.120  1.00  0.00            
ATOM    182  C12 DP8     2      32.810  25.570  29.480  1.00  0.00            
ATOM    183  C13 DP8     2      33.190  24.330  30.080  1.00  0.00            
ATOM    184  C14 DP8     2      34.580  24.030  30.220  1.00  0.00            
ATOM    185  Cl1 DP8     2      35.050  22.540  31.110  1.00  0.00            
ATOM    186  C15 DP8     2      35.520  25.000  29.930  1.00  0.00            
ATOM    187  C16 DP8     2      35.100  26.200  29.340  1.00  0.00            
ATOM    188  C17 DP8     2      32.630  28.450  30.960  1.00  0.00            
ATOM    189  C18 DP8     2      31.520  29.070  31.820  1.00  0.00            
ATOM    190  H1  DP8     2      29.290  30.500  32.210  1.00  0.00            
ATOM    191  H2  DP8     2      30.520  31.100  33.250  1.00  0.00            
ATOM    192  H3  DP8     2      30.040  32.100  31.870  1.00  0.00            
ATOM    193  H4  DP8     2      30.850  31.620  29.750  1.00  0.00            
ATOM    194  H5  DP8     2      29.830  30.210  29.690  1.00  0.00            
ATOM    195  H6  DP8     2      32.840  30.430  29.300  1.00  0.00            
ATOM    196  H7  DP8     2      31.680  29.880  28.030  1.00  0.00            
ATOM    197  H8  DP8     2      31.460  27.840  29.340  1.00  0.00            
ATOM    198  H9  DP8     2      34.260  28.570  29.090  1.00  0.00            
ATOM    199  H10 DP8     2      31.730  26.610  27.070  1.00  0.00            
ATOM    200  H11 DP8     2      31.400  26.940  24.680  1.00  0.00            
ATOM    201  H12 DP8     2      32.590  28.670  23.420  1.00  0.00            
ATOM    202  H13 DP8     2      34.290  30.230  24.740  1.00  0.00            
ATOM    203  H14 DP8     2      34.670  29.820  27.020  1.00  0.00            
ATOM    204  H15 DP8     2      31.780  25.880  29.520  1.00  0.00            
ATOM    205  H16 DP8     2      32.450  23.590  30.350  1.00  0.00            
ATOM    206  H17 DP8     2      36.590  24.870  30.030  1.00  0.00            
ATOM    207  H18 DP8     2      35.890  26.910  29.110  1.00  0.00            
ATOM    208  H19 DP8     2      33.550  29.000  31.160  1.00  0.00            
ATOM    209  H20 DP8     2      32.730  27.400  31.220  1.00  0.00            
ATOM    210  H21 DP8     2      30.600  28.470  31.860  1.00  0.00            
ATOM    211  H22 DP8     2      31.830  29.100  32.870  1.00  0.00            
TER
ENDMDL
MODEL        1
ATOM      1  H1  GCD     1      24.650  25.490  22.070  1.00  0.00            
ATOM      2  O1  GCD     1      24.150  25.660  22.880  1.00  0.00            
ATOM      3  C1  GCD     1      24.990  25.530  24.000  1.00  0.00            
ATOM      4  H2  GCD     1      24.570  25.800  24.980  1.00  0.00            
ATOM      5  H3  GCD     1      25.150  24.440  24.060  1.00  0.00            
ATOM      6  C2  GCD     1      26.460  26.040  23.760  1.00  0.00            
ATOM      7  H4  GCD     1      27.080  25.790  24.630  1.00  0.00            
ATOM      8  C3  GCD     1      26.380  27.600  23.560  1.00  0.00            
ATOM      9  H5  GCD     1      25.770  27.850  22.690  1.00  0.00            
ATOM     10  C4  GCD     1      27.790  28.040  23.150  1.00  0.00            
ATOM     11  H6  GCD     1      28.440  27.670  23.950  1.00  0.00            
ATOM     12  O2  GCD     1      27.810  29.440  22.840  1.00  0.00            
ATOM     13  H7  GCD     1      28.670  29.850  22.710  1.00  0.00            
ATOM     14  C5  GCD     1      28.290  27.250  21.940  1.00  0.00            
ATOM     15  H8  GCD     1      27.640  27.370  21.060  1.00  0.00            
ATOM     16  O3  GCD     1      29.610  27.580  21.600  1.00  0.00            
ATOM     17  H9  GCD     1      30.260  27.250  22.230  1.00  0.00            
ATOM     18  C6  GCD     1      28.280  25.740  22.220  1.00  0.00            
ATOM     19  O4  GCD     1      26.970  25.380  22.560  1.00  0.00            
ATOM     20  H10 GCD     1      28.550  25.160  21.330  1.00  0.00            
ATOM     21  O5  GCD     1      29.200  25.370  23.250  1.00  0.00            
ATOM     22  C7  GCD     1      29.710  24.050  23.100  1.00  0.00            
ATOM     23  H11 GCD     1      29.050  23.280  22.680  1.00  0.00            
ATOM     24  C8  GCD     1      30.940  24.220  22.170  1.00  0.00            
ATOM     25  H12 GCD     1      31.460  25.150  22.440  1.00  0.00            
ATOM     26  O6  GCD     1      30.520  24.440  20.800  1.00  0.00            
ATOM     27  H13 GCD     1      30.210  23.620  20.390  1.00  0.00            
ATOM     28  C9  GCD     1      32.020  23.080  22.300  1.00  0.00            
ATOM     29  H14 GCD     1      31.590  22.120  22.020  1.00  0.00            
ATOM     30  O7  GCD     1      33.160  23.360  21.440  1.00  0.00            
ATOM     31  H15 GCD     1      33.680  22.560  21.570  1.00  0.00            
ATOM     32  C10 GCD     1      32.340  22.970  23.720  1.00  0.00            
ATOM     33  H16 GCD     1      33.030  22.140  23.900  1.00  0.00            
ATOM     34  O8  GCD     1      31.110  22.660  24.410  1.00  0.00            
ATOM     35  C11 GCD     1      30.110  23.690  24.530  1.00  0.00            
ATOM     36  H17 GCD     1      30.590  24.500  25.100  1.00  0.00            
ATOM     37  C12 GCD     1      28.800  23.250  25.340  1.00  0.00            
ATOM     38  H18 GCD     1      28.110  24.100  25.390  1.00  0.00            
ATOM     39  H19 GCD     1      29.030  23.040  26.390  1.00  0.00            
ATOM     40  O9  GCD     1      28.160  22.180  24.710  1.00  0.00            
ATOM     41  H20 GCD     1      28.830  21.490  24.650  1.00  0.00            
ATOM     42  O10 GCD     1      32.930  24.150  24.200  1.00  0.00            
ATOM     43  C13 GCD     1      34.330  24.140  24.440  1.00  0.00            
ATOM     44  H21 GCD     1      34.810  23.320  23.890  1.00  0.00            
ATOM     45  C14 GCD     1      34.930  25.530  24.050  1.00  0.00            
ATOM     46  H22 GCD     1      34.360  26.320  24.550  1.00  0.00            
ATOM     47  O11 GCD     1      34.720  25.660  22.670  1.00  0.00            
ATOM     48  H23 GCD     1      34.130  25.000  22.300  1.00  0.00            
ATOM     49  C15 GCD     1      36.340  25.780  24.540  1.00  0.00            
ATOM     50  H24 GCD     1      36.950  25.050  24.000  1.00  0.00            
ATOM     51  O12 GCD     1      36.780  27.020  24.190  1.00  0.00            
ATOM     52  H25 GCD     1      36.740  27.230  23.250  1.00  0.00            
ATOM     53  C16 GCD     1      36.450  25.450  26.060  1.00  0.00            
ATOM     54  H26 GCD     1      37.500  25.410  26.360  1.00  0.00            
ATOM     55  O13 GCD     1      35.920  24.100  26.230  1.00  0.00            
ATOM     56  C17 GCD     1      34.580  23.860  25.930  1.00  0.00            
ATOM     57  H27 GCD     1      33.960  24.620  26.420  1.00  0.00            
ATOM     58  C18 GCD     1      34.080  22.510  26.360  1.00  0.00            
ATOM     59  H28 GCD     1      33.030  22.330  26.100  1.00  0.00            
ATOM     60  H29 GCD     1      34.030  22.250  27.420  1.00  0.00            
ATOM     61  O14 GCD     1      34.850  21.560  25.630  1.00  0.00            
ATOM     62  H30 GCD     1      35.740  21.560  26.010  1.00  0.00            
ATOM     63  O15 GCD     1      35.730  26.330  26.950  1.00  0.00            
ATOM     64  C19 GCD     1      36.300  26.600  28.200  1.00  0.00            
ATOM     65  H31 GCD     1      37.260  26.070  28.270  1.00  0.00            
ATOM     66  C20 GCD     1      36.710  28.050  28.220  1.00  0.00            
ATOM     67  H32 GCD     1      35.830  28.690  28.080  1.00  0.00            
ATOM     68  O16 GCD     1      37.620  28.230  27.180  1.00  0.00            
ATOM     69  H33 GCD     1      37.170  28.110  26.330  1.00  0.00            
ATOM     70  C21 GCD     1      37.310  28.390  29.600  1.00  0.00            
ATOM     71  H34 GCD     1      38.250  27.830  29.710  1.00  0.00            
ATOM     72  O17 GCD     1      37.520  29.840  29.530  1.00  0.00            
ATOM     73  H35 GCD     1      38.360  29.950  29.070  1.00  0.00            
ATOM     74  C22 GCD     1      36.430  27.990  30.730  1.00  0.00            
ATOM     75  H36 GCD     1      37.010  28.060  31.660  1.00  0.00            
ATOM     76  O18 GCD     1      36.160  26.600  30.510  1.00  0.00            
ATOM     77  C23 GCD     1      35.440  26.240  29.380  1.00  0.00            
ATOM     78  H37 GCD     1      34.440  26.680  29.470  1.00  0.00            
ATOM     79  C24 GCD     1      35.200  24.750  29.390  1.00  0.00            
ATOM     80  H38 GCD     1      36.120  24.160  29.550  1.00  0.00            
ATOM     81  H39 GCD     1      34.590  24.480  28.520  1.00  0.00            
ATOM     82  O19 GCD     1      34.290  24.430  30.480  1.00  0.00            
ATOM     83  H40 GCD     1      34.750  24.660  31.300  1.00  0.00            
ATOM     84  O20 GCD     1      35.150  28.650  30.630  1.00  0.00            
ATOM     85  C25 GCD     1      34.820  29.340  31.820  1.00  0.00            
ATOM     86  H41 GCD     1      35.640  29.250  32.550  1.00  0.00            
ATOM     87  C26 GCD     1      34.810  30.860  31.560  1.00  0.00            
ATOM     88  H42 GCD     1      34.200  31.120  30.680  1.00  0.00            
ATOM     89  O21 GCD     1      36.190  31.240  31.240  1.00  0.00            
ATOM     90  H43 GCD     1      36.550  30.560  30.660  1.00  0.00            
ATOM     91  C27 GCD     1      34.380  31.670  32.780  1.00  0.00            
ATOM     92  H44 GCD     1      35.210  31.540  33.490  1.00  0.00            
ATOM     93  O22 GCD     1      34.170  33.050  32.560  1.00  0.00            
ATOM     94  H45 GCD     1      33.370  33.230  32.050  1.00  0.00            
ATOM     95  C28 GCD     1      33.030  30.910  33.270  1.00  0.00            
ATOM     96  H46 GCD     1      32.930  31.400  34.250  1.00  0.00            
ATOM     97  O23 GCD     1      33.220  29.520  33.540  1.00  0.00            
ATOM     98  C29 GCD     1      33.460  28.830  32.330  1.00  0.00            
ATOM     99  H47 GCD     1      32.580  29.010  31.700  1.00  0.00            
ATOM    100  C30 GCD     1      33.620  27.410  32.750  1.00  0.00            
ATOM    101  H48 GCD     1      34.540  27.340  33.340  1.00  0.00            
ATOM    102  H49 GCD     1      33.720  26.720  31.910  1.00  0.00            
ATOM    103  O24 GCD     1      32.440  27.000  33.460  1.00  0.00            
ATOM    104  H50 GCD     1      32.040  26.230  33.030  1.00  0.00            
ATOM    105  O25 GCD     1      31.950  31.210  32.450  1.00  0.00            
ATOM    106  C31 GCD     1      31.080  32.130  33.010  1.00  0.00            
ATOM    107  H51 GCD     1      31.600  32.730  33.770  1.00  0.00            
ATOM    108  C32 GCD     1      30.610  33.050  31.900  1.00  0.00            
ATOM    109  H52 GCD     1      30.230  32.460  31.050  1.00  0.00            
ATOM    110  O26 GCD     1      31.760  33.780  31.510  1.00  0.00            
ATOM    111  H53 GCD     1      31.580  34.000  30.590  1.00  0.00            
ATOM    112  C33 GCD     1      29.420  33.800  32.380  1.00  0.00            
ATOM    113  H54 GCD     1      29.780  34.300  33.280  1.00  0.00            
ATOM    114  O27 GCD     1      28.970  34.730  31.380  1.00  0.00            
ATOM    115  H55 GCD     1      29.000  35.580  31.830  1.00  0.00            
ATOM    116  C34 GCD     1      28.300  32.850  32.700  1.00  0.00            
ATOM    117  H56 GCD     1      27.510  33.500  33.080  1.00  0.00            
ATOM    118  O28 GCD     1      28.770  32.160  33.840  1.00  0.00            
ATOM    119  C35 GCD     1      29.930  31.320  33.660  1.00  0.00            
ATOM    120  H57 GCD     1      29.650  30.430  33.080  1.00  0.00            
ATOM    121  C36 GCD     1      30.380  30.750  35.030  1.00  0.00            
ATOM    122  H58 GCD     1      31.070  29.920  34.800  1.00  0.00            
ATOM    123  H59 GCD     1      29.630  30.220  35.630  1.00  0.00            
ATOM    124  O29 GCD     1      30.990  31.660  35.960  1.00  0.00            
ATOM    125  H60 GCD     1      31.180  31.160  36.760  1.00  0.00            
ATOM    126  O30 GCD     1      27.860  31.990  31.600  1.00  0.00            
ATOM    127  C37 GCD     1      26.400  31.980  31.400  1.00  0.00            
ATOM    128  H61 GCD     1      25.940  32.280  32.340  1.00  0.00            
ATOM    129  C38 GCD     1      25.970  32.870  30.240  1.00  0.00            
ATOM    130  H62 GCD     1      26.640  32.730  29.380  1.00  0.00            
ATOM    131  O31 GCD     1      26.150  34.230  30.620  1.00  0.00            
ATOM    132  H63 GCD     1      27.080  34.420  30.790  1.00  0.00            
ATOM    133  C39 GCD     1      24.500  32.640  29.700  1.00  0.00            
ATOM    134  H64 GCD     1      23.730  32.930  30.420  1.00  0.00            
ATOM    135  O32 GCD     1      24.330  33.440  28.480  1.00  0.00            
ATOM    136  H65 GCD     1      24.750  32.950  27.760  1.00  0.00            
ATOM    137  C40 GCD     1      24.290  31.100  29.500  1.00  0.00            
ATOM    138  H66 GCD     1      23.260  30.790  29.310  1.00  0.00            
ATOM    139  O33 GCD     1      24.590  30.460  30.730  1.00  0.00            
ATOM    140  C41 GCD     1      25.950  30.550  31.150  1.00  0.00            
ATOM    141  H67 GCD     1      26.610  30.160  30.360  1.00  0.00            
ATOM    142  C42 GCD     1      26.130  29.670  32.360  1.00  0.00            
ATOM    143  H68 GCD     1      27.200  29.610  32.550  1.00  0.00            
ATOM    144  H69 GCD     1      25.780  28.660  32.100  1.00  0.00            
ATOM    145  O34 GCD     1      25.290  29.950  33.440  1.00  0.00            
ATOM    146  H70 GCD     1      24.390  30.030  33.120  1.00  0.00            
ATOM    147  O35 GCD     1      25.090  30.570  28.460  1.00  0.00            
ATOM    148  C43 GCD     1      24.460  30.290  27.210  1.00  0.00            
ATOM    149  H71 GCD     1      23.460  30.750  27.190  1.00  0.00            
ATOM    150  C44 GCD     1      25.310  30.860  26.070  1.00  0.00            
ATOM    151  H72 GCD     1      26.380  30.720  26.220  1.00  0.00            
ATOM    152  O36 GCD     1      25.200  32.280  26.200  1.00  0.00            
ATOM    153  H73 GCD     1      25.350  32.660  25.320  1.00  0.00            
ATOM    154  C45 GCD     1      24.870  30.430  24.640  1.00  0.00            
ATOM    155  H74 GCD     1      23.870  30.850  24.490  1.00  0.00            
ATOM    156  O37 GCD     1      25.710  30.950  23.630  1.00  0.00            
ATOM    157  H75 GCD     1      26.450  30.370  23.410  1.00  0.00            
ATOM    158  C46 GCD     1      24.740  28.890  24.650  1.00  0.00            
ATOM    159  H76 GCD     1      24.260  28.490  23.750  1.00  0.00            
ATOM    160  O38 GCD     1      26.010  28.290  24.740  1.00  0.00            
ATOM    161  O39 GCD     1      23.850  28.530  25.760  1.00  0.00            
ATOM    162  C47 GCD     1      24.460  28.740  27.010  1.00  0.00            
ATOM    163  H77 GCD     1      25.480  28.340  27.060  1.00  0.00            
ATOM    164  C48 GCD     1      23.730  28.050  28.190  1.00  0.00            
ATOM    165  H78 GCD     1      24.300  28.290  29.100  1.00  0.00            
ATOM    166  H79 GCD     1      23.820  26.970  28.030  1.00  0.00            
ATOM    167  O40 GCD     1      22.370  28.460  28.440  1.00  0.00            
ATOM    168  H80 GCD     1      22.110  28.090  29.290  1.00  0.00            
ATOM    169  C1  DP8     2      35.630  31.510  26.350  1.00  0.00            
ATOM    170  N1  DP8     2      34.270  31.200  25.920  1.00  0.00            
ATOM    171  C2  DP8     2      33.450  32.440  26.100  1.00  0.00            
ATOM    172  C3  DP8     2      32.010  32.210  25.610  1.00  0.00            
ATOM    173  N2  DP8     2      31.330  31.160  26.510  1.00  0.00            
ATOM    174  C4  DP8     2      29.880  30.890  26.160  1.00  0.00            
ATOM    175  C5  DP8     2      28.980  32.120  26.430  1.00  0.00            
ATOM    176  C6  DP8     2      29.060  32.770  27.630  1.00  0.00            
ATOM    177  C7  DP8     2      28.430  33.990  27.820  1.00  0.00            
ATOM    178  C8  DP8     2      27.740  34.580  26.750  1.00  0.00            
ATOM    179  C9  DP8     2      27.630  33.890  25.550  1.00  0.00            
ATOM    180  C10 DP8     2      28.280  32.680  25.340  1.00  0.00            
ATOM    181  C11 DP8     2      29.280  29.670  26.740  1.00  0.00            
ATOM    182  C12 DP8     2      28.580  29.650  27.970  1.00  0.00            
ATOM    183  C13 DP8     2      28.080  28.490  28.520  1.00  0.00            
ATOM    184  C14 DP8     2      28.250  27.310  27.790  1.00  0.00            
ATOM    185  Cl1 DP8     2      27.740  25.750  28.380  1.00  0.00            
ATOM    186  C15 DP8     2      28.930  27.280  26.550  1.00  0.00            
ATOM    187  C16 DP8     2      29.340  28.520  26.030  1.00  0.00            
ATOM    188  C17 DP8     2      32.240  29.900  26.310  1.00  0.00            
ATOM    189  C18 DP8     2      33.740  30.050  26.670  1.00  0.00            
ATOM    190  H1  DP8     2      35.610  31.430  27.440  1.00  0.00            
ATOM    191  H2  DP8     2      36.340  30.740  26.020  1.00  0.00            
ATOM    192  H3  DP8     2      35.880  32.510  25.980  1.00  0.00            
ATOM    193  H4  DP8     2      33.950  33.240  25.540  1.00  0.00            
ATOM    194  H5  DP8     2      33.500  32.760  27.150  1.00  0.00            
ATOM    195  H6  DP8     2      31.940  31.950  24.550  1.00  0.00            
ATOM    196  H7  DP8     2      31.360  33.080  25.700  1.00  0.00            
ATOM    197  H8  DP8     2      31.400  31.450  27.500  1.00  0.00            
ATOM    198  H9  DP8     2      29.900  30.830  25.070  1.00  0.00            
ATOM    199  H10 DP8     2      29.770  32.320  28.320  1.00  0.00            
ATOM    200  H11 DP8     2      28.590  34.500  28.770  1.00  0.00            
ATOM    201  H12 DP8     2      27.160  35.440  27.040  1.00  0.00            
ATOM    202  H13 DP8     2      26.970  34.270  24.770  1.00  0.00            
ATOM    203  H14 DP8     2      28.260  32.230  24.350  1.00  0.00            
ATOM    204  H15 DP8     2      28.400  30.580  28.510  1.00  0.00            
ATOM    205  H16 DP8     2      27.490  28.440  29.430  1.00  0.00            
ATOM    206  H17 DP8     2      29.140  26.350  26.020  1.00  0.00            
ATOM    207  H18 DP8     2      29.850  28.580  25.070  1.00  0.00            
ATOM    208  H19 DP8     2      32.190  29.620  25.250  1.00  0.00            
ATOM    209  H20 DP8     2      31.750  29.100  26.870  1.00  0.00            
ATOM    210  H21 DP8     2      33.830  30.430  27.690  1.00  0.00            
ATOM    211  H22 DP8     2      34.280  29.120  26.420  1.00  0.00            
TER
ENDMDL
MODEL        1
ATOM      1  H1  GCD     1      17.770  25.530  29.100  1.00  0.00            
ATOM      2  O1  GCD     1      18.290  25.760  28.320  1.00  0.00            
ATOM      3  C1  GCD     1      19.610  25.510  28.650  1.00  0.00            
ATOM      4  H2  GCD     1      19.770  25.930  29.650  1.00  0.00            
ATOM      5  H3  GCD     1      19.750  24.420  28.710  1.00  0.00            
ATOM      6  C2  GCD     1      20.540  26.130  27.580  1.00  0.00            
ATOM      7  H4  GCD     1      21.560  25.750  27.730  1.00  0.00            
ATOM      8  C3  GCD     1      20.580  27.670  27.540  1.00  0.00            
ATOM      9  H5  GCD     1      19.610  28.040  27.170  1.00  0.00            
ATOM     10  C4  GCD     1      21.580  28.220  26.490  1.00  0.00            
ATOM     11  H6  GCD     1      22.580  27.980  26.880  1.00  0.00            
ATOM     12  O2  GCD     1      21.530  29.670  26.310  1.00  0.00            
ATOM     13  H7  GCD     1      22.310  29.920  25.800  1.00  0.00            
ATOM     14  C5  GCD     1      21.250  27.690  25.160  1.00  0.00            
ATOM     15  H8  GCD     1      20.270  28.070  24.860  1.00  0.00            
ATOM     16  O3  GCD     1      22.370  28.060  24.250  1.00  0.00            
ATOM     17  H9  GCD     1      22.490  29.020  24.200  1.00  0.00            
ATOM     18  C6  GCD     1      21.190  26.120  25.210  1.00  0.00            
ATOM     19  O4  GCD     1      20.340  25.600  26.280  1.00  0.00            
ATOM     20  H10 GCD     1      20.870  25.800  24.210  1.00  0.00            
ATOM     21  O5  GCD     1      22.510  25.690  25.450  1.00  0.00            
ATOM     22  C7  GCD     1      22.870  24.490  24.670  1.00  0.00            
ATOM     23  H11 GCD     1      22.030  24.120  24.070  1.00  0.00            
ATOM     24  C8  GCD     1      23.980  24.900  23.730  1.00  0.00            
ATOM     25  H12 GCD     1      24.830  25.260  24.330  1.00  0.00            
ATOM     26  O6  GCD     1      23.540  25.930  22.860  1.00  0.00            
ATOM     27  H13 GCD     1      23.130  26.580  23.440  1.00  0.00            
ATOM     28  C9  GCD     1      24.480  23.670  22.990  1.00  0.00            
ATOM     29  H14 GCD     1      23.660  23.220  22.410  1.00  0.00            
ATOM     30  O7  GCD     1      25.480  24.070  22.030  1.00  0.00            
ATOM     31  H15 GCD     1      26.250  24.460  22.460  1.00  0.00            
ATOM     32  C10 GCD     1      24.830  22.500  23.890  1.00  0.00            
ATOM     33  H16 GCD     1      24.970  21.580  23.320  1.00  0.00            
ATOM     34  O8  GCD     1      23.760  22.290  24.770  1.00  0.00            
ATOM     35  C11 GCD     1      23.280  23.360  25.570  1.00  0.00            
ATOM     36  H17 GCD     1      24.120  23.680  26.200  1.00  0.00            
ATOM     37  C12 GCD     1      22.150  22.840  26.370  1.00  0.00            
ATOM     38  H18 GCD     1      21.770  23.600  27.070  1.00  0.00            
ATOM     39  H19 GCD     1      22.470  22.030  27.030  1.00  0.00            
ATOM     40  O9  GCD     1      21.010  22.460  25.530  1.00  0.00            
ATOM     41  H20 GCD     1      21.290  21.710  24.980  1.00  0.00            
ATOM     42  O10 GCD     1      25.990  22.870  24.610  1.00  0.00            
ATOM     43  C13 GCD     1      27.080  21.990  24.570  1.00  0.00            
ATOM     44  H21 GCD     1      27.000  21.150  23.860  1.00  0.00            
ATOM     45  C14 GCD     1      28.270  22.850  24.050  1.00  0.00            
ATOM     46  H22 GCD     1      28.190  23.660  24.780  1.00  0.00            
ATOM     47  O11 GCD     1      27.990  23.420  22.760  1.00  0.00            
ATOM     48  H23 GCD     1      28.320  22.700  22.200  1.00  0.00            
ATOM     49  C15 GCD     1      29.630  22.060  24.200  1.00  0.00            
ATOM     50  H24 GCD     1      29.610  21.240  23.470  1.00  0.00            
ATOM     51  O12 GCD     1      30.780  22.840  23.900  1.00  0.00            
ATOM     52  H25 GCD     1      31.140  23.080  24.760  1.00  0.00            
ATOM     53  C16 GCD     1      29.810  21.390  25.540  1.00  0.00            
ATOM     54  H26 GCD     1      30.590  20.620  25.510  1.00  0.00            
ATOM     55  O13 GCD     1      28.650  20.720  25.870  1.00  0.00            
ATOM     56  C17 GCD     1      27.410  21.470  25.990  1.00  0.00            
ATOM     57  H27 GCD     1      27.560  22.300  26.690  1.00  0.00            
ATOM     58  C18 GCD     1      26.410  20.610  26.660  1.00  0.00            
ATOM     59  H28 GCD     1      25.460  21.160  26.760  1.00  0.00            
ATOM     60  H29 GCD     1      26.780  20.160  27.590  1.00  0.00            
ATOM     61  O14 GCD     1      26.130  19.470  25.890  1.00  0.00            
ATOM     62  H30 GCD     1      27.020  19.210  25.630  1.00  0.00            
ATOM     63  O15 GCD     1      30.010  22.330  26.640  1.00  0.00            
ATOM     64  C19 GCD     1      31.150  22.090  27.450  1.00  0.00            
ATOM     65  H31 GCD     1      31.730  21.250  27.040  1.00  0.00            
ATOM     66  C20 GCD     1      32.060  23.330  27.340  1.00  0.00            
ATOM     67  H32 GCD     1      31.530  24.230  27.680  1.00  0.00            
ATOM     68  O16 GCD     1      32.520  23.480  26.020  1.00  0.00            
ATOM     69  H33 GCD     1      33.180  24.190  26.050  1.00  0.00            
ATOM     70  C21 GCD     1      33.210  23.320  28.260  1.00  0.00            
ATOM     71  H34 GCD     1      33.850  22.470  28.030  1.00  0.00            
ATOM     72  O17 GCD     1      33.980  24.570  28.110  1.00  0.00            
ATOM     73  H35 GCD     1      34.880  24.230  28.080  1.00  0.00            
ATOM     74  C22 GCD     1      32.640  23.050  29.630  1.00  0.00            
ATOM     75  H36 GCD     1      33.490  22.900  30.300  1.00  0.00            
ATOM     76  O18 GCD     1      31.890  21.860  29.740  1.00  0.00            
ATOM     77  C23 GCD     1      30.740  21.800  28.900  1.00  0.00            
ATOM     78  H37 GCD     1      30.070  22.640  29.120  1.00  0.00            
ATOM     79  C24 GCD     1      29.980  20.490  29.140  1.00  0.00            
ATOM     80  H38 GCD     1      30.660  19.640  29.260  1.00  0.00            
ATOM     81  H39 GCD     1      29.210  20.380  28.360  1.00  0.00            
ATOM     82  O19 GCD     1      29.250  20.560  30.290  1.00  0.00            
ATOM     83  H40 GCD     1      28.520  19.930  30.210  1.00  0.00            
ATOM     84  O20 GCD     1      31.910  24.180  30.080  1.00  0.00            
ATOM     85  C25 GCD     1      32.440  24.980  31.160  1.00  0.00            
ATOM     86  H41 GCD     1      33.520  24.860  31.250  1.00  0.00            
ATOM     87  C26 GCD     1      32.250  26.440  30.760  1.00  0.00            
ATOM     88  H42 GCD     1      31.260  26.560  30.300  1.00  0.00            
ATOM     89  O21 GCD     1      33.110  26.670  29.670  1.00  0.00            
ATOM     90  H43 GCD     1      33.000  25.940  29.060  1.00  0.00            
ATOM     91  C27 GCD     1      32.510  27.380  31.930  1.00  0.00            
ATOM     92  H44 GCD     1      33.570  27.240  32.180  1.00  0.00            
ATOM     93  O22 GCD     1      32.310  28.780  31.680  1.00  0.00            
ATOM     94  H45 GCD     1      32.900  29.120  32.370  1.00  0.00            
ATOM     95  C28 GCD     1      31.790  26.940  33.180  1.00  0.00            
ATOM     96  H46 GCD     1      32.250  27.500  34.000  1.00  0.00            
ATOM     97  O23 GCD     1      31.900  25.540  33.490  1.00  0.00            
ATOM     98  C29 GCD     1      31.620  24.550  32.420  1.00  0.00            
ATOM     99  H47 GCD     1      30.550  24.710  32.270  1.00  0.00            
ATOM    100  C30 GCD     1      32.010  23.190  33.100  1.00  0.00            
ATOM    101  H48 GCD     1      32.990  23.270  33.580  1.00  0.00            
ATOM    102  H49 GCD     1      32.130  22.330  32.420  1.00  0.00            
ATOM    103  O24 GCD     1      31.060  22.820  34.110  1.00  0.00            
ATOM    104  H50 GCD     1      31.350  22.840  35.030  1.00  0.00            
ATOM    105  O25 GCD     1      30.380  27.260  33.130  1.00  0.00            
ATOM    106  C31 GCD     1      29.780  27.530  34.390  1.00  0.00            
ATOM    107  H51 GCD     1      30.280  27.150  35.290  1.00  0.00            
ATOM    108  C32 GCD     1      29.600  29.030  34.550  1.00  0.00            
ATOM    109  H52 GCD     1      29.230  29.510  33.630  1.00  0.00            
ATOM    110  O26 GCD     1      30.870  29.710  34.920  1.00  0.00            
ATOM    111  H53 GCD     1      30.930  30.540  34.430  1.00  0.00            
ATOM    112  C33 GCD     1      28.650  29.520  35.690  1.00  0.00            
ATOM    113  H54 GCD     1      28.980  29.350  36.730  1.00  0.00            
ATOM    114  O27 GCD     1      28.380  30.880  35.690  1.00  0.00            
ATOM    115  H55 GCD     1      29.120  31.230  36.210  1.00  0.00            
ATOM    116  C34 GCD     1      27.430  28.640  35.630  1.00  0.00            
ATOM    117  H56 GCD     1      26.830  28.770  36.540  1.00  0.00            
ATOM    118  O28 GCD     1      27.730  27.300  35.570  1.00  0.00            
ATOM    119  C35 GCD     1      28.400  26.850  34.430  1.00  0.00            
ATOM    120  H57 GCD     1      27.810  27.120  33.540  1.00  0.00            
ATOM    121  C36 GCD     1      28.500  25.270  34.510  1.00  0.00            
ATOM    122  H58 GCD     1      29.280  24.950  35.210  1.00  0.00            
ATOM    123  H59 GCD     1      28.840  25.010  33.490  1.00  0.00            
ATOM    124  O29 GCD     1      27.360  24.520  34.720  1.00  0.00            
ATOM    125  H60 GCD     1      27.210  24.380  35.660  1.00  0.00            
ATOM    126  O30 GCD     1      26.680  29.030  34.450  1.00  0.00            
ATOM    127  C37 GCD     1      25.380  29.570  34.720  1.00  0.00            
ATOM    128  H61 GCD     1      25.390  29.930  35.750  1.00  0.00            
ATOM    129  C38 GCD     1      25.210  30.830  33.870  1.00  0.00            
ATOM    130  H62 GCD     1      25.380  30.520  32.830  1.00  0.00            
ATOM    131  O31 GCD     1      26.110  31.880  34.290  1.00  0.00            
ATOM    132  H63 GCD     1      27.020  31.580  34.230  1.00  0.00            
ATOM    133  C39 GCD     1      23.780  31.320  33.940  1.00  0.00            
ATOM    134  H64 GCD     1      23.640  31.730  34.940  1.00  0.00            
ATOM    135  O32 GCD     1      23.450  32.320  33.000  1.00  0.00            
ATOM    136  H65 GCD     1      22.920  31.920  32.310  1.00  0.00            
ATOM    137  C40 GCD     1      22.740  30.270  33.680  1.00  0.00            
ATOM    138  H66 GCD     1      21.770  30.590  34.080  1.00  0.00            
ATOM    139  O33 GCD     1      23.040  29.140  34.570  1.00  0.00            
ATOM    140  C41 GCD     1      24.350  28.580  34.320  1.00  0.00            
ATOM    141  H67 GCD     1      24.420  28.440  33.230  1.00  0.00            
ATOM    142  C42 GCD     1      24.460  27.190  34.980  1.00  0.00            
ATOM    143  H68 GCD     1      25.420  26.700  34.790  1.00  0.00            
ATOM    144  H69 GCD     1      23.640  26.530  34.650  1.00  0.00            
ATOM    145  O34 GCD     1      24.290  27.270  36.390  1.00  0.00            
ATOM    146  H70 GCD     1      23.720  28.040  36.490  1.00  0.00            
ATOM    147  O35 GCD     1      22.640  29.830  32.320  1.00  0.00            
ATOM    148  C43 GCD     1      21.280  29.740  31.720  1.00  0.00            
ATOM    149  H71 GCD     1      20.510  30.130  32.400  1.00  0.00            
ATOM    150  C44 GCD     1      21.280  30.420  30.390  1.00  0.00            
ATOM    151  H72 GCD     1      22.170  30.100  29.830  1.00  0.00            
ATOM    152  O36 GCD     1      21.380  31.820  30.680  1.00  0.00            
ATOM    153  H73 GCD     1      21.290  32.270  29.830  1.00  0.00            
ATOM    154  C45 GCD     1      20.020  30.220  29.650  1.00  0.00            
ATOM    155  H74 GCD     1      19.270  30.620  30.340  1.00  0.00            
ATOM    156  O37 GCD     1      19.920  30.870  28.350  1.00  0.00            
ATOM    157  H75 GCD     1      20.620  30.620  27.740  1.00  0.00            
ATOM    158  C46 GCD     1      19.790  28.690  29.530  1.00  0.00            
ATOM    159  H76 GCD     1      18.880  28.350  29.030  1.00  0.00            
ATOM    160  O38 GCD     1      20.870  28.130  28.820  1.00  0.00            
ATOM    161  O39 GCD     1      19.770  28.190  30.830  1.00  0.00            
ATOM    162  C47 GCD     1      21.000  28.270  31.530  1.00  0.00            
ATOM    163  H77 GCD     1      21.820  27.800  30.980  1.00  0.00            
ATOM    164  C48 GCD     1      20.810  27.500  32.900  1.00  0.00            
ATOM    165  H78 GCD     1      19.960  28.010  33.360  1.00  0.00            
ATOM    166  H79 GCD     1      21.690  27.600  33.540  1.00  0.00            
ATOM    167  O40 GCD     1      20.510  26.140  32.760  1.00  0.00            
ATOM    168  H80 GCD     1      19.700  26.090  32.230  1.00  0.00            
ATOM    169  C1  DP8     2      30.400  26.160  26.310  1.00  0.00            
ATOM    170  N1  DP8     2      29.060  26.550  26.840  1.00  0.00            
ATOM    171  C2  DP8     2      29.040  27.970  27.260  1.00  0.00            
ATOM    172  C3  DP8     2      27.630  28.480  27.660  1.00  0.00            
ATOM    173  N2  DP8     2      27.010  27.560  28.710  1.00  0.00            
ATOM    174  C4  DP8     2      25.520  27.980  28.960  1.00  0.00            
ATOM    175  C5  DP8     2      25.380  29.510  29.270  1.00  0.00            
ATOM    176  C6  DP8     2      26.300  30.150  30.080  1.00  0.00            
ATOM    177  C7  DP8     2      26.110  31.560  30.420  1.00  0.00            
ATOM    178  C8  DP8     2      25.100  32.290  29.840  1.00  0.00            
ATOM    179  C9  DP8     2      24.230  31.670  28.920  1.00  0.00            
ATOM    180  C10 DP8     2      24.360  30.310  28.700  1.00  0.00            
ATOM    181  C11 DP8     2      24.840  27.090  29.960  1.00  0.00            
ATOM    182  C12 DP8     2      25.410  26.670  31.160  1.00  0.00            
ATOM    183  C13 DP8     2      24.820  25.660  31.940  1.00  0.00            
ATOM    184  C14 DP8     2      23.610  25.050  31.520  1.00  0.00            
ATOM    185  Cl1 DP8     2      22.860  23.880  32.580  1.00  0.00            
ATOM    186  C15 DP8     2      23.100  25.480  30.310  1.00  0.00            
ATOM    187  C16 DP8     2      23.710  26.460  29.520  1.00  0.00            
ATOM    188  C17 DP8     2      27.070  26.160  28.160  1.00  0.00            
ATOM    189  C18 DP8     2      28.470  25.640  27.840  1.00  0.00            
ATOM    190  H1  DP8     2      31.110  26.390  27.120  1.00  0.00            
ATOM    191  H2  DP8     2      30.480  25.100  26.040  1.00  0.00            
ATOM    192  H3  DP8     2      30.700  26.710  25.410  1.00  0.00            
ATOM    193  H4  DP8     2      29.440  28.560  26.420  1.00  0.00            
ATOM    194  H5  DP8     2      29.760  28.110  28.080  1.00  0.00            
ATOM    195  H6  DP8     2      26.990  28.280  26.790  1.00  0.00            
ATOM    196  H7  DP8     2      27.680  29.460  28.130  1.00  0.00            
ATOM    197  H8  DP8     2      27.530  27.570  29.600  1.00  0.00            
ATOM    198  H9  DP8     2      25.040  27.720  28.020  1.00  0.00            
ATOM    199  H10 DP8     2      27.190  29.660  30.470  1.00  0.00            
ATOM    200  H11 DP8     2      26.790  31.960  31.170  1.00  0.00            
ATOM    201  H12 DP8     2      25.000  33.320  30.150  1.00  0.00            
ATOM    202  H13 DP8     2      23.420  32.270  28.520  1.00  0.00            
ATOM    203  H14 DP8     2      23.690  29.860  27.970  1.00  0.00            
ATOM    204  H15 DP8     2      26.300  27.200  31.480  1.00  0.00            
ATOM    205  H16 DP8     2      25.270  25.280  32.850  1.00  0.00            
ATOM    206  H17 DP8     2      22.180  25.010  29.990  1.00  0.00            
ATOM    207  H18 DP8     2      23.320  26.760  28.550  1.00  0.00            
ATOM    208  H19 DP8     2      26.420  26.160  27.280  1.00  0.00            
ATOM    209  H20 DP8     2      26.600  25.490  28.880  1.00  0.00            
ATOM    210  H21 DP8     2      29.060  25.470  28.750  1.00  0.00            
ATOM    211  H22 DP8     2      28.410  24.650  27.370  1.00  0.00            
TER
ENDMDL
MODEL        1
ATOM      1  H1  GCD     1      17.520  27.210  25.340  1.00  0.00            
ATOM      2  O1  GCD     1      17.340  26.930  26.250  1.00  0.00            
ATOM      3  C1  GCD     1      18.600  26.340  26.680  1.00  0.00            
ATOM      4  H2  GCD     1      18.590  26.170  27.760  1.00  0.00            
ATOM      5  H3  GCD     1      18.870  25.410  26.170  1.00  0.00            
ATOM      6  C2  GCD     1      19.780  27.310  26.280  1.00  0.00            
ATOM      7  H4  GCD     1      20.650  26.670  26.460  1.00  0.00            
ATOM      8  C3  GCD     1      19.880  28.630  27.050  1.00  0.00            
ATOM      9  H5  GCD     1      18.930  29.160  26.940  1.00  0.00            
ATOM     10  C4  GCD     1      21.180  29.410  26.630  1.00  0.00            
ATOM     11  H6  GCD     1      22.110  28.950  27.000  1.00  0.00            
ATOM     12  O2  GCD     1      21.200  30.760  27.220  1.00  0.00            
ATOM     13  H7  GCD     1      22.040  31.170  26.960  1.00  0.00            
ATOM     14  C5  GCD     1      21.190  29.530  25.150  1.00  0.00            
ATOM     15  H8  GCD     1      20.290  30.110  24.930  1.00  0.00            
ATOM     16  O3  GCD     1      22.350  30.200  24.650  1.00  0.00            
ATOM     17  H9  GCD     1      22.390  29.950  23.720  1.00  0.00            
ATOM     18  C6  GCD     1      20.870  28.210  24.350  1.00  0.00            
ATOM     19  O4  GCD     1      19.680  27.630  24.850  1.00  0.00            
ATOM     20  H10 GCD     1      20.730  28.430  23.290  1.00  0.00            
ATOM     21  O5  GCD     1      21.970  27.310  24.550  1.00  0.00            
ATOM     22  C7  GCD     1      22.200  26.630  23.390  1.00  0.00            
ATOM     23  H11 GCD     1      21.330  26.640  22.730  1.00  0.00            
ATOM     24  C8  GCD     1      23.420  27.230  22.750  1.00  0.00            
ATOM     25  H12 GCD     1      24.190  27.190  23.530  1.00  0.00            
ATOM     26  O6  GCD     1      23.120  28.470  22.150  1.00  0.00            
ATOM     27  H13 GCD     1      23.950  28.850  21.850  1.00  0.00            
ATOM     28  C9  GCD     1      23.930  26.460  21.560  1.00  0.00            
ATOM     29  H14 GCD     1      23.150  26.450  20.800  1.00  0.00            
ATOM     30  O7  GCD     1      25.110  27.030  20.990  1.00  0.00            
ATOM     31  H15 GCD     1      25.900  26.480  21.060  1.00  0.00            
ATOM     32  C10 GCD     1      24.200  25.000  21.980  1.00  0.00            
ATOM     33  H16 GCD     1      24.550  24.340  21.180  1.00  0.00            
ATOM     34  O8  GCD     1      23.040  24.420  22.610  1.00  0.00            
ATOM     35  C11 GCD     1      22.570  25.150  23.760  1.00  0.00            
ATOM     36  H17 GCD     1      23.410  25.200  24.460  1.00  0.00            
ATOM     37  C12 GCD     1      21.370  24.520  24.380  1.00  0.00            
ATOM     38  H18 GCD     1      21.200  24.930  25.380  1.00  0.00            
ATOM     39  H19 GCD     1      21.430  23.430  24.470  1.00  0.00            
ATOM     40  O9  GCD     1      20.170  24.720  23.660  1.00  0.00            
ATOM     41  H20 GCD     1      20.220  24.210  22.850  1.00  0.00            
ATOM     42  O10 GCD     1      25.190  24.890  22.990  1.00  0.00            
ATOM     43  C13 GCD     1      26.280  24.020  22.810  1.00  0.00            
ATOM     44  H21 GCD     1      26.160  23.320  21.970  1.00  0.00            
ATOM     45  C14 GCD     1      27.530  24.830  22.620  1.00  0.00            
ATOM     46  H22 GCD     1      27.570  25.560  23.430  1.00  0.00            
ATOM     47  O11 GCD     1      27.540  25.560  21.410  1.00  0.00            
ATOM     48  H23 GCD     1      28.380  25.460  20.950  1.00  0.00            
ATOM     49  C15 GCD     1      28.860  24.000  22.750  1.00  0.00            
ATOM     50  H24 GCD     1      28.850  23.290  21.910  1.00  0.00            
ATOM     51  O12 GCD     1      30.020  24.890  22.630  1.00  0.00            
ATOM     52  H25 GCD     1      30.010  25.540  23.340  1.00  0.00            
ATOM     53  C16 GCD     1      28.810  23.300  24.120  1.00  0.00            
ATOM     54  H26 GCD     1      29.640  22.600  24.260  1.00  0.00            
ATOM     55  O13 GCD     1      27.630  22.490  24.140  1.00  0.00            
ATOM     56  C17 GCD     1      26.380  23.250  24.140  1.00  0.00            
ATOM     57  H27 GCD     1      26.390  23.880  25.040  1.00  0.00            
ATOM     58  C18 GCD     1      25.210  22.170  24.210  1.00  0.00            
ATOM     59  H28 GCD     1      24.250  22.700  24.240  1.00  0.00            
ATOM     60  H29 GCD     1      25.290  21.460  25.040  1.00  0.00            
ATOM     61  O14 GCD     1      25.110  21.370  23.000  1.00  0.00            
ATOM     62  H30 GCD     1      25.960  20.940  22.860  1.00  0.00            
ATOM     63  O15 GCD     1      28.830  24.100  25.270  1.00  0.00            
ATOM     64  C19 GCD     1      30.130  24.460  25.680  1.00  0.00            
ATOM     65  H31 GCD     1      30.930  24.170  24.990  1.00  0.00            
ATOM     66  C20 GCD     1      30.070  26.010  25.920  1.00  0.00            
ATOM     67  H32 GCD     1      29.330  26.200  26.710  1.00  0.00            
ATOM     68  O16 GCD     1      29.870  26.650  24.700  1.00  0.00            
ATOM     69  H33 GCD     1      29.790  27.610  24.730  1.00  0.00            
ATOM     70  C21 GCD     1      31.470  26.500  26.530  1.00  0.00            
ATOM     71  H34 GCD     1      32.310  26.550  25.830  1.00  0.00            
ATOM     72  O17 GCD     1      31.270  27.810  27.040  1.00  0.00            
ATOM     73  H35 GCD     1      31.060  28.510  26.420  1.00  0.00            
ATOM     74  C22 GCD     1      31.860  25.660  27.740  1.00  0.00            
ATOM     75  H36 GCD     1      32.830  25.970  28.150  1.00  0.00            
ATOM     76  O18 GCD     1      31.890  24.290  27.270  1.00  0.00            
ATOM     77  C23 GCD     1      30.580  23.760  26.950  1.00  0.00            
ATOM     78  H37 GCD     1      29.840  23.970  27.730  1.00  0.00            
ATOM     79  C24 GCD     1      30.690  22.270  26.780  1.00  0.00            
ATOM     80  H38 GCD     1      31.490  22.030  26.060  1.00  0.00            
ATOM     81  H39 GCD     1      29.760  21.910  26.330  1.00  0.00            
ATOM     82  O19 GCD     1      30.710  21.550  28.010  1.00  0.00            
ATOM     83  H40 GCD     1      30.830  20.640  27.740  1.00  0.00            
ATOM     84  O20 GCD     1      30.870  25.770  28.800  1.00  0.00            
ATOM     85  C25 GCD     1      31.270  26.010  30.150  1.00  0.00            
ATOM     86  H41 GCD     1      32.260  25.570  30.310  1.00  0.00            
ATOM     87  C26 GCD     1      31.340  27.530  30.420  1.00  0.00            
ATOM     88  H42 GCD     1      30.330  27.940  30.280  1.00  0.00            
ATOM     89  O21 GCD     1      32.240  28.270  29.570  1.00  0.00            
ATOM     90  H43 GCD     1      31.790  28.540  28.760  1.00  0.00            
ATOM     91  C27 GCD     1      31.740  27.780  31.860  1.00  0.00            
ATOM     92  H44 GCD     1      32.770  27.430  31.990  1.00  0.00            
ATOM     93  O22 GCD     1      31.720  29.210  32.130  1.00  0.00            
ATOM     94  H45 GCD     1      32.630  29.500  32.020  1.00  0.00            
ATOM     95  C28 GCD     1      30.750  27.010  32.820  1.00  0.00            
ATOM     96  H46 GCD     1      31.160  27.120  33.830  1.00  0.00            
ATOM     97  O23 GCD     1      30.720  25.630  32.500  1.00  0.00            
ATOM     98  C29 GCD     1      30.230  25.420  31.160  1.00  0.00            
ATOM     99  H47 GCD     1      29.230  25.880  31.090  1.00  0.00            
ATOM    100  C30 GCD     1      30.110  23.880  30.920  1.00  0.00            
ATOM    101  H48 GCD     1      31.150  23.560  31.060  1.00  0.00            
ATOM    102  H49 GCD     1      29.860  23.790  29.860  1.00  0.00            
ATOM    103  O24 GCD     1      29.220  23.150  31.720  1.00  0.00            
ATOM    104  H50 GCD     1      29.530  23.140  32.630  1.00  0.00            
ATOM    105  O25 GCD     1      29.410  27.570  32.760  1.00  0.00            
ATOM    106  C31 GCD     1      28.830  27.960  34.040  1.00  0.00            
ATOM    107  H51 GCD     1      29.490  28.090  34.900  1.00  0.00            
ATOM    108  C32 GCD     1      28.230  29.360  33.940  1.00  0.00            
ATOM    109  H52 GCD     1      27.520  29.320  33.100  1.00  0.00            
ATOM    110  O26 GCD     1      29.300  30.260  33.630  1.00  0.00            
ATOM    111  H53 GCD     1      30.020  29.700  33.330  1.00  0.00            
ATOM    112  C33 GCD     1      27.460  29.770  35.210  1.00  0.00            
ATOM    113  H54 GCD     1      28.150  29.870  36.060  1.00  0.00            
ATOM    114  O27 GCD     1      26.790  31.010  35.040  1.00  0.00            
ATOM    115  H55 GCD     1      25.960  30.960  34.550  1.00  0.00            
ATOM    116  C34 GCD     1      26.430  28.650  35.510  1.00  0.00            
ATOM    117  H56 GCD     1      26.030  28.850  36.510  1.00  0.00            
ATOM    118  O28 GCD     1      27.150  27.430  35.660  1.00  0.00            
ATOM    119  C35 GCD     1      27.790  26.880  34.440  1.00  0.00            
ATOM    120  H57 GCD     1      27.020  26.730  33.670  1.00  0.00            
ATOM    121  C36 GCD     1      28.390  25.500  34.750  1.00  0.00            
ATOM    122  H58 GCD     1      29.280  25.580  35.380  1.00  0.00            
ATOM    123  H59 GCD     1      28.690  24.950  33.850  1.00  0.00            
ATOM    124  O29 GCD     1      27.300  24.740  35.220  1.00  0.00            
ATOM    125  H60 GCD     1      26.880  25.200  35.960  1.00  0.00            
ATOM    126  O30 GCD     1      25.400  28.660  34.540  1.00  0.00            
ATOM    127  C37 GCD     1      23.980  28.650  34.910  1.00  0.00            
ATOM    128  H61 GCD     1      23.870  28.650  36.000  1.00  0.00            
ATOM    129  C38 GCD     1      23.360  29.870  34.310  1.00  0.00            
ATOM    130  H62 GCD     1      23.480  29.840  33.220  1.00  0.00            
ATOM    131  O31 GCD     1      24.090  30.970  34.900  1.00  0.00            
ATOM    132  H63 GCD     1      23.430  31.680  34.920  1.00  0.00            
ATOM    133  C39 GCD     1      21.880  29.970  34.650  1.00  0.00            
ATOM    134  H64 GCD     1      21.630  29.840  35.710  1.00  0.00            
ATOM    135  O32 GCD     1      21.310  31.240  34.170  1.00  0.00            
ATOM    136  H65 GCD     1      21.290  31.300  33.200  1.00  0.00            
ATOM    137  C40 GCD     1      21.190  28.730  33.990  1.00  0.00            
ATOM    138  H66 GCD     1      20.120  28.760  34.230  1.00  0.00            
ATOM    139  O33 GCD     1      21.780  27.520  34.550  1.00  0.00            
ATOM    140  C41 GCD     1      23.240  27.370  34.380  1.00  0.00            
ATOM    141  H67 GCD     1      23.540  27.180  33.340  1.00  0.00            
ATOM    142  C42 GCD     1      23.670  26.040  35.020  1.00  0.00            
ATOM    143  H68 GCD     1      24.730  25.810  34.900  1.00  0.00            
ATOM    144  H69 GCD     1      23.130  25.220  34.530  1.00  0.00            
ATOM    145  O34 GCD     1      23.400  26.090  36.350  1.00  0.00            
ATOM    146  H70 GCD     1      22.440  26.120  36.390  1.00  0.00            
ATOM    147  O35 GCD     1      21.400  28.740  32.590  1.00  0.00            
ATOM    148  C43 GCD     1      20.230  28.720  31.800  1.00  0.00            
ATOM    149  H71 GCD     1      19.380  28.880  32.470  1.00  0.00            
ATOM    150  C44 GCD     1      20.270  29.910  30.840  1.00  0.00            
ATOM    151  H72 GCD     1      21.100  29.720  30.140  1.00  0.00            
ATOM    152  O36 GCD     1      20.380  31.170  31.440  1.00  0.00            
ATOM    153  H73 GCD     1      19.600  31.320  31.990  1.00  0.00            
ATOM    154  C45 GCD     1      19.040  29.890  29.970  1.00  0.00            
ATOM    155  H74 GCD     1      18.190  30.000  30.670  1.00  0.00            
ATOM    156  O37 GCD     1      18.960  30.900  28.990  1.00  0.00            
ATOM    157  H75 GCD     1      19.780  30.900  28.480  1.00  0.00            
ATOM    158  C46 GCD     1      18.930  28.510  29.320  1.00  0.00            
ATOM    159  H76 GCD     1      17.960  28.430  28.820  1.00  0.00            
ATOM    160  O38 GCD     1      19.990  28.340  28.430  1.00  0.00            
ATOM    161  O39 GCD     1      18.910  27.410  30.310  1.00  0.00            
ATOM    162  C47 GCD     1      20.080  27.410  31.070  1.00  0.00            
ATOM    163  H77 GCD     1      20.920  27.220  30.400  1.00  0.00            
ATOM    164  C48 GCD     1      20.040  26.230  32.030  1.00  0.00            
ATOM    165  H78 GCD     1      19.220  26.390  32.740  1.00  0.00            
ATOM    166  H79 GCD     1      20.950  26.220  32.650  1.00  0.00            
ATOM    167  O40 GCD     1      19.890  25.030  31.320  1.00  0.00            
ATOM    168  H80 GCD     1      19.720  24.380  32.010  1.00  0.00            
ATOM    169  C1  DP8     2      26.780  28.720  23.710  1.00  0.00            
ATOM    170  N1  DP8     2      26.010  28.710  25.000  1.00  0.00            
ATOM    171  C2  DP8     2      26.210  29.870  25.890  1.00  0.00            
ATOM    172  C3  DP8     2      25.360  29.720  27.170  1.00  0.00            
ATOM    173  N2  DP8     2      25.810  28.470  27.950  1.00  0.00            
ATOM    174  C4  DP8     2      24.820  28.430  29.160  1.00  0.00            
ATOM    175  C5  DP8     2      24.830  29.680  30.060  1.00  0.00            
ATOM    176  C6  DP8     2      25.880  30.000  30.960  1.00  0.00            
ATOM    177  C7  DP8     2      25.880  31.130  31.790  1.00  0.00            
ATOM    178  C8  DP8     2      24.770  31.960  31.750  1.00  0.00            
ATOM    179  C9  DP8     2      23.740  31.680  30.810  1.00  0.00            
ATOM    180  C10 DP8     2      23.820  30.640  29.940  1.00  0.00            
ATOM    181  C11 DP8     2      24.890  27.150  29.960  1.00  0.00            
ATOM    182  C12 DP8     2      26.030  26.670  30.630  1.00  0.00            
ATOM    183  C13 DP8     2      25.980  25.580  31.480  1.00  0.00            
ATOM    184  C14 DP8     2      24.700  24.920  31.650  1.00  0.00            
ATOM    185  Cl1 DP8     2      24.760  23.430  32.610  1.00  0.00            
ATOM    186  C15 DP8     2      23.610  25.330  30.910  1.00  0.00            
ATOM    187  C16 DP8     2      23.650  26.510  30.120  1.00  0.00            
ATOM    188  C17 DP8     2      25.610  27.240  27.060  1.00  0.00            
ATOM    189  C18 DP8     2      26.310  27.420  25.680  1.00  0.00            
ATOM    190  H1  DP8     2      27.830  28.950  23.920  1.00  0.00            
ATOM    191  H2  DP8     2      26.760  27.780  23.150  1.00  0.00            
ATOM    192  H3  DP8     2      26.370  29.410  22.960  1.00  0.00            
ATOM    193  H4  DP8     2      26.090  30.800  25.320  1.00  0.00            
ATOM    194  H5  DP8     2      27.270  29.890  26.140  1.00  0.00            
ATOM    195  H6  DP8     2      24.340  29.480  26.850  1.00  0.00            
ATOM    196  H7  DP8     2      25.570  30.560  27.830  1.00  0.00            
ATOM    197  H8  DP8     2      26.790  28.580  28.230  1.00  0.00            
ATOM    198  H9  DP8     2      23.830  28.360  28.720  1.00  0.00            
ATOM    199  H10 DP8     2      26.710  29.300  31.000  1.00  0.00            
ATOM    200  H11 DP8     2      26.790  31.290  32.370  1.00  0.00            
ATOM    201  H12 DP8     2      24.680  32.870  32.340  1.00  0.00            
ATOM    202  H13 DP8     2      22.850  32.290  30.710  1.00  0.00            
ATOM    203  H14 DP8     2      22.910  30.460  29.360  1.00  0.00            
ATOM    204  H15 DP8     2      26.980  27.180  30.490  1.00  0.00            
ATOM    205  H16 DP8     2      26.800  25.450  32.180  1.00  0.00            
ATOM    206  H17 DP8     2      22.700  24.750  31.040  1.00  0.00            
ATOM    207  H18 DP8     2      22.760  26.730  29.550  1.00  0.00            
ATOM    208  H19 DP8     2      24.540  27.100  26.860  1.00  0.00            
ATOM    209  H20 DP8     2      26.080  26.380  27.550  1.00  0.00            
ATOM    210  H21 DP8     2      27.380  27.220  25.800  1.00  0.00            
ATOM    211  H22 DP8     2      25.940  26.640  25.000  1.00  0.00            
TER
ENDMDL
MODEL        1
ATOM      1  H1  GCD     1      17.460  23.740  21.370  1.00  0.00            
ATOM      2  O1  GCD     1      17.050  23.410  22.190  1.00  0.00            
ATOM      3  C1  GCD     1      18.060  22.680  22.910  1.00  0.00            
ATOM      4  H2  GCD     1      17.700  22.720  23.940  1.00  0.00            
ATOM      5  H3  GCD     1      18.140  21.670  22.480  1.00  0.00            
ATOM      6  C2  GCD     1      19.520  23.250  22.850  1.00  0.00            
ATOM      7  H4  GCD     1      20.130  22.740  23.600  1.00  0.00            
ATOM      8  C3  GCD     1      19.530  24.740  22.990  1.00  0.00            
ATOM      9  H5  GCD     1      18.840  25.180  22.260  1.00  0.00            
ATOM     10  C4  GCD     1      20.990  25.310  22.820  1.00  0.00            
ATOM     11  H6  GCD     1      21.660  24.810  23.530  1.00  0.00            
ATOM     12  O2  GCD     1      21.070  26.710  22.850  1.00  0.00            
ATOM     13  H7  GCD     1      21.890  26.960  22.410  1.00  0.00            
ATOM     14  C5  GCD     1      21.430  24.840  21.480  1.00  0.00            
ATOM     15  H8  GCD     1      20.870  25.360  20.690  1.00  0.00            
ATOM     16  O3  GCD     1      22.810  25.200  21.190  1.00  0.00            
ATOM     17  H9  GCD     1      23.000  24.970  20.270  1.00  0.00            
ATOM     18  C6  GCD     1      21.280  23.360  21.220  1.00  0.00            
ATOM     19  O4  GCD     1      19.930  22.960  21.500  1.00  0.00            
ATOM     20  H10 GCD     1      21.430  23.020  20.190  1.00  0.00            
ATOM     21  O5  GCD     1      22.180  22.580  22.070  1.00  0.00            
ATOM     22  C7  GCD     1      22.920  21.470  21.470  1.00  0.00            
ATOM     23  H11 GCD     1      22.220  21.000  20.760  1.00  0.00            
ATOM     24  C8  GCD     1      24.120  21.950  20.550  1.00  0.00            
ATOM     25  H12 GCD     1      24.760  22.650  21.090  1.00  0.00            
ATOM     26  O6  GCD     1      23.610  22.620  19.380  1.00  0.00            
ATOM     27  H13 GCD     1      24.330  23.130  18.990  1.00  0.00            
ATOM     28  C9  GCD     1      25.010  20.780  20.220  1.00  0.00            
ATOM     29  H14 GCD     1      24.510  20.070  19.540  1.00  0.00            
ATOM     30  O7  GCD     1      26.290  21.170  19.590  1.00  0.00            
ATOM     31  H15 GCD     1      26.950  20.790  20.180  1.00  0.00            
ATOM     32  C10 GCD     1      25.290  19.970  21.470  1.00  0.00            
ATOM     33  H16 GCD     1      25.860  19.050  21.290  1.00  0.00            
ATOM     34  O8  GCD     1      23.990  19.530  21.990  1.00  0.00            
ATOM     35  C11 GCD     1      23.280  20.550  22.580  1.00  0.00            
ATOM     36  H17 GCD     1      24.000  20.970  23.280  1.00  0.00            
ATOM     37  C12 GCD     1      22.090  19.940  23.330  1.00  0.00            
ATOM     38  H18 GCD     1      21.580  20.780  23.830  1.00  0.00            
ATOM     39  H19 GCD     1      22.590  19.310  24.080  1.00  0.00            
ATOM     40  O9  GCD     1      21.170  19.270  22.470  1.00  0.00            
ATOM     41  H20 GCD     1      21.130  18.330  22.640  1.00  0.00            
ATOM     42  O10 GCD     1      26.070  20.780  22.360  1.00  0.00            
ATOM     43  C13 GCD     1      27.200  20.100  22.990  1.00  0.00            
ATOM     44  H21 GCD     1      27.360  19.090  22.610  1.00  0.00            
ATOM     45  C14 GCD     1      28.500  20.900  22.640  1.00  0.00            
ATOM     46  H22 GCD     1      28.140  21.910  22.870  1.00  0.00            
ATOM     47  O11 GCD     1      28.690  20.690  21.240  1.00  0.00            
ATOM     48  H23 GCD     1      29.500  20.170  21.180  1.00  0.00            
ATOM     49  C15 GCD     1      29.700  20.550  23.530  1.00  0.00            
ATOM     50  H24 GCD     1      29.880  19.480  23.330  1.00  0.00            
ATOM     51  O12 GCD     1      30.860  21.280  23.280  1.00  0.00            
ATOM     52  H25 GCD     1      30.720  22.230  23.390  1.00  0.00            
ATOM     53  C16 GCD     1      29.300  20.460  25.040  1.00  0.00            
ATOM     54  H26 GCD     1      30.110  20.060  25.650  1.00  0.00            
ATOM     55  O13 GCD     1      28.200  19.620  25.090  1.00  0.00            
ATOM     56  C17 GCD     1      26.960  19.980  24.500  1.00  0.00            
ATOM     57  H27 GCD     1      26.530  20.870  24.970  1.00  0.00            
ATOM     58  C18 GCD     1      25.970  18.860  24.830  1.00  0.00            
ATOM     59  H28 GCD     1      25.040  19.180  24.350  1.00  0.00            
ATOM     60  H29 GCD     1      25.670  18.800  25.880  1.00  0.00            
ATOM     61  O14 GCD     1      26.260  17.570  24.380  1.00  0.00            
ATOM     62  H30 GCD     1      27.160  17.480  24.040  1.00  0.00            
ATOM     63  O15 GCD     1      28.980  21.760  25.510  1.00  0.00            
ATOM     64  C19 GCD     1      30.020  22.710  25.960  1.00  0.00            
ATOM     65  H31 GCD     1      31.000  22.340  25.630  1.00  0.00            
ATOM     66  C20 GCD     1      29.730  24.060  25.360  1.00  0.00            
ATOM     67  H32 GCD     1      28.690  24.370  25.530  1.00  0.00            
ATOM     68  O16 GCD     1      29.900  23.980  23.970  1.00  0.00            
ATOM     69  H33 GCD     1      29.570  24.790  23.550  1.00  0.00            
ATOM     70  C21 GCD     1      30.700  25.140  25.960  1.00  0.00            
ATOM     71  H34 GCD     1      31.740  24.880  25.710  1.00  0.00            
ATOM     72  O17 GCD     1      30.510  26.440  25.340  1.00  0.00            
ATOM     73  H35 GCD     1      30.400  26.330  24.390  1.00  0.00            
ATOM     74  C22 GCD     1      30.660  25.140  27.480  1.00  0.00            
ATOM     75  H36 GCD     1      31.440  25.830  27.830  1.00  0.00            
ATOM     76  O18 GCD     1      30.850  23.810  27.940  1.00  0.00            
ATOM     77  C23 GCD     1      29.940  22.770  27.490  1.00  0.00            
ATOM     78  H37 GCD     1      28.870  22.950  27.670  1.00  0.00            
ATOM     79  C24 GCD     1      30.410  21.540  28.210  1.00  0.00            
ATOM     80  H38 GCD     1      31.490  21.410  28.080  1.00  0.00            
ATOM     81  H39 GCD     1      29.870  20.670  27.800  1.00  0.00            
ATOM     82  O19 GCD     1      30.070  21.620  29.590  1.00  0.00            
ATOM     83  H40 GCD     1      30.570  22.390  29.890  1.00  0.00            
ATOM     84  O20 GCD     1      29.380  25.480  27.960  1.00  0.00            
ATOM     85  C25 GCD     1      29.430  26.400  29.050  1.00  0.00            
ATOM     86  H41 GCD     1      30.450  26.560  29.420  1.00  0.00            
ATOM     87  C26 GCD     1      28.870  27.690  28.530  1.00  0.00            
ATOM     88  H42 GCD     1      27.820  27.560  28.250  1.00  0.00            
ATOM     89  O21 GCD     1      29.640  28.120  27.400  1.00  0.00            
ATOM     90  H43 GCD     1      29.500  27.580  26.620  1.00  0.00            
ATOM     91  C27 GCD     1      28.920  28.710  29.740  1.00  0.00            
ATOM     92  H44 GCD     1      29.970  28.710  30.060  1.00  0.00            
ATOM     93  O22 GCD     1      28.520  30.020  29.320  1.00  0.00            
ATOM     94  H45 GCD     1      28.820  30.160  28.410  1.00  0.00            
ATOM     95  C28 GCD     1      28.070  28.240  30.890  1.00  0.00            
ATOM     96  H46 GCD     1      28.150  28.950  31.710  1.00  0.00            
ATOM     97  O23 GCD     1      28.560  26.930  31.250  1.00  0.00            
ATOM     98  C29 GCD     1      28.620  25.880  30.260  1.00  0.00            
ATOM     99  H47 GCD     1      27.640  25.620  29.840  1.00  0.00            
ATOM    100  C30 GCD     1      29.290  24.630  30.870  1.00  0.00            
ATOM    101  H48 GCD     1      30.360  24.840  31.030  1.00  0.00            
ATOM    102  H49 GCD     1      29.320  23.910  30.040  1.00  0.00            
ATOM    103  O24 GCD     1      28.590  24.160  31.960  1.00  0.00            
ATOM    104  H50 GCD     1      28.980  24.700  32.660  1.00  0.00            
ATOM    105  O25 GCD     1      26.720  28.100  30.450  1.00  0.00            
ATOM    106  C31 GCD     1      25.700  28.530  31.380  1.00  0.00            
ATOM    107  H51 GCD     1      26.140  28.820  32.350  1.00  0.00            
ATOM    108  C32 GCD     1      25.040  29.710  30.700  1.00  0.00            
ATOM    109  H52 GCD     1      24.630  29.450  29.710  1.00  0.00            
ATOM    110  O26 GCD     1      25.980  30.770  30.680  1.00  0.00            
ATOM    111  H53 GCD     1      26.810  30.440  30.330  1.00  0.00            
ATOM    112  C33 GCD     1      23.870  30.100  31.620  1.00  0.00            
ATOM    113  H54 GCD     1      24.220  30.430  32.600  1.00  0.00            
ATOM    114  O27 GCD     1      23.180  31.250  31.100  1.00  0.00            
ATOM    115  H55 GCD     1      22.560  30.850  30.480  1.00  0.00            
ATOM    116  C34 GCD     1      22.900  28.880  31.840  1.00  0.00            
ATOM    117  H56 GCD     1      22.150  29.190  32.570  1.00  0.00            
ATOM    118  O28 GCD     1      23.670  27.840  32.420  1.00  0.00            
ATOM    119  C35 GCD     1      24.750  27.390  31.610  1.00  0.00            
ATOM    120  H57 GCD     1      24.450  26.920  30.670  1.00  0.00            
ATOM    121  C36 GCD     1      25.460  26.240  32.370  1.00  0.00            
ATOM    122  H58 GCD     1      25.890  26.700  33.270  1.00  0.00            
ATOM    123  H59 GCD     1      26.300  25.830  31.800  1.00  0.00            
ATOM    124  O29 GCD     1      24.610  25.080  32.800  1.00  0.00            
ATOM    125  H60 GCD     1      25.210  24.670  33.440  1.00  0.00            
ATOM    126  O30 GCD     1      22.200  28.420  30.620  1.00  0.00            
ATOM    127  C37 GCD     1      20.810  28.530  30.510  1.00  0.00            
ATOM    128  H61 GCD     1      20.440  29.120  31.350  1.00  0.00            
ATOM    129  C38 GCD     1      20.390  29.290  29.260  1.00  0.00            
ATOM    130  H62 GCD     1      20.740  28.860  28.310  1.00  0.00            
ATOM    131  O31 GCD     1      20.880  30.680  29.400  1.00  0.00            
ATOM    132  H63 GCD     1      20.630  31.220  28.640  1.00  0.00            
ATOM    133  C39 GCD     1      18.920  29.300  29.200  1.00  0.00            
ATOM    134  H64 GCD     1      18.510  29.670  30.150  1.00  0.00            
ATOM    135  O32 GCD     1      18.440  30.100  28.150  1.00  0.00            
ATOM    136  H65 GCD     1      18.490  29.660  27.300  1.00  0.00            
ATOM    137  C40 GCD     1      18.380  27.850  29.130  1.00  0.00            
ATOM    138  H66 GCD     1      17.280  27.850  29.150  1.00  0.00            
ATOM    139  O33 GCD     1      18.770  27.070  30.260  1.00  0.00            
ATOM    140  C41 GCD     1      20.230  27.100  30.510  1.00  0.00            
ATOM    141  H67 GCD     1      20.680  26.610  29.630  1.00  0.00            
ATOM    142  C42 GCD     1      20.590  26.270  31.780  1.00  0.00            
ATOM    143  H68 GCD     1      21.680  26.200  31.820  1.00  0.00            
ATOM    144  H69 GCD     1      20.090  25.300  31.660  1.00  0.00            
ATOM    145  O34 GCD     1      20.080  26.860  32.990  1.00  0.00            
ATOM    146  H70 GCD     1      20.230  26.300  33.760  1.00  0.00            
ATOM    147  O35 GCD     1      18.810  27.230  27.920  1.00  0.00            
ATOM    148  C43 GCD     1      17.880  26.960  26.920  1.00  0.00            
ATOM    149  H71 GCD     1      16.870  27.380  27.040  1.00  0.00            
ATOM    150  C44 GCD     1      18.340  27.620  25.590  1.00  0.00            
ATOM    151  H72 GCD     1      19.430  27.520  25.480  1.00  0.00            
ATOM    152  O36 GCD     1      18.030  29.040  25.670  1.00  0.00            
ATOM    153  H73 GCD     1      18.190  29.480  24.830  1.00  0.00            
ATOM    154  C45 GCD     1      17.660  27.010  24.380  1.00  0.00            
ATOM    155  H74 GCD     1      16.610  27.330  24.470  1.00  0.00            
ATOM    156  O37 GCD     1      18.290  27.510  23.190  1.00  0.00            
ATOM    157  H75 GCD     1      19.200  27.220  23.020  1.00  0.00            
ATOM    158  C46 GCD     1      17.750  25.450  24.500  1.00  0.00            
ATOM    159  H76 GCD     1      17.160  25.140  23.630  1.00  0.00            
ATOM    160  O38 GCD     1      19.130  25.090  24.370  1.00  0.00            
ATOM    161  O39 GCD     1      17.150  25.040  25.680  1.00  0.00            
ATOM    162  C47 GCD     1      17.810  25.490  26.810  1.00  0.00            
ATOM    163  H77 GCD     1      18.840  25.160  26.660  1.00  0.00            
ATOM    164  C48 GCD     1      17.160  24.870  28.040  1.00  0.00            
ATOM    165  H78 GCD     1      16.120  25.200  28.170  1.00  0.00            
ATOM    166  H79 GCD     1      17.770  25.220  28.880  1.00  0.00            
ATOM    167  O40 GCD     1      17.240  23.400  28.040  1.00  0.00            
ATOM    168  H80 GCD     1      17.000  23.110  28.930  1.00  0.00            
ATOM    169  C1  DP8     2      26.920  24.340  21.760  1.00  0.00            
ATOM    170  N1  DP8     2      25.930  24.800  22.660  1.00  0.00            
ATOM    171  C2  DP8     2      26.100  26.200  23.120  1.00  0.00            
ATOM    172  C3  DP8     2      24.930  26.620  24.030  1.00  0.00            
ATOM    173  N2  DP8     2      24.630  25.750  25.180  1.00  0.00            
ATOM    174  C4  DP8     2      23.360  26.280  25.890  1.00  0.00            
ATOM    175  C5  DP8     2      23.420  27.790  26.350  1.00  0.00            
ATOM    176  C6  DP8     2      24.570  28.240  26.910  1.00  0.00            
ATOM    177  C7  DP8     2      24.820  29.590  26.980  1.00  0.00            
ATOM    178  C8  DP8     2      23.850  30.610  26.720  1.00  0.00            
ATOM    179  C9  DP8     2      22.670  30.150  26.150  1.00  0.00            
ATOM    180  C10 DP8     2      22.520  28.770  25.920  1.00  0.00            
ATOM    181  C11 DP8     2      22.890  25.330  27.050  1.00  0.00            
ATOM    182  C12 DP8     2      23.710  25.190  28.190  1.00  0.00            
ATOM    183  C13 DP8     2      23.250  24.400  29.300  1.00  0.00            
ATOM    184  C14 DP8     2      22.040  23.670  29.170  1.00  0.00            
ATOM    185  Cl1 DP8     2      21.590  22.620  30.470  1.00  0.00            
ATOM    186  C15 DP8     2      21.250  23.730  28.010  1.00  0.00            
ATOM    187  C16 DP8     2      21.710  24.510  26.950  1.00  0.00            
ATOM    188  C17 DP8     2      24.310  24.370  24.610  1.00  0.00            
ATOM    189  C18 DP8     2      25.580  23.860  23.810  1.00  0.00            
ATOM    190  H1  DP8     2      27.920  24.720  22.020  1.00  0.00            
ATOM    191  H2  DP8     2      26.850  23.250  21.770  1.00  0.00            
ATOM    192  H3  DP8     2      26.590  24.680  20.780  1.00  0.00            
ATOM    193  H4  DP8     2      26.140  26.840  22.230  1.00  0.00            
ATOM    194  H5  DP8     2      26.930  26.200  23.830  1.00  0.00            
ATOM    195  H6  DP8     2      23.980  26.740  23.490  1.00  0.00            
ATOM    196  H7  DP8     2      25.090  27.650  24.350  1.00  0.00            
ATOM    197  H8  DP8     2      25.470  25.620  25.760  1.00  0.00            
ATOM    198  H9  DP8     2      22.590  26.380  25.120  1.00  0.00            
ATOM    199  H10 DP8     2      25.480  27.680  27.080  1.00  0.00            
ATOM    200  H11 DP8     2      25.760  29.940  27.410  1.00  0.00            
ATOM    201  H12 DP8     2      24.150  31.650  26.830  1.00  0.00            
ATOM    202  H13 DP8     2      21.980  30.910  25.790  1.00  0.00            
ATOM    203  H14 DP8     2      21.660  28.500  25.310  1.00  0.00            
ATOM    204  H15 DP8     2      24.570  25.840  28.300  1.00  0.00            
ATOM    205  H16 DP8     2      23.890  24.270  30.160  1.00  0.00            
ATOM    206  H17 DP8     2      20.340  23.170  27.850  1.00  0.00            
ATOM    207  H18 DP8     2      21.100  24.470  26.060  1.00  0.00            
ATOM    208  H19 DP8     2      23.460  24.350  23.930  1.00  0.00            
ATOM    209  H20 DP8     2      24.130  23.670  25.430  1.00  0.00            
ATOM    210  H21 DP8     2      26.440  23.750  24.470  1.00  0.00            
ATOM    211  H22 DP8     2      25.420  22.810  23.520  1.00  0.00            
TER
ENDMDL
MODEL        1
ATOM      1  H1  GCD     1      22.640  17.560  16.250  1.00  0.00            
ATOM      2  O1  GCD     1      23.600  17.540  16.380  1.00  0.00            
ATOM      3  C1  GCD     1      23.920  18.220  17.580  1.00  0.00            
ATOM      4  H2  GCD     1      23.070  18.850  17.880  1.00  0.00            
ATOM      5  H3  GCD     1      24.190  17.450  18.310  1.00  0.00            
ATOM      6  C2  GCD     1      25.140  19.140  17.440  1.00  0.00            
ATOM      7  H4  GCD     1      25.330  19.550  18.440  1.00  0.00            
ATOM      8  C3  GCD     1      24.860  20.210  16.450  1.00  0.00            
ATOM      9  H5  GCD     1      24.450  19.680  15.580  1.00  0.00            
ATOM     10  C4  GCD     1      26.060  21.040  16.000  1.00  0.00            
ATOM     11  H6  GCD     1      26.280  21.640  16.890  1.00  0.00            
ATOM     12  O2  GCD     1      25.680  21.780  14.870  1.00  0.00            
ATOM     13  H7  GCD     1      25.080  22.490  15.100  1.00  0.00            
ATOM     14  C5  GCD     1      27.260  20.180  15.700  1.00  0.00            
ATOM     15  H8  GCD     1      27.050  19.660  14.760  1.00  0.00            
ATOM     16  O3  GCD     1      28.500  20.860  15.450  1.00  0.00            
ATOM     17  H9  GCD     1      28.330  21.780  15.220  1.00  0.00            
ATOM     18  C6  GCD     1      27.510  19.110  16.790  1.00  0.00            
ATOM     19  O4  GCD     1      26.320  18.380  17.130  1.00  0.00            
ATOM     20  H10 GCD     1      28.150  18.310  16.400  1.00  0.00            
ATOM     21  O5  GCD     1      27.980  19.710  17.970  1.00  0.00            
ATOM     22  C7  GCD     1      29.150  19.100  18.480  1.00  0.00            
ATOM     23  H11 GCD     1      29.500  18.260  17.870  1.00  0.00            
ATOM     24  C8  GCD     1      30.250  20.210  18.580  1.00  0.00            
ATOM     25  H12 GCD     1      29.800  21.030  19.160  1.00  0.00            
ATOM     26  O6  GCD     1      30.710  20.610  17.280  1.00  0.00            
ATOM     27  H13 GCD     1      29.910  20.650  16.750  1.00  0.00            
ATOM     28  C9  GCD     1      31.420  19.700  19.410  1.00  0.00            
ATOM     29  H14 GCD     1      32.060  19.010  18.830  1.00  0.00            
ATOM     30  O7  GCD     1      32.380  20.750  19.640  1.00  0.00            
ATOM     31  H15 GCD     1      31.860  21.440  20.070  1.00  0.00            
ATOM     32  C10 GCD     1      31.000  19.010  20.680  1.00  0.00            
ATOM     33  H16 GCD     1      31.850  18.570  21.210  1.00  0.00            
ATOM     34  O8  GCD     1      30.130  17.960  20.310  1.00  0.00            
ATOM     35  C11 GCD     1      28.880  18.420  19.840  1.00  0.00            
ATOM     36  H17 GCD     1      28.380  19.090  20.560  1.00  0.00            
ATOM     37  C12 GCD     1      27.930  17.220  19.760  1.00  0.00            
ATOM     38  H18 GCD     1      28.280  16.430  19.080  1.00  0.00            
ATOM     39  H19 GCD     1      26.940  17.560  19.440  1.00  0.00            
ATOM     40  O9  GCD     1      27.770  16.650  21.050  1.00  0.00            
ATOM     41  H20 GCD     1      27.150  17.190  21.560  1.00  0.00            
ATOM     42  O10 GCD     1      30.300  19.950  21.520  1.00  0.00            
ATOM     43  C13 GCD     1      31.000  20.600  22.570  1.00  0.00            
ATOM     44  H21 GCD     1      32.090  20.470  22.530  1.00  0.00            
ATOM     45  C14 GCD     1      30.690  22.090  22.540  1.00  0.00            
ATOM     46  H22 GCD     1      29.600  22.190  22.510  1.00  0.00            
ATOM     47  O11 GCD     1      31.220  22.600  21.310  1.00  0.00            
ATOM     48  H23 GCD     1      31.130  23.560  21.290  1.00  0.00            
ATOM     49  C15 GCD     1      31.230  22.750  23.770  1.00  0.00            
ATOM     50  H24 GCD     1      32.300  22.540  23.860  1.00  0.00            
ATOM     51  O12 GCD     1      30.920  24.090  23.700  1.00  0.00            
ATOM     52  H25 GCD     1      30.800  24.480  24.580  1.00  0.00            
ATOM     53  C16 GCD     1      30.720  22.080  25.100  1.00  0.00            
ATOM     54  H26 GCD     1      31.280  22.390  25.980  1.00  0.00            
ATOM     55  O13 GCD     1      30.940  20.710  25.060  1.00  0.00            
ATOM     56  C17 GCD     1      30.510  20.000  23.870  1.00  0.00            
ATOM     57  H27 GCD     1      29.420  20.110  23.860  1.00  0.00            
ATOM     58  C18 GCD     1      30.830  18.540  23.910  1.00  0.00            
ATOM     59  H28 GCD     1      30.410  18.070  23.010  1.00  0.00            
ATOM     60  H29 GCD     1      30.470  18.110  24.850  1.00  0.00            
ATOM     61  O14 GCD     1      32.190  18.290  23.950  1.00  0.00            
ATOM     62  H30 GCD     1      32.410  17.400  23.670  1.00  0.00            
ATOM     63  O15 GCD     1      29.360  22.400  25.360  1.00  0.00            
ATOM     64  C19 GCD     1      29.090  22.810  26.680  1.00  0.00            
ATOM     65  H31 GCD     1      29.910  22.540  27.350  1.00  0.00            
ATOM     66  C20 GCD     1      28.830  24.330  26.730  1.00  0.00            
ATOM     67  H32 GCD     1      27.980  24.580  26.080  1.00  0.00            
ATOM     68  O16 GCD     1      29.960  25.080  26.340  1.00  0.00            
ATOM     69  H33 GCD     1      30.610  25.130  27.040  1.00  0.00            
ATOM     70  C21 GCD     1      28.360  24.710  28.140  1.00  0.00            
ATOM     71  H34 GCD     1      29.200  24.490  28.810  1.00  0.00            
ATOM     72  O17 GCD     1      27.950  26.050  28.230  1.00  0.00            
ATOM     73  H35 GCD     1      28.650  26.580  27.830  1.00  0.00            
ATOM     74  C22 GCD     1      27.260  23.780  28.690  1.00  0.00            
ATOM     75  H36 GCD     1      27.180  23.990  29.760  1.00  0.00            
ATOM     76  O18 GCD     1      27.620  22.380  28.480  1.00  0.00            
ATOM     77  C23 GCD     1      27.910  22.030  27.160  1.00  0.00            
ATOM     78  H37 GCD     1      27.080  22.270  26.490  1.00  0.00            
ATOM     79  C24 GCD     1      28.180  20.530  27.050  1.00  0.00            
ATOM     80  H38 GCD     1      28.760  20.290  27.950  1.00  0.00            
ATOM     81  H39 GCD     1      28.740  20.190  26.170  1.00  0.00            
ATOM     82  O19 GCD     1      27.010  19.720  27.160  1.00  0.00            
ATOM     83  H40 GCD     1      27.230  19.120  27.880  1.00  0.00            
ATOM     84  O20 GCD     1      25.980  24.060  28.070  1.00  0.00            
ATOM     85  C25 GCD     1      24.890  24.200  28.980  1.00  0.00            
ATOM     86  H41 GCD     1      25.150  24.080  30.040  1.00  0.00            
ATOM     87  C26 GCD     1      24.230  25.580  28.710  1.00  0.00            
ATOM     88  H42 GCD     1      24.040  25.610  27.620  1.00  0.00            
ATOM     89  O21 GCD     1      25.110  26.650  29.000  1.00  0.00            
ATOM     90  H43 GCD     1      25.960  26.310  28.710  1.00  0.00            
ATOM     91  C27 GCD     1      22.830  25.740  29.290  1.00  0.00            
ATOM     92  H44 GCD     1      22.830  25.750  30.380  1.00  0.00            
ATOM     93  O22 GCD     1      22.220  26.960  28.970  1.00  0.00            
ATOM     94  H45 GCD     1      21.620  26.790  28.230  1.00  0.00            
ATOM     95  C28 GCD     1      21.980  24.580  28.820  1.00  0.00            
ATOM     96  H46 GCD     1      20.990  24.560  29.300  1.00  0.00            
ATOM     97  O23 GCD     1      22.550  23.350  29.300  1.00  0.00            
ATOM     98  C29 GCD     1      23.850  23.090  28.690  1.00  0.00            
ATOM     99  H47 GCD     1      23.790  22.930  27.600  1.00  0.00            
ATOM    100  C30 GCD     1      24.350  21.790  29.310  1.00  0.00            
ATOM    101  H48 GCD     1      24.480  21.860  30.390  1.00  0.00            
ATOM    102  H49 GCD     1      25.290  21.540  28.800  1.00  0.00            
ATOM    103  O24 GCD     1      23.430  20.810  28.920  1.00  0.00            
ATOM    104  H50 GCD     1      22.510  21.030  29.080  1.00  0.00            
ATOM    105  O25 GCD     1      21.870  24.520  27.440  1.00  0.00            
ATOM    106  C31 GCD     1      20.510  24.480  26.900  1.00  0.00            
ATOM    107  H51 GCD     1      19.700  24.640  27.610  1.00  0.00            
ATOM    108  C32 GCD     1      20.410  25.700  25.970  1.00  0.00            
ATOM    109  H52 GCD     1      21.170  25.600  25.180  1.00  0.00            
ATOM    110  O26 GCD     1      20.630  26.990  26.570  1.00  0.00            
ATOM    111  H53 GCD     1      21.100  27.490  25.900  1.00  0.00            
ATOM    112  C33 GCD     1      19.050  25.620  25.260  1.00  0.00            
ATOM    113  H54 GCD     1      18.320  25.560  26.070  1.00  0.00            
ATOM    114  O27 GCD     1      18.740  26.820  24.530  1.00  0.00            
ATOM    115  H55 GCD     1      19.280  26.840  23.730  1.00  0.00            
ATOM    116  C34 GCD     1      18.790  24.240  24.650  1.00  0.00            
ATOM    117  H56 GCD     1      17.780  24.140  24.260  1.00  0.00            
ATOM    118  O28 GCD     1      19.040  23.230  25.600  1.00  0.00            
ATOM    119  C35 GCD     1      20.290  23.160  26.220  1.00  0.00            
ATOM    120  H57 GCD     1      21.060  23.140  25.450  1.00  0.00            
ATOM    121  C36 GCD     1      20.280  22.000  27.250  1.00  0.00            
ATOM    122  H58 GCD     1      21.250  21.780  27.700  1.00  0.00            
ATOM    123  H59 GCD     1      20.000  21.250  26.500  1.00  0.00            
ATOM    124  O29 GCD     1      19.240  22.100  28.280  1.00  0.00            
ATOM    125  H60 GCD     1      18.360  22.280  27.930  1.00  0.00            
ATOM    126  O30 GCD     1      19.670  24.120  23.560  1.00  0.00            
ATOM    127  C37 GCD     1      19.090  24.400  22.290  1.00  0.00            
ATOM    128  H61 GCD     1      18.080  24.830  22.340  1.00  0.00            
ATOM    129  C38 GCD     1      19.970  25.360  21.510  1.00  0.00            
ATOM    130  H62 GCD     1      20.930  24.830  21.610  1.00  0.00            
ATOM    131  O31 GCD     1      19.970  26.620  22.170  1.00  0.00            
ATOM    132  H63 GCD     1      20.510  27.280  21.710  1.00  0.00            
ATOM    133  C39 GCD     1      19.550  25.480  20.050  1.00  0.00            
ATOM    134  H64 GCD     1      18.480  25.730  20.000  1.00  0.00            
ATOM    135  O32 GCD     1      20.470  26.260  19.220  1.00  0.00            
ATOM    136  H65 GCD     1      20.660  27.100  19.650  1.00  0.00            
ATOM    137  C40 GCD     1      19.460  24.030  19.470  1.00  0.00            
ATOM    138  H66 GCD     1      19.020  24.000  18.470  1.00  0.00            
ATOM    139  O33 GCD     1      18.610  23.180  20.250  1.00  0.00            
ATOM    140  C41 GCD     1      18.960  23.080  21.600  1.00  0.00            
ATOM    141  H67 GCD     1      19.930  22.580  21.740  1.00  0.00            
ATOM    142  C42 GCD     1      17.910  22.160  22.260  1.00  0.00            
ATOM    143  H68 GCD     1      18.100  22.080  23.340  1.00  0.00            
ATOM    144  H69 GCD     1      18.030  21.130  21.920  1.00  0.00            
ATOM    145  O34 GCD     1      16.610  22.700  22.170  1.00  0.00            
ATOM    146  H70 GCD     1      16.090  22.370  22.920  1.00  0.00            
ATOM    147  O35 GCD     1      20.780  23.420  19.320  1.00  0.00            
ATOM    148  C43 GCD     1      20.970  22.800  18.020  1.00  0.00            
ATOM    149  H71 GCD     1      20.140  22.980  17.330  1.00  0.00            
ATOM    150  C44 GCD     1      22.190  23.520  17.460  1.00  0.00            
ATOM    151  H72 GCD     1      23.110  23.390  18.050  1.00  0.00            
ATOM    152  O36 GCD     1      21.900  24.870  17.320  1.00  0.00            
ATOM    153  H73 GCD     1      21.470  25.140  18.140  1.00  0.00            
ATOM    154  C45 GCD     1      22.530  22.870  16.100  1.00  0.00            
ATOM    155  H74 GCD     1      21.750  23.180  15.390  1.00  0.00            
ATOM    156  O37 GCD     1      23.780  23.500  15.550  1.00  0.00            
ATOM    157  H75 GCD     1      23.740  24.470  15.620  1.00  0.00            
ATOM    158  C46 GCD     1      22.680  21.340  16.270  1.00  0.00            
ATOM    159  H76 GCD     1      22.740  20.800  15.330  1.00  0.00            
ATOM    160  O38 GCD     1      23.850  21.100  17.010  1.00  0.00            
ATOM    161  O39 GCD     1      21.640  20.690  16.900  1.00  0.00            
ATOM    162  C47 GCD     1      21.150  21.280  18.140  1.00  0.00            
ATOM    163  H77 GCD     1      21.830  21.030  18.970  1.00  0.00            
ATOM    164  C48 GCD     1      19.870  20.620  18.520  1.00  0.00            
ATOM    165  H78 GCD     1      19.530  20.950  19.510  1.00  0.00            
ATOM    166  H79 GCD     1      20.070  19.540  18.540  1.00  0.00            
ATOM    167  O40 GCD     1      18.750  20.800  17.610  1.00  0.00            
ATOM    168  H80 GCD     1      17.950  20.860  18.140  1.00  0.00            
ATOM    169  C1  DP8     2      29.230  28.550  23.090  1.00  0.00            
ATOM    170  N1  DP8     2      28.980  27.500  22.150  1.00  0.00            
ATOM    171  C2  DP8     2      28.930  27.950  20.780  1.00  0.00            
ATOM    172  C3  DP8     2      28.590  26.810  19.750  1.00  0.00            
ATOM    173  N2  DP8     2      27.320  26.000  20.150  1.00  0.00            
ATOM    174  C4  DP8     2      27.130  24.740  19.270  1.00  0.00            
ATOM    175  C5  DP8     2      26.820  25.050  17.780  1.00  0.00            
ATOM    176  C6  DP8     2      25.830  25.940  17.410  1.00  0.00            
ATOM    177  C7  DP8     2      25.570  26.280  16.080  1.00  0.00            
ATOM    178  C8  DP8     2      26.270  25.590  15.060  1.00  0.00            
ATOM    179  C9  DP8     2      27.280  24.720  15.490  1.00  0.00            
ATOM    180  C10 DP8     2      27.620  24.560  16.810  1.00  0.00            
ATOM    181  C11 DP8     2      26.090  23.700  19.820  1.00  0.00            
ATOM    182  C12 DP8     2      24.850  24.160  20.250  1.00  0.00            
ATOM    183  C13 DP8     2      23.970  23.150  20.730  1.00  0.00            
ATOM    184  C14 DP8     2      24.350  21.870  20.920  1.00  0.00            
ATOM    185  Cl1 DP8     2      23.190  20.650  21.430  1.00  0.00            
ATOM    186  C15 DP8     2      25.680  21.470  20.610  1.00  0.00            
ATOM    187  C16 DP8     2      26.500  22.390  19.950  1.00  0.00            
ATOM    188  C17 DP8     2      27.560  25.570  21.560  1.00  0.00            
ATOM    189  C18 DP8     2      27.970  26.620  22.630  1.00  0.00            
ATOM    190  H1  DP8     2      30.020  29.230  22.730  1.00  0.00            
ATOM    191  H2  DP8     2      28.310  29.130  23.260  1.00  0.00            
ATOM    192  H3  DP8     2      29.520  28.220  24.090  1.00  0.00            
ATOM    193  H4  DP8     2      29.880  28.410  20.490  1.00  0.00            
ATOM    194  H5  DP8     2      28.070  28.620  20.660  1.00  0.00            
ATOM    195  H6  DP8     2      29.450  26.140  19.810  1.00  0.00            
ATOM    196  H7  DP8     2      28.430  27.220  18.760  1.00  0.00            
ATOM    197  H8  DP8     2      26.530  26.640  20.050  1.00  0.00            
ATOM    198  H9  DP8     2      28.150  24.330  19.250  1.00  0.00            
ATOM    199  H10 DP8     2      25.110  26.240  18.170  1.00  0.00            
ATOM    200  H11 DP8     2      24.870  27.050  15.790  1.00  0.00            
ATOM    201  H12 DP8     2      25.980  25.740  14.030  1.00  0.00            
ATOM    202  H13 DP8     2      27.810  24.120  14.750  1.00  0.00            
ATOM    203  H14 DP8     2      28.380  23.840  17.100  1.00  0.00            
ATOM    204  H15 DP8     2      24.490  25.180  20.120  1.00  0.00            
ATOM    205  H16 DP8     2      22.930  23.440  20.860  1.00  0.00            
ATOM    206  H17 DP8     2      25.930  20.420  20.650  1.00  0.00            
ATOM    207  H18 DP8     2      27.500  22.090  19.670  1.00  0.00            
ATOM    208  H19 DP8     2      28.440  24.940  21.440  1.00  0.00            
ATOM    209  H20 DP8     2      26.740  24.870  21.790  1.00  0.00            
ATOM    210  H21 DP8     2      27.040  27.120  22.940  1.00  0.00            
ATOM    211  H22 DP8     2      28.320  26.100  23.540  1.00  0.00            
TER
ENDMDL
MODEL        1
ATOM      1  H1  GCD     1      30.140  22.270  21.980  1.00  0.00            
ATOM      2  O1  GCD     1      29.340  22.760  21.740  1.00  0.00            
ATOM      3  C1  GCD     1      28.450  22.380  22.770  1.00  0.00            
ATOM      4  H2  GCD     1      27.400  22.490  22.480  1.00  0.00            
ATOM      5  H3  GCD     1      28.580  21.310  22.960  1.00  0.00            
ATOM      6  C2  GCD     1      28.790  22.970  24.180  1.00  0.00            
ATOM      7  H4  GCD     1      28.050  22.440  24.800  1.00  0.00            
ATOM      8  C3  GCD     1      28.800  24.460  24.380  1.00  0.00            
ATOM      9  H5  GCD     1      29.410  24.970  23.630  1.00  0.00            
ATOM     10  C4  GCD     1      29.230  24.950  25.710  1.00  0.00            
ATOM     11  H6  GCD     1      28.530  24.540  26.450  1.00  0.00            
ATOM     12  O2  GCD     1      29.290  26.380  25.630  1.00  0.00            
ATOM     13  H7  GCD     1      29.910  26.720  26.290  1.00  0.00            
ATOM     14  C5  GCD     1      30.640  24.350  26.040  1.00  0.00            
ATOM     15  H8  GCD     1      31.410  24.770  25.400  1.00  0.00            
ATOM     16  O3  GCD     1      31.010  24.560  27.440  1.00  0.00            
ATOM     17  H9  GCD     1      31.520  23.800  27.740  1.00  0.00            
ATOM     18  C6  GCD     1      30.590  22.850  25.800  1.00  0.00            
ATOM     19  O4  GCD     1      30.110  22.490  24.510  1.00  0.00            
ATOM     20  H10 GCD     1      31.620  22.480  25.810  1.00  0.00            
ATOM     21  O5  GCD     1      29.780  22.270  26.770  1.00  0.00            
ATOM     22  C7  GCD     1      30.250  21.090  27.430  1.00  0.00            
ATOM     23  H11 GCD     1      30.890  20.420  26.840  1.00  0.00            
ATOM     24  C8  GCD     1      31.070  21.490  28.670  1.00  0.00            
ATOM     25  H12 GCD     1      30.430  22.150  29.260  1.00  0.00            
ATOM     26  O6  GCD     1      32.290  22.160  28.250  1.00  0.00            
ATOM     27  H13 GCD     1      32.990  21.870  28.850  1.00  0.00            
ATOM     28  C9  GCD     1      31.380  20.260  29.500  1.00  0.00            
ATOM     29  H14 GCD     1      31.720  19.410  28.890  1.00  0.00            
ATOM     30  O7  GCD     1      32.310  20.490  30.530  1.00  0.00            
ATOM     31  H15 GCD     1      31.980  21.300  30.950  1.00  0.00            
ATOM     32  C10 GCD     1      29.970  19.740  29.960  1.00  0.00            
ATOM     33  H16 GCD     1      30.010  18.860  30.610  1.00  0.00            
ATOM     34  O8  GCD     1      29.260  19.310  28.770  1.00  0.00            
ATOM     35  C11 GCD     1      28.970  20.390  27.870  1.00  0.00            
ATOM     36  H17 GCD     1      28.410  21.180  28.400  1.00  0.00            
ATOM     37  C12 GCD     1      28.110  19.850  26.640  1.00  0.00            
ATOM     38  H18 GCD     1      28.040  20.560  25.810  1.00  0.00            
ATOM     39  H19 GCD     1      27.120  19.570  27.020  1.00  0.00            
ATOM     40  O9  GCD     1      28.620  18.680  26.120  1.00  0.00            
ATOM     41  H20 GCD     1      28.060  18.350  25.400  1.00  0.00            
ATOM     42  O10 GCD     1      29.250  20.790  30.700  1.00  0.00            
ATOM     43  C13 GCD     1      29.210  20.730  32.130  1.00  0.00            
ATOM     44  H21 GCD     1      29.700  19.800  32.460  1.00  0.00            
ATOM     45  C14 GCD     1      29.890  21.950  32.640  1.00  0.00            
ATOM     46  H22 GCD     1      29.350  22.760  32.140  1.00  0.00            
ATOM     47  O11 GCD     1      31.340  21.980  32.360  1.00  0.00            
ATOM     48  H23 GCD     1      31.740  22.680  32.880  1.00  0.00            
ATOM     49  C15 GCD     1      29.700  22.150  34.120  1.00  0.00            
ATOM     50  H24 GCD     1      30.300  21.380  34.620  1.00  0.00            
ATOM     51  O12 GCD     1      30.310  23.370  34.460  1.00  0.00            
ATOM     52  H25 GCD     1      29.700  24.120  34.410  1.00  0.00            
ATOM     53  C16 GCD     1      28.240  22.010  34.580  1.00  0.00            
ATOM     54  H26 GCD     1      28.160  21.930  35.660  1.00  0.00            
ATOM     55  O13 GCD     1      27.690  20.850  33.990  1.00  0.00            
ATOM     56  C17 GCD     1      27.710  20.650  32.610  1.00  0.00            
ATOM     57  H27 GCD     1      27.200  21.480  32.100  1.00  0.00            
ATOM     58  C18 GCD     1      27.080  19.390  32.180  1.00  0.00            
ATOM     59  H28 GCD     1      27.210  19.330  31.100  1.00  0.00            
ATOM     60  H29 GCD     1      25.990  19.380  32.300  1.00  0.00            
ATOM     61  O14 GCD     1      27.780  18.160  32.640  1.00  0.00            
ATOM     62  H30 GCD     1      28.040  18.340  33.550  1.00  0.00            
ATOM     63  O15 GCD     1      27.540  23.220  34.110  1.00  0.00            
ATOM     64  C19 GCD     1      26.720  23.790  35.120  1.00  0.00            
ATOM     65  H31 GCD     1      26.940  23.340  36.090  1.00  0.00            
ATOM     66  C20 GCD     1      27.000  25.270  35.250  1.00  0.00            
ATOM     67  H32 GCD     1      27.030  25.680  34.230  1.00  0.00            
ATOM     68  O16 GCD     1      28.310  25.430  35.870  1.00  0.00            
ATOM     69  H33 GCD     1      28.550  26.360  35.760  1.00  0.00            
ATOM     70  C21 GCD     1      26.030  26.030  36.130  1.00  0.00            
ATOM     71  H34 GCD     1      26.230  25.600  37.120  1.00  0.00            
ATOM     72  O17 GCD     1      26.300  27.430  36.010  1.00  0.00            
ATOM     73  H35 GCD     1      25.860  27.830  35.240  1.00  0.00            
ATOM     74  C22 GCD     1      24.560  25.760  35.800  1.00  0.00            
ATOM     75  H36 GCD     1      23.850  26.170  36.510  1.00  0.00            
ATOM     76  O18 GCD     1      24.480  24.320  35.790  1.00  0.00            
ATOM     77  C23 GCD     1      25.230  23.600  34.850  1.00  0.00            
ATOM     78  H37 GCD     1      25.040  24.040  33.860  1.00  0.00            
ATOM     79  C24 GCD     1      24.770  22.100  34.790  1.00  0.00            
ATOM     80  H38 GCD     1      25.270  21.530  34.000  1.00  0.00            
ATOM     81  H39 GCD     1      23.680  22.050  34.690  1.00  0.00            
ATOM     82  O19 GCD     1      24.980  21.440  36.010  1.00  0.00            
ATOM     83  H40 GCD     1      25.410  20.620  35.750  1.00  0.00            
ATOM     84  O20 GCD     1      24.280  26.240  34.480  1.00  0.00            
ATOM     85  C25 GCD     1      23.360  27.310  34.380  1.00  0.00            
ATOM     86  H41 GCD     1      23.300  27.830  35.340  1.00  0.00            
ATOM     87  C26 GCD     1      23.940  28.300  33.280  1.00  0.00            
ATOM     88  H42 GCD     1      23.980  27.880  32.270  1.00  0.00            
ATOM     89  O21 GCD     1      25.240  28.740  33.640  1.00  0.00            
ATOM     90  H43 GCD     1      25.610  29.020  32.800  1.00  0.00            
ATOM     91  C27 GCD     1      22.920  29.430  33.120  1.00  0.00            
ATOM     92  H44 GCD     1      22.820  29.970  34.060  1.00  0.00            
ATOM     93  O22 GCD     1      23.310  30.390  32.100  1.00  0.00            
ATOM     94  H45 GCD     1      22.670  30.200  31.410  1.00  0.00            
ATOM     95  C28 GCD     1      21.510  28.870  32.790  1.00  0.00            
ATOM     96  H46 GCD     1      20.710  29.620  32.780  1.00  0.00            
ATOM     97  O23 GCD     1      21.080  27.890  33.730  1.00  0.00            
ATOM     98  C29 GCD     1      22.000  26.750  33.930  1.00  0.00            
ATOM     99  H47 GCD     1      22.080  26.090  33.060  1.00  0.00            
ATOM    100  C30 GCD     1      21.210  25.900  34.890  1.00  0.00            
ATOM    101  H48 GCD     1      21.590  24.880  34.780  1.00  0.00            
ATOM    102  H49 GCD     1      20.190  25.760  34.510  1.00  0.00            
ATOM    103  O24 GCD     1      21.210  26.300  36.310  1.00  0.00            
ATOM    104  H50 GCD     1      20.940  25.500  36.770  1.00  0.00            
ATOM    105  O25 GCD     1      21.560  28.330  31.510  1.00  0.00            
ATOM    106  C31 GCD     1      20.460  28.590  30.580  1.00  0.00            
ATOM    107  H51 GCD     1      19.680  29.050  31.190  1.00  0.00            
ATOM    108  C32 GCD     1      20.870  29.710  29.510  1.00  0.00            
ATOM    109  H52 GCD     1      21.780  29.320  29.040  1.00  0.00            
ATOM    110  O26 GCD     1      21.150  30.950  30.210  1.00  0.00            
ATOM    111  H53 GCD     1      21.770  31.400  29.630  1.00  0.00            
ATOM    112  C33 GCD     1      19.830  29.880  28.440  1.00  0.00            
ATOM    113  H54 GCD     1      18.990  30.320  28.980  1.00  0.00            
ATOM    114  O27 GCD     1      20.230  30.860  27.390  1.00  0.00            
ATOM    115  H55 GCD     1      20.250  31.720  27.820  1.00  0.00            
ATOM    116  C34 GCD     1      19.510  28.490  27.830  1.00  0.00            
ATOM    117  H56 GCD     1      18.620  28.510  27.190  1.00  0.00            
ATOM    118  O28 GCD     1      19.130  27.550  28.890  1.00  0.00            
ATOM    119  C35 GCD     1      20.040  27.300  29.940  1.00  0.00            
ATOM    120  H57 GCD     1      20.920  26.840  29.480  1.00  0.00            
ATOM    121  C36 GCD     1      19.280  26.430  30.970  1.00  0.00            
ATOM    122  H58 GCD     1      19.880  25.940  31.740  1.00  0.00            
ATOM    123  H59 GCD     1      18.740  25.550  30.580  1.00  0.00            
ATOM    124  O29 GCD     1      18.240  27.270  31.560  1.00  0.00            
ATOM    125  H60 GCD     1      17.470  27.210  30.980  1.00  0.00            
ATOM    126  O30 GCD     1      20.630  27.950  27.110  1.00  0.00            
ATOM    127  C37 GCD     1      20.360  27.440  25.800  1.00  0.00            
ATOM    128  H61 GCD     1      19.290  27.470  25.530  1.00  0.00            
ATOM    129  C38 GCD     1      21.080  28.320  24.840  1.00  0.00            
ATOM    130  H62 GCD     1      22.130  28.530  25.110  1.00  0.00            
ATOM    131  O31 GCD     1      20.580  29.710  24.740  1.00  0.00            
ATOM    132  H63 GCD     1      20.380  30.200  25.550  1.00  0.00            
ATOM    133  C39 GCD     1      21.240  27.670  23.460  1.00  0.00            
ATOM    134  H64 GCD     1      20.270  27.690  22.950  1.00  0.00            
ATOM    135  O32 GCD     1      22.080  28.460  22.690  1.00  0.00            
ATOM    136  H65 GCD     1      21.700  29.340  22.570  1.00  0.00            
ATOM    137  C40 GCD     1      21.800  26.250  23.640  1.00  0.00            
ATOM    138  H66 GCD     1      21.860  25.790  22.650  1.00  0.00            
ATOM    139  O33 GCD     1      20.870  25.510  24.480  1.00  0.00            
ATOM    140  C41 GCD     1      20.770  25.970  25.810  1.00  0.00            
ATOM    141  H67 GCD     1      21.750  25.920  26.300  1.00  0.00            
ATOM    142  C42 GCD     1      19.720  25.080  26.490  1.00  0.00            
ATOM    143  H68 GCD     1      18.950  25.280  25.730  1.00  0.00            
ATOM    144  H69 GCD     1      19.340  25.350  27.480  1.00  0.00            
ATOM    145  O34 GCD     1      20.060  23.720  26.390  1.00  0.00            
ATOM    146  H70 GCD     1      20.060  23.450  25.470  1.00  0.00            
ATOM    147  O35 GCD     1      23.140  26.210  24.200  1.00  0.00            
ATOM    148  C43 GCD     1      24.150  25.980  23.280  1.00  0.00            
ATOM    149  H71 GCD     1      23.860  26.270  22.260  1.00  0.00            
ATOM    150  C44 GCD     1      25.280  26.920  23.730  1.00  0.00            
ATOM    151  H72 GCD     1      25.490  26.740  24.790  1.00  0.00            
ATOM    152  O36 GCD     1      24.860  28.240  23.640  1.00  0.00            
ATOM    153  H73 GCD     1      23.950  28.190  23.310  1.00  0.00            
ATOM    154  C45 GCD     1      26.610  26.750  22.970  1.00  0.00            
ATOM    155  H74 GCD     1      26.440  27.060  21.930  1.00  0.00            
ATOM    156  O37 GCD     1      27.670  27.580  23.510  1.00  0.00            
ATOM    157  H75 GCD     1      28.030  27.130  24.280  1.00  0.00            
ATOM    158  C46 GCD     1      27.030  25.240  22.930  1.00  0.00            
ATOM    159  H76 GCD     1      27.840  25.000  22.240  1.00  0.00            
ATOM    160  O38 GCD     1      27.410  24.900  24.220  1.00  0.00            
ATOM    161  O39 GCD     1      25.920  24.440  22.450  1.00  0.00            
ATOM    162  C47 GCD     1      24.730  24.570  23.280  1.00  0.00            
ATOM    163  H77 GCD     1      25.020  24.340  24.320  1.00  0.00            
ATOM    164  C48 GCD     1      23.630  23.650  22.660  1.00  0.00            
ATOM    165  H78 GCD     1      22.750  23.660  23.320  1.00  0.00            
ATOM    166  H79 GCD     1      23.930  22.620  22.410  1.00  0.00            
ATOM    167  O40 GCD     1      23.170  24.160  21.400  1.00  0.00            
ATOM    168  H80 GCD     1      22.740  23.440  20.920  1.00  0.00            
ATOM    169  C1  DP8     2      24.230  29.540  27.560  1.00  0.00            
ATOM    170  N1  DP8     2      24.710  28.180  27.490  1.00  0.00            
ATOM    171  C2  DP8     2      26.140  28.080  27.900  1.00  0.00            
ATOM    172  C3  DP8     2      26.610  26.700  27.600  1.00  0.00            
ATOM    173  N2  DP8     2      25.820  25.580  28.150  1.00  0.00            
ATOM    174  C4  DP8     2      25.940  25.580  29.620  1.00  0.00            
ATOM    175  C5  DP8     2      27.340  25.630  30.190  1.00  0.00            
ATOM    176  C6  DP8     2      28.320  24.770  29.720  1.00  0.00            
ATOM    177  C7  DP8     2      29.590  24.750  30.290  1.00  0.00            
ATOM    178  C8  DP8     2      29.880  25.630  31.350  1.00  0.00            
ATOM    179  C9  DP8     2      28.900  26.530  31.850  1.00  0.00            
ATOM    180  C10 DP8     2      27.620  26.490  31.290  1.00  0.00            
ATOM    181  C11 DP8     2      25.130  24.480  30.320  1.00  0.00            
ATOM    182  C12 DP8     2      25.380  23.160  30.010  1.00  0.00            
ATOM    183  C13 DP8     2      24.690  22.120  30.720  1.00  0.00            
ATOM    184  C14 DP8     2      23.600  22.470  31.520  1.00  0.00            
ATOM    185  Cl1 DP8     2      22.740  21.190  32.240  1.00  0.00            
ATOM    186  C15 DP8     2      23.310  23.840  31.780  1.00  0.00            
ATOM    187  C16 DP8     2      24.190  24.790  31.270  1.00  0.00            
ATOM    188  C17 DP8     2      24.370  25.780  27.650  1.00  0.00            
ATOM    189  C18 DP8     2      23.740  27.130  28.010  1.00  0.00            
ATOM    190  H1  DP8     2      23.180  29.570  27.240  1.00  0.00            
ATOM    191  H2  DP8     2      24.330  29.930  28.580  1.00  0.00            
ATOM    192  H3  DP8     2      24.860  30.130  26.890  1.00  0.00            
ATOM    193  H4  DP8     2      26.160  28.270  28.980  1.00  0.00            
ATOM    194  H5  DP8     2      26.780  28.810  27.380  1.00  0.00            
ATOM    195  H6  DP8     2      27.630  26.690  28.000  1.00  0.00            
ATOM    196  H7  DP8     2      26.760  26.630  26.520  1.00  0.00            
ATOM    197  H8  DP8     2      26.120  24.760  27.600  1.00  0.00            
ATOM    198  H9  DP8     2      25.380  26.480  29.860  1.00  0.00            
ATOM    199  H10 DP8     2      28.130  24.190  28.820  1.00  0.00            
ATOM    200  H11 DP8     2      30.340  24.010  30.000  1.00  0.00            
ATOM    201  H12 DP8     2      30.850  25.640  31.840  1.00  0.00            
ATOM    202  H13 DP8     2      29.110  27.110  32.740  1.00  0.00            
ATOM    203  H14 DP8     2      26.860  27.110  31.750  1.00  0.00            
ATOM    204  H15 DP8     2      26.140  22.980  29.250  1.00  0.00            
ATOM    205  H16 DP8     2      24.920  21.080  30.520  1.00  0.00            
ATOM    206  H17 DP8     2      22.470  24.130  32.410  1.00  0.00            
ATOM    207  H18 DP8     2      24.000  25.800  31.620  1.00  0.00            
ATOM    208  H19 DP8     2      23.760  24.940  27.980  1.00  0.00            
ATOM    209  H20 DP8     2      24.370  25.740  26.560  1.00  0.00            
ATOM    210  H21 DP8     2      22.680  27.180  27.720  1.00  0.00            
ATOM    211  H22 DP8     2      23.730  27.270  29.090  1.00  0.00            
TER
ENDMDL
MODEL        1
ATOM      1  H1  GCD     1      15.350  26.280  20.510  1.00  0.00            
ATOM      2  O1  GCD     1      16.260  26.440  20.790  1.00  0.00            
ATOM      3  C1  GCD     1      16.560  25.660  21.900  1.00  0.00            
ATOM      4  H2  GCD     1      16.010  25.850  22.830  1.00  0.00            
ATOM      5  H3  GCD     1      16.350  24.630  21.580  1.00  0.00            
ATOM      6  C2  GCD     1      18.140  25.770  22.250  1.00  0.00            
ATOM      7  H4  GCD     1      18.260  25.160  23.150  1.00  0.00            
ATOM      8  C3  GCD     1      18.580  27.220  22.660  1.00  0.00            
ATOM      9  H5  GCD     1      18.290  27.980  21.920  1.00  0.00            
ATOM     10  C4  GCD     1      20.120  27.270  22.890  1.00  0.00            
ATOM     11  H6  GCD     1      20.450  26.630  23.720  1.00  0.00            
ATOM     12  O2  GCD     1      20.440  28.590  23.170  1.00  0.00            
ATOM     13  H7  GCD     1      21.190  28.860  22.620  1.00  0.00            
ATOM     14  C5  GCD     1      20.900  26.670  21.680  1.00  0.00            
ATOM     15  H8  GCD     1      20.720  27.340  20.830  1.00  0.00            
ATOM     16  O3  GCD     1      22.290  26.650  21.960  1.00  0.00            
ATOM     17  H9  GCD     1      22.860  26.260  21.290  1.00  0.00            
ATOM     18  C6  GCD     1      20.390  25.240  21.390  1.00  0.00            
ATOM     19  O4  GCD     1      18.970  25.420  21.130  1.00  0.00            
ATOM     20  H10 GCD     1      20.950  24.950  20.500  1.00  0.00            
ATOM     21  O5  GCD     1      20.480  24.270  22.380  1.00  0.00            
ATOM     22  C7  GCD     1      20.020  22.940  22.080  1.00  0.00            
ATOM     23  H11 GCD     1      19.040  23.110  21.600  1.00  0.00            
ATOM     24  C8  GCD     1      20.990  22.220  21.100  1.00  0.00            
ATOM     25  H12 GCD     1      21.990  22.380  21.520  1.00  0.00            
ATOM     26  O6  GCD     1      20.780  22.680  19.770  1.00  0.00            
ATOM     27  H13 GCD     1      19.890  22.510  19.450  1.00  0.00            
ATOM     28  C9  GCD     1      20.900  20.730  21.110  1.00  0.00            
ATOM     29  H14 GCD     1      19.940  20.440  20.670  1.00  0.00            
ATOM     30  O7  GCD     1      21.920  20.110  20.380  1.00  0.00            
ATOM     31  H15 GCD     1      21.760  20.270  19.440  1.00  0.00            
ATOM     32  C10 GCD     1      20.850  20.280  22.550  1.00  0.00            
ATOM     33  H16 GCD     1      20.750  19.190  22.630  1.00  0.00            
ATOM     34  O8  GCD     1      19.730  20.880  23.220  1.00  0.00            
ATOM     35  C11 GCD     1      19.880  22.250  23.460  1.00  0.00            
ATOM     36  H17 GCD     1      20.730  22.430  24.130  1.00  0.00            
ATOM     37  C12 GCD     1      18.710  22.770  24.170  1.00  0.00            
ATOM     38  H18 GCD     1      18.890  23.740  24.650  1.00  0.00            
ATOM     39  H19 GCD     1      18.540  22.000  24.940  1.00  0.00            
ATOM     40  O9  GCD     1      17.500  22.760  23.500  1.00  0.00            
ATOM     41  H20 GCD     1      16.870  22.160  23.910  1.00  0.00            
ATOM     42  O10 GCD     1      22.120  20.610  23.190  1.00  0.00            
ATOM     43  C13 GCD     1      22.970  19.560  23.680  1.00  0.00            
ATOM     44  H21 GCD     1      22.790  18.570  23.230  1.00  0.00            
ATOM     45  C14 GCD     1      24.450  19.980  23.360  1.00  0.00            
ATOM     46  H22 GCD     1      24.670  20.960  23.810  1.00  0.00            
ATOM     47  O11 GCD     1      24.600  20.100  21.960  1.00  0.00            
ATOM     48  H23 GCD     1      23.750  20.310  21.550  1.00  0.00            
ATOM     49  C15 GCD     1      25.370  19.020  24.060  1.00  0.00            
ATOM     50  H24 GCD     1      25.160  18.010  23.680  1.00  0.00            
ATOM     51  O12 GCD     1      26.750  19.230  23.840  1.00  0.00            
ATOM     52  H25 GCD     1      26.970  20.120  24.130  1.00  0.00            
ATOM     53  C16 GCD     1      25.090  19.050  25.600  1.00  0.00            
ATOM     54  H26 GCD     1      25.730  18.440  26.250  1.00  0.00            
ATOM     55  O13 GCD     1      23.730  18.600  25.890  1.00  0.00            
ATOM     56  C17 GCD     1      22.710  19.440  25.200  1.00  0.00            
ATOM     57  H27 GCD     1      22.810  20.470  25.570  1.00  0.00            
ATOM     58  C18 GCD     1      21.400  18.740  25.550  1.00  0.00            
ATOM     59  H28 GCD     1      20.580  19.260  25.040  1.00  0.00            
ATOM     60  H29 GCD     1      21.160  18.860  26.610  1.00  0.00            
ATOM     61  O14 GCD     1      21.470  17.340  25.280  1.00  0.00            
ATOM     62  H30 GCD     1      22.210  16.960  25.770  1.00  0.00            
ATOM     63  O15 GCD     1      25.220  20.360  26.110  1.00  0.00            
ATOM     64  C19 GCD     1      26.420  20.630  26.890  1.00  0.00            
ATOM     65  H31 GCD     1      27.170  19.840  26.990  1.00  0.00            
ATOM     66  C20 GCD     1      27.120  21.910  26.240  1.00  0.00            
ATOM     67  H32 GCD     1      26.350  22.700  26.290  1.00  0.00            
ATOM     68  O16 GCD     1      27.400  21.620  24.870  1.00  0.00            
ATOM     69  H33 GCD     1      27.770  22.360  24.380  1.00  0.00            
ATOM     70  C21 GCD     1      28.380  22.190  27.100  1.00  0.00            
ATOM     71  H34 GCD     1      29.020  21.300  26.970  1.00  0.00            
ATOM     72  O17 GCD     1      29.320  23.190  26.600  1.00  0.00            
ATOM     73  H35 GCD     1      29.000  23.950  27.100  1.00  0.00            
ATOM     74  C22 GCD     1      28.020  22.400  28.560  1.00  0.00            
ATOM     75  H36 GCD     1      28.930  22.490  29.150  1.00  0.00            
ATOM     76  O18 GCD     1      27.310  21.310  29.050  1.00  0.00            
ATOM     77  C23 GCD     1      26.100  21.030  28.320  1.00  0.00            
ATOM     78  H37 GCD     1      25.400  21.880  28.290  1.00  0.00            
ATOM     79  C24 GCD     1      25.360  19.870  29.020  1.00  0.00            
ATOM     80  H38 GCD     1      25.710  18.940  28.560  1.00  0.00            
ATOM     81  H39 GCD     1      24.290  19.950  28.780  1.00  0.00            
ATOM     82  O19 GCD     1      25.490  19.900  30.400  1.00  0.00            
ATOM     83  H40 GCD     1      25.040  20.670  30.760  1.00  0.00            
ATOM     84  O20 GCD     1      27.220  23.670  28.720  1.00  0.00            
ATOM     85  C25 GCD     1      27.760  24.610  29.640  1.00  0.00            
ATOM     86  H41 GCD     1      28.790  24.340  29.920  1.00  0.00            
ATOM     87  C26 GCD     1      27.850  25.910  28.850  1.00  0.00            
ATOM     88  H42 GCD     1      26.920  26.000  28.280  1.00  0.00            
ATOM     89  O21 GCD     1      28.820  25.720  27.790  1.00  0.00            
ATOM     90  H43 GCD     1      28.440  26.130  27.000  1.00  0.00            
ATOM     91  C27 GCD     1      28.180  27.090  29.740  1.00  0.00            
ATOM     92  H44 GCD     1      29.110  26.860  30.290  1.00  0.00            
ATOM     93  O22 GCD     1      28.220  28.410  29.130  1.00  0.00            
ATOM     94  H45 GCD     1      28.680  28.440  28.280  1.00  0.00            
ATOM     95  C28 GCD     1      27.210  27.100  30.940  1.00  0.00            
ATOM     96  H46 GCD     1      27.520  27.790  31.730  1.00  0.00            
ATOM     97  O23 GCD     1      27.330  25.860  31.600  1.00  0.00            
ATOM     98  C29 GCD     1      26.880  24.710  30.850  1.00  0.00            
ATOM     99  H47 GCD     1      25.830  24.920  30.590  1.00  0.00            
ATOM    100  C30 GCD     1      27.050  23.430  31.740  1.00  0.00            
ATOM    101  H48 GCD     1      27.990  23.360  32.290  1.00  0.00            
ATOM    102  H49 GCD     1      26.840  22.480  31.230  1.00  0.00            
ATOM    103  O24 GCD     1      26.070  23.480  32.770  1.00  0.00            
ATOM    104  H50 GCD     1      26.270  24.200  33.380  1.00  0.00            
ATOM    105  O25 GCD     1      25.920  27.380  30.540  1.00  0.00            
ATOM    106  C31 GCD     1      25.180  28.250  31.390  1.00  0.00            
ATOM    107  H51 GCD     1      25.660  28.290  32.370  1.00  0.00            
ATOM    108  C32 GCD     1      25.040  29.660  30.750  1.00  0.00            
ATOM    109  H52 GCD     1      24.440  29.420  29.860  1.00  0.00            
ATOM    110  O26 GCD     1      26.260  30.340  30.510  1.00  0.00            
ATOM    111  H53 GCD     1      26.640  29.670  29.930  1.00  0.00            
ATOM    112  C33 GCD     1      24.070  30.510  31.550  1.00  0.00            
ATOM    113  H54 GCD     1      24.500  30.520  32.550  1.00  0.00            
ATOM    114  O27 GCD     1      24.040  31.910  31.210  1.00  0.00            
ATOM    115  H55 GCD     1      23.210  32.080  30.750  1.00  0.00            
ATOM    116  C34 GCD     1      22.710  29.790  31.630  1.00  0.00            
ATOM    117  H56 GCD     1      22.090  30.420  32.270  1.00  0.00            
ATOM    118  O28 GCD     1      22.850  28.540  32.210  1.00  0.00            
ATOM    119  C35 GCD     1      23.790  27.620  31.540  1.00  0.00            
ATOM    120  H57 GCD     1      23.410  27.540  30.510  1.00  0.00            
ATOM    121  C36 GCD     1      23.840  26.350  32.330  1.00  0.00            
ATOM    122  H58 GCD     1      24.300  26.610  33.290  1.00  0.00            
ATOM    123  H59 GCD     1      24.470  25.620  31.810  1.00  0.00            
ATOM    124  O29 GCD     1      22.520  25.760  32.540  1.00  0.00            
ATOM    125  H60 GCD     1      21.950  26.330  33.070  1.00  0.00            
ATOM    126  O30 GCD     1      22.080  29.740  30.380  1.00  0.00            
ATOM    127  C37 GCD     1      20.690  29.980  30.280  1.00  0.00            
ATOM    128  H61 GCD     1      20.330  30.530  31.150  1.00  0.00            
ATOM    129  C38 GCD     1      20.410  31.020  29.160  1.00  0.00            
ATOM    130  H62 GCD     1      20.900  30.580  28.280  1.00  0.00            
ATOM    131  O31 GCD     1      21.100  32.210  29.470  1.00  0.00            
ATOM    132  H63 GCD     1      21.290  32.750  28.700  1.00  0.00            
ATOM    133  C39 GCD     1      18.850  31.320  28.990  1.00  0.00            
ATOM    134  H64 GCD     1      18.450  31.730  29.920  1.00  0.00            
ATOM    135  O32 GCD     1      18.510  32.170  27.860  1.00  0.00            
ATOM    136  H65 GCD     1      18.870  31.860  27.020  1.00  0.00            
ATOM    137  C40 GCD     1      18.130  29.980  28.850  1.00  0.00            
ATOM    138  H66 GCD     1      17.050  30.130  28.840  1.00  0.00            
ATOM    139  O33 GCD     1      18.460  29.110  29.900  1.00  0.00            
ATOM    140  C41 GCD     1      19.900  28.690  30.000  1.00  0.00            
ATOM    141  H67 GCD     1      20.250  28.240  29.060  1.00  0.00            
ATOM    142  C42 GCD     1      19.970  27.730  31.200  1.00  0.00            
ATOM    143  H68 GCD     1      20.950  27.240  31.270  1.00  0.00            
ATOM    144  H69 GCD     1      19.290  26.900  30.970  1.00  0.00            
ATOM    145  O34 GCD     1      19.620  28.380  32.410  1.00  0.00            
ATOM    146  H70 GCD     1      18.870  28.920  32.130  1.00  0.00            
ATOM    147  O35 GCD     1      18.570  29.360  27.650  1.00  0.00            
ATOM    148  C43 GCD     1      17.620  29.350  26.620  1.00  0.00            
ATOM    149  H71 GCD     1      16.880  30.150  26.710  1.00  0.00            
ATOM    150  C44 GCD     1      18.410  29.740  25.410  1.00  0.00            
ATOM    151  H72 GCD     1      19.270  29.060  25.380  1.00  0.00            
ATOM    152  O36 GCD     1      19.000  31.020  25.630  1.00  0.00            
ATOM    153  H73 GCD     1      19.340  31.490  24.860  1.00  0.00            
ATOM    154  C45 GCD     1      17.520  29.730  24.200  1.00  0.00            
ATOM    155  H74 GCD     1      16.640  30.340  24.430  1.00  0.00            
ATOM    156  O37 GCD     1      18.220  30.180  23.010  1.00  0.00            
ATOM    157  H75 GCD     1      19.020  29.650  22.940  1.00  0.00            
ATOM    158  C46 GCD     1      16.940  28.350  23.990  1.00  0.00            
ATOM    159  H76 GCD     1      16.240  28.410  23.150  1.00  0.00            
ATOM    160  O38 GCD     1      17.960  27.370  23.860  1.00  0.00            
ATOM    161  O39 GCD     1      16.190  27.980  25.170  1.00  0.00            
ATOM    162  C47 GCD     1      16.950  27.930  26.410  1.00  0.00            
ATOM    163  H77 GCD     1      17.790  27.210  26.380  1.00  0.00            
ATOM    164  C48 GCD     1      16.100  27.560  27.610  1.00  0.00            
ATOM    165  H78 GCD     1      15.440  28.430  27.660  1.00  0.00            
ATOM    166  H79 GCD     1      16.660  27.580  28.550  1.00  0.00            
ATOM    167  O40 GCD     1      15.400  26.350  27.590  1.00  0.00            
ATOM    168  H80 GCD     1      14.840  26.400  26.810  1.00  0.00            
ATOM    169  C1  DP8     2      25.080  23.390  22.010  1.00  0.00            
ATOM    170  N1  DP8     2      24.430  24.370  22.820  1.00  0.00            
ATOM    171  C2  DP8     2      25.330  25.290  23.530  1.00  0.00            
ATOM    172  C3  DP8     2      24.430  26.280  24.250  1.00  0.00            
ATOM    173  N2  DP8     2      23.440  25.610  25.320  1.00  0.00            
ATOM    174  C4  DP8     2      22.490  26.680  25.880  1.00  0.00            
ATOM    175  C5  DP8     2      23.150  27.940  26.490  1.00  0.00            
ATOM    176  C6  DP8     2      24.380  27.890  27.100  1.00  0.00            
ATOM    177  C7  DP8     2      25.020  29.020  27.530  1.00  0.00            
ATOM    178  C8  DP8     2      24.460  30.330  27.310  1.00  0.00            
ATOM    179  C9  DP8     2      23.160  30.370  26.750  1.00  0.00            
ATOM    180  C10 DP8     2      22.470  29.180  26.390  1.00  0.00            
ATOM    181  C11 DP8     2      21.450  26.150  26.920  1.00  0.00            
ATOM    182  C12 DP8     2      21.790  26.060  28.280  1.00  0.00            
ATOM    183  C13 DP8     2      20.890  25.510  29.220  1.00  0.00            
ATOM    184  C14 DP8     2      19.650  25.040  28.860  1.00  0.00            
ATOM    185  Cl1 DP8     2      18.620  24.140  30.010  1.00  0.00            
ATOM    186  C15 DP8     2      19.300  25.090  27.510  1.00  0.00            
ATOM    187  C16 DP8     2      20.160  25.690  26.600  1.00  0.00            
ATOM    188  C17 DP8     2      22.630  24.660  24.510  1.00  0.00            
ATOM    189  C18 DP8     2      23.580  23.670  23.840  1.00  0.00            
ATOM    190  H1  DP8     2      24.220  22.830  21.610  1.00  0.00            
ATOM    191  H2  DP8     2      25.640  23.880  21.200  1.00  0.00            
ATOM    192  H3  DP8     2      25.750  22.720  22.550  1.00  0.00            
ATOM    193  H4  DP8     2      25.990  25.860  22.870  1.00  0.00            
ATOM    194  H5  DP8     2      26.030  24.770  24.200  1.00  0.00            
ATOM    195  H6  DP8     2      23.800  26.880  23.600  1.00  0.00            
ATOM    196  H7  DP8     2      25.070  26.950  24.830  1.00  0.00            
ATOM    197  H8  DP8     2      23.940  25.170  26.110  1.00  0.00            
ATOM    198  H9  DP8     2      21.850  27.010  25.060  1.00  0.00            
ATOM    199  H10 DP8     2      24.770  26.980  27.540  1.00  0.00            
ATOM    200  H11 DP8     2      25.930  28.960  28.130  1.00  0.00            
ATOM    201  H12 DP8     2      24.930  31.250  27.620  1.00  0.00            
ATOM    202  H13 DP8     2      22.630  31.310  26.640  1.00  0.00            
ATOM    203  H14 DP8     2      21.480  29.190  25.960  1.00  0.00            
ATOM    204  H15 DP8     2      22.740  26.490  28.590  1.00  0.00            
ATOM    205  H16 DP8     2      21.120  25.480  30.280  1.00  0.00            
ATOM    206  H17 DP8     2      18.410  24.620  27.120  1.00  0.00            
ATOM    207  H18 DP8     2      19.830  25.620  25.570  1.00  0.00            
ATOM    208  H19 DP8     2      22.030  25.210  23.780  1.00  0.00            
ATOM    209  H20 DP8     2      21.930  24.160  25.180  1.00  0.00            
ATOM    210  H21 DP8     2      24.230  23.290  24.640  1.00  0.00            
ATOM    211  H22 DP8     2      22.910  22.930  23.390  1.00  0.00            
TER
ENDMDL
MODEL        1
ATOM      1  H1  GCD     1      34.480  30.060  30.090  1.00  0.00            
ATOM      2  O1  GCD     1      33.740  30.460  30.560  1.00  0.00            
ATOM      3  C1  GCD     1      32.730  29.510  30.750  1.00  0.00            
ATOM      4  H2  GCD     1      33.150  28.720  31.380  1.00  0.00            
ATOM      5  H3  GCD     1      32.060  30.000  31.460  1.00  0.00            
ATOM      6  C2  GCD     1      32.130  28.950  29.480  1.00  0.00            
ATOM      7  H4  GCD     1      31.590  29.760  28.970  1.00  0.00            
ATOM      8  C3  GCD     1      31.180  27.830  29.710  1.00  0.00            
ATOM      9  H5  GCD     1      31.740  26.950  30.040  1.00  0.00            
ATOM     10  C4  GCD     1      30.510  27.440  28.430  1.00  0.00            
ATOM     11  H6  GCD     1      29.900  28.240  27.970  1.00  0.00            
ATOM     12  O2  GCD     1      29.620  26.340  28.700  1.00  0.00            
ATOM     13  H7  GCD     1      29.290  26.690  29.530  1.00  0.00            
ATOM     14  C5  GCD     1      31.530  27.040  27.330  1.00  0.00            
ATOM     15  H8  GCD     1      31.960  26.090  27.680  1.00  0.00            
ATOM     16  O3  GCD     1      30.820  26.850  26.070  1.00  0.00            
ATOM     17  H9  GCD     1      29.970  26.480  26.330  1.00  0.00            
ATOM     18  C6  GCD     1      32.670  28.090  27.280  1.00  0.00            
ATOM     19  O4  GCD     1      33.070  28.370  28.620  1.00  0.00            
ATOM     20  H10 GCD     1      33.520  27.700  26.710  1.00  0.00            
ATOM     21  O5  GCD     1      32.260  29.300  26.640  1.00  0.00            
ATOM     22  C7  GCD     1      33.210  29.720  25.620  1.00  0.00            
ATOM     23  H11 GCD     1      34.150  29.160  25.560  1.00  0.00            
ATOM     24  C8  GCD     1      32.480  29.510  24.340  1.00  0.00            
ATOM     25  H12 GCD     1      31.500  29.990  24.280  1.00  0.00            
ATOM     26  O6  GCD     1      32.260  28.120  24.080  1.00  0.00            
ATOM     27  H13 GCD     1      31.710  27.820  24.810  1.00  0.00            
ATOM     28  C9  GCD     1      33.240  30.180  23.180  1.00  0.00            
ATOM     29  H14 GCD     1      34.200  29.660  23.030  1.00  0.00            
ATOM     30  O7  GCD     1      32.560  30.050  21.930  1.00  0.00            
ATOM     31  H15 GCD     1      32.310  29.120  21.860  1.00  0.00            
ATOM     32  C10 GCD     1      33.590  31.630  23.520  1.00  0.00            
ATOM     33  H16 GCD     1      34.320  32.040  22.820  1.00  0.00            
ATOM     34  O8  GCD     1      34.220  31.710  24.770  1.00  0.00            
ATOM     35  C11 GCD     1      33.490  31.190  25.860  1.00  0.00            
ATOM     36  H17 GCD     1      32.550  31.740  25.970  1.00  0.00            
ATOM     37  C12 GCD     1      34.490  31.340  27.130  1.00  0.00            
ATOM     38  H18 GCD     1      35.120  30.440  27.080  1.00  0.00            
ATOM     39  H19 GCD     1      33.900  31.080  28.010  1.00  0.00            
ATOM     40  O9  GCD     1      35.290  32.550  27.160  1.00  0.00            
ATOM     41  H20 GCD     1      35.460  32.750  26.230  1.00  0.00            
ATOM     42  O10 GCD     1      32.380  32.400  23.640  1.00  0.00            
ATOM     43  C13 GCD     1      32.390  33.560  22.750  1.00  0.00            
ATOM     44  H21 GCD     1      33.300  33.720  22.160  1.00  0.00            
ATOM     45  C14 GCD     1      31.160  33.390  21.850  1.00  0.00            
ATOM     46  H22 GCD     1      30.290  33.100  22.460  1.00  0.00            
ATOM     47  O11 GCD     1      31.420  32.390  20.860  1.00  0.00            
ATOM     48  H23 GCD     1      31.720  31.560  21.250  1.00  0.00            
ATOM     49  C15 GCD     1      30.870  34.730  21.130  1.00  0.00            
ATOM     50  H24 GCD     1      31.740  34.980  20.510  1.00  0.00            
ATOM     51  O12 GCD     1      29.780  34.780  20.260  1.00  0.00            
ATOM     52  H25 GCD     1      28.940  34.750  20.740  1.00  0.00            
ATOM     53  C16 GCD     1      30.820  35.840  22.190  1.00  0.00            
ATOM     54  H26 GCD     1      30.640  36.810  21.720  1.00  0.00            
ATOM     55  O13 GCD     1      32.100  35.870  22.890  1.00  0.00            
ATOM     56  C17 GCD     1      32.180  34.750  23.680  1.00  0.00            
ATOM     57  H27 GCD     1      31.370  34.550  24.400  1.00  0.00            
ATOM     58  C18 GCD     1      33.390  35.010  24.650  1.00  0.00            
ATOM     59  H28 GCD     1      34.320  34.940  24.070  1.00  0.00            
ATOM     60  H29 GCD     1      33.510  34.170  25.350  1.00  0.00            
ATOM     61  O14 GCD     1      33.320  36.290  25.340  1.00  0.00            
ATOM     62  H30 GCD     1      33.340  36.940  24.630  1.00  0.00            
ATOM     63  O15 GCD     1      29.740  35.700  23.120  1.00  0.00            
ATOM     64  C19 GCD     1      28.600  36.560  22.930  1.00  0.00            
ATOM     65  H31 GCD     1      28.660  37.170  22.020  1.00  0.00            
ATOM     66  C20 GCD     1      27.360  35.700  22.790  1.00  0.00            
ATOM     67  H32 GCD     1      27.390  35.070  23.700  1.00  0.00            
ATOM     68  O16 GCD     1      27.490  34.870  21.620  1.00  0.00            
ATOM     69  H33 GCD     1      26.890  34.130  21.780  1.00  0.00            
ATOM     70  C21 GCD     1      26.020  36.550  22.840  1.00  0.00            
ATOM     71  H34 GCD     1      26.030  37.120  21.890  1.00  0.00            
ATOM     72  O17 GCD     1      24.900  35.640  22.820  1.00  0.00            
ATOM     73  H35 GCD     1      24.280  35.810  22.100  1.00  0.00            
ATOM     74  C22 GCD     1      26.110  37.520  24.080  1.00  0.00            
ATOM     75  H36 GCD     1      25.280  38.230  24.160  1.00  0.00            
ATOM     76  O18 GCD     1      27.350  38.240  24.080  1.00  0.00            
ATOM     77  C23 GCD     1      28.470  37.420  24.180  1.00  0.00            
ATOM     78  H37 GCD     1      28.330  36.720  25.010  1.00  0.00            
ATOM     79  C24 GCD     1      29.660  38.340  24.410  1.00  0.00            
ATOM     80  H38 GCD     1      29.720  39.170  23.690  1.00  0.00            
ATOM     81  H39 GCD     1      30.630  37.820  24.410  1.00  0.00            
ATOM     82  O19 GCD     1      29.690  38.880  25.700  1.00  0.00            
ATOM     83  H40 GCD     1      28.910  39.440  25.640  1.00  0.00            
ATOM     84  O20 GCD     1      26.070  36.780  25.400  1.00  0.00            
ATOM     85  C25 GCD     1      24.790  36.240  25.790  1.00  0.00            
ATOM     86  H41 GCD     1      24.160  36.430  24.910  1.00  0.00            
ATOM     87  C26 GCD     1      24.890  34.710  26.100  1.00  0.00            
ATOM     88  H42 GCD     1      25.570  34.630  26.950  1.00  0.00            
ATOM     89  O21 GCD     1      25.470  33.980  24.970  1.00  0.00            
ATOM     90  H43 GCD     1      25.290  34.530  24.200  1.00  0.00            
ATOM     91  C27 GCD     1      23.470  34.240  26.580  1.00  0.00            
ATOM     92  H44 GCD     1      22.800  34.360  25.720  1.00  0.00            
ATOM     93  O22 GCD     1      23.470  32.860  26.940  1.00  0.00            
ATOM     94  H45 GCD     1      23.670  32.780  27.870  1.00  0.00            
ATOM     95  C28 GCD     1      22.960  35.100  27.740  1.00  0.00            
ATOM     96  H46 GCD     1      21.920  35.050  28.070  1.00  0.00            
ATOM     97  O23 GCD     1      22.980  36.410  27.490  1.00  0.00            
ATOM     98  C29 GCD     1      24.270  36.960  27.140  1.00  0.00            
ATOM     99  H47 GCD     1      25.030  36.860  27.930  1.00  0.00            
ATOM    100  C30 GCD     1      24.040  38.440  26.970  1.00  0.00            
ATOM    101  H48 GCD     1      23.280  38.640  26.200  1.00  0.00            
ATOM    102  H49 GCD     1      24.960  38.990  26.720  1.00  0.00            
ATOM    103  O24 GCD     1      23.490  39.030  28.170  1.00  0.00            
ATOM    104  H50 GCD     1      22.800  38.460  28.510  1.00  0.00            
ATOM    105  O25 GCD     1      23.800  34.880  28.880  1.00  0.00            
ATOM    106  C31 GCD     1      23.130  35.060  30.190  1.00  0.00            
ATOM    107  H51 GCD     1      22.400  35.880  30.210  1.00  0.00            
ATOM    108  C32 GCD     1      22.570  33.710  30.540  1.00  0.00            
ATOM    109  H52 GCD     1      23.270  32.860  30.500  1.00  0.00            
ATOM    110  O26 GCD     1      21.500  33.310  29.690  1.00  0.00            
ATOM    111  H53 GCD     1      21.250  32.420  29.990  1.00  0.00            
ATOM    112  C33 GCD     1      22.050  33.640  31.990  1.00  0.00            
ATOM    113  H54 GCD     1      21.190  34.280  32.230  1.00  0.00            
ATOM    114  O27 GCD     1      21.680  32.230  32.170  1.00  0.00            
ATOM    115  H55 GCD     1      21.260  32.070  33.020  1.00  0.00            
ATOM    116  C34 GCD     1      23.230  33.960  32.900  1.00  0.00            
ATOM    117  H56 GCD     1      22.930  34.000  33.960  1.00  0.00            
ATOM    118  O28 GCD     1      23.750  35.300  32.500  1.00  0.00            
ATOM    119  C35 GCD     1      24.250  35.330  31.150  1.00  0.00            
ATOM    120  H57 GCD     1      24.990  34.540  30.970  1.00  0.00            
ATOM    121  C36 GCD     1      24.910  36.700  30.840  1.00  0.00            
ATOM    122  H58 GCD     1      25.360  36.640  29.840  1.00  0.00            
ATOM    123  H59 GCD     1      25.740  36.970  31.510  1.00  0.00            
ATOM    124  O29 GCD     1      24.030  37.840  30.940  1.00  0.00            
ATOM    125  H60 GCD     1      24.560  38.620  30.710  1.00  0.00            
ATOM    126  O30 GCD     1      24.200  32.870  32.850  1.00  0.00            
ATOM    127  C37 GCD     1      24.920  32.470  34.050  1.00  0.00            
ATOM    128  H61 GCD     1      24.430  32.920  34.930  1.00  0.00            
ATOM    129  C38 GCD     1      24.860  30.970  34.070  1.00  0.00            
ATOM    130  H62 GCD     1      25.250  30.540  33.140  1.00  0.00            
ATOM    131  O31 GCD     1      23.480  30.680  34.290  1.00  0.00            
ATOM    132  H63 GCD     1      23.030  30.990  33.500  1.00  0.00            
ATOM    133  C39 GCD     1      25.750  30.430  35.240  1.00  0.00            
ATOM    134  H64 GCD     1      25.370  30.840  36.190  1.00  0.00            
ATOM    135  O32 GCD     1      25.740  29.000  35.420  1.00  0.00            
ATOM    136  H65 GCD     1      26.020  28.550  34.620  1.00  0.00            
ATOM    137  C40 GCD     1      27.200  30.920  34.940  1.00  0.00            
ATOM    138  H66 GCD     1      27.970  30.570  35.630  1.00  0.00            
ATOM    139  O33 GCD     1      27.220  32.300  34.910  1.00  0.00            
ATOM    140  C41 GCD     1      26.340  32.920  33.960  1.00  0.00            
ATOM    141  H67 GCD     1      26.810  32.710  32.990  1.00  0.00            
ATOM    142  C42 GCD     1      26.540  34.400  34.190  1.00  0.00            
ATOM    143  H68 GCD     1      25.910  35.040  33.560  1.00  0.00            
ATOM    144  H69 GCD     1      27.580  34.720  34.040  1.00  0.00            
ATOM    145  O34 GCD     1      26.110  34.710  35.520  1.00  0.00            
ATOM    146  H70 GCD     1      26.580  34.040  36.030  1.00  0.00            
ATOM    147  O35 GCD     1      27.580  30.500  33.600  1.00  0.00            
ATOM    148  C43 GCD     1      28.280  29.220  33.600  1.00  0.00            
ATOM    149  H71 GCD     1      28.190  28.660  34.530  1.00  0.00            
ATOM    150  C44 GCD     1      27.710  28.310  32.460  1.00  0.00            
ATOM    151  H72 GCD     1      27.590  28.900  31.540  1.00  0.00            
ATOM    152  O36 GCD     1      26.310  28.040  32.880  1.00  0.00            
ATOM    153  H73 GCD     1      26.070  27.110  32.880  1.00  0.00            
ATOM    154  C45 GCD     1      28.560  27.060  32.090  1.00  0.00            
ATOM    155  H74 GCD     1      28.380  26.360  32.920  1.00  0.00            
ATOM    156  O37 GCD     1      28.130  26.620  30.810  1.00  0.00            
ATOM    157  H75 GCD     1      27.470  25.920  30.880  1.00  0.00            
ATOM    158  C46 GCD     1      29.970  27.460  31.900  1.00  0.00            
ATOM    159  H76 GCD     1      30.760  26.700  31.880  1.00  0.00            
ATOM    160  O38 GCD     1      30.160  28.220  30.700  1.00  0.00            
ATOM    161  O39 GCD     1      30.380  28.220  33.030  1.00  0.00            
ATOM    162  C47 GCD     1      29.760  29.440  33.290  1.00  0.00            
ATOM    163  H77 GCD     1      29.930  30.010  32.370  1.00  0.00            
ATOM    164  C48 GCD     1      30.440  30.080  34.470  1.00  0.00            
ATOM    165  H78 GCD     1      30.080  31.120  34.530  1.00  0.00            
ATOM    166  H79 GCD     1      31.520  30.100  34.290  1.00  0.00            
ATOM    167  O40 GCD     1      30.150  29.390  35.730  1.00  0.00            
ATOM    168  H80 GCD     1      30.380  28.470  35.530  1.00  0.00            
ATOM    169  C1  DP8     2      24.020  30.290  30.410  1.00  0.00            
ATOM    170  N1  DP8     2      24.860  30.900  29.400  1.00  0.00            
ATOM    171  C2  DP8     2      24.830  30.070  28.180  1.00  0.00            
ATOM    172  C3  DP8     2      25.690  30.760  27.080  1.00  0.00            
ATOM    173  N2  DP8     2      27.060  31.110  27.600  1.00  0.00            
ATOM    174  C4  DP8     2      27.820  31.820  26.500  1.00  0.00            
ATOM    175  C5  DP8     2      28.260  31.000  25.260  1.00  0.00            
ATOM    176  C6  DP8     2      28.420  29.610  25.300  1.00  0.00            
ATOM    177  C7  DP8     2      28.910  28.880  24.210  1.00  0.00            
ATOM    178  C8  DP8     2      29.120  29.520  22.960  1.00  0.00            
ATOM    179  C9  DP8     2      28.910  30.930  22.880  1.00  0.00            
ATOM    180  C10 DP8     2      28.590  31.630  24.060  1.00  0.00            
ATOM    181  C11 DP8     2      29.040  32.450  27.070  1.00  0.00            
ATOM    182  C12 DP8     2      29.900  31.760  27.990  1.00  0.00            
ATOM    183  C13 DP8     2      31.100  32.370  28.420  1.00  0.00            
ATOM    184  C14 DP8     2      31.390  33.650  28.010  1.00  0.00            
ATOM    185  Cl1 DP8     2      32.970  34.400  28.480  1.00  0.00            
ATOM    186  C15 DP8     2      30.470  34.400  27.190  1.00  0.00            
ATOM    187  C16 DP8     2      29.270  33.780  26.750  1.00  0.00            
ATOM    188  C17 DP8     2      26.810  32.130  28.780  1.00  0.00            
ATOM    189  C18 DP8     2      26.110  31.360  29.920  1.00  0.00            
ATOM    190  H1  DP8     2      22.990  30.150  30.040  1.00  0.00            
ATOM    191  H2  DP8     2      24.370  29.320  30.780  1.00  0.00            
ATOM    192  H3  DP8     2      23.950  30.990  31.250  1.00  0.00            
ATOM    193  H4  DP8     2      23.860  30.020  27.680  1.00  0.00            
ATOM    194  H5  DP8     2      25.190  29.050  28.360  1.00  0.00            
ATOM    195  H6  DP8     2      25.170  31.640  26.700  1.00  0.00            
ATOM    196  H7  DP8     2      25.790  30.050  26.250  1.00  0.00            
ATOM    197  H8  DP8     2      27.530  30.290  28.010  1.00  0.00            
ATOM    198  H9  DP8     2      27.210  32.630  26.100  1.00  0.00            
ATOM    199  H10 DP8     2      28.130  29.150  26.240  1.00  0.00            
ATOM    200  H11 DP8     2      29.110  27.820  24.300  1.00  0.00            
ATOM    201  H12 DP8     2      29.610  29.100  22.090  1.00  0.00            
ATOM    202  H13 DP8     2      28.980  31.440  21.930  1.00  0.00            
ATOM    203  H14 DP8     2      28.480  32.710  23.990  1.00  0.00            
ATOM    204  H15 DP8     2      29.740  30.730  28.300  1.00  0.00            
ATOM    205  H16 DP8     2      31.740  31.820  29.100  1.00  0.00            
ATOM    206  H17 DP8     2      30.680  35.430  26.910  1.00  0.00            
ATOM    207  H18 DP8     2      28.560  34.380  26.200  1.00  0.00            
ATOM    208  H19 DP8     2      26.110  32.930  28.540  1.00  0.00            
ATOM    209  H20 DP8     2      27.710  32.560  29.210  1.00  0.00            
ATOM    210  H21 DP8     2      26.670  30.480  30.250  1.00  0.00            
ATOM    211  H22 DP8     2      25.990  32.020  30.790  1.00  0.00            
TER
ENDMDL
MODEL        1
ATOM      1  H1  GCD     1      15.870  15.290  34.120  1.00  0.00            
ATOM      2  O1  GCD     1      14.950  15.540  34.000  1.00  0.00            
ATOM      3  C1  GCD     1      14.790  16.790  34.580  1.00  0.00            
ATOM      4  H2  GCD     1      15.380  17.500  33.990  1.00  0.00            
ATOM      5  H3  GCD     1      13.760  17.170  34.510  1.00  0.00            
ATOM      6  C2  GCD     1      15.230  16.720  36.030  1.00  0.00            
ATOM      7  H4  GCD     1      14.400  16.250  36.580  1.00  0.00            
ATOM      8  C3  GCD     1      15.360  18.080  36.680  1.00  0.00            
ATOM      9  H5  GCD     1      16.040  18.660  36.060  1.00  0.00            
ATOM     10  C4  GCD     1      15.950  17.950  38.100  1.00  0.00            
ATOM     11  H6  GCD     1      15.220  17.560  38.820  1.00  0.00            
ATOM     12  O2  GCD     1      16.370  19.290  38.510  1.00  0.00            
ATOM     13  H7  GCD     1      16.560  19.370  39.450  1.00  0.00            
ATOM     14  C5  GCD     1      17.220  17.010  38.140  1.00  0.00            
ATOM     15  H8  GCD     1      18.010  17.430  37.510  1.00  0.00            
ATOM     16  O3  GCD     1      17.780  16.930  39.420  1.00  0.00            
ATOM     17  H9  GCD     1      18.310  17.710  39.640  1.00  0.00            
ATOM     18  C6  GCD     1      16.870  15.670  37.410  1.00  0.00            
ATOM     19  O4  GCD     1      16.460  15.940  36.140  1.00  0.00            
ATOM     20  H10 GCD     1      17.830  15.160  37.460  1.00  0.00            
ATOM     21  O5  GCD     1      15.890  15.060  38.220  1.00  0.00            
ATOM     22  C7  GCD     1      16.250  13.710  38.540  1.00  0.00            
ATOM     23  H11 GCD     1      16.940  13.230  37.830  1.00  0.00            
ATOM     24  C8  GCD     1      16.900  13.590  39.920  1.00  0.00            
ATOM     25  H12 GCD     1      16.350  14.010  40.770  1.00  0.00            
ATOM     26  O6  GCD     1      18.160  14.250  39.890  1.00  0.00            
ATOM     27  H13 GCD     1      18.130  15.210  39.830  1.00  0.00            
ATOM     28  C9  GCD     1      17.140  12.160  40.180  1.00  0.00            
ATOM     29  H14 GCD     1      17.850  11.800  39.430  1.00  0.00            
ATOM     30  O7  GCD     1      17.710  11.810  41.520  1.00  0.00            
ATOM     31  H15 GCD     1      18.090  10.920  41.420  1.00  0.00            
ATOM     32  C10 GCD     1      15.880  11.330  40.120  1.00  0.00            
ATOM     33  H16 GCD     1      16.000  10.250  40.240  1.00  0.00            
ATOM     34  O8  GCD     1      15.340  11.530  38.810  1.00  0.00            
ATOM     35  C11 GCD     1      14.910  12.920  38.500  1.00  0.00            
ATOM     36  H17 GCD     1      14.240  13.310  39.270  1.00  0.00            
ATOM     37  C12 GCD     1      14.150  13.040  37.120  1.00  0.00            
ATOM     38  H18 GCD     1      14.630  12.340  36.420  1.00  0.00            
ATOM     39  H19 GCD     1      14.390  13.970  36.600  1.00  0.00            
ATOM     40  O9  GCD     1      12.720  12.930  37.280  1.00  0.00            
ATOM     41  H20 GCD     1      12.350  12.390  36.580  1.00  0.00            
ATOM     42  O10 GCD     1      14.940  11.870  41.080  1.00  0.00            
ATOM     43  C13 GCD     1      14.690  11.060  42.200  1.00  0.00            
ATOM     44  H21 GCD     1      15.480  10.310  42.300  1.00  0.00            
ATOM     45  C14 GCD     1      14.880  11.950  43.480  1.00  0.00            
ATOM     46  H22 GCD     1      14.040  12.660  43.380  1.00  0.00            
ATOM     47  O11 GCD     1      16.120  12.650  43.630  1.00  0.00            
ATOM     48  H23 GCD     1      16.610  12.500  42.810  1.00  0.00            
ATOM     49  C15 GCD     1      14.680  11.080  44.760  1.00  0.00            
ATOM     50  H24 GCD     1      15.480  10.330  44.860  1.00  0.00            
ATOM     51  O12 GCD     1      14.500  11.810  45.950  1.00  0.00            
ATOM     52  H25 GCD     1      13.600  12.140  45.870  1.00  0.00            
ATOM     53  C16 GCD     1      13.390  10.340  44.620  1.00  0.00            
ATOM     54  H26 GCD     1      13.110   9.620  45.390  1.00  0.00            
ATOM     55  O13 GCD     1      13.420   9.640  43.400  1.00  0.00            
ATOM     56  C17 GCD     1      13.300  10.500  42.240  1.00  0.00            
ATOM     57  H27 GCD     1      12.460  11.200  42.330  1.00  0.00            
ATOM     58  C18 GCD     1      13.040   9.680  40.990  1.00  0.00            
ATOM     59  H28 GCD     1      13.110  10.360  40.130  1.00  0.00            
ATOM     60  H29 GCD     1      12.000   9.360  41.070  1.00  0.00            
ATOM     61  O14 GCD     1      13.930   8.590  40.820  1.00  0.00            
ATOM     62  H30 GCD     1      13.590   7.930  41.430  1.00  0.00            
ATOM     63  O15 GCD     1      12.340  11.290  44.650  1.00  0.00            
ATOM     64  C19 GCD     1      11.230  11.210  45.540  1.00  0.00            
ATOM     65  H31 GCD     1      11.350  10.460  46.330  1.00  0.00            
ATOM     66  C20 GCD     1      11.050  12.630  46.090  1.00  0.00            
ATOM     67  H32 GCD     1      11.100  13.400  45.310  1.00  0.00            
ATOM     68  O16 GCD     1      12.120  12.860  46.980  1.00  0.00            
ATOM     69  H33 GCD     1      12.270  13.810  46.870  1.00  0.00            
ATOM     70  C21 GCD     1       9.700  12.780  46.750  1.00  0.00            
ATOM     71  H34 GCD     1       9.860  12.160  47.640  1.00  0.00            
ATOM     72  O17 GCD     1       9.430  14.150  47.010  1.00  0.00            
ATOM     73  H35 GCD     1       9.010  14.540  46.230  1.00  0.00            
ATOM     74  C22 GCD     1       8.520  12.260  45.920  1.00  0.00            
ATOM     75  H36 GCD     1       7.660  12.230  46.600  1.00  0.00            
ATOM     76  O18 GCD     1       8.850  10.930  45.520  1.00  0.00            
ATOM     77  C23 GCD     1       9.970  10.830  44.670  1.00  0.00            
ATOM     78  H37 GCD     1       9.860  11.620  43.920  1.00  0.00            
ATOM     79  C24 GCD     1      10.100   9.460  44.000  1.00  0.00            
ATOM     80  H38 GCD     1      10.560   9.630  43.020  1.00  0.00            
ATOM     81  H39 GCD     1       9.050   9.170  43.830  1.00  0.00            
ATOM     82  O19 GCD     1      10.680   8.490  44.840  1.00  0.00            
ATOM     83  H40 GCD     1      10.050   8.310  45.540  1.00  0.00            
ATOM     84  O20 GCD     1       8.300  13.110  44.750  1.00  0.00            
ATOM     85  C25 GCD     1       6.920  13.530  44.530  1.00  0.00            
ATOM     86  H41 GCD     1       6.280  13.180  45.360  1.00  0.00            
ATOM     87  C26 GCD     1       6.910  15.020  44.360  1.00  0.00            
ATOM     88  H42 GCD     1       7.440  15.250  43.430  1.00  0.00            
ATOM     89  O21 GCD     1       7.630  15.660  45.480  1.00  0.00            
ATOM     90  H43 GCD     1       7.150  15.560  46.310  1.00  0.00            
ATOM     91  C27 GCD     1       5.440  15.460  44.190  1.00  0.00            
ATOM     92  H44 GCD     1       4.840  15.010  45.000  1.00  0.00            
ATOM     93  O22 GCD     1       5.310  16.860  44.180  1.00  0.00            
ATOM     94  H45 GCD     1       5.820  17.250  44.910  1.00  0.00            
ATOM     95  C28 GCD     1       4.940  14.760  42.900  1.00  0.00            
ATOM     96  H46 GCD     1       3.910  15.130  42.810  1.00  0.00            
ATOM     97  O23 GCD     1       5.130  13.340  42.900  1.00  0.00            
ATOM     98  C29 GCD     1       6.410  12.880  43.210  1.00  0.00            
ATOM     99  H47 GCD     1       7.060  13.120  42.360  1.00  0.00            
ATOM    100  C30 GCD     1       6.220  11.420  43.320  1.00  0.00            
ATOM    101  H48 GCD     1       5.370  11.350  44.020  1.00  0.00            
ATOM    102  H49 GCD     1       7.120  10.950  43.730  1.00  0.00            
ATOM    103  O24 GCD     1       5.910  10.730  42.140  1.00  0.00            
ATOM    104  H50 GCD     1       5.630   9.850  42.410  1.00  0.00            
ATOM    105  O25 GCD     1       5.710  15.240  41.790  1.00  0.00            
ATOM    106  C31 GCD     1       4.960  15.600  40.670  1.00  0.00            
ATOM    107  H51 GCD     1       3.970  15.140  40.670  1.00  0.00            
ATOM    108  C32 GCD     1       4.730  17.140  40.710  1.00  0.00            
ATOM    109  H52 GCD     1       5.710  17.580  40.940  1.00  0.00            
ATOM    110  O26 GCD     1       3.870  17.420  41.820  1.00  0.00            
ATOM    111  H53 GCD     1       4.370  17.130  42.580  1.00  0.00            
ATOM    112  C33 GCD     1       4.070  17.590  39.370  1.00  0.00            
ATOM    113  H54 GCD     1       3.040  17.210  39.330  1.00  0.00            
ATOM    114  O27 GCD     1       3.920  19.000  39.200  1.00  0.00            
ATOM    115  H55 GCD     1       3.430  19.190  38.390  1.00  0.00            
ATOM    116  C34 GCD     1       4.920  17.010  38.190  1.00  0.00            
ATOM    117  H56 GCD     1       4.500  17.160  37.190  1.00  0.00            
ATOM    118  O28 GCD     1       4.940  15.560  38.280  1.00  0.00            
ATOM    119  C35 GCD     1       5.590  15.020  39.380  1.00  0.00            
ATOM    120  H57 GCD     1       6.670  15.210  39.420  1.00  0.00            
ATOM    121  C36 GCD     1       5.440  13.500  39.290  1.00  0.00            
ATOM    122  H58 GCD     1       4.420  13.170  39.080  1.00  0.00            
ATOM    123  H59 GCD     1       5.670  13.210  40.320  1.00  0.00            
ATOM    124  O29 GCD     1       6.380  12.990  38.340  1.00  0.00            
ATOM    125  H60 GCD     1       6.090  13.160  37.430  1.00  0.00            
ATOM    126  O30 GCD     1       6.290  17.510  38.210  1.00  0.00            
ATOM    127  C37 GCD     1       6.700  18.600  37.300  1.00  0.00            
ATOM    128  H61 GCD     1       5.850  19.030  36.750  1.00  0.00            
ATOM    129  C38 GCD     1       7.460  19.680  37.920  1.00  0.00            
ATOM    130  H62 GCD     1       8.370  19.170  38.280  1.00  0.00            
ATOM    131  O31 GCD     1       6.720  20.250  38.960  1.00  0.00            
ATOM    132  H63 GCD     1       6.120  19.640  39.420  1.00  0.00            
ATOM    133  C39 GCD     1       7.810  20.760  36.830  1.00  0.00            
ATOM    134  H64 GCD     1       6.830  21.080  36.470  1.00  0.00            
ATOM    135  O32 GCD     1       8.500  21.960  37.340  1.00  0.00            
ATOM    136  H65 GCD     1       8.230  22.730  36.830  1.00  0.00            
ATOM    137  C40 GCD     1       8.590  20.130  35.680  1.00  0.00            
ATOM    138  H66 GCD     1       8.600  20.800  34.810  1.00  0.00            
ATOM    139  O33 GCD     1       7.850  18.950  35.230  1.00  0.00            
ATOM    140  C41 GCD     1       7.530  17.950  36.200  1.00  0.00            
ATOM    141  H67 GCD     1       8.500  17.590  36.560  1.00  0.00            
ATOM    142  C42 GCD     1       6.860  16.830  35.410  1.00  0.00            
ATOM    143  H68 GCD     1       5.860  17.200  35.150  1.00  0.00            
ATOM    144  H69 GCD     1       6.540  15.960  36.010  1.00  0.00            
ATOM    145  O34 GCD     1       7.650  16.460  34.290  1.00  0.00            
ATOM    146  H70 GCD     1       7.930  17.310  33.920  1.00  0.00            
ATOM    147  O35 GCD     1       9.860  19.740  36.240  1.00  0.00            
ATOM    148  C43 GCD     1      11.100  20.430  35.780  1.00  0.00            
ATOM    149  H71 GCD     1      10.820  21.380  35.310  1.00  0.00            
ATOM    150  C44 GCD     1      11.890  20.610  37.060  1.00  0.00            
ATOM    151  H72 GCD     1      11.920  19.700  37.680  1.00  0.00            
ATOM    152  O36 GCD     1      11.240  21.690  37.700  1.00  0.00            
ATOM    153  H73 GCD     1      10.320  21.480  37.520  1.00  0.00            
ATOM    154  C45 GCD     1      13.370  20.940  36.920  1.00  0.00            
ATOM    155  H74 GCD     1      13.330  21.910  36.410  1.00  0.00            
ATOM    156  O37 GCD     1      14.190  20.970  38.080  1.00  0.00            
ATOM    157  H75 GCD     1      14.650  20.130  38.120  1.00  0.00            
ATOM    158  C46 GCD     1      13.990  19.920  35.950  1.00  0.00            
ATOM    159  H76 GCD     1      14.980  20.280  35.650  1.00  0.00            
ATOM    160  O38 GCD     1      14.070  18.730  36.710  1.00  0.00            
ATOM    161  O39 GCD     1      13.210  19.790  34.820  1.00  0.00            
ATOM    162  C47 GCD     1      11.890  19.390  34.980  1.00  0.00            
ATOM    163  H77 GCD     1      11.840  18.440  35.530  1.00  0.00            
ATOM    164  C48 GCD     1      11.230  19.070  33.580  1.00  0.00            
ATOM    165  H78 GCD     1      10.220  18.680  33.740  1.00  0.00            
ATOM    166  H79 GCD     1      11.750  18.250  33.080  1.00  0.00            
ATOM    167  O40 GCD     1      11.150  20.140  32.650  1.00  0.00            
ATOM    168  H80 GCD     1      12.010  20.070  32.210  1.00  0.00            
ATOM    169  C1  DP8     2      14.680  15.510  44.680  1.00  0.00            
ATOM    170  N1  DP8     2      13.800  15.990  43.540  1.00  0.00            
ATOM    171  C2  DP8     2      12.610  16.710  43.950  1.00  0.00            
ATOM    172  C3  DP8     2      11.890  17.290  42.700  1.00  0.00            
ATOM    173  N2  DP8     2      11.700  16.250  41.530  1.00  0.00            
ATOM    174  C4  DP8     2      11.030  17.090  40.370  1.00  0.00            
ATOM    175  C5  DP8     2       9.880  18.020  40.760  1.00  0.00            
ATOM    176  C6  DP8     2       8.820  17.540  41.450  1.00  0.00            
ATOM    177  C7  DP8     2       7.820  18.320  42.070  1.00  0.00            
ATOM    178  C8  DP8     2       7.930  19.670  41.840  1.00  0.00            
ATOM    179  C9  DP8     2       9.000  20.230  41.140  1.00  0.00            
ATOM    180  C10 DP8     2       9.940  19.390  40.540  1.00  0.00            
ATOM    181  C11 DP8     2      10.610  16.240  39.190  1.00  0.00            
ATOM    182  C12 DP8     2       9.660  15.210  39.260  1.00  0.00            
ATOM    183  C13 DP8     2       9.410  14.480  38.090  1.00  0.00            
ATOM    184  C14 DP8     2      10.030  14.780  36.870  1.00  0.00            
ATOM    185  Cl1 DP8     2       9.780  13.900  35.370  1.00  0.00            
ATOM    186  C15 DP8     2      10.940  15.830  36.790  1.00  0.00            
ATOM    187  C16 DP8     2      11.170  16.520  37.970  1.00  0.00            
ATOM    188  C17 DP8     2      13.130  15.790  41.210  1.00  0.00            
ATOM    189  C18 DP8     2      13.640  15.000  42.430  1.00  0.00            
ATOM    190  H1  DP8     2      14.100  14.750  45.220  1.00  0.00            
ATOM    191  H2  DP8     2      15.650  15.070  44.430  1.00  0.00            
ATOM    192  H3  DP8     2      14.980  16.410  45.220  1.00  0.00            
ATOM    193  H4  DP8     2      12.990  17.470  44.640  1.00  0.00            
ATOM    194  H5  DP8     2      12.000  15.980  44.500  1.00  0.00            
ATOM    195  H6  DP8     2      12.470  18.100  42.260  1.00  0.00            
ATOM    196  H7  DP8     2      10.910  17.690  42.940  1.00  0.00            
ATOM    197  H8  DP8     2      11.150  15.490  41.940  1.00  0.00            
ATOM    198  H9  DP8     2      11.820  17.770  40.040  1.00  0.00            
ATOM    199  H10 DP8     2       8.920  16.470  41.640  1.00  0.00            
ATOM    200  H11 DP8     2       6.980  17.860  42.570  1.00  0.00            
ATOM    201  H12 DP8     2       7.290  20.330  42.410  1.00  0.00            
ATOM    202  H13 DP8     2       9.060  21.310  41.060  1.00  0.00            
ATOM    203  H14 DP8     2      10.780  19.940  40.120  1.00  0.00            
ATOM    204  H15 DP8     2       9.340  14.840  40.230  1.00  0.00            
ATOM    205  H16 DP8     2       8.760  13.610  38.110  1.00  0.00            
ATOM    206  H17 DP8     2      11.440  16.060  35.860  1.00  0.00            
ATOM    207  H18 DP8     2      11.840  17.370  37.910  1.00  0.00            
ATOM    208  H19 DP8     2      13.690  16.690  40.950  1.00  0.00            
ATOM    209  H20 DP8     2      13.080  15.090  40.370  1.00  0.00            
ATOM    210  H21 DP8     2      12.940  14.200  42.700  1.00  0.00            
ATOM    211  H22 DP8     2      14.670  14.670  42.260  1.00  0.00            
TER
ENDMDL
MODEL        1
ATOM      1  H1  GCD     1      15.480  21.890  23.090  1.00  0.00            
ATOM      2  O1  GCD     1      15.200  22.490  23.800  1.00  0.00            
ATOM      3  C1  GCD     1      15.760  22.020  25.060  1.00  0.00            
ATOM      4  H2  GCD     1      15.500  22.720  25.870  1.00  0.00            
ATOM      5  H3  GCD     1      15.320  21.060  25.350  1.00  0.00            
ATOM      6  C2  GCD     1      17.280  21.910  25.030  1.00  0.00            
ATOM      7  H4  GCD     1      17.520  21.690  26.080  1.00  0.00            
ATOM      8  C3  GCD     1      17.980  23.190  24.440  1.00  0.00            
ATOM      9  H5  GCD     1      17.630  23.350  23.410  1.00  0.00            
ATOM     10  C4  GCD     1      19.460  23.010  24.320  1.00  0.00            
ATOM     11  H6  GCD     1      19.920  22.730  25.280  1.00  0.00            
ATOM     12  O2  GCD     1      20.050  24.260  23.830  1.00  0.00            
ATOM     13  H7  GCD     1      20.980  24.060  23.660  1.00  0.00            
ATOM     14  C5  GCD     1      19.750  21.860  23.400  1.00  0.00            
ATOM     15  H8  GCD     1      19.240  22.130  22.470  1.00  0.00            
ATOM     16  O3  GCD     1      21.130  21.640  23.170  1.00  0.00            
ATOM     17  H9  GCD     1      21.320  20.780  22.770  1.00  0.00            
ATOM     18  C6  GCD     1      19.000  20.560  23.930  1.00  0.00            
ATOM     19  O4  GCD     1      17.630  20.850  24.200  1.00  0.00            
ATOM     20  H10 GCD     1      19.220  19.700  23.290  1.00  0.00            
ATOM     21  O5  GCD     1      19.700  20.220  25.150  1.00  0.00            
ATOM     22  C7  GCD     1      19.530  18.900  25.690  1.00  0.00            
ATOM     23  H11 GCD     1      18.490  18.570  25.550  1.00  0.00            
ATOM     24  C8  GCD     1      20.580  17.900  25.070  1.00  0.00            
ATOM     25  H12 GCD     1      21.580  18.360  25.110  1.00  0.00            
ATOM     26  O6  GCD     1      20.180  17.650  23.750  1.00  0.00            
ATOM     27  H13 GCD     1      19.450  17.020  23.720  1.00  0.00            
ATOM     28  C9  GCD     1      20.820  16.650  25.810  1.00  0.00            
ATOM     29  H14 GCD     1      19.900  16.070  25.680  1.00  0.00            
ATOM     30  O7  GCD     1      21.840  15.850  25.150  1.00  0.00            
ATOM     31  H15 GCD     1      21.570  15.760  24.230  1.00  0.00            
ATOM     32  C10 GCD     1      21.040  16.940  27.320  1.00  0.00            
ATOM     33  H16 GCD     1      21.010  16.000  27.870  1.00  0.00            
ATOM     34  O8  GCD     1      19.930  17.750  27.680  1.00  0.00            
ATOM     35  C11 GCD     1      19.850  19.070  27.140  1.00  0.00            
ATOM     36  H17 GCD     1      20.810  19.600  27.110  1.00  0.00            
ATOM     37  C12 GCD     1      18.930  20.070  27.900  1.00  0.00            
ATOM     38  H18 GCD     1      19.030  21.100  27.540  1.00  0.00            
ATOM     39  H19 GCD     1      19.300  20.180  28.920  1.00  0.00            
ATOM     40  O9  GCD     1      17.530  19.790  27.850  1.00  0.00            
ATOM     41  H20 GCD     1      17.080  20.400  28.450  1.00  0.00            
ATOM     42  O10 GCD     1      22.230  17.670  27.550  1.00  0.00            
ATOM     43  C13 GCD     1      23.200  17.050  28.350  1.00  0.00            
ATOM     44  H21 GCD     1      22.890  16.080  28.770  1.00  0.00            
ATOM     45  C14 GCD     1      24.480  17.050  27.650  1.00  0.00            
ATOM     46  H22 GCD     1      24.580  18.030  27.170  1.00  0.00            
ATOM     47  O11 GCD     1      24.420  16.200  26.560  1.00  0.00            
ATOM     48  H23 GCD     1      23.630  16.460  26.090  1.00  0.00            
ATOM     49  C15 GCD     1      25.720  16.690  28.470  1.00  0.00            
ATOM     50  H24 GCD     1      25.650  15.610  28.680  1.00  0.00            
ATOM     51  O12 GCD     1      26.910  16.770  27.790  1.00  0.00            
ATOM     52  H25 GCD     1      27.070  17.700  27.620  1.00  0.00            
ATOM     53  C16 GCD     1      25.740  17.530  29.830  1.00  0.00            
ATOM     54  H26 GCD     1      26.470  17.150  30.550  1.00  0.00            
ATOM     55  O13 GCD     1      24.480  17.460  30.460  1.00  0.00            
ATOM     56  C17 GCD     1      23.380  17.880  29.640  1.00  0.00            
ATOM     57  H27 GCD     1      23.630  18.880  29.270  1.00  0.00            
ATOM     58  C18 GCD     1      22.080  17.980  30.500  1.00  0.00            
ATOM     59  H28 GCD     1      21.310  18.550  29.950  1.00  0.00            
ATOM     60  H29 GCD     1      22.310  18.580  31.380  1.00  0.00            
ATOM     61  O14 GCD     1      21.490  16.780  30.940  1.00  0.00            
ATOM     62  H30 GCD     1      20.570  16.910  31.190  1.00  0.00            
ATOM     63  O15 GCD     1      26.000  18.860  29.490  1.00  0.00            
ATOM     64  C19 GCD     1      27.340  19.350  29.620  1.00  0.00            
ATOM     65  H31 GCD     1      28.060  18.530  29.670  1.00  0.00            
ATOM     66  C20 GCD     1      27.570  20.180  28.340  1.00  0.00            
ATOM     67  H32 GCD     1      26.680  20.800  28.160  1.00  0.00            
ATOM     68  O16 GCD     1      27.710  19.420  27.140  1.00  0.00            
ATOM     69  H33 GCD     1      27.870  20.020  26.410  1.00  0.00            
ATOM     70  C21 GCD     1      28.760  21.160  28.440  1.00  0.00            
ATOM     71  H34 GCD     1      29.690  20.600  28.260  1.00  0.00            
ATOM     72  O17 GCD     1      28.820  22.100  27.390  1.00  0.00            
ATOM     73  H35 GCD     1      29.000  21.630  26.560  1.00  0.00            
ATOM     74  C22 GCD     1      28.870  21.890  29.750  1.00  0.00            
ATOM     75  H36 GCD     1      29.860  22.240  30.050  1.00  0.00            
ATOM     76  O18 GCD     1      28.640  21.020  30.830  1.00  0.00            
ATOM     77  C23 GCD     1      27.400  20.280  30.830  1.00  0.00            
ATOM     78  H37 GCD     1      26.550  20.980  30.890  1.00  0.00            
ATOM     79  C24 GCD     1      27.400  19.430  32.120  1.00  0.00            
ATOM     80  H38 GCD     1      28.260  18.750  32.090  1.00  0.00            
ATOM     81  H39 GCD     1      26.410  18.970  32.220  1.00  0.00            
ATOM     82  O19 GCD     1      27.470  20.310  33.280  1.00  0.00            
ATOM     83  H40 GCD     1      28.240  20.840  33.060  1.00  0.00            
ATOM     84  O20 GCD     1      27.840  22.910  29.810  1.00  0.00            
ATOM     85  C25 GCD     1      28.280  24.200  30.280  1.00  0.00            
ATOM     86  H41 GCD     1      29.360  24.120  30.470  1.00  0.00            
ATOM     87  C26 GCD     1      27.910  25.150  29.150  1.00  0.00            
ATOM     88  H42 GCD     1      26.820  25.080  29.090  1.00  0.00            
ATOM     89  O21 GCD     1      28.530  24.800  27.910  1.00  0.00            
ATOM     90  H43 GCD     1      28.430  23.860  27.720  1.00  0.00            
ATOM     91  C27 GCD     1      28.280  26.610  29.600  1.00  0.00            
ATOM     92  H44 GCD     1      29.320  26.670  29.930  1.00  0.00            
ATOM     93  O22 GCD     1      27.960  27.480  28.540  1.00  0.00            
ATOM     94  H45 GCD     1      28.460  27.220  27.760  1.00  0.00            
ATOM     95  C28 GCD     1      27.470  26.880  30.890  1.00  0.00            
ATOM     96  H46 GCD     1      27.670  27.870  31.300  1.00  0.00            
ATOM     97  O23 GCD     1      27.830  25.850  31.830  1.00  0.00            
ATOM     98  C29 GCD     1      27.500  24.500  31.530  1.00  0.00            
ATOM     99  H47 GCD     1      26.420  24.490  31.330  1.00  0.00            
ATOM    100  C30 GCD     1      27.890  23.660  32.780  1.00  0.00            
ATOM    101  H48 GCD     1      28.970  23.770  32.950  1.00  0.00            
ATOM    102  H49 GCD     1      27.880  22.570  32.640  1.00  0.00            
ATOM    103  O24 GCD     1      27.180  24.170  33.900  1.00  0.00            
ATOM    104  H50 GCD     1      27.370  25.110  34.010  1.00  0.00            
ATOM    105  O25 GCD     1      26.090  26.790  30.700  1.00  0.00            
ATOM    106  C31 GCD     1      25.260  27.840  31.260  1.00  0.00            
ATOM    107  H51 GCD     1      25.710  28.410  32.080  1.00  0.00            
ATOM    108  C32 GCD     1      24.950  28.780  30.080  1.00  0.00            
ATOM    109  H52 GCD     1      24.470  28.180  29.290  1.00  0.00            
ATOM    110  O26 GCD     1      26.140  29.330  29.500  1.00  0.00            
ATOM    111  H53 GCD     1      26.680  28.560  29.270  1.00  0.00            
ATOM    112  C33 GCD     1      24.060  29.840  30.560  1.00  0.00            
ATOM    113  H54 GCD     1      24.560  30.390  31.360  1.00  0.00            
ATOM    114  O27 GCD     1      23.790  30.840  29.580  1.00  0.00            
ATOM    115  H55 GCD     1      22.900  30.660  29.260  1.00  0.00            
ATOM    116  C34 GCD     1      22.740  29.200  31.110  1.00  0.00            
ATOM    117  H56 GCD     1      22.180  30.020  31.560  1.00  0.00            
ATOM    118  O28 GCD     1      23.050  28.250  32.170  1.00  0.00            
ATOM    119  C35 GCD     1      23.950  27.230  31.850  1.00  0.00            
ATOM    120  H57 GCD     1      23.580  26.510  31.110  1.00  0.00            
ATOM    121  C36 GCD     1      24.290  26.430  33.050  1.00  0.00            
ATOM    122  H58 GCD     1      24.690  27.120  33.800  1.00  0.00            
ATOM    123  H59 GCD     1      25.080  25.690  32.820  1.00  0.00            
ATOM    124  O29 GCD     1      23.220  25.700  33.630  1.00  0.00            
ATOM    125  H60 GCD     1      22.620  26.440  33.800  1.00  0.00            
ATOM    126  O30 GCD     1      21.990  28.530  30.120  1.00  0.00            
ATOM    127  C37 GCD     1      20.720  29.150  29.870  1.00  0.00            
ATOM    128  H61 GCD     1      20.580  30.020  30.520  1.00  0.00            
ATOM    129  C38 GCD     1      20.580  29.550  28.410  1.00  0.00            
ATOM    130  H62 GCD     1      20.900  28.690  27.810  1.00  0.00            
ATOM    131  O31 GCD     1      21.460  30.650  28.170  1.00  0.00            
ATOM    132  H63 GCD     1      21.460  31.030  27.280  1.00  0.00            
ATOM    133  C39 GCD     1      19.120  29.980  28.120  1.00  0.00            
ATOM    134  H64 GCD     1      19.000  30.910  28.690  1.00  0.00            
ATOM    135  O32 GCD     1      18.940  30.400  26.760  1.00  0.00            
ATOM    136  H65 GCD     1      18.870  29.660  26.150  1.00  0.00            
ATOM    137  C40 GCD     1      18.160  28.860  28.570  1.00  0.00            
ATOM    138  H66 GCD     1      17.120  29.170  28.440  1.00  0.00            
ATOM    139  O33 GCD     1      18.370  28.670  29.980  1.00  0.00            
ATOM    140  C41 GCD     1      19.660  28.110  30.270  1.00  0.00            
ATOM    141  H67 GCD     1      19.770  27.130  29.780  1.00  0.00            
ATOM    142  C42 GCD     1      19.680  27.800  31.790  1.00  0.00            
ATOM    143  H68 GCD     1      20.550  27.190  32.040  1.00  0.00            
ATOM    144  H69 GCD     1      18.830  27.190  32.120  1.00  0.00            
ATOM    145  O34 GCD     1      19.740  28.990  32.570  1.00  0.00            
ATOM    146  H70 GCD     1      19.300  29.710  32.100  1.00  0.00            
ATOM    147  O35 GCD     1      18.230  27.630  27.900  1.00  0.00            
ATOM    148  C43 GCD     1      17.380  27.350  26.840  1.00  0.00            
ATOM    149  H71 GCD     1      16.570  28.080  26.900  1.00  0.00            
ATOM    150  C44 GCD     1      18.210  27.210  25.460  1.00  0.00            
ATOM    151  H72 GCD     1      19.130  26.680  25.730  1.00  0.00            
ATOM    152  O36 GCD     1      18.660  28.480  24.950  1.00  0.00            
ATOM    153  H73 GCD     1      19.070  28.310  24.090  1.00  0.00            
ATOM    154  C45 GCD     1      17.370  26.510  24.400  1.00  0.00            
ATOM    155  H74 GCD     1      16.520  27.160  24.130  1.00  0.00            
ATOM    156  O37 GCD     1      18.030  26.220  23.190  1.00  0.00            
ATOM    157  H75 GCD     1      18.860  25.760  23.370  1.00  0.00            
ATOM    158  C46 GCD     1      16.720  25.260  24.930  1.00  0.00            
ATOM    159  H76 GCD     1      16.090  24.920  24.110  1.00  0.00            
ATOM    160  O38 GCD     1      17.740  24.360  25.350  1.00  0.00            
ATOM    161  O39 GCD     1      15.990  25.560  26.010  1.00  0.00            
ATOM    162  C47 GCD     1      16.710  25.970  27.160  1.00  0.00            
ATOM    163  H77 GCD     1      17.550  25.280  27.360  1.00  0.00            
ATOM    164  C48 GCD     1      15.820  25.820  28.390  1.00  0.00            
ATOM    165  H78 GCD     1      14.960  26.500  28.430  1.00  0.00            
ATOM    166  H79 GCD     1      16.400  26.130  29.270  1.00  0.00            
ATOM    167  O40 GCD     1      15.450  24.460  28.670  1.00  0.00            
ATOM    168  H80 GCD     1      15.130  24.500  29.580  1.00  0.00            
ATOM    169  C1  DP8     2      25.080  19.740  24.550  1.00  0.00            
ATOM    170  N1  DP8     2      24.470  20.980  25.000  1.00  0.00            
ATOM    171  C2  DP8     2      25.350  22.170  25.150  1.00  0.00            
ATOM    172  C3  DP8     2      24.500  23.380  25.510  1.00  0.00            
ATOM    173  N2  DP8     2      23.570  23.240  26.730  1.00  0.00            
ATOM    174  C4  DP8     2      22.510  24.360  26.720  1.00  0.00            
ATOM    175  C5  DP8     2      22.980  25.780  26.380  1.00  0.00            
ATOM    176  C6  DP8     2      24.220  26.280  26.790  1.00  0.00            
ATOM    177  C7  DP8     2      24.540  27.660  26.710  1.00  0.00            
ATOM    178  C8  DP8     2      23.620  28.580  26.120  1.00  0.00            
ATOM    179  C9  DP8     2      22.460  28.070  25.640  1.00  0.00            
ATOM    180  C10 DP8     2      22.120  26.710  25.750  1.00  0.00            
ATOM    181  C11 DP8     2      21.680  24.450  27.980  1.00  0.00            
ATOM    182  C12 DP8     2      22.230  24.640  29.220  1.00  0.00            
ATOM    183  C13 DP8     2      21.390  24.760  30.350  1.00  0.00            
ATOM    184  C14 DP8     2      20.040  24.480  30.190  1.00  0.00            
ATOM    185  Cl1 DP8     2      18.960  24.320  31.610  1.00  0.00            
ATOM    186  C15 DP8     2      19.450  24.200  28.940  1.00  0.00            
ATOM    187  C16 DP8     2      20.310  24.200  27.830  1.00  0.00            
ATOM    188  C17 DP8     2      22.830  21.950  26.440  1.00  0.00            
ATOM    189  C18 DP8     2      23.680  20.700  26.240  1.00  0.00            
ATOM    190  H1  DP8     2      24.310  19.040  24.180  1.00  0.00            
ATOM    191  H2  DP8     2      25.640  19.980  23.640  1.00  0.00            
ATOM    192  H3  DP8     2      25.660  19.280  25.350  1.00  0.00            
ATOM    193  H4  DP8     2      25.790  22.470  24.190  1.00  0.00            
ATOM    194  H5  DP8     2      26.120  22.030  25.920  1.00  0.00            
ATOM    195  H6  DP8     2      23.830  23.500  24.650  1.00  0.00            
ATOM    196  H7  DP8     2      25.150  24.250  25.600  1.00  0.00            
ATOM    197  H8  DP8     2      24.070  23.210  27.630  1.00  0.00            
ATOM    198  H9  DP8     2      21.900  24.100  25.860  1.00  0.00            
ATOM    199  H10 DP8     2      24.930  25.620  27.290  1.00  0.00            
ATOM    200  H11 DP8     2      25.560  27.960  26.900  1.00  0.00            
ATOM    201  H12 DP8     2      23.900  29.590  25.830  1.00  0.00            
ATOM    202  H13 DP8     2      21.810  28.750  25.100  1.00  0.00            
ATOM    203  H14 DP8     2      21.210  26.370  25.250  1.00  0.00            
ATOM    204  H15 DP8     2      23.300  24.780  29.300  1.00  0.00            
ATOM    205  H16 DP8     2      21.850  24.780  31.330  1.00  0.00            
ATOM    206  H17 DP8     2      18.410  23.900  28.840  1.00  0.00            
ATOM    207  H18 DP8     2      19.970  23.880  26.850  1.00  0.00            
ATOM    208  H19 DP8     2      22.320  22.120  25.490  1.00  0.00            
ATOM    209  H20 DP8     2      22.070  21.720  27.180  1.00  0.00            
ATOM    210  H21 DP8     2      24.280  20.420  27.120  1.00  0.00            
ATOM    211  H22 DP8     2      22.950  19.910  26.010  1.00  0.00            
TER
ENDMDL
MODEL        1
ATOM      1  H1  GCD     1      12.920  22.640  22.950  1.00  0.00            
ATOM      2  O1  GCD     1      12.820  23.300  23.650  1.00  0.00            
ATOM      3  C1  GCD     1      13.690  22.890  24.780  1.00  0.00            
ATOM      4  H2  GCD     1      13.800  23.700  25.520  1.00  0.00            
ATOM      5  H3  GCD     1      13.150  22.080  25.270  1.00  0.00            
ATOM      6  C2  GCD     1      15.090  22.440  24.370  1.00  0.00            
ATOM      7  H4  GCD     1      15.570  22.180  25.330  1.00  0.00            
ATOM      8  C3  GCD     1      15.880  23.470  23.610  1.00  0.00            
ATOM      9  H5  GCD     1      15.320  23.830  22.740  1.00  0.00            
ATOM     10  C4  GCD     1      17.170  22.840  23.080  1.00  0.00            
ATOM     11  H6  GCD     1      17.810  22.650  23.960  1.00  0.00            
ATOM     12  O2  GCD     1      17.920  23.720  22.240  1.00  0.00            
ATOM     13  H7  GCD     1      18.730  23.300  21.940  1.00  0.00            
ATOM     14  C5  GCD     1      16.880  21.470  22.330  1.00  0.00            
ATOM     15  H8  GCD     1      16.290  21.670  21.430  1.00  0.00            
ATOM     16  O3  GCD     1      18.110  20.800  22.030  1.00  0.00            
ATOM     17  H9  GCD     1      18.100  19.980  22.530  1.00  0.00            
ATOM     18  C6  GCD     1      16.070  20.670  23.240  1.00  0.00            
ATOM     19  O4  GCD     1      14.830  21.280  23.720  1.00  0.00            
ATOM     20  H10 GCD     1      15.960  19.730  22.700  1.00  0.00            
ATOM     21  O5  GCD     1      16.850  20.240  24.400  1.00  0.00            
ATOM     22  C7  GCD     1      16.710  18.890  24.830  1.00  0.00            
ATOM     23  H11 GCD     1      15.710  18.560  24.540  1.00  0.00            
ATOM     24  C8  GCD     1      17.780  18.070  24.140  1.00  0.00            
ATOM     25  H12 GCD     1      18.700  18.610  24.410  1.00  0.00            
ATOM     26  O6  GCD     1      17.660  18.170  22.720  1.00  0.00            
ATOM     27  H13 GCD     1      16.890  17.640  22.500  1.00  0.00            
ATOM     28  C9  GCD     1      17.840  16.620  24.740  1.00  0.00            
ATOM     29  H14 GCD     1      16.880  16.120  24.600  1.00  0.00            
ATOM     30  O7  GCD     1      18.700  15.830  23.940  1.00  0.00            
ATOM     31  H15 GCD     1      18.640  16.140  23.030  1.00  0.00            
ATOM     32  C10 GCD     1      18.190  16.750  26.220  1.00  0.00            
ATOM     33  H16 GCD     1      18.130  15.800  26.760  1.00  0.00            
ATOM     34  O8  GCD     1      17.150  17.510  26.820  1.00  0.00            
ATOM     35  C11 GCD     1      16.910  18.860  26.340  1.00  0.00            
ATOM     36  H17 GCD     1      17.750  19.470  26.690  1.00  0.00            
ATOM     37  C12 GCD     1      15.610  19.370  26.970  1.00  0.00            
ATOM     38  H18 GCD     1      15.560  20.430  26.670  1.00  0.00            
ATOM     39  H19 GCD     1      15.680  19.230  28.060  1.00  0.00            
ATOM     40  O9  GCD     1      14.500  18.700  26.470  1.00  0.00            
ATOM     41  H20 GCD     1      13.800  18.920  27.100  1.00  0.00            
ATOM     42  O10 GCD     1      19.490  17.290  26.320  1.00  0.00            
ATOM     43  C13 GCD     1      20.510  16.570  27.030  1.00  0.00            
ATOM     44  H21 GCD     1      20.170  15.550  27.210  1.00  0.00            
ATOM     45  C14 GCD     1      21.820  16.550  26.290  1.00  0.00            
ATOM     46  H22 GCD     1      22.160  17.590  26.230  1.00  0.00            
ATOM     47  O11 GCD     1      21.540  15.950  25.090  1.00  0.00            
ATOM     48  H23 GCD     1      20.650  16.200  24.820  1.00  0.00            
ATOM     49  C15 GCD     1      22.810  15.790  27.140  1.00  0.00            
ATOM     50  H24 GCD     1      22.450  14.780  27.340  1.00  0.00            
ATOM     51  O12 GCD     1      24.070  15.730  26.460  1.00  0.00            
ATOM     52  H25 GCD     1      24.690  16.400  26.760  1.00  0.00            
ATOM     53  C16 GCD     1      22.940  16.450  28.480  1.00  0.00            
ATOM     54  H26 GCD     1      23.610  15.890  29.140  1.00  0.00            
ATOM     55  O13 GCD     1      21.640  16.550  29.110  1.00  0.00            
ATOM     56  C17 GCD     1      20.690  17.300  28.370  1.00  0.00            
ATOM     57  H27 GCD     1      21.030  18.310  28.120  1.00  0.00            
ATOM     58  C18 GCD     1      19.370  17.490  29.120  1.00  0.00            
ATOM     59  H28 GCD     1      18.770  18.180  28.500  1.00  0.00            
ATOM     60  H29 GCD     1      19.660  18.090  29.990  1.00  0.00            
ATOM     61  O14 GCD     1      18.660  16.280  29.580  1.00  0.00            
ATOM     62  H30 GCD     1      17.710  16.460  29.560  1.00  0.00            
ATOM     63  O15 GCD     1      23.520  17.790  28.430  1.00  0.00            
ATOM     64  C19 GCD     1      24.770  18.060  29.130  1.00  0.00            
ATOM     65  H31 GCD     1      25.350  17.140  29.320  1.00  0.00            
ATOM     66  C20 GCD     1      25.670  18.920  28.160  1.00  0.00            
ATOM     67  H32 GCD     1      25.190  19.800  27.720  1.00  0.00            
ATOM     68  O16 GCD     1      26.040  18.180  27.000  1.00  0.00            
ATOM     69  H33 GCD     1      26.530  18.700  26.360  1.00  0.00            
ATOM     70  C21 GCD     1      26.910  19.240  28.900  1.00  0.00            
ATOM     71  H34 GCD     1      27.550  18.360  29.110  1.00  0.00            
ATOM     72  O17 GCD     1      27.690  20.150  28.090  1.00  0.00            
ATOM     73  H35 GCD     1      27.780  19.930  27.150  1.00  0.00            
ATOM     74  C22 GCD     1      26.530  20.060  30.140  1.00  0.00            
ATOM     75  H36 GCD     1      27.400  20.260  30.770  1.00  0.00            
ATOM     76  O18 GCD     1      25.700  19.250  30.970  1.00  0.00            
ATOM     77  C23 GCD     1      24.450  18.790  30.470  1.00  0.00            
ATOM     78  H37 GCD     1      23.760  19.640  30.430  1.00  0.00            
ATOM     79  C24 GCD     1      23.990  17.810  31.580  1.00  0.00            
ATOM     80  H38 GCD     1      24.470  16.830  31.510  1.00  0.00            
ATOM     81  H39 GCD     1      22.920  17.660  31.370  1.00  0.00            
ATOM     82  O19 GCD     1      24.140  18.410  32.840  1.00  0.00            
ATOM     83  H40 GCD     1      25.050  18.660  33.000  1.00  0.00            
ATOM     84  O20 GCD     1      25.810  21.230  29.800  1.00  0.00            
ATOM     85  C25 GCD     1      26.230  22.390  30.540  1.00  0.00            
ATOM     86  H41 GCD     1      27.000  22.210  31.300  1.00  0.00            
ATOM     87  C26 GCD     1      26.790  23.390  29.540  1.00  0.00            
ATOM     88  H42 GCD     1      26.070  23.490  28.720  1.00  0.00            
ATOM     89  O21 GCD     1      27.980  22.900  28.880  1.00  0.00            
ATOM     90  H43 GCD     1      27.840  21.980  28.640  1.00  0.00            
ATOM     91  C27 GCD     1      27.100  24.710  30.290  1.00  0.00            
ATOM     92  H44 GCD     1      27.990  24.570  30.910  1.00  0.00            
ATOM     93  O22 GCD     1      27.440  25.750  29.350  1.00  0.00            
ATOM     94  H45 GCD     1      28.290  25.530  28.950  1.00  0.00            
ATOM     95  C28 GCD     1      25.970  25.200  31.190  1.00  0.00            
ATOM     96  H46 GCD     1      26.400  26.000  31.790  1.00  0.00            
ATOM     97  O23 GCD     1      25.630  24.120  32.100  1.00  0.00            
ATOM     98  C29 GCD     1      25.150  22.980  31.380  1.00  0.00            
ATOM     99  H47 GCD     1      24.240  23.310  30.860  1.00  0.00            
ATOM    100  C30 GCD     1      24.530  22.050  32.390  1.00  0.00            
ATOM    101  H48 GCD     1      25.210  21.730  33.180  1.00  0.00            
ATOM    102  H49 GCD     1      24.140  21.190  31.820  1.00  0.00            
ATOM    103  O24 GCD     1      23.430  22.650  33.030  1.00  0.00            
ATOM    104  H50 GCD     1      23.990  23.080  33.680  1.00  0.00            
ATOM    105  O25 GCD     1      24.820  25.600  30.470  1.00  0.00            
ATOM    106  C31 GCD     1      24.270  26.830  30.850  1.00  0.00            
ATOM    107  H51 GCD     1      24.580  27.170  31.850  1.00  0.00            
ATOM    108  C32 GCD     1      24.520  27.850  29.760  1.00  0.00            
ATOM    109  H52 GCD     1      24.220  27.310  28.860  1.00  0.00            
ATOM    110  O26 GCD     1      25.990  28.080  29.600  1.00  0.00            
ATOM    111  H53 GCD     1      26.400  27.250  29.870  1.00  0.00            
ATOM    112  C33 GCD     1      23.740  29.100  29.850  1.00  0.00            
ATOM    113  H54 GCD     1      24.180  29.680  30.670  1.00  0.00            
ATOM    114  O27 GCD     1      23.890  29.790  28.670  1.00  0.00            
ATOM    115  H55 GCD     1      23.390  29.310  28.000  1.00  0.00            
ATOM    116  C34 GCD     1      22.300  28.840  30.110  1.00  0.00            
ATOM    117  H56 GCD     1      21.780  29.760  30.410  1.00  0.00            
ATOM    118  O28 GCD     1      22.130  27.930  31.250  1.00  0.00            
ATOM    119  C35 GCD     1      22.810  26.640  31.090  1.00  0.00            
ATOM    120  H57 GCD     1      22.280  26.140  30.270  1.00  0.00            
ATOM    121  C36 GCD     1      22.600  25.730  32.320  1.00  0.00            
ATOM    122  H58 GCD     1      23.280  26.050  33.110  1.00  0.00            
ATOM    123  H59 GCD     1      22.870  24.720  31.990  1.00  0.00            
ATOM    124  O29 GCD     1      21.350  25.750  32.870  1.00  0.00            
ATOM    125  H60 GCD     1      21.100  26.690  32.880  1.00  0.00            
ATOM    126  O30 GCD     1      21.650  28.320  28.890  1.00  0.00            
ATOM    127  C37 GCD     1      20.560  29.150  28.460  1.00  0.00            
ATOM    128  H61 GCD     1      20.580  30.180  28.840  1.00  0.00            
ATOM    129  C38 GCD     1      20.560  29.390  26.980  1.00  0.00            
ATOM    130  H62 GCD     1      20.530  28.360  26.600  1.00  0.00            
ATOM    131  O31 GCD     1      21.730  30.090  26.600  1.00  0.00            
ATOM    132  H63 GCD     1      21.770  30.830  27.210  1.00  0.00            
ATOM    133  C39 GCD     1      19.370  30.150  26.580  1.00  0.00            
ATOM    134  H64 GCD     1      19.370  31.120  27.090  1.00  0.00            
ATOM    135  O32 GCD     1      19.290  30.300  25.140  1.00  0.00            
ATOM    136  H65 GCD     1      18.930  29.500  24.740  1.00  0.00            
ATOM    137  C40 GCD     1      18.110  29.480  27.000  1.00  0.00            
ATOM    138  H66 GCD     1      17.240  30.080  26.730  1.00  0.00            
ATOM    139  O33 GCD     1      18.100  29.300  28.430  1.00  0.00            
ATOM    140  C41 GCD     1      19.230  28.530  28.940  1.00  0.00            
ATOM    141  H67 GCD     1      19.290  27.520  28.510  1.00  0.00            
ATOM    142  C42 GCD     1      19.050  28.540  30.400  1.00  0.00            
ATOM    143  H68 GCD     1      19.720  27.790  30.820  1.00  0.00            
ATOM    144  H69 GCD     1      17.990  28.260  30.500  1.00  0.00            
ATOM    145  O34 GCD     1      19.320  29.740  31.030  1.00  0.00            
ATOM    146  H70 GCD     1      18.970  29.590  31.910  1.00  0.00            
ATOM    147  O35 GCD     1      18.040  28.200  26.480  1.00  0.00            
ATOM    148  C43 GCD     1      16.910  27.770  25.710  1.00  0.00            
ATOM    149  H71 GCD     1      16.270  28.650  25.550  1.00  0.00            
ATOM    150  C44 GCD     1      17.400  27.190  24.390  1.00  0.00            
ATOM    151  H72 GCD     1      18.080  26.340  24.560  1.00  0.00            
ATOM    152  O36 GCD     1      18.170  28.210  23.730  1.00  0.00            
ATOM    153  H73 GCD     1      18.800  27.770  23.150  1.00  0.00            
ATOM    154  C45 GCD     1      16.220  26.730  23.550  1.00  0.00            
ATOM    155  H74 GCD     1      15.580  27.610  23.400  1.00  0.00            
ATOM    156  O37 GCD     1      16.680  26.250  22.300  1.00  0.00            
ATOM    157  H75 GCD     1      17.360  25.610  22.550  1.00  0.00            
ATOM    158  C46 GCD     1      15.400  25.730  24.320  1.00  0.00            
ATOM    159  H76 GCD     1      14.440  25.450  23.860  1.00  0.00            
ATOM    160  O38 GCD     1      16.220  24.520  24.520  1.00  0.00            
ATOM    161  O39 GCD     1      15.050  26.240  25.630  1.00  0.00            
ATOM    162  C47 GCD     1      16.180  26.650  26.460  1.00  0.00            
ATOM    163  H77 GCD     1      16.860  25.810  26.630  1.00  0.00            
ATOM    164  C48 GCD     1      15.640  26.980  27.830  1.00  0.00            
ATOM    165  H78 GCD     1      14.720  27.570  27.740  1.00  0.00            
ATOM    166  H79 GCD     1      16.360  27.590  28.380  1.00  0.00            
ATOM    167  O40 GCD     1      15.230  25.780  28.540  1.00  0.00            
ATOM    168  H80 GCD     1      14.290  25.650  28.370  1.00  0.00            
ATOM    169  C1  DP8     2      21.290  19.510  23.270  1.00  0.00            
ATOM    170  N1  DP8     2      21.210  20.760  24.040  1.00  0.00            
ATOM    171  C2  DP8     2      22.550  21.410  24.140  1.00  0.00            
ATOM    172  C3  DP8     2      22.400  22.760  24.900  1.00  0.00            
ATOM    173  N2  DP8     2      21.870  22.780  26.280  1.00  0.00            
ATOM    174  C4  DP8     2      21.520  24.240  26.660  1.00  0.00            
ATOM    175  C5  DP8     2      22.690  25.250  26.630  1.00  0.00            
ATOM    176  C6  DP8     2      23.980  24.850  27.010  1.00  0.00            
ATOM    177  C7  DP8     2      25.040  25.690  26.780  1.00  0.00            
ATOM    178  C8  DP8     2      24.840  26.980  26.150  1.00  0.00            
ATOM    179  C9  DP8     2      23.580  27.350  25.740  1.00  0.00            
ATOM    180  C10 DP8     2      22.490  26.470  25.960  1.00  0.00            
ATOM    181  C11 DP8     2      20.780  24.430  27.900  1.00  0.00            
ATOM    182  C12 DP8     2      21.310  23.880  29.150  1.00  0.00            
ATOM    183  C13 DP8     2      20.520  24.040  30.300  1.00  0.00            
ATOM    184  C14 DP8     2      19.290  24.680  30.220  1.00  0.00            
ATOM    185  Cl1 DP8     2      18.290  25.040  31.620  1.00  0.00            
ATOM    186  C15 DP8     2      18.880  25.210  29.030  1.00  0.00            
ATOM    187  C16 DP8     2      19.550  25.110  27.860  1.00  0.00            
ATOM    188  C17 DP8     2      20.550  22.080  26.130  1.00  0.00            
ATOM    189  C18 DP8     2      20.520  20.740  25.360  1.00  0.00            
ATOM    190  H1  DP8     2      21.880  19.600  22.360  1.00  0.00            
ATOM    191  H2  DP8     2      21.750  18.740  23.900  1.00  0.00            
ATOM    192  H3  DP8     2      20.270  19.180  23.030  1.00  0.00            
ATOM    193  H4  DP8     2      22.900  21.520  23.110  1.00  0.00            
ATOM    194  H5  DP8     2      23.370  20.850  24.630  1.00  0.00            
ATOM    195  H6  DP8     2      21.760  23.320  24.220  1.00  0.00            
ATOM    196  H7  DP8     2      23.320  23.340  24.930  1.00  0.00            
ATOM    197  H8  DP8     2      22.520  22.360  26.960  1.00  0.00            
ATOM    198  H9  DP8     2      20.810  24.570  25.900  1.00  0.00            
ATOM    199  H10 DP8     2      24.100  23.940  27.590  1.00  0.00            
ATOM    200  H11 DP8     2      26.080  25.460  27.010  1.00  0.00            
ATOM    201  H12 DP8     2      25.630  27.670  25.870  1.00  0.00            
ATOM    202  H13 DP8     2      23.310  28.340  25.370  1.00  0.00
[truncated: 2,104,293 more chars]
