# Supplementary material for: Achieving Chemical Accuracy in Cyclodextrin Host–Guest Binding via Integrative Atomistic Modelling
Source: Adv Sci (Weinh). 2025 Dec 14;13(10):e19782. doi: 10.1002/advs.202519782 (PMC12915143; doi:10.1002/advs.202519782)
Supplement: Supplementary file 1 — Supporting Information [file ADVS-13-e19782-s003.zip › all_poses/GCD.DP9.pdb]

MODEL        1
ATOM      1  H1  GCD     1      23.070  17.270  28.120  1.00  0.00            
ATOM      2  O1  GCD     1      22.310  16.780  27.780  1.00  0.00            
ATOM      3  C1  GCD     1      22.880  15.460  27.530  1.00  0.00            
ATOM      4  H2  GCD     1      23.400  15.490  26.570  1.00  0.00            
ATOM      5  H3  GCD     1      23.450  15.220  28.440  1.00  0.00            
ATOM      6  C2  GCD     1      21.830  14.330  27.310  1.00  0.00            
ATOM      7  H4  GCD     1      22.370  13.460  26.910  1.00  0.00            
ATOM      8  C3  GCD     1      20.810  14.690  26.270  1.00  0.00            
ATOM      9  H5  GCD     1      20.340  15.620  26.610  1.00  0.00            
ATOM     10  C4  GCD     1      19.680  13.670  26.090  1.00  0.00            
ATOM     11  H6  GCD     1      20.150  12.760  25.680  1.00  0.00            
ATOM     12  O2  GCD     1      18.570  14.030  25.260  1.00  0.00            
ATOM     13  H7  GCD     1      18.490  14.990  25.310  1.00  0.00            
ATOM     14  C5  GCD     1      19.100  13.330  27.460  1.00  0.00            
ATOM     15  H8  GCD     1      18.750  14.290  27.850  1.00  0.00            
ATOM     16  O3  GCD     1      17.960  12.380  27.370  1.00  0.00            
ATOM     17  H9  GCD     1      17.420  12.580  26.590  1.00  0.00            
ATOM     18  C6  GCD     1      20.270  12.870  28.420  1.00  0.00            
ATOM     19  O4  GCD     1      21.190  13.960  28.570  1.00  0.00            
ATOM     20  H10 GCD     1      19.830  12.540  29.360  1.00  0.00            
ATOM     21  O5  GCD     1      21.070  11.750  27.850  1.00  0.00            
ATOM     22  C7  GCD     1      20.640  10.400  28.050  1.00  0.00            
ATOM     23  H11 GCD     1      19.780  10.420  28.730  1.00  0.00            
ATOM     24  C8  GCD     1      20.290   9.670  26.740  1.00  0.00            
ATOM     25  H12 GCD     1      21.180   9.670  26.100  1.00  0.00            
ATOM     26  O6  GCD     1      19.290  10.410  26.030  1.00  0.00            
ATOM     27  H13 GCD     1      18.790  11.010  26.590  1.00  0.00            
ATOM     28  C9  GCD     1      19.930   8.130  27.130  1.00  0.00            
ATOM     29  H14 GCD     1      19.030   8.070  27.750  1.00  0.00            
ATOM     30  O7  GCD     1      19.880   7.390  25.940  1.00  0.00            
ATOM     31  H15 GCD     1      20.510   6.670  26.030  1.00  0.00            
ATOM     32  C10 GCD     1      21.120   7.470  27.950  1.00  0.00            
ATOM     33  H16 GCD     1      20.670   6.590  28.420  1.00  0.00            
ATOM     34  O8  GCD     1      21.280   8.340  29.090  1.00  0.00            
ATOM     35  C11 GCD     1      21.720   9.700  28.870  1.00  0.00            
ATOM     36  H17 GCD     1      22.630   9.560  28.270  1.00  0.00            
ATOM     37  C12 GCD     1      22.120  10.450  30.080  1.00  0.00            
ATOM     38  H18 GCD     1      21.200  10.640  30.650  1.00  0.00            
ATOM     39  H19 GCD     1      22.660  11.360  29.820  1.00  0.00            
ATOM     40  O9  GCD     1      23.140   9.780  30.830  1.00  0.00            
ATOM     41  H20 GCD     1      23.500  10.380  31.490  1.00  0.00            
ATOM     42  O10 GCD     1      22.270   7.160  27.300  1.00  0.00            
ATOM     43  C13 GCD     1      22.740   5.840  27.620  1.00  0.00            
ATOM     44  H21 GCD     1      22.460   5.440  28.590  1.00  0.00            
ATOM     45  C14 GCD     1      22.370   4.780  26.530  1.00  0.00            
ATOM     46  H22 GCD     1      22.720   5.220  25.590  1.00  0.00            
ATOM     47  O11 GCD     1      20.980   4.530  26.410  1.00  0.00            
ATOM     48  H23 GCD     1      20.910   3.840  25.740  1.00  0.00            
ATOM     49  C15 GCD     1      23.100   3.490  26.760  1.00  0.00            
ATOM     50  H24 GCD     1      22.860   3.170  27.780  1.00  0.00            
ATOM     51  O12 GCD     1      22.730   2.470  25.830  1.00  0.00            
ATOM     52  H25 GCD     1      23.480   2.450  25.210  1.00  0.00            
ATOM     53  C16 GCD     1      24.620   3.740  26.790  1.00  0.00            
ATOM     54  H26 GCD     1      25.110   2.840  27.190  1.00  0.00            
ATOM     55  O13 GCD     1      24.890   4.780  27.690  1.00  0.00            
ATOM     56  C17 GCD     1      24.250   6.010  27.610  1.00  0.00            
ATOM     57  H27 GCD     1      24.610   6.440  26.670  1.00  0.00            
ATOM     58  C18 GCD     1      24.660   6.900  28.700  1.00  0.00            
ATOM     59  H28 GCD     1      24.460   6.520  29.710  1.00  0.00            
ATOM     60  H29 GCD     1      24.050   7.800  28.600  1.00  0.00            
ATOM     61  O14 GCD     1      26.000   7.340  28.480  1.00  0.00            
ATOM     62  H30 GCD     1      26.490   6.610  28.090  1.00  0.00            
ATOM     63  O15 GCD     1      25.050   4.100  25.460  1.00  0.00            
ATOM     64  C19 GCD     1      26.060   3.280  24.990  1.00  0.00            
ATOM     65  H31 GCD     1      26.300   2.580  25.800  1.00  0.00            
ATOM     66  C20 GCD     1      25.550   2.440  23.780  1.00  0.00            
ATOM     67  H32 GCD     1      24.980   3.140  23.160  1.00  0.00            
ATOM     68  O16 GCD     1      24.660   1.460  24.170  1.00  0.00            
ATOM     69  H33 GCD     1      24.540   0.930  23.370  1.00  0.00            
ATOM     70  C21 GCD     1      26.650   1.850  22.860  1.00  0.00            
ATOM     71  H34 GCD     1      27.240   1.130  23.440  1.00  0.00            
ATOM     72  O17 GCD     1      26.300   1.280  21.560  1.00  0.00            
ATOM     73  H35 GCD     1      26.080   1.890  20.850  1.00  0.00            
ATOM     74  C22 GCD     1      27.600   2.940  22.560  1.00  0.00            
ATOM     75  H36 GCD     1      28.460   2.490  22.050  1.00  0.00            
ATOM     76  O18 GCD     1      28.160   3.510  23.690  1.00  0.00            
ATOM     77  C23 GCD     1      27.180   4.240  24.560  1.00  0.00            
ATOM     78  H37 GCD     1      26.900   5.120  23.960  1.00  0.00            
ATOM     79  C24 GCD     1      27.880   4.750  25.850  1.00  0.00            
ATOM     80  H38 GCD     1      28.320   3.930  26.430  1.00  0.00            
ATOM     81  H39 GCD     1      27.160   5.300  26.470  1.00  0.00            
ATOM     82  O19 GCD     1      29.010   5.690  25.740  1.00  0.00            
ATOM     83  H40 GCD     1      29.490   5.150  25.100  1.00  0.00            
ATOM     84  O20 GCD     1      26.950   3.960  21.750  1.00  0.00            
ATOM     85  C25 GCD     1      27.540   4.290  20.450  1.00  0.00            
ATOM     86  H41 GCD     1      28.350   3.580  20.230  1.00  0.00            
ATOM     87  C26 GCD     1      26.450   4.280  19.440  1.00  0.00            
ATOM     88  H42 GCD     1      25.700   4.980  19.830  1.00  0.00            
ATOM     89  O21 GCD     1      26.050   2.920  19.310  1.00  0.00            
ATOM     90  H43 GCD     1      25.580   2.730  18.490  1.00  0.00            
ATOM     91  C27 GCD     1      26.940   4.720  18.080  1.00  0.00            
ATOM     92  H44 GCD     1      27.840   4.170  17.800  1.00  0.00            
ATOM     93  O22 GCD     1      25.930   4.680  17.100  1.00  0.00            
ATOM     94  H45 GCD     1      25.310   5.400  17.240  1.00  0.00            
ATOM     95  C28 GCD     1      27.490   6.140  18.190  1.00  0.00            
ATOM     96  H46 GCD     1      27.920   6.420  17.230  1.00  0.00            
ATOM     97  O23 GCD     1      28.620   6.030  19.100  1.00  0.00            
ATOM     98  C29 GCD     1      28.170   5.690  20.440  1.00  0.00            
ATOM     99  H47 GCD     1      27.460   6.410  20.880  1.00  0.00            
ATOM    100  C30 GCD     1      29.390   5.770  21.400  1.00  0.00            
ATOM    101  H48 GCD     1      30.080   4.960  21.130  1.00  0.00            
ATOM    102  H49 GCD     1      29.040   5.550  22.420  1.00  0.00            
ATOM    103  O24 GCD     1      30.070   7.000  21.410  1.00  0.00            
ATOM    104  H50 GCD     1      29.420   7.700  21.540  1.00  0.00            
ATOM    105  O25 GCD     1      26.460   6.990  18.640  1.00  0.00            
ATOM    106  C31 GCD     1      25.960   7.900  17.700  1.00  0.00            
ATOM    107  H51 GCD     1      26.080   7.570  16.660  1.00  0.00            
ATOM    108  C32 GCD     1      24.420   7.860  17.810  1.00  0.00            
ATOM    109  H52 GCD     1      24.140   8.080  18.840  1.00  0.00            
ATOM    110  O26 GCD     1      23.860   6.630  17.430  1.00  0.00            
ATOM    111  H53 GCD     1      22.910   6.800  17.500  1.00  0.00            
ATOM    112  C33 GCD     1      23.740   8.820  16.900  1.00  0.00            
ATOM    113  H54 GCD     1      23.900   8.440  15.880  1.00  0.00            
ATOM    114  O27 GCD     1      22.350   8.830  17.030  1.00  0.00            
ATOM    115  H55 GCD     1      21.990   9.290  17.800  1.00  0.00            
ATOM    116  C34 GCD     1      24.320  10.220  17.090  1.00  0.00            
ATOM    117  H56 GCD     1      23.900  10.740  16.220  1.00  0.00            
ATOM    118  O28 GCD     1      25.750  10.250  16.920  1.00  0.00            
ATOM    119  C35 GCD     1      26.470   9.370  17.820  1.00  0.00            
ATOM    120  H57 GCD     1      26.420   9.650  18.880  1.00  0.00            
ATOM    121  C36 GCD     1      27.930   9.350  17.310  1.00  0.00            
ATOM    122  H58 GCD     1      28.010   8.930  16.290  1.00  0.00            
ATOM    123  H59 GCD     1      28.490   8.850  18.110  1.00  0.00            
ATOM    124  O29 GCD     1      28.520  10.640  17.240  1.00  0.00            
ATOM    125  H60 GCD     1      28.550  10.920  18.160  1.00  0.00            
ATOM    126  O30 GCD     1      23.920  10.700  18.340  1.00  0.00            
ATOM    127  C37 GCD     1      23.430  12.020  18.230  1.00  0.00            
ATOM    128  H61 GCD     1      23.410  12.450  17.220  1.00  0.00            
ATOM    129  C38 GCD     1      22.020  12.010  18.790  1.00  0.00            
ATOM    130  H62 GCD     1      22.170  11.590  19.790  1.00  0.00            
ATOM    131  O31 GCD     1      21.120  11.110  18.040  1.00  0.00            
ATOM    132  H63 GCD     1      20.570  10.650  18.680  1.00  0.00            
ATOM    133  C39 GCD     1      21.460  13.420  19.010  1.00  0.00            
ATOM    134  H64 GCD     1      21.270  13.840  18.020  1.00  0.00            
ATOM    135  O32 GCD     1      20.220  13.340  19.760  1.00  0.00            
ATOM    136  H65 GCD     1      20.500  13.230  20.670  1.00  0.00            
ATOM    137  C40 GCD     1      22.490  14.200  19.740  1.00  0.00            
ATOM    138  H66 GCD     1      22.150  15.220  19.540  1.00  0.00            
ATOM    139  O33 GCD     1      23.830  14.080  19.220  1.00  0.00            
ATOM    140  C41 GCD     1      24.340  12.810  19.150  1.00  0.00            
ATOM    141  H67 GCD     1      24.320  12.370  20.150  1.00  0.00            
ATOM    142  C42 GCD     1      25.740  12.870  18.670  1.00  0.00            
ATOM    143  H68 GCD     1      26.190  11.930  19.000  1.00  0.00            
ATOM    144  H69 GCD     1      26.230  13.700  19.190  1.00  0.00            
ATOM    145  O34 GCD     1      25.810  13.050  17.290  1.00  0.00            
ATOM    146  H70 GCD     1      25.730  12.190  16.860  1.00  0.00            
ATOM    147  O35 GCD     1      22.480  13.970  21.180  1.00  0.00            
ATOM    148  C43 GCD     1      22.450  15.180  21.930  1.00  0.00            
ATOM    149  H71 GCD     1      22.880  16.020  21.370  1.00  0.00            
ATOM    150  C44 GCD     1      20.930  15.500  22.270  1.00  0.00            
ATOM    151  H72 GCD     1      20.380  14.590  22.550  1.00  0.00            
ATOM    152  O36 GCD     1      20.240  15.880  21.090  1.00  0.00            
ATOM    153  H73 GCD     1      20.170  15.150  20.460  1.00  0.00            
ATOM    154  C45 GCD     1      20.850  16.550  23.450  1.00  0.00            
ATOM    155  H74 GCD     1      21.230  17.480  22.990  1.00  0.00            
ATOM    156  O37 GCD     1      19.510  16.770  23.910  1.00  0.00            
ATOM    157  H75 GCD     1      18.830  16.620  23.240  1.00  0.00            
ATOM    158  C46 GCD     1      21.800  16.150  24.570  1.00  0.00            
ATOM    159  H76 GCD     1      21.750  16.900  25.360  1.00  0.00            
ATOM    160  O38 GCD     1      21.490  14.910  25.050  1.00  0.00            
ATOM    161  O39 GCD     1      23.110  16.070  24.050  1.00  0.00            
ATOM    162  C47 GCD     1      23.360  15.030  23.160  1.00  0.00            
ATOM    163  H77 GCD     1      23.110  14.140  23.760  1.00  0.00            
ATOM    164  C48 GCD     1      24.890  14.880  22.910  1.00  0.00            
ATOM    165  H78 GCD     1      25.340  15.810  22.540  1.00  0.00            
ATOM    166  H79 GCD     1      24.920  14.160  22.090  1.00  0.00            
ATOM    167  O40 GCD     1      25.530  14.310  24.050  1.00  0.00            
ATOM    168  H80 GCD     1      25.790  14.990  24.680  1.00  0.00            
ATOM    169  C1  DP9     2      20.320   9.210  23.070  1.00  0.00            
ATOM    170  N1  DP9     2      21.780   9.220  23.260  1.00  0.00            
ATOM    171  C2  DP9     2      22.690   8.150  23.310  1.00  0.00            
ATOM    172  C3  DP9     2      22.300   7.080  22.330  1.00  0.00            
ATOM    173  O1  DP9     2      21.410   7.160  21.530  1.00  0.00            
ATOM    174  N2  DP9     2      22.920   5.900  22.360  1.00  0.00            
ATOM    175  C4  DP9     2      22.530   4.750  21.650  1.00  0.00            
ATOM    176  C5  DP9     2      22.400   4.650  20.240  1.00  0.00            
ATOM    177  C6  DP9     2      21.970   3.430  19.610  1.00  0.00            
ATOM    178  C7  DP9     2      21.780   2.430  20.530  1.00  0.00            
ATOM    179  C8  DP9     2      21.850   2.580  21.920  1.00  0.00            
ATOM    180  N3  DP9     2      22.270   3.730  22.480  1.00  0.00            
ATOM    181  C9  DP9     2      23.810   8.210  24.070  1.00  0.00            
ATOM    182  O2  DP9     2      24.630   7.210  23.990  1.00  0.00            
ATOM    183  C10 DP9     2      24.170   9.300  25.050  1.00  0.00            
ATOM    184  C11 DP9     2      25.130   9.050  26.040  1.00  0.00            
ATOM    185  C12 DP9     2      25.450  10.180  26.870  1.00  0.00            
ATOM    186  C13 DP9     2      24.850  11.420  26.720  1.00  0.00            
ATOM    187  C14 DP9     2      23.960  11.640  25.700  1.00  0.00            
ATOM    188  C15 DP9     2      23.660  10.570  24.820  1.00  0.00            
ATOM    189  S1  DP9     2      22.600  10.770  23.410  1.00  0.00            
ATOM    190  O3  DP9     2      23.420  10.800  22.240  1.00  0.00            
ATOM    191  O4  DP9     2      21.650  11.860  23.700  1.00  0.00            
ATOM    192  H1  DP9     2      19.990   9.330  22.030  1.00  0.00            
ATOM    193  H2  DP9     2      19.790   8.310  23.420  1.00  0.00            
ATOM    194  H3  DP9     2      19.890   9.930  23.780  1.00  0.00            
ATOM    195  H4  DP9     2      23.480   5.740  23.190  1.00  0.00            
ATOM    196  H5  DP9     2      22.650   5.450  19.540  1.00  0.00            
ATOM    197  H6  DP9     2      21.820   3.320  18.540  1.00  0.00            
ATOM    198  H7  DP9     2      21.440   1.450  20.190  1.00  0.00            
ATOM    199  H8  DP9     2      21.590   1.770  22.600  1.00  0.00            
ATOM    200  H9  DP9     2      25.550   7.500  23.990  1.00  0.00            
ATOM    201  H10 DP9     2      25.660   8.120  26.180  1.00  0.00            
ATOM    202  H11 DP9     2      26.180  10.020  27.660  1.00  0.00            
ATOM    203  H12 DP9     2      25.230  12.220  27.350  1.00  0.00            
ATOM    204  H13 DP9     2      23.630  12.650  25.470  1.00  0.00            
TER
ENDMDL
MODEL        1
ATOM      1  H1  GCD     1      18.590  18.610  28.790  1.00  0.00            
ATOM      2  O1  GCD     1      18.610  18.820  27.850  1.00  0.00            
ATOM      3  C1  GCD     1      19.790  18.210  27.290  1.00  0.00            
ATOM      4  H2  GCD     1      19.780  18.500  26.230  1.00  0.00            
ATOM      5  H3  GCD     1      20.680  18.550  27.820  1.00  0.00            
ATOM      6  C2  GCD     1      19.570  16.670  27.340  1.00  0.00            
ATOM      7  H4  GCD     1      20.440  16.060  27.070  1.00  0.00            
ATOM      8  C3  GCD     1      18.340  16.230  26.510  1.00  0.00            
ATOM      9  H5  GCD     1      17.500  16.930  26.620  1.00  0.00            
ATOM     10  C4  GCD     1      17.860  14.760  26.850  1.00  0.00            
ATOM     11  H6  GCD     1      18.580  14.080  26.380  1.00  0.00            
ATOM     12  O2  GCD     1      16.640  14.420  26.190  1.00  0.00            
ATOM     13  H7  GCD     1      16.650  13.460  26.220  1.00  0.00            
ATOM     14  C5  GCD     1      17.720  14.570  28.340  1.00  0.00            
ATOM     15  H8  GCD     1      17.050  15.370  28.680  1.00  0.00            
ATOM     16  O3  GCD     1      17.410  13.200  28.730  1.00  0.00            
ATOM     17  H9  GCD     1      18.110  12.620  28.420  1.00  0.00            
ATOM     18  C6  GCD     1      19.110  14.880  28.920  1.00  0.00            
ATOM     19  O4  GCD     1      19.310  16.310  28.730  1.00  0.00            
ATOM     20  H10 GCD     1      19.120  14.580  29.970  1.00  0.00            
ATOM     21  O5  GCD     1      20.080  14.120  28.170  1.00  0.00            
ATOM     22  C7  GCD     1      20.700  12.950  28.800  1.00  0.00            
ATOM     23  H11 GCD     1      20.190  12.690  29.740  1.00  0.00            
ATOM     24  C8  GCD     1      20.480  11.690  27.920  1.00  0.00            
ATOM     25  H12 GCD     1      20.870  11.860  26.910  1.00  0.00            
ATOM     26  O6  GCD     1      19.050  11.350  27.860  1.00  0.00            
ATOM     27  H13 GCD     1      18.920  10.660  27.210  1.00  0.00            
ATOM     28  C9  GCD     1      21.250  10.520  28.690  1.00  0.00            
ATOM     29  H14 GCD     1      20.820  10.530  29.700  1.00  0.00            
ATOM     30  O7  GCD     1      21.160   9.230  28.060  1.00  0.00            
ATOM     31  H15 GCD     1      21.880   9.300  27.430  1.00  0.00            
ATOM     32  C10 GCD     1      22.710  10.910  28.860  1.00  0.00            
ATOM     33  H16 GCD     1      23.180  10.080  29.400  1.00  0.00            
ATOM     34  O8  GCD     1      22.900  12.190  29.590  1.00  0.00            
ATOM     35  C11 GCD     1      22.100  13.330  29.100  1.00  0.00            
ATOM     36  H17 GCD     1      22.580  13.720  28.190  1.00  0.00            
ATOM     37  C12 GCD     1      22.180  14.490  30.060  1.00  0.00            
ATOM     38  H18 GCD     1      21.950  15.480  29.650  1.00  0.00            
ATOM     39  H19 GCD     1      23.250  14.470  30.310  1.00  0.00            
ATOM     40  O9  GCD     1      21.390  14.340  31.260  1.00  0.00            
ATOM     41  H20 GCD     1      20.890  15.160  31.360  1.00  0.00            
ATOM     42  O10 GCD     1      23.350  11.150  27.620  1.00  0.00            
ATOM     43  C13 GCD     1      24.600  10.490  27.300  1.00  0.00            
ATOM     44  H21 GCD     1      25.060   9.960  28.150  1.00  0.00            
ATOM     45  C14 GCD     1      24.440   9.490  26.140  1.00  0.00            
ATOM     46  H22 GCD     1      24.140  10.050  25.240  1.00  0.00            
ATOM     47  O11 GCD     1      23.490   8.530  26.440  1.00  0.00            
ATOM     48  H23 GCD     1      23.620   7.810  25.820  1.00  0.00            
ATOM     49  C15 GCD     1      25.740   8.810  25.820  1.00  0.00            
ATOM     50  H24 GCD     1      26.090   8.190  26.660  1.00  0.00            
ATOM     51  O12 GCD     1      25.630   7.930  24.670  1.00  0.00            
ATOM     52  H25 GCD     1      26.230   8.350  24.050  1.00  0.00            
ATOM     53  C16 GCD     1      26.910   9.800  25.620  1.00  0.00            
ATOM     54  H26 GCD     1      27.770   9.130  25.620  1.00  0.00            
ATOM     55  O13 GCD     1      26.980  10.730  26.640  1.00  0.00            
ATOM     56  C17 GCD     1      25.740  11.440  26.800  1.00  0.00            
ATOM     57  H27 GCD     1      25.410  11.810  25.820  1.00  0.00            
ATOM     58  C18 GCD     1      26.010  12.690  27.640  1.00  0.00            
ATOM     59  H28 GCD     1      26.430  12.390  28.610  1.00  0.00            
ATOM     60  H29 GCD     1      25.040  13.200  27.760  1.00  0.00            
ATOM     61  O14 GCD     1      27.010  13.620  27.000  1.00  0.00            
ATOM     62  H30 GCD     1      27.840  13.130  26.950  1.00  0.00            
ATOM     63  O15 GCD     1      26.830  10.470  24.430  1.00  0.00            
ATOM     64  C19 GCD     1      27.980  10.710  23.630  1.00  0.00            
ATOM     65  H31 GCD     1      28.930  10.700  24.180  1.00  0.00            
ATOM     66  C20 GCD     1      28.120   9.460  22.690  1.00  0.00            
ATOM     67  H32 GCD     1      27.090   9.250  22.370  1.00  0.00            
ATOM     68  O16 GCD     1      28.590   8.270  23.400  1.00  0.00            
ATOM     69  H33 GCD     1      28.790   7.610  22.720  1.00  0.00            
ATOM     70  C21 GCD     1      28.990   9.760  21.490  1.00  0.00            
ATOM     71  H34 GCD     1      30.040   9.680  21.820  1.00  0.00            
ATOM     72  O17 GCD     1      28.770   8.730  20.550  1.00  0.00            
ATOM     73  H35 GCD     1      27.880   8.900  20.230  1.00  0.00            
ATOM     74  C22 GCD     1      28.650  11.150  20.860  1.00  0.00            
ATOM     75  H36 GCD     1      29.390  11.250  20.050  1.00  0.00            
ATOM     76  O18 GCD     1      28.680  12.200  21.820  1.00  0.00            
ATOM     77  C23 GCD     1      27.700  11.990  22.870  1.00  0.00            
ATOM     78  H37 GCD     1      26.700  11.990  22.420  1.00  0.00            
ATOM     79  C24 GCD     1      27.970  13.170  23.790  1.00  0.00            
ATOM     80  H38 GCD     1      28.940  13.040  24.290  1.00  0.00            
ATOM     81  H39 GCD     1      27.220  13.150  24.590  1.00  0.00            
ATOM     82  O19 GCD     1      27.710  14.470  23.170  1.00  0.00            
ATOM     83  H40 GCD     1      27.710  15.140  23.860  1.00  0.00            
ATOM     84  O20 GCD     1      27.320  11.070  20.300  1.00  0.00            
ATOM     85  C25 GCD     1      27.270  11.380  18.820  1.00  0.00            
ATOM     86  H41 GCD     1      28.270  11.310  18.370  1.00  0.00            
ATOM     87  C26 GCD     1      26.390  10.190  18.230  1.00  0.00            
ATOM     88  H42 GCD     1      25.480  10.090  18.830  1.00  0.00            
ATOM     89  O21 GCD     1      27.010   8.870  18.310  1.00  0.00            
ATOM     90  H43 GCD     1      26.220   8.330  18.430  1.00  0.00            
ATOM     91  C27 GCD     1      25.960  10.440  16.750  1.00  0.00            
ATOM     92  H44 GCD     1      26.930  10.530  16.240  1.00  0.00            
ATOM     93  O22 GCD     1      25.080   9.410  16.220  1.00  0.00            
ATOM     94  H45 GCD     1      24.200   9.610  16.550  1.00  0.00            
ATOM     95  C28 GCD     1      25.410  11.840  16.640  1.00  0.00            
ATOM     96  H46 GCD     1      25.310  12.000  15.560  1.00  0.00            
ATOM     97  O23 GCD     1      26.330  12.770  17.230  1.00  0.00            
ATOM     98  C29 GCD     1      26.580  12.690  18.600  1.00  0.00            
ATOM     99  H47 GCD     1      25.630  12.720  19.140  1.00  0.00            
ATOM    100  C30 GCD     1      27.450  13.930  18.950  1.00  0.00            
ATOM    101  H48 GCD     1      28.310  13.960  18.260  1.00  0.00            
ATOM    102  H49 GCD     1      27.850  13.790  19.960  1.00  0.00            
ATOM    103  O24 GCD     1      26.820  15.200  19.090  1.00  0.00            
ATOM    104  H50 GCD     1      26.780  15.580  18.200  1.00  0.00            
ATOM    105  O25 GCD     1      24.150  11.930  17.210  1.00  0.00            
ATOM    106  C31 GCD     1      23.030  11.980  16.290  1.00  0.00            
ATOM    107  H51 GCD     1      23.360  11.440  15.390  1.00  0.00            
ATOM    108  C32 GCD     1      21.920  11.180  16.940  1.00  0.00            
ATOM    109  H52 GCD     1      21.820  11.540  17.970  1.00  0.00            
ATOM    110  O26 GCD     1      22.380   9.790  17.020  1.00  0.00            
ATOM    111  H53 GCD     1      21.800   9.240  17.560  1.00  0.00            
ATOM    112  C33 GCD     1      20.600  11.390  16.220  1.00  0.00            
ATOM    113  H54 GCD     1      20.580  10.920  15.220  1.00  0.00            
ATOM    114  O27 GCD     1      19.620  10.810  17.070  1.00  0.00            
ATOM    115  H55 GCD     1      19.190  11.580  17.460  1.00  0.00            
ATOM    116  C34 GCD     1      20.300  12.850  16.030  1.00  0.00            
ATOM    117  H56 GCD     1      19.360  13.010  15.490  1.00  0.00            
ATOM    118  O28 GCD     1      21.370  13.400  15.310  1.00  0.00            
ATOM    119  C35 GCD     1      22.560  13.430  16.080  1.00  0.00            
ATOM    120  H57 GCD     1      22.420  13.950  17.040  1.00  0.00            
ATOM    121  C36 GCD     1      23.640  14.200  15.320  1.00  0.00            
ATOM    122  H58 GCD     1      23.970  13.570  14.480  1.00  0.00            
ATOM    123  H59 GCD     1      24.560  14.310  15.920  1.00  0.00            
ATOM    124  O29 GCD     1      23.210  15.470  15.000  1.00  0.00            
ATOM    125  H60 GCD     1      23.690  16.090  15.560  1.00  0.00            
ATOM    126  O30 GCD     1      20.170  13.510  17.260  1.00  0.00            
ATOM    127  C37 GCD     1      18.960  14.220  17.520  1.00  0.00            
ATOM    128  H61 GCD     1      18.470  14.390  16.560  1.00  0.00            
ATOM    129  C38 GCD     1      18.010  13.520  18.520  1.00  0.00            
ATOM    130  H62 GCD     1      18.610  13.240  19.400  1.00  0.00            
ATOM    131  O31 GCD     1      17.480  12.440  17.830  1.00  0.00            
ATOM    132  H63 GCD     1      16.730  12.040  18.280  1.00  0.00            
ATOM    133  C39 GCD     1      16.920  14.530  18.940  1.00  0.00            
ATOM    134  H64 GCD     1      16.440  14.920  18.030  1.00  0.00            
ATOM    135  O32 GCD     1      15.960  14.080  19.890  1.00  0.00            
ATOM    136  H65 GCD     1      16.180  14.570  20.700  1.00  0.00            
ATOM    137  C40 GCD     1      17.460  15.800  19.500  1.00  0.00            
ATOM    138  H66 GCD     1      16.640  16.520  19.650  1.00  0.00            
ATOM    139  O33 GCD     1      18.310  16.350  18.510  1.00  0.00            
ATOM    140  C41 GCD     1      19.410  15.560  18.080  1.00  0.00            
ATOM    141  H67 GCD     1      20.100  15.250  18.880  1.00  0.00            
ATOM    142  C42 GCD     1      20.170  16.480  17.140  1.00  0.00            
ATOM    143  H68 GCD     1      21.150  16.010  16.990  1.00  0.00            
ATOM    144  H69 GCD     1      20.290  17.490  17.550  1.00  0.00            
ATOM    145  O34 GCD     1      19.670  16.710  15.880  1.00  0.00            
ATOM    146  H70 GCD     1      20.270  17.400  15.560  1.00  0.00            
ATOM    147  O35 GCD     1      18.240  15.530  20.700  1.00  0.00            
ATOM    148  C43 GCD     1      18.120  16.420  21.770  1.00  0.00            
ATOM    149  H71 GCD     1      17.960  17.400  21.310  1.00  0.00            
ATOM    150  C44 GCD     1      16.980  15.980  22.670  1.00  0.00            
ATOM    151  H72 GCD     1      17.350  15.060  23.150  1.00  0.00            
ATOM    152  O36 GCD     1      15.730  15.690  22.080  1.00  0.00            
ATOM    153  H73 GCD     1      15.230  16.500  21.920  1.00  0.00            
ATOM    154  C45 GCD     1      16.830  17.040  23.770  1.00  0.00            
ATOM    155  H74 GCD     1      16.420  17.960  23.350  1.00  0.00            
ATOM    156  O37 GCD     1      15.770  16.690  24.720  1.00  0.00            
ATOM    157  H75 GCD     1      15.900  15.780  25.020  1.00  0.00            
ATOM    158  C46 GCD     1      18.220  17.250  24.440  1.00  0.00            
ATOM    159  H76 GCD     1      18.070  18.110  25.100  1.00  0.00            
ATOM    160  O38 GCD     1      18.690  16.200  25.220  1.00  0.00            
ATOM    161  O39 GCD     1      19.290  17.540  23.530  1.00  0.00            
ATOM    162  C47 GCD     1      19.450  16.470  22.520  1.00  0.00            
ATOM    163  H77 GCD     1      19.700  15.510  23.010  1.00  0.00            
ATOM    164  C48 GCD     1      20.580  16.750  21.540  1.00  0.00            
ATOM    165  H78 GCD     1      20.480  17.650  20.930  1.00  0.00            
ATOM    166  H79 GCD     1      20.650  15.950  20.800  1.00  0.00            
ATOM    167  O40 GCD     1      21.760  16.740  22.270  1.00  0.00            
ATOM    168  H80 GCD     1      22.500  17.050  21.750  1.00  0.00            
ATOM    169  C1  DP9     2      20.650   9.430  24.220  1.00  0.00            
ATOM    170  N1  DP9     2      21.120  10.580  23.440  1.00  0.00            
ATOM    171  C2  DP9     2      22.310  10.660  22.630  1.00  0.00            
ATOM    172  C3  DP9     2      22.560   9.350  21.910  1.00  0.00            
ATOM    173  O1  DP9     2      21.750   8.440  21.810  1.00  0.00            
ATOM    174  N2  DP9     2      23.760   9.240  21.250  1.00  0.00            
ATOM    175  C4  DP9     2      24.270   8.090  20.670  1.00  0.00            
ATOM    176  C5  DP9     2      23.750   7.430  19.570  1.00  0.00            
ATOM    177  C6  DP9     2      24.440   6.360  18.980  1.00  0.00            
ATOM    178  C7  DP9     2      25.720   5.960  19.490  1.00  0.00            
ATOM    179  C8  DP9     2      26.230   6.760  20.510  1.00  0.00            
ATOM    180  N3  DP9     2      25.520   7.830  21.140  1.00  0.00            
ATOM    181  C9  DP9     2      23.070  11.800  22.660  1.00  0.00            
ATOM    182  O2  DP9     2      24.200  11.780  22.000  1.00  0.00            
ATOM    183  C10 DP9     2      22.900  12.950  23.520  1.00  0.00            
ATOM    184  C11 DP9     2      24.000  13.690  23.890  1.00  0.00            
ATOM    185  C12 DP9     2      23.760  14.780  24.750  1.00  0.00            
ATOM    186  C13 DP9     2      22.500  15.130  25.270  1.00  0.00            
ATOM    187  C14 DP9     2      21.380  14.380  24.860  1.00  0.00            
ATOM    188  C15 DP9     2      21.600  13.210  24.040  1.00  0.00            
ATOM    189  S1  DP9     2      20.290  12.110  23.670  1.00  0.00            
ATOM    190  O3  DP9     2      19.700  12.520  22.360  1.00  0.00            
ATOM    191  O4  DP9     2      19.470  12.060  24.890  1.00  0.00            
ATOM    192  H1  DP9     2      20.320   9.630  25.250  1.00  0.00            
ATOM    193  H2  DP9     2      19.780   8.960  23.740  1.00  0.00            
ATOM    194  H3  DP9     2      21.390   8.630  24.340  1.00  0.00            
ATOM    195  H4  DP9     2      24.510   9.910  21.360  1.00  0.00            
ATOM    196  H5  DP9     2      22.800   7.760  19.170  1.00  0.00            
ATOM    197  H6  DP9     2      24.050   5.860  18.100  1.00  0.00            
ATOM    198  H7  DP9     2      26.290   5.160  19.030  1.00  0.00            
ATOM    199  H8  DP9     2      27.150   6.390  20.960  1.00  0.00            
ATOM    200  H9  DP9     2      24.310  12.640  21.560  1.00  0.00            
ATOM    201  H10 DP9     2      25.010  13.340  23.680  1.00  0.00            
ATOM    202  H11 DP9     2      24.630  15.390  25.000  1.00  0.00            
ATOM    203  H12 DP9     2      22.450  16.100  25.750  1.00  0.00            
ATOM    204  H13 DP9     2      20.380  14.470  25.280  1.00  0.00            
TER
ENDMDL
MODEL        1
ATOM      1  H1  GCD     1      19.300  16.140  28.100  1.00  0.00            
ATOM      2  O1  GCD     1      19.620  15.960  27.210  1.00  0.00            
ATOM      3  C1  GCD     1      20.050  14.610  26.970  1.00  0.00            
ATOM      4  H2  GCD     1      20.710  14.640  26.090  1.00  0.00            
ATOM      5  H3  GCD     1      20.580  14.290  27.880  1.00  0.00            
ATOM      6  C2  GCD     1      18.860  13.700  26.610  1.00  0.00            
ATOM      7  H4  GCD     1      19.180  12.720  26.250  1.00  0.00            
ATOM      8  C3  GCD     1      18.130  14.310  25.340  1.00  0.00            
ATOM      9  H5  GCD     1      17.910  15.370  25.510  1.00  0.00            
ATOM     10  C4  GCD     1      16.810  13.500  25.080  1.00  0.00            
ATOM     11  H6  GCD     1      17.190  12.580  24.630  1.00  0.00            
ATOM     12  O2  GCD     1      16.040  14.180  24.080  1.00  0.00            
ATOM     13  H7  GCD     1      16.530  14.830  23.580  1.00  0.00            
ATOM     14  C5  GCD     1      16.050  13.420  26.360  1.00  0.00            
ATOM     15  H8  GCD     1      15.920  14.490  26.580  1.00  0.00            
ATOM     16  O3  GCD     1      14.770  12.820  26.210  1.00  0.00            
ATOM     17  H9  GCD     1      14.840  11.880  26.010  1.00  0.00            
ATOM     18  C6  GCD     1      16.890  12.750  27.440  1.00  0.00            
ATOM     19  O4  GCD     1      17.980  13.650  27.680  1.00  0.00            
ATOM     20  H10 GCD     1      16.390  12.630  28.400  1.00  0.00            
ATOM     21  O5  GCD     1      17.290  11.450  26.920  1.00  0.00            
ATOM     22  C7  GCD     1      16.520  10.330  27.340  1.00  0.00            
ATOM     23  H11 GCD     1      15.670  10.630  27.960  1.00  0.00            
ATOM     24  C8  GCD     1      16.210   9.520  26.140  1.00  0.00            
ATOM     25  H12 GCD     1      17.100   9.210  25.580  1.00  0.00            
ATOM     26  O6  GCD     1      15.230  10.240  25.340  1.00  0.00            
ATOM     27  H13 GCD     1      14.740   9.670  24.740  1.00  0.00            
ATOM     28  C9  GCD     1      15.560   8.240  26.680  1.00  0.00            
ATOM     29  H14 GCD     1      14.690   8.440  27.320  1.00  0.00            
ATOM     30  O7  GCD     1      15.110   7.470  25.520  1.00  0.00            
ATOM     31  H15 GCD     1      15.730   6.730  25.510  1.00  0.00            
ATOM     32  C10 GCD     1      16.520   7.420  27.560  1.00  0.00            
ATOM     33  H16 GCD     1      16.020   6.640  28.150  1.00  0.00            
ATOM     34  O8  GCD     1      17.000   8.290  28.560  1.00  0.00            
ATOM     35  C11 GCD     1      17.540   9.580  28.220  1.00  0.00            
ATOM     36  H17 GCD     1      18.440   9.380  27.630  1.00  0.00            
ATOM     37  C12 GCD     1      17.800  10.310  29.540  1.00  0.00            
ATOM     38  H18 GCD     1      16.940  10.710  30.080  1.00  0.00            
ATOM     39  H19 GCD     1      18.340  11.220  29.240  1.00  0.00            
ATOM     40  O9  GCD     1      18.630   9.500  30.360  1.00  0.00            
ATOM     41  H20 GCD     1      18.380   8.570  30.340  1.00  0.00            
ATOM     42  O10 GCD     1      17.520   6.780  26.710  1.00  0.00            
ATOM     43  C13 GCD     1      17.910   5.490  27.060  1.00  0.00            
ATOM     44  H21 GCD     1      17.660   5.230  28.100  1.00  0.00            
ATOM     45  C14 GCD     1      17.300   4.510  26.040  1.00  0.00            
ATOM     46  H22 GCD     1      17.740   4.790  25.080  1.00  0.00            
ATOM     47  O11 GCD     1      15.870   4.590  26.010  1.00  0.00            
ATOM     48  H23 GCD     1      15.600   3.920  25.380  1.00  0.00            
ATOM     49  C15 GCD     1      17.740   3.090  26.380  1.00  0.00            
ATOM     50  H24 GCD     1      17.320   2.790  27.350  1.00  0.00            
ATOM     51  O12 GCD     1      17.320   2.080  25.460  1.00  0.00            
ATOM     52  H25 GCD     1      18.000   1.960  24.790  1.00  0.00            
ATOM     53  C16 GCD     1      19.240   3.030  26.440  1.00  0.00            
ATOM     54  H26 GCD     1      19.520   2.040  26.820  1.00  0.00            
ATOM     55  O13 GCD     1      19.740   4.030  27.260  1.00  0.00            
ATOM     56  C17 GCD     1      19.410   5.430  26.980  1.00  0.00            
ATOM     57  H27 GCD     1      19.730   5.750  25.980  1.00  0.00            
ATOM     58  C18 GCD     1      20.040   6.350  28.060  1.00  0.00            
ATOM     59  H28 GCD     1      19.710   6.150  29.090  1.00  0.00            
ATOM     60  H29 GCD     1      19.790   7.420  27.980  1.00  0.00            
ATOM     61  O14 GCD     1      21.490   6.340  27.930  1.00  0.00            
ATOM     62  H30 GCD     1      21.720   5.480  28.290  1.00  0.00            
ATOM     63  O15 GCD     1      19.780   3.280  25.150  1.00  0.00            
ATOM     64  C19 GCD     1      20.930   2.500  24.770  1.00  0.00            
ATOM     65  H31 GCD     1      21.250   2.000  25.690  1.00  0.00            
ATOM     66  C20 GCD     1      20.580   1.550  23.560  1.00  0.00            
ATOM     67  H32 GCD     1      19.950   2.090  22.840  1.00  0.00            
ATOM     68  O16 GCD     1      19.750   0.470  24.030  1.00  0.00            
ATOM     69  H33 GCD     1      20.230  -0.090  24.650  1.00  0.00            
ATOM     70  C21 GCD     1      21.760   0.880  22.840  1.00  0.00            
ATOM     71  H34 GCD     1      22.250   0.170  23.520  1.00  0.00            
ATOM     72  O17 GCD     1      21.530   0.090  21.660  1.00  0.00            
ATOM     73  H35 GCD     1      21.550   0.740  20.940  1.00  0.00            
ATOM     74  C22 GCD     1      22.780   1.920  22.520  1.00  0.00            
ATOM     75  H36 GCD     1      23.630   1.370  22.110  1.00  0.00            
ATOM     76  O18 GCD     1      23.150   2.630  23.720  1.00  0.00            
ATOM     77  C23 GCD     1      22.080   3.380  24.330  1.00  0.00            
ATOM     78  H37 GCD     1      21.730   4.050  23.530  1.00  0.00            
ATOM     79  C24 GCD     1      22.490   4.240  25.520  1.00  0.00            
ATOM     80  H38 GCD     1      23.030   3.560  26.180  1.00  0.00            
ATOM     81  H39 GCD     1      21.560   4.670  25.910  1.00  0.00            
ATOM     82  O19 GCD     1      23.350   5.300  25.130  1.00  0.00            
ATOM     83  H40 GCD     1      24.070   4.760  24.760  1.00  0.00            
ATOM     84  O20 GCD     1      22.240   2.780  21.490  1.00  0.00            
ATOM     85  C25 GCD     1      23.080   2.900  20.370  1.00  0.00            
ATOM     86  H41 GCD     1      23.900   2.180  20.340  1.00  0.00            
ATOM     87  C26 GCD     1      22.210   2.740  19.130  1.00  0.00            
ATOM     88  H42 GCD     1      21.360   3.420  19.210  1.00  0.00            
ATOM     89  O21 GCD     1      21.710   1.410  18.990  1.00  0.00            
ATOM     90  H43 GCD     1      22.390   0.810  18.670  1.00  0.00            
ATOM     91  C27 GCD     1      23.080   3.030  17.900  1.00  0.00            
ATOM     92  H44 GCD     1      23.820   2.220  17.930  1.00  0.00            
ATOM     93  O22 GCD     1      22.330   3.030  16.690  1.00  0.00            
ATOM     94  H45 GCD     1      22.060   3.940  16.500  1.00  0.00            
ATOM     95  C28 GCD     1      23.810   4.350  18.090  1.00  0.00            
ATOM     96  H46 GCD     1      24.480   4.540  17.250  1.00  0.00            
ATOM     97  O23 GCD     1      24.550   4.260  19.240  1.00  0.00            
ATOM     98  C29 GCD     1      23.770   4.240  20.410  1.00  0.00            
ATOM     99  H47 GCD     1      23.070   5.090  20.380  1.00  0.00            
ATOM    100  C30 GCD     1      24.660   4.360  21.660  1.00  0.00            
ATOM    101  H48 GCD     1      25.270   3.480  21.910  1.00  0.00            
ATOM    102  H49 GCD     1      24.000   4.520  22.530  1.00  0.00            
ATOM    103  O24 GCD     1      25.470   5.580  21.680  1.00  0.00            
ATOM    104  H50 GCD     1      26.200   5.400  21.070  1.00  0.00            
ATOM    105  O25 GCD     1      22.840   5.490  18.170  1.00  0.00            
ATOM    106  C31 GCD     1      23.080   6.610  17.290  1.00  0.00            
ATOM    107  H51 GCD     1      23.940   6.410  16.630  1.00  0.00            
ATOM    108  C32 GCD     1      21.830   6.900  16.430  1.00  0.00            
ATOM    109  H52 GCD     1      21.070   7.020  17.210  1.00  0.00            
ATOM    110  O26 GCD     1      21.510   5.840  15.520  1.00  0.00            
ATOM    111  H53 GCD     1      20.560   5.860  15.350  1.00  0.00            
ATOM    112  C33 GCD     1      21.880   8.170  15.580  1.00  0.00            
ATOM    113  H54 GCD     1      22.540   7.920  14.740  1.00  0.00            
ATOM    114  O27 GCD     1      20.530   8.520  15.050  1.00  0.00            
ATOM    115  H55 GCD     1      20.030   8.960  15.760  1.00  0.00            
ATOM    116  C34 GCD     1      22.460   9.340  16.390  1.00  0.00            
ATOM    117  H56 GCD     1      22.810  10.220  15.850  1.00  0.00            
ATOM    118  O28 GCD     1      23.610   8.960  17.060  1.00  0.00            
ATOM    119  C35 GCD     1      23.510   7.880  17.990  1.00  0.00            
ATOM    120  H57 GCD     1      22.740   8.110  18.730  1.00  0.00            
ATOM    121  C36 GCD     1      24.770   7.660  18.810  1.00  0.00            
ATOM    122  H58 GCD     1      25.630   7.650  18.130  1.00  0.00            
ATOM    123  H59 GCD     1      24.710   6.750  19.430  1.00  0.00            
ATOM    124  O29 GCD     1      24.890   8.740  19.710  1.00  0.00            
ATOM    125  H60 GCD     1      25.680   8.560  20.240  1.00  0.00            
ATOM    126  O30 GCD     1      21.410   9.670  17.230  1.00  0.00            
ATOM    127  C37 GCD     1      20.770  10.940  17.120  1.00  0.00            
ATOM    128  H61 GCD     1      20.660  11.280  16.080  1.00  0.00            
ATOM    129  C38 GCD     1      19.370  10.710  17.700  1.00  0.00            
ATOM    130  H62 GCD     1      19.550  10.230  18.680  1.00  0.00            
ATOM    131  O31 GCD     1      18.490   9.910  16.920  1.00  0.00            
ATOM    132  H63 GCD     1      17.690  10.160  17.390  1.00  0.00            
ATOM    133  C39 GCD     1      18.660  11.990  18.010  1.00  0.00            
ATOM    134  H64 GCD     1      18.320  12.360  17.030  1.00  0.00            
ATOM    135  O32 GCD     1      17.550  11.750  18.860  1.00  0.00            
ATOM    136  H65 GCD     1      17.970  11.250  19.570  1.00  0.00            
ATOM    137  C40 GCD     1      19.610  12.960  18.650  1.00  0.00            
ATOM    138  H66 GCD     1      19.080  13.900  18.490  1.00  0.00            
ATOM    139  O33 GCD     1      20.900  13.050  18.090  1.00  0.00            
ATOM    140  C41 GCD     1      21.580  11.880  17.970  1.00  0.00            
ATOM    141  H67 GCD     1      21.620  11.560  19.020  1.00  0.00            
ATOM    142  C42 GCD     1      23.030  12.240  17.620  1.00  0.00            
ATOM    143  H68 GCD     1      23.600  11.300  17.630  1.00  0.00            
ATOM    144  H69 GCD     1      23.460  12.840  18.440  1.00  0.00            
ATOM    145  O34 GCD     1      23.320  13.010  16.480  1.00  0.00            
ATOM    146  H70 GCD     1      24.220  13.340  16.570  1.00  0.00            
ATOM    147  O35 GCD     1      19.570  12.810  20.060  1.00  0.00            
ATOM    148  C43 GCD     1      19.700  14.070  20.770  1.00  0.00            
ATOM    149  H71 GCD     1      20.050  14.810  20.040  1.00  0.00            
ATOM    150  C44 GCD     1      18.250  14.540  21.380  1.00  0.00            
ATOM    151  H72 GCD     1      17.700  13.690  21.820  1.00  0.00            
ATOM    152  O36 GCD     1      17.540  14.800  20.210  1.00  0.00            
ATOM    153  H73 GCD     1      17.760  15.730  20.070  1.00  0.00            
ATOM    154  C45 GCD     1      18.450  15.710  22.360  1.00  0.00            
ATOM    155  H74 GCD     1      18.830  16.520  21.720  1.00  0.00            
ATOM    156  O37 GCD     1      17.160  16.160  22.840  1.00  0.00            
ATOM    157  H75 GCD     1      16.700  16.690  22.190  1.00  0.00            
ATOM    158  C46 GCD     1      19.350  15.180  23.500  1.00  0.00            
ATOM    159  H76 GCD     1      19.490  15.980  24.240  1.00  0.00            
ATOM    160  O38 GCD     1      18.870  14.030  24.140  1.00  0.00            
ATOM    161  O39 GCD     1      20.610  14.800  22.890  1.00  0.00            
ATOM    162  C47 GCD     1      20.580  13.760  21.940  1.00  0.00            
ATOM    163  H77 GCD     1      20.190  12.910  22.510  1.00  0.00            
ATOM    164  C48 GCD     1      22.040  13.470  21.510  1.00  0.00            
ATOM    165  H78 GCD     1      22.410  14.500  21.410  1.00  0.00            
ATOM    166  H79 GCD     1      22.180  12.880  20.590  1.00  0.00            
ATOM    167  O40 GCD     1      22.630  12.740  22.610  1.00  0.00            
ATOM    168  H80 GCD     1      22.580  13.280  23.410  1.00  0.00            
ATOM    169  C1  DP9     2      15.720   7.760  22.480  1.00  0.00            
ATOM    170  N1  DP9     2      17.190   7.910  22.650  1.00  0.00            
ATOM    171  C2  DP9     2      18.080   6.800  22.700  1.00  0.00            
ATOM    172  C3  DP9     2      17.610   5.530  22.030  1.00  0.00            
ATOM    173  O1  DP9     2      16.620   5.390  21.360  1.00  0.00            
ATOM    174  N2  DP9     2      18.240   4.400  22.350  1.00  0.00            
ATOM    175  C4  DP9     2      17.910   3.160  21.820  1.00  0.00            
ATOM    176  C5  DP9     2      18.670   2.750  20.760  1.00  0.00            
ATOM    177  C6  DP9     2      18.470   1.420  20.330  1.00  0.00            
ATOM    178  C7  DP9     2      17.550   0.690  21.000  1.00  0.00            
ATOM    179  C8  DP9     2      16.860   1.170  22.090  1.00  0.00            
ATOM    180  N3  DP9     2      17.030   2.410  22.480  1.00  0.00            
ATOM    181  C9  DP9     2      19.320   6.950  23.270  1.00  0.00            
ATOM    182  O2  DP9     2      20.260   6.050  23.050  1.00  0.00            
ATOM    183  C10 DP9     2      19.880   8.160  23.950  1.00  0.00            
ATOM    184  C11 DP9     2      20.890   8.110  24.930  1.00  0.00            
ATOM    185  C12 DP9     2      21.260   9.330  25.530  1.00  0.00            
ATOM    186  C13 DP9     2      20.830  10.600  25.050  1.00  0.00            
ATOM    187  C14 DP9     2      19.920  10.580  24.000  1.00  0.00            
ATOM    188  C15 DP9     2      19.330   9.380  23.580  1.00  0.00            
ATOM    189  S1  DP9     2      17.980   9.420  22.480  1.00  0.00            
ATOM    190  O3  DP9     2      18.650   9.480  21.150  1.00  0.00            
ATOM    191  O4  DP9     2      17.110  10.530  22.930  1.00  0.00            
ATOM    192  H1  DP9     2      15.320   6.860  22.970  1.00  0.00            
ATOM    193  H2  DP9     2      15.150   8.610  22.860  1.00  0.00            
ATOM    194  H3  DP9     2      15.560   7.540  21.420  1.00  0.00            
ATOM    195  H4  DP9     2      19.180   4.490  22.720  1.00  0.00            
ATOM    196  H5  DP9     2      19.180   3.520  20.180  1.00  0.00            
ATOM    197  H6  DP9     2      18.880   1.060  19.380  1.00  0.00            
ATOM    198  H7  DP9     2      17.480  -0.350  20.680  1.00  0.00            
ATOM    199  H8  DP9     2      16.050   0.650  22.600  1.00  0.00            
ATOM    200  H9  DP9     2      21.000   6.640  22.840  1.00  0.00            
ATOM    201  H10 DP9     2      21.140   7.130  25.320  1.00  0.00            
ATOM    202  H11 DP9     2      21.860   9.450  26.430  1.00  0.00            
ATOM    203  H12 DP9     2      21.130  11.530  25.510  1.00  0.00            
ATOM    204  H13 DP9     2      19.530  11.490  23.540  1.00  0.00            
TER
ENDMDL
MODEL        1
ATOM      1  H1  GCD     1      20.340  17.490  29.000  1.00  0.00            
ATOM      2  O1  GCD     1      19.810  17.490  28.200  1.00  0.00            
ATOM      3  C1  GCD     1      20.440  16.400  27.480  1.00  0.00            
ATOM      4  H2  GCD     1      20.750  16.900  26.550  1.00  0.00            
ATOM      5  H3  GCD     1      21.300  16.080  28.080  1.00  0.00            
ATOM      6  C2  GCD     1      19.620  15.230  27.050  1.00  0.00            
ATOM      7  H4  GCD     1      20.230  14.700  26.310  1.00  0.00            
ATOM      8  C3  GCD     1      18.320  15.610  26.480  1.00  0.00            
ATOM      9  H5  GCD     1      17.880  16.280  27.220  1.00  0.00            
ATOM     10  C4  GCD     1      17.420  14.380  26.360  1.00  0.00            
ATOM     11  H6  GCD     1      17.790  13.710  25.570  1.00  0.00            
ATOM     12  O2  GCD     1      16.160  14.800  26.040  1.00  0.00            
ATOM     13  H7  GCD     1      16.120  15.340  25.240  1.00  0.00            
ATOM     14  C5  GCD     1      17.380  13.480  27.610  1.00  0.00            
ATOM     15  H8  GCD     1      17.030  14.070  28.460  1.00  0.00            
ATOM     16  O3  GCD     1      16.580  12.310  27.440  1.00  0.00            
ATOM     17  H9  GCD     1      15.730  12.470  27.020  1.00  0.00            
ATOM     18  C6  GCD     1      18.800  13.230  28.060  1.00  0.00            
ATOM     19  O4  GCD     1      19.380  14.470  28.220  1.00  0.00            
ATOM     20  H10 GCD     1      18.790  12.730  29.040  1.00  0.00            
ATOM     21  O5  GCD     1      19.540  12.420  27.110  1.00  0.00            
ATOM     22  C7  GCD     1      20.270  11.270  27.680  1.00  0.00            
ATOM     23  H11 GCD     1      19.960  11.040  28.710  1.00  0.00            
ATOM     24  C8  GCD     1      19.990  10.030  26.830  1.00  0.00            
ATOM     25  H12 GCD     1      20.360  10.150  25.800  1.00  0.00            
ATOM     26  O6  GCD     1      18.570   9.930  26.800  1.00  0.00            
ATOM     27  H13 GCD     1      18.300  10.830  26.580  1.00  0.00            
ATOM     28  C9  GCD     1      20.680   8.820  27.470  1.00  0.00            
ATOM     29  H14 GCD     1      20.220   8.740  28.460  1.00  0.00            
ATOM     30  O7  GCD     1      20.360   7.660  26.730  1.00  0.00            
ATOM     31  H15 GCD     1      19.390   7.690  26.760  1.00  0.00            
ATOM     32  C10 GCD     1      22.230   9.150  27.650  1.00  0.00            
ATOM     33  H16 GCD     1      22.720   8.390  28.270  1.00  0.00            
ATOM     34  O8  GCD     1      22.370  10.360  28.280  1.00  0.00            
ATOM     35  C11 GCD     1      21.800  11.500  27.700  1.00  0.00            
ATOM     36  H17 GCD     1      22.220  11.650  26.700  1.00  0.00            
ATOM     37  C12 GCD     1      22.210  12.610  28.550  1.00  0.00            
ATOM     38  H18 GCD     1      21.970  13.540  28.010  1.00  0.00            
ATOM     39  H19 GCD     1      23.300  12.750  28.640  1.00  0.00            
ATOM     40  O9  GCD     1      21.570  12.550  29.840  1.00  0.00            
ATOM     41  H20 GCD     1      22.010  13.250  30.330  1.00  0.00            
ATOM     42  O10 GCD     1      22.970   9.220  26.410  1.00  0.00            
ATOM     43  C13 GCD     1      24.110   8.420  26.360  1.00  0.00            
ATOM     44  H21 GCD     1      24.260   7.960  27.350  1.00  0.00            
ATOM     45  C14 GCD     1      23.880   7.390  25.260  1.00  0.00            
ATOM     46  H22 GCD     1      23.690   8.030  24.400  1.00  0.00            
ATOM     47  O11 GCD     1      22.780   6.510  25.510  1.00  0.00            
ATOM     48  H23 GCD     1      22.030   7.020  25.820  1.00  0.00            
ATOM     49  C15 GCD     1      25.160   6.590  25.050  1.00  0.00            
ATOM     50  H24 GCD     1      25.480   5.990  25.920  1.00  0.00            
ATOM     51  O12 GCD     1      25.050   5.660  23.980  1.00  0.00            
ATOM     52  H25 GCD     1      24.190   5.270  24.150  1.00  0.00            
ATOM     53  C16 GCD     1      26.330   7.550  25.040  1.00  0.00            
ATOM     54  H26 GCD     1      27.290   7.040  24.990  1.00  0.00            
ATOM     55  O13 GCD     1      26.360   8.420  26.190  1.00  0.00            
ATOM     56  C17 GCD     1      25.320   9.330  26.190  1.00  0.00            
ATOM     57  H27 GCD     1      25.330  10.030  25.350  1.00  0.00            
ATOM     58  C18 GCD     1      25.460  10.190  27.380  1.00  0.00            
ATOM     59  H28 GCD     1      25.340   9.650  28.340  1.00  0.00            
ATOM     60  H29 GCD     1      24.600  10.870  27.330  1.00  0.00            
ATOM     61  O14 GCD     1      26.660  11.040  27.300  1.00  0.00            
ATOM     62  H30 GCD     1      27.460  10.520  27.440  1.00  0.00            
ATOM     63  O15 GCD     1      26.380   8.410  23.840  1.00  0.00            
ATOM     64  C19 GCD     1      27.650   8.360  23.220  1.00  0.00            
ATOM     65  H31 GCD     1      28.390   8.030  23.960  1.00  0.00            
ATOM     66  C20 GCD     1      27.460   7.480  21.970  1.00  0.00            
ATOM     67  H32 GCD     1      26.510   7.750  21.480  1.00  0.00            
ATOM     68  O16 GCD     1      27.250   6.060  22.380  1.00  0.00            
ATOM     69  H33 GCD     1      26.450   6.110  22.910  1.00  0.00            
ATOM     70  C21 GCD     1      28.550   7.630  20.960  1.00  0.00            
ATOM     71  H34 GCD     1      29.520   7.370  21.410  1.00  0.00            
ATOM     72  O17 GCD     1      28.290   6.930  19.760  1.00  0.00            
ATOM     73  H35 GCD     1      27.580   7.340  19.250  1.00  0.00            
ATOM     74  C22 GCD     1      28.820   9.120  20.680  1.00  0.00            
ATOM     75  H36 GCD     1      29.670   9.200  20.000  1.00  0.00            
ATOM     76  O18 GCD     1      29.020   9.800  21.860  1.00  0.00            
ATOM     77  C23 GCD     1      27.940   9.770  22.810  1.00  0.00            
ATOM     78  H37 GCD     1      27.110  10.200  22.240  1.00  0.00            
ATOM     79  C24 GCD     1      28.250  10.650  24.060  1.00  0.00            
ATOM     80  H38 GCD     1      29.170  10.320  24.570  1.00  0.00            
ATOM     81  H39 GCD     1      27.450  10.530  24.810  1.00  0.00            
ATOM     82  O19 GCD     1      28.390  12.000  23.820  1.00  0.00            
ATOM     83  H40 GCD     1      28.940  12.060  23.030  1.00  0.00            
ATOM     84  O20 GCD     1      27.680   9.650  20.020  1.00  0.00            
ATOM     85  C25 GCD     1      27.800  10.170  18.750  1.00  0.00            
ATOM     86  H41 GCD     1      28.810  10.120  18.310  1.00  0.00            
ATOM     87  C26 GCD     1      26.900   9.600  17.730  1.00  0.00            
ATOM     88  H42 GCD     1      25.900   9.600  18.190  1.00  0.00            
ATOM     89  O21 GCD     1      27.340   8.240  17.500  1.00  0.00            
ATOM     90  H43 GCD     1      28.280   8.190  17.320  1.00  0.00            
ATOM     91  C27 GCD     1      26.800  10.430  16.420  1.00  0.00            
ATOM     92  H44 GCD     1      27.790  10.380  15.950  1.00  0.00            
ATOM     93  O22 GCD     1      25.770   9.870  15.620  1.00  0.00            
ATOM     94  H45 GCD     1      24.900  10.240  15.820  1.00  0.00            
ATOM     95  C28 GCD     1      26.520  11.870  16.850  1.00  0.00            
ATOM     96  H46 GCD     1      26.680  12.500  15.970  1.00  0.00            
ATOM     97  O23 GCD     1      27.500  12.330  17.750  1.00  0.00            
ATOM     98  C29 GCD     1      27.450  11.660  19.010  1.00  0.00            
ATOM     99  H47 GCD     1      26.460  11.810  19.460  1.00  0.00            
ATOM    100  C30 GCD     1      28.500  12.300  19.820  1.00  0.00            
ATOM    101  H48 GCD     1      29.530  12.140  19.470  1.00  0.00            
ATOM    102  H49 GCD     1      28.600  11.950  20.860  1.00  0.00            
ATOM    103  O24 GCD     1      28.360  13.730  19.900  1.00  0.00            
ATOM    104  H50 GCD     1      28.540  14.020  19.000  1.00  0.00            
ATOM    105  O25 GCD     1      25.180  12.150  17.320  1.00  0.00            
ATOM    106  C31 GCD     1      24.400  13.050  16.510  1.00  0.00            
ATOM    107  H51 GCD     1      24.900  13.150  15.530  1.00  0.00            
ATOM    108  C32 GCD     1      23.080  12.420  16.430  1.00  0.00            
ATOM    109  H52 GCD     1      22.660  12.250  17.430  1.00  0.00            
ATOM    110  O26 GCD     1      23.180  11.190  15.620  1.00  0.00            
ATOM    111  H53 GCD     1      23.590  11.330  14.760  1.00  0.00            
ATOM    112  C33 GCD     1      22.040  13.350  15.760  1.00  0.00            
ATOM    113  H54 GCD     1      22.280  13.310  14.690  1.00  0.00            
ATOM    114  O27 GCD     1      20.660  12.860  15.840  1.00  0.00            
ATOM    115  H55 GCD     1      20.760  11.920  16.040  1.00  0.00            
ATOM    116  C34 GCD     1      22.090  14.750  16.280  1.00  0.00            
ATOM    117  H56 GCD     1      21.640  15.370  15.500  1.00  0.00            
ATOM    118  O28 GCD     1      23.440  15.180  16.370  1.00  0.00            
ATOM    119  C35 GCD     1      24.210  14.400  17.250  1.00  0.00            
ATOM    120  H57 GCD     1      23.760  14.310  18.240  1.00  0.00            
ATOM    121  C36 GCD     1      25.570  15.070  17.430  1.00  0.00            
ATOM    122  H58 GCD     1      26.280  14.860  16.610  1.00  0.00            
ATOM    123  H59 GCD     1      26.000  14.560  18.300  1.00  0.00            
ATOM    124  O29 GCD     1      25.490  16.390  17.750  1.00  0.00            
ATOM    125  H60 GCD     1      24.880  16.800  17.120  1.00  0.00            
ATOM    126  O30 GCD     1      21.480  14.930  17.560  1.00  0.00            
ATOM    127  C37 GCD     1      20.410  15.860  17.770  1.00  0.00            
ATOM    128  H61 GCD     1      20.140  16.310  16.800  1.00  0.00            
ATOM    129  C38 GCD     1      19.180  15.110  18.340  1.00  0.00            
ATOM    130  H62 GCD     1      19.480  14.660  19.300  1.00  0.00            
ATOM    131  O31 GCD     1      18.790  14.040  17.480  1.00  0.00            
ATOM    132  H63 GCD     1      19.570  13.620  17.090  1.00  0.00            
ATOM    133  C39 GCD     1      18.070  16.180  18.670  1.00  0.00            
ATOM    134  H64 GCD     1      17.770  16.630  17.710  1.00  0.00            
ATOM    135  O32 GCD     1      16.860  15.630  19.280  1.00  0.00            
ATOM    136  H65 GCD     1      16.530  15.010  18.620  1.00  0.00            
ATOM    137  C40 GCD     1      18.670  17.210  19.560  1.00  0.00            
ATOM    138  H66 GCD     1      17.960  18.030  19.710  1.00  0.00            
ATOM    139  O33 GCD     1      19.790  17.850  18.960  1.00  0.00            
ATOM    140  C41 GCD     1      20.850  16.910  18.790  1.00  0.00            
ATOM    141  H67 GCD     1      21.140  16.450  19.740  1.00  0.00            
ATOM    142  C42 GCD     1      22.150  17.620  18.380  1.00  0.00            
ATOM    143  H68 GCD     1      21.870  18.380  17.640  1.00  0.00            
ATOM    144  H69 GCD     1      22.870  16.910  17.940  1.00  0.00            
ATOM    145  O34 GCD     1      22.800  18.300  19.480  1.00  0.00            
ATOM    146  H70 GCD     1      23.280  19.050  19.120  1.00  0.00            
ATOM    147  O35 GCD     1      19.050  16.590  20.830  1.00  0.00            
ATOM    148  C43 GCD     1      18.680  17.340  21.990  1.00  0.00            
ATOM    149  H71 GCD     1      18.590  18.420  21.810  1.00  0.00            
ATOM    150  C44 GCD     1      17.400  16.870  22.670  1.00  0.00            
ATOM    151  H72 GCD     1      17.690  15.840  22.900  1.00  0.00            
ATOM    152  O36 GCD     1      16.240  16.820  21.780  1.00  0.00            
ATOM    153  H73 GCD     1      16.400  16.450  20.910  1.00  0.00            
ATOM    154  C45 GCD     1      17.080  17.630  23.930  1.00  0.00            
ATOM    155  H74 GCD     1      16.990  18.700  23.690  1.00  0.00            
ATOM    156  O37 GCD     1      15.810  17.280  24.540  1.00  0.00            
ATOM    157  H75 GCD     1      15.280  16.980  23.790  1.00  0.00            
ATOM    158  C46 GCD     1      18.330  17.500  24.900  1.00  0.00            
ATOM    159  H76 GCD     1      18.200  18.100  25.810  1.00  0.00            
ATOM    160  O38 GCD     1      18.450  16.100  25.180  1.00  0.00            
ATOM    161  O39 GCD     1      19.460  17.920  24.220  1.00  0.00            
ATOM    162  C47 GCD     1      19.880  17.240  23.040  1.00  0.00            
ATOM    163  H77 GCD     1      20.070  16.180  23.250  1.00  0.00            
ATOM    164  C48 GCD     1      21.140  17.910  22.550  1.00  0.00            
ATOM    165  H78 GCD     1      20.920  18.940  22.230  1.00  0.00            
ATOM    166  H79 GCD     1      21.510  17.340  21.700  1.00  0.00            
ATOM    167  O40 GCD     1      22.180  17.920  23.500  1.00  0.00            
ATOM    168  H80 GCD     1      22.970  17.720  22.990  1.00  0.00            
ATOM    169  C1  DP9     2      20.100  10.670  23.230  1.00  0.00            
ATOM    170  N1  DP9     2      21.320  11.470  22.840  1.00  0.00            
ATOM    171  C2  DP9     2      22.600  10.890  22.660  1.00  0.00            
ATOM    172  C3  DP9     2      22.490   9.700  21.730  1.00  0.00            
ATOM    173  O1  DP9     2      21.540   9.430  21.000  1.00  0.00            
ATOM    174  N2  DP9     2      23.640   8.900  21.670  1.00  0.00            
ATOM    175  C4  DP9     2      23.820   7.940  20.680  1.00  0.00            
ATOM    176  C5  DP9     2      24.090   8.360  19.320  1.00  0.00            
ATOM    177  C6  DP9     2      24.340   7.300  18.400  1.00  0.00            
ATOM    178  C7  DP9     2      24.320   5.970  18.820  1.00  0.00            
ATOM    179  C8  DP9     2      23.940   5.710  20.190  1.00  0.00            
ATOM    180  N3  DP9     2      23.760   6.670  21.080  1.00  0.00            
ATOM    181  C9  DP9     2      23.730  11.460  23.210  1.00  0.00            
ATOM    182  O2  DP9     2      24.930  11.050  22.810  1.00  0.00            
ATOM    183  C10 DP9     2      23.720  12.650  24.160  1.00  0.00            
ATOM    184  C11 DP9     2      24.900  12.970  24.950  1.00  0.00            
ATOM    185  C12 DP9     2      25.000  14.160  25.640  1.00  0.00            
ATOM    186  C13 DP9     2      23.840  14.990  25.600  1.00  0.00            
ATOM    187  C14 DP9     2      22.700  14.750  24.810  1.00  0.00            
ATOM    188  C15 DP9     2      22.670  13.530  24.200  1.00  0.00            
ATOM    189  S1  DP9     2      21.250  13.170  23.130  1.00  0.00            
ATOM    190  O3  DP9     2      21.590  13.730  21.810  1.00  0.00            
ATOM    191  O4  DP9     2      20.040  13.580  23.860  1.00  0.00            
ATOM    192  H1  DP9     2      19.330  10.690  22.450  1.00  0.00            
ATOM    193  H2  DP9     2      20.370   9.640  23.510  1.00  0.00            
ATOM    194  H3  DP9     2      19.560  11.100  24.090  1.00  0.00            
ATOM    195  H4  DP9     2      24.480   9.190  22.160  1.00  0.00            
ATOM    196  H5  DP9     2      23.970   9.400  19.050  1.00  0.00            
ATOM    197  H6  DP9     2      24.370   7.450  17.330  1.00  0.00            
ATOM    198  H7  DP9     2      24.480   5.170  18.100  1.00  0.00            
ATOM    199  H8  DP9     2      24.030   4.690  20.570  1.00  0.00            
ATOM    200  H9  DP9     2      25.600  11.760  22.780  1.00  0.00            
ATOM    201  H10 DP9     2      25.800  12.390  24.810  1.00  0.00            
ATOM    202  H11 DP9     2      25.910  14.420  26.180  1.00  0.00            
ATOM    203  H12 DP9     2      23.850  15.920  26.150  1.00  0.00            
ATOM    204  H13 DP9     2      21.890  15.470  24.810  1.00  0.00            
TER
ENDMDL
MODEL        1
ATOM      1  H1  GCD     1      16.740  16.090  26.080  1.00  0.00            
ATOM      2  O1  GCD     1      17.090  15.310  26.520  1.00  0.00            
ATOM      3  C1  GCD     1      18.370  14.970  25.970  1.00  0.00            
ATOM      4  H2  GCD     1      18.320  15.130  24.880  1.00  0.00            
ATOM      5  H3  GCD     1      19.120  15.650  26.390  1.00  0.00            
ATOM      6  C2  GCD     1      18.770  13.490  26.230  1.00  0.00            
ATOM      7  H4  GCD     1      19.680  13.360  25.630  1.00  0.00            
ATOM      8  C3  GCD     1      17.770  12.400  25.980  1.00  0.00            
ATOM      9  H5  GCD     1      16.860  12.570  26.570  1.00  0.00            
ATOM     10  C4  GCD     1      18.320  11.040  26.480  1.00  0.00            
ATOM     11  H6  GCD     1      19.150  10.670  25.870  1.00  0.00            
ATOM     12  O2  GCD     1      17.300  10.020  26.280  1.00  0.00            
ATOM     13  H7  GCD     1      16.670  10.090  27.000  1.00  0.00            
ATOM     14  C5  GCD     1      18.860  11.120  27.930  1.00  0.00            
ATOM     15  H8  GCD     1      18.020  11.450  28.560  1.00  0.00            
ATOM     16  O3  GCD     1      19.500   9.950  28.410  1.00  0.00            
ATOM     17  H9  GCD     1      20.450  10.010  28.310  1.00  0.00            
ATOM     18  C6  GCD     1      19.820  12.230  27.960  1.00  0.00            
ATOM     19  O4  GCD     1      19.170  13.410  27.590  1.00  0.00            
ATOM     20  H10 GCD     1      20.080  12.390  29.010  1.00  0.00            
ATOM     21  O5  GCD     1      20.910  11.960  27.060  1.00  0.00            
ATOM     22  C7  GCD     1      22.130  12.270  27.660  1.00  0.00            
ATOM     23  H11 GCD     1      22.070  12.710  28.670  1.00  0.00            
ATOM     24  C8  GCD     1      22.890  10.940  27.890  1.00  0.00            
ATOM     25  H12 GCD     1      22.960  10.360  26.960  1.00  0.00            
ATOM     26  O6  GCD     1      22.140  10.170  28.860  1.00  0.00            
ATOM     27  H13 GCD     1      22.390   9.270  28.640  1.00  0.00            
ATOM     28  C9  GCD     1      24.330  11.130  28.430  1.00  0.00            
ATOM     29  H14 GCD     1      24.210  11.470  29.470  1.00  0.00            
ATOM     30  O7  GCD     1      25.010   9.910  28.480  1.00  0.00            
ATOM     31  H15 GCD     1      25.090   9.580  29.380  1.00  0.00            
ATOM     32  C10 GCD     1      25.080  12.240  27.570  1.00  0.00            
ATOM     33  H16 GCD     1      25.990  12.660  28.010  1.00  0.00            
ATOM     34  O8  GCD     1      24.190  13.390  27.470  1.00  0.00            
ATOM     35  C11 GCD     1      22.940  13.160  26.720  1.00  0.00            
ATOM     36  H17 GCD     1      23.070  12.680  25.740  1.00  0.00            
ATOM     37  C12 GCD     1      22.330  14.470  26.520  1.00  0.00            
ATOM     38  H18 GCD     1      21.460  14.260  25.880  1.00  0.00            
ATOM     39  H19 GCD     1      22.890  15.210  25.930  1.00  0.00            
ATOM     40  O9  GCD     1      21.870  15.140  27.630  1.00  0.00            
ATOM     41  H20 GCD     1      22.270  16.020  27.620  1.00  0.00            
ATOM     42  O10 GCD     1      25.280  11.750  26.310  1.00  0.00            
ATOM     43  C13 GCD     1      26.600  11.230  26.030  1.00  0.00            
ATOM     44  H21 GCD     1      27.070  10.800  26.930  1.00  0.00            
ATOM     45  C14 GCD     1      26.450   9.920  25.160  1.00  0.00            
ATOM     46  H22 GCD     1      25.860  10.020  24.240  1.00  0.00            
ATOM     47  O11 GCD     1      25.890   8.920  26.020  1.00  0.00            
ATOM     48  H23 GCD     1      25.970   9.270  26.920  1.00  0.00            
ATOM     49  C15 GCD     1      27.850   9.390  24.820  1.00  0.00            
ATOM     50  H24 GCD     1      28.410   9.140  25.730  1.00  0.00            
ATOM     51  O12 GCD     1      27.660   8.190  24.110  1.00  0.00            
ATOM     52  H25 GCD     1      27.110   7.620  24.670  1.00  0.00            
ATOM     53  C16 GCD     1      28.700  10.490  24.250  1.00  0.00            
ATOM     54  H26 GCD     1      29.700  10.120  24.040  1.00  0.00            
ATOM     55  O13 GCD     1      28.730  11.680  25.040  1.00  0.00            
ATOM     56  C17 GCD     1      27.490  12.260  25.320  1.00  0.00            
ATOM     57  H27 GCD     1      27.030  12.620  24.390  1.00  0.00            
ATOM     58  C18 GCD     1      27.720  13.570  26.100  1.00  0.00            
ATOM     59  H28 GCD     1      27.950  13.280  27.130  1.00  0.00            
ATOM     60  H29 GCD     1      26.860  14.250  26.150  1.00  0.00            
ATOM     61  O14 GCD     1      28.830  14.270  25.600  1.00  0.00            
ATOM     62  H30 GCD     1      29.260  13.510  25.190  1.00  0.00            
ATOM     63  O15 GCD     1      28.150  10.780  22.940  1.00  0.00            
ATOM     64  C19 GCD     1      29.000  10.770  21.780  1.00  0.00            
ATOM     65  H31 GCD     1      30.050  10.730  22.110  1.00  0.00            
ATOM     66  C20 GCD     1      28.640   9.500  21.040  1.00  0.00            
ATOM     67  H32 GCD     1      27.560   9.600  20.900  1.00  0.00            
ATOM     68  O16 GCD     1      28.970   8.320  21.760  1.00  0.00            
ATOM     69  H33 GCD     1      28.270   8.230  22.420  1.00  0.00            
ATOM     70  C21 GCD     1      29.420   9.510  19.710  1.00  0.00            
ATOM     71  H34 GCD     1      30.490   9.540  19.990  1.00  0.00            
ATOM     72  O17 GCD     1      29.200   8.380  18.980  1.00  0.00            
ATOM     73  H35 GCD     1      28.590   8.660  18.290  1.00  0.00            
ATOM     74  C22 GCD     1      29.240  10.870  18.980  1.00  0.00            
ATOM     75  H36 GCD     1      29.950  10.920  18.150  1.00  0.00            
ATOM     76  O18 GCD     1      29.660  11.910  19.880  1.00  0.00            
ATOM     77  C23 GCD     1      28.780  12.020  20.980  1.00  0.00            
ATOM     78  H37 GCD     1      27.740  12.200  20.700  1.00  0.00            
ATOM     79  C24 GCD     1      29.310  13.190  21.870  1.00  0.00            
ATOM     80  H38 GCD     1      30.380  13.050  22.090  1.00  0.00            
ATOM     81  H39 GCD     1      28.890  13.100  22.880  1.00  0.00            
ATOM     82  O19 GCD     1      29.260  14.530  21.420  1.00  0.00            
ATOM     83  H40 GCD     1      28.300  14.620  21.400  1.00  0.00            
ATOM     84  O20 GCD     1      27.850  10.850  18.660  1.00  0.00            
ATOM     85  C25 GCD     1      27.600  11.250  17.260  1.00  0.00            
ATOM     86  H41 GCD     1      28.580  11.320  16.770  1.00  0.00            
ATOM     87  C26 GCD     1      26.990  10.050  16.510  1.00  0.00            
ATOM     88  H42 GCD     1      26.110   9.660  17.040  1.00  0.00            
ATOM     89  O21 GCD     1      27.930   8.970  16.460  1.00  0.00            
ATOM     90  H43 GCD     1      27.710   8.420  15.700  1.00  0.00            
ATOM     91  C27 GCD     1      26.540  10.470  15.080  1.00  0.00            
ATOM     92  H44 GCD     1      27.420  10.830  14.530  1.00  0.00            
ATOM     93  O22 GCD     1      25.810   9.400  14.330  1.00  0.00            
ATOM     94  H45 GCD     1      24.890   9.500  14.610  1.00  0.00            
ATOM     95  C28 GCD     1      25.680  11.740  15.180  1.00  0.00            
ATOM     96  H46 GCD     1      25.440  12.140  14.190  1.00  0.00            
ATOM     97  O23 GCD     1      26.390  12.740  15.880  1.00  0.00            
ATOM     98  C29 GCD     1      26.700  12.530  17.230  1.00  0.00            
ATOM     99  H47 GCD     1      25.770  12.230  17.720  1.00  0.00            
ATOM    100  C30 GCD     1      27.370  13.740  17.870  1.00  0.00            
ATOM    101  H48 GCD     1      28.330  13.930  17.360  1.00  0.00            
ATOM    102  H49 GCD     1      27.610  13.470  18.910  1.00  0.00            
ATOM    103  O24 GCD     1      26.450  14.840  17.770  1.00  0.00            
ATOM    104  H50 GCD     1      26.450  15.040  16.830  1.00  0.00            
ATOM    105  O25 GCD     1      24.460  11.510  15.910  1.00  0.00            
ATOM    106  C31 GCD     1      23.280  11.790  15.120  1.00  0.00            
ATOM    107  H51 GCD     1      23.500  12.040  14.080  1.00  0.00            
ATOM    108  C32 GCD     1      22.410  10.560  15.160  1.00  0.00            
ATOM    109  H52 GCD     1      22.260  10.380  16.240  1.00  0.00            
ATOM    110  O26 GCD     1      23.070   9.520  14.500  1.00  0.00            
ATOM    111  H53 GCD     1      22.590   8.700  14.670  1.00  0.00            
ATOM    112  C33 GCD     1      20.980  10.780  14.580  1.00  0.00            
ATOM    113  H54 GCD     1      21.080  10.900  13.500  1.00  0.00            
ATOM    114  O27 GCD     1      20.120   9.660  14.860  1.00  0.00            
ATOM    115  H55 GCD     1      19.910   9.640  15.800  1.00  0.00            
ATOM    116  C34 GCD     1      20.390  12.040  15.240  1.00  0.00            
ATOM    117  H56 GCD     1      19.410  12.260  14.800  1.00  0.00            
ATOM    118  O28 GCD     1      21.270  13.110  15.050  1.00  0.00            
ATOM    119  C35 GCD     1      22.540  12.990  15.720  1.00  0.00            
ATOM    120  H57 GCD     1      22.400  12.810  16.790  1.00  0.00            
ATOM    121  C36 GCD     1      23.300  14.320  15.690  1.00  0.00            
ATOM    122  H58 GCD     1      23.620  14.630  14.690  1.00  0.00            
ATOM    123  H59 GCD     1      24.210  14.130  16.270  1.00  0.00            
ATOM    124  O29 GCD     1      22.490  15.320  16.430  1.00  0.00            
ATOM    125  H60 GCD     1      22.930  16.180  16.420  1.00  0.00            
ATOM    126  O30 GCD     1      20.120  11.920  16.670  1.00  0.00            
ATOM    127  C37 GCD     1      18.830  11.550  17.050  1.00  0.00            
ATOM    128  H61 GCD     1      18.240  11.130  16.220  1.00  0.00            
ATOM    129  C38 GCD     1      18.940  10.520  18.130  1.00  0.00            
ATOM    130  H62 GCD     1      19.510  10.960  18.960  1.00  0.00            
ATOM    131  O31 GCD     1      19.610   9.340  17.660  1.00  0.00            
ATOM    132  H63 GCD     1      20.220   9.070  18.360  1.00  0.00            
ATOM    133  C39 GCD     1      17.540  10.170  18.700  1.00  0.00            
ATOM    134  H64 GCD     1      16.920   9.710  17.910  1.00  0.00            
ATOM    135  O32 GCD     1      17.630   9.240  19.800  1.00  0.00            
ATOM    136  H65 GCD     1      16.950   9.540  20.410  1.00  0.00            
ATOM    137  C40 GCD     1      16.810  11.460  19.140  1.00  0.00            
ATOM    138  H66 GCD     1      15.740  11.270  19.260  1.00  0.00            
ATOM    139  O33 GCD     1      16.880  12.500  18.140  1.00  0.00            
ATOM    140  C41 GCD     1      18.150  12.850  17.550  1.00  0.00            
ATOM    141  H67 GCD     1      18.910  13.260  18.230  1.00  0.00            
ATOM    142  C42 GCD     1      17.910  13.790  16.350  1.00  0.00            
ATOM    143  H68 GCD     1      18.910  14.040  15.960  1.00  0.00            
ATOM    144  H69 GCD     1      17.510  14.710  16.780  1.00  0.00            
ATOM    145  O34 GCD     1      17.210  13.230  15.200  1.00  0.00            
ATOM    146  H70 GCD     1      17.480  13.790  14.470  1.00  0.00            
ATOM    147  O35 GCD     1      17.420  12.010  20.290  1.00  0.00            
ATOM    148  C43 GCD     1      16.520  12.370  21.360  1.00  0.00            
ATOM    149  H71 GCD     1      15.590  12.720  20.890  1.00  0.00            
ATOM    150  C44 GCD     1      16.370  11.130  22.290  1.00  0.00            
ATOM    151  H72 GCD     1      17.370  10.780  22.580  1.00  0.00            
ATOM    152  O36 GCD     1      15.750  10.050  21.770  1.00  0.00            
ATOM    153  H73 GCD     1      15.820   9.490  22.550  1.00  0.00            
ATOM    154  C45 GCD     1      15.610  11.540  23.520  1.00  0.00            
ATOM    155  H74 GCD     1      14.610  11.910  23.240  1.00  0.00            
ATOM    156  O37 GCD     1      15.400  10.470  24.510  1.00  0.00            
ATOM    157  H75 GCD     1      16.230  10.470  25.000  1.00  0.00            
ATOM    158  C46 GCD     1      16.250  12.740  24.220  1.00  0.00            
ATOM    159  H76 GCD     1      15.700  13.100  25.100  1.00  0.00            
ATOM    160  O38 GCD     1      17.520  12.260  24.610  1.00  0.00            
ATOM    161  O39 GCD     1      16.350  13.830  23.230  1.00  0.00            
ATOM    162  C47 GCD     1      17.110  13.480  22.060  1.00  0.00            
ATOM    163  H77 GCD     1      18.120  13.190  22.360  1.00  0.00            
ATOM    164  C48 GCD     1      17.150  14.650  21.170  1.00  0.00            
ATOM    165  H78 GCD     1      16.110  14.930  20.950  1.00  0.00            
ATOM    166  H79 GCD     1      17.760  14.410  20.300  1.00  0.00            
ATOM    167  O40 GCD     1      17.820  15.750  21.720  1.00  0.00            
ATOM    168  H80 GCD     1      18.580  15.270  22.050  1.00  0.00            
ATOM    169  C1  DP9     2      20.660  11.460  23.330  1.00  0.00            
ATOM    170  N1  DP9     2      21.710  12.330  22.700  1.00  0.00            
ATOM    171  C2  DP9     2      23.090  11.920  22.430  1.00  0.00            
ATOM    172  C3  DP9     2      23.290  10.530  21.830  1.00  0.00            
ATOM    173  O1  DP9     2      22.340   9.780  21.640  1.00  0.00            
ATOM    174  N2  DP9     2      24.570  10.110  21.460  1.00  0.00            
ATOM    175  C4  DP9     2      24.840   8.860  20.900  1.00  0.00            
ATOM    176  C5  DP9     2      25.270   8.830  19.630  1.00  0.00            
ATOM    177  C6  DP9     2      25.630   7.610  19.030  1.00  0.00            
ATOM    178  C7  DP9     2      25.420   6.480  19.880  1.00  0.00            
ATOM    179  C8  DP9     2      25.070   6.650  21.240  1.00  0.00            
ATOM    180  N3  DP9     2      24.800   7.820  21.780  1.00  0.00            
ATOM    181  C9  DP9     2      24.080  12.870  22.530  1.00  0.00            
ATOM    182  O2  DP9     2      25.390  12.520  22.210  1.00  0.00            
ATOM    183  C10 DP9     2      23.910  14.250  23.010  1.00  0.00            
ATOM    184  C11 DP9     2      24.980  14.960  23.690  1.00  0.00            
ATOM    185  C12 DP9     2      24.780  16.290  24.010  1.00  0.00            
ATOM    186  C13 DP9     2      23.510  16.880  23.930  1.00  0.00            
ATOM    187  C14 DP9     2      22.410  16.260  23.320  1.00  0.00            
ATOM    188  C15 DP9     2      22.670  14.910  22.830  1.00  0.00            
ATOM    189  S1  DP9     2      21.350  13.910  22.110  1.00  0.00            
ATOM    190  O3  DP9     2      21.560  13.780  20.670  1.00  0.00            
ATOM    191  O4  DP9     2      20.050  14.320  22.650  1.00  0.00            
ATOM    192  H1  DP9     2      20.620  11.670  24.410  1.00  0.00            
ATOM    193  H2  DP9     2      19.680  11.580  22.850  1.00  0.00            
ATOM    194  H3  DP9     2      20.830  10.380  23.250  1.00  0.00            
ATOM    195  H4  DP9     2      25.330  10.730  21.680  1.00  0.00            
ATOM    196  H5  DP9     2      25.290   9.780  19.100  1.00  0.00            
ATOM    197  H6  DP9     2      25.970   7.600  18.000  1.00  0.00            
ATOM    198  H7  DP9     2      25.580   5.480  19.480  1.00  0.00            
ATOM    199  H8  DP9     2      25.130   5.840  21.970  1.00  0.00            
ATOM    200  H9  DP9     2      25.880  13.330  21.980  1.00  0.00            
ATOM    201  H10 DP9     2      25.960  14.510  23.820  1.00  0.00            
ATOM    202  H11 DP9     2      25.620  16.880  24.360  1.00  0.00            
ATOM    203  H12 DP9     2      23.440  17.900  24.290  1.00  0.00            
ATOM    204  H13 DP9     2      21.430  16.710  23.190  1.00  0.00            
TER
ENDMDL
MODEL        1
ATOM      1  H1  GCD     1      27.710   8.860  28.320  1.00  0.00            
ATOM      2  O1  GCD     1      27.090   9.290  28.920  1.00  0.00            
ATOM      3  C1  GCD     1      25.940   9.790  28.170  1.00  0.00            
ATOM      4  H2  GCD     1      25.510  10.670  28.680  1.00  0.00            
ATOM      5  H3  GCD     1      26.340  10.170  27.220  1.00  0.00            
ATOM      6  C2  GCD     1      24.830   8.790  27.950  1.00  0.00            
ATOM      7  H4  GCD     1      25.020   8.120  27.110  1.00  0.00            
ATOM      8  C3  GCD     1      23.520   9.530  27.630  1.00  0.00            
ATOM      9  H5  GCD     1      23.340  10.210  28.470  1.00  0.00            
ATOM     10  C4  GCD     1      22.510   8.370  27.380  1.00  0.00            
ATOM     11  H6  GCD     1      22.640   7.760  26.470  1.00  0.00            
ATOM     12  O2  GCD     1      21.250   9.010  27.110  1.00  0.00            
ATOM     13  H7  GCD     1      21.450   9.560  26.350  1.00  0.00            
ATOM     14  C5  GCD     1      22.410   7.490  28.570  1.00  0.00            
ATOM     15  H8  GCD     1      22.100   8.100  29.420  1.00  0.00            
ATOM     16  O3  GCD     1      21.490   6.460  28.310  1.00  0.00            
ATOM     17  H9  GCD     1      20.670   6.900  28.050  1.00  0.00            
ATOM     18  C6  GCD     1      23.730   6.880  28.930  1.00  0.00            
ATOM     19  O4  GCD     1      24.750   7.920  29.080  1.00  0.00            
ATOM     20  H10 GCD     1      23.600   6.370  29.890  1.00  0.00            
ATOM     21  O5  GCD     1      24.180   5.940  27.990  1.00  0.00            
ATOM     22  C7  GCD     1      24.690   4.690  28.450  1.00  0.00            
ATOM     23  H11 GCD     1      24.500   4.540  29.520  1.00  0.00            
ATOM     24  C8  GCD     1      23.890   3.670  27.720  1.00  0.00            
ATOM     25  H12 GCD     1      24.000   3.870  26.650  1.00  0.00            
ATOM     26  O6  GCD     1      22.530   3.980  28.060  1.00  0.00            
ATOM     27  H13 GCD     1      22.330   4.910  27.900  1.00  0.00            
ATOM     28  C9  GCD     1      24.330   2.280  28.110  1.00  0.00            
ATOM     29  H14 GCD     1      24.150   2.210  29.190  1.00  0.00            
ATOM     30  O7  GCD     1      23.660   1.220  27.460  1.00  0.00            
ATOM     31  H15 GCD     1      23.640   0.520  28.130  1.00  0.00            
ATOM     32  C10 GCD     1      25.860   2.180  27.950  1.00  0.00            
ATOM     33  H16 GCD     1      26.290   1.270  28.370  1.00  0.00            
ATOM     34  O8  GCD     1      26.450   3.300  28.610  1.00  0.00            
ATOM     35  C11 GCD     1      26.200   4.560  28.120  1.00  0.00            
ATOM     36  H17 GCD     1      26.510   4.660  27.080  1.00  0.00            
ATOM     37  C12 GCD     1      27.010   5.560  28.970  1.00  0.00            
ATOM     38  H18 GCD     1      26.790   6.570  28.600  1.00  0.00            
ATOM     39  H19 GCD     1      28.090   5.380  28.910  1.00  0.00            
ATOM     40  O9  GCD     1      26.690   5.590  30.360  1.00  0.00            
ATOM     41  H20 GCD     1      26.940   4.730  30.710  1.00  0.00            
ATOM     42  O10 GCD     1      26.090   2.240  26.500  1.00  0.00            
ATOM     43  C13 GCD     1      27.050   1.230  26.000  1.00  0.00            
ATOM     44  H21 GCD     1      27.240   0.590  26.880  1.00  0.00            
ATOM     45  C14 GCD     1      26.360   0.320  24.930  1.00  0.00            
ATOM     46  H22 GCD     1      25.840   1.090  24.350  1.00  0.00            
ATOM     47  O11 GCD     1      25.370  -0.580  25.500  1.00  0.00            
ATOM     48  H23 GCD     1      24.820  -0.020  26.060  1.00  0.00            
ATOM     49  C15 GCD     1      27.360  -0.530  24.100  1.00  0.00            
ATOM     50  H24 GCD     1      27.770  -1.280  24.780  1.00  0.00            
ATOM     51  O12 GCD     1      26.610  -1.150  23.060  1.00  0.00            
ATOM     52  H25 GCD     1      26.280  -0.440  22.510  1.00  0.00            
ATOM     53  C16 GCD     1      28.480   0.390  23.670  1.00  0.00            
ATOM     54  H26 GCD     1      29.170  -0.320  23.220  1.00  0.00            
ATOM     55  O13 GCD     1      29.120   1.070  24.760  1.00  0.00            
ATOM     56  C17 GCD     1      28.250   1.980  25.460  1.00  0.00            
ATOM     57  H27 GCD     1      28.020   2.790  24.750  1.00  0.00            
ATOM     58  C18 GCD     1      29.120   2.720  26.530  1.00  0.00            
ATOM     59  H28 GCD     1      29.110   2.120  27.450  1.00  0.00            
ATOM     60  H29 GCD     1      28.750   3.720  26.790  1.00  0.00            
ATOM     61  O14 GCD     1      30.470   2.810  25.990  1.00  0.00            
ATOM     62  H30 GCD     1      30.490   2.000  25.460  1.00  0.00            
ATOM     63  O15 GCD     1      28.030   1.350  22.760  1.00  0.00            
ATOM     64  C19 GCD     1      28.140   1.030  21.360  1.00  0.00            
ATOM     65  H31 GCD     1      28.080  -0.050  21.200  1.00  0.00            
ATOM     66  C20 GCD     1      26.940   1.540  20.660  1.00  0.00            
ATOM     67  H32 GCD     1      26.840   2.630  20.760  1.00  0.00            
ATOM     68  O16 GCD     1      25.730   0.940  21.120  1.00  0.00            
ATOM     69  H33 GCD     1      24.990   1.340  20.650  1.00  0.00            
ATOM     70  C21 GCD     1      27.040   1.330  19.120  1.00  0.00            
ATOM     71  H34 GCD     1      27.120   0.250  18.920  1.00  0.00            
ATOM     72  O17 GCD     1      25.930   1.990  18.360  1.00  0.00            
ATOM     73  H35 GCD     1      25.080   1.660  18.670  1.00  0.00            
ATOM     74  C22 GCD     1      28.360   1.930  18.570  1.00  0.00            
ATOM     75  H36 GCD     1      28.530   1.730  17.510  1.00  0.00            
ATOM     76  O18 GCD     1      29.460   1.320  19.330  1.00  0.00            
ATOM     77  C23 GCD     1      29.410   1.640  20.730  1.00  0.00            
ATOM     78  H37 GCD     1      29.270   2.730  20.830  1.00  0.00            
ATOM     79  C24 GCD     1      30.760   1.140  21.390  1.00  0.00            
ATOM     80  H38 GCD     1      30.610   1.340  22.460  1.00  0.00            
ATOM     81  H39 GCD     1      31.630   1.700  21.010  1.00  0.00            
ATOM     82  O19 GCD     1      30.840  -0.230  21.230  1.00  0.00            
ATOM     83  H40 GCD     1      31.750  -0.520  21.370  1.00  0.00            
ATOM     84  O20 GCD     1      28.260   3.310  18.810  1.00  0.00            
ATOM     85  C25 GCD     1      28.620   4.190  17.720  1.00  0.00            
ATOM     86  H41 GCD     1      28.850   3.630  16.810  1.00  0.00            
ATOM     87  C26 GCD     1      27.460   4.990  17.340  1.00  0.00            
ATOM     88  H42 GCD     1      27.150   5.540  18.230  1.00  0.00            
ATOM     89  O21 GCD     1      26.360   4.220  16.950  1.00  0.00            
ATOM     90  H43 GCD     1      26.250   3.420  17.480  1.00  0.00            
ATOM     91  C27 GCD     1      27.860   6.020  16.280  1.00  0.00            
ATOM     92  H44 GCD     1      28.300   5.610  15.370  1.00  0.00            
ATOM     93  O22 GCD     1      26.720   6.750  15.900  1.00  0.00            
ATOM     94  H45 GCD     1      26.090   6.030  15.810  1.00  0.00            
ATOM     95  C28 GCD     1      29.050   6.870  16.790  1.00  0.00            
ATOM     96  H46 GCD     1      29.350   7.480  15.930  1.00  0.00            
ATOM     97  O23 GCD     1      30.110   6.040  17.090  1.00  0.00            
ATOM     98  C29 GCD     1      29.820   5.110  18.100  1.00  0.00            
ATOM     99  H47 GCD     1      29.570   5.640  19.030  1.00  0.00            
ATOM    100  C30 GCD     1      31.150   4.310  18.370  1.00  0.00            
ATOM    101  H48 GCD     1      31.440   3.620  17.570  1.00  0.00            
ATOM    102  H49 GCD     1      30.860   3.640  19.190  1.00  0.00            
ATOM    103  O24 GCD     1      32.190   5.100  18.960  1.00  0.00            
ATOM    104  H50 GCD     1      32.880   4.480  19.210  1.00  0.00            
ATOM    105  O25 GCD     1      28.670   7.760  17.850  1.00  0.00            
ATOM    106  C31 GCD     1      29.090   9.180  17.750  1.00  0.00            
ATOM    107  H51 GCD     1      29.930   9.180  17.060  1.00  0.00            
ATOM    108  C32 GCD     1      27.920   9.910  17.130  1.00  0.00            
ATOM    109  H52 GCD     1      26.980   9.730  17.660  1.00  0.00            
ATOM    110  O26 GCD     1      27.800   9.480  15.790  1.00  0.00            
ATOM    111  H53 GCD     1      27.520   8.560  15.790  1.00  0.00            
ATOM    112  C33 GCD     1      28.230  11.410  17.190  1.00  0.00            
ATOM    113  H54 GCD     1      28.990  11.540  16.410  1.00  0.00            
ATOM    114  O27 GCD     1      27.060  12.160  16.860  1.00  0.00            
ATOM    115  H55 GCD     1      26.980  12.200  15.900  1.00  0.00            
ATOM    116  C34 GCD     1      28.720  11.840  18.600  1.00  0.00            
ATOM    117  H56 GCD     1      29.050  12.870  18.700  1.00  0.00            
ATOM    118  O28 GCD     1      29.790  10.970  19.050  1.00  0.00            
ATOM    119  C35 GCD     1      29.520   9.640  19.160  1.00  0.00            
ATOM    120  H57 GCD     1      28.650   9.470  19.820  1.00  0.00            
ATOM    121  C36 GCD     1      30.740   8.820  19.570  1.00  0.00            
ATOM    122  H58 GCD     1      31.480   8.820  18.750  1.00  0.00            
ATOM    123  H59 GCD     1      30.460   7.760  19.630  1.00  0.00            
ATOM    124  O29 GCD     1      31.220   9.310  20.830  1.00  0.00            
ATOM    125  H60 GCD     1      31.060  10.260  20.890  1.00  0.00            
ATOM    126  O30 GCD     1      27.750  11.810  19.640  1.00  0.00            
ATOM    127  C37 GCD     1      27.420  12.940  20.380  1.00  0.00            
ATOM    128  H61 GCD     1      27.880  13.880  20.050  1.00  0.00            
ATOM    129  C38 GCD     1      25.880  13.110  20.330  1.00  0.00            
ATOM    130  H62 GCD     1      25.390  12.160  20.570  1.00  0.00            
ATOM    131  O31 GCD     1      25.530  13.340  18.950  1.00  0.00            
ATOM    132  H63 GCD     1      26.150  12.890  18.360  1.00  0.00            
ATOM    133  C39 GCD     1      25.350  14.140  21.300  1.00  0.00            
ATOM    134  H64 GCD     1      25.810  15.010  20.820  1.00  0.00            
ATOM    135  O32 GCD     1      23.860  14.150  21.330  1.00  0.00            
ATOM    136  H65 GCD     1      23.550  13.250  21.470  1.00  0.00            
ATOM    137  C40 GCD     1      25.900  13.850  22.660  1.00  0.00            
ATOM    138  H66 GCD     1      25.740  14.720  23.320  1.00  0.00            
ATOM    139  O33 GCD     1      27.310  13.780  22.550  1.00  0.00            
ATOM    140  C41 GCD     1      27.770  12.670  21.790  1.00  0.00            
ATOM    141  H67 GCD     1      27.360  11.700  22.110  1.00  0.00            
ATOM    142  C42 GCD     1      29.300  12.570  22.050  1.00  0.00            
ATOM    143  H68 GCD     1      29.780  11.750  21.490  1.00  0.00            
ATOM    144  H69 GCD     1      29.460  12.240  23.080  1.00  0.00            
ATOM    145  O34 GCD     1      29.990  13.740  21.700  1.00  0.00            
ATOM    146  H70 GCD     1      29.450  14.470  22.040  1.00  0.00            
ATOM    147  O35 GCD     1      25.450  12.640  23.210  1.00  0.00            
ATOM    148  C43 GCD     1      24.410  12.750  24.120  1.00  0.00            
ATOM    149  H71 GCD     1      24.020  13.770  24.130  1.00  0.00            
ATOM    150  C44 GCD     1      23.380  11.680  23.810  1.00  0.00            
ATOM    151  H72 GCD     1      23.830  10.680  23.800  1.00  0.00            
ATOM    152  O36 GCD     1      22.740  11.960  22.530  1.00  0.00            
ATOM    153  H73 GCD     1      21.910  12.400  22.740  1.00  0.00            
ATOM    154  C45 GCD     1      22.340  11.650  24.950  1.00  0.00            
ATOM    155  H74 GCD     1      21.800  12.600  25.030  1.00  0.00            
ATOM    156  O37 GCD     1      21.370  10.550  24.890  1.00  0.00            
ATOM    157  H75 GCD     1      20.810  10.590  24.110  1.00  0.00            
ATOM    158  C46 GCD     1      23.090  11.480  26.310  1.00  0.00            
ATOM    159  H76 GCD     1      22.390  11.510  27.140  1.00  0.00            
ATOM    160  O38 GCD     1      23.730  10.270  26.390  1.00  0.00            
ATOM    161  O39 GCD     1      23.990  12.580  26.550  1.00  0.00            
ATOM    162  C47 GCD     1      25.080  12.560  25.550  1.00  0.00            
ATOM    163  H77 GCD     1      25.510  11.560  25.640  1.00  0.00            
ATOM    164  C48 GCD     1      26.110  13.590  25.980  1.00  0.00            
ATOM    165  H78 GCD     1      26.990  13.510  25.320  1.00  0.00            
ATOM    166  H79 GCD     1      26.440  13.460  27.010  1.00  0.00            
ATOM    167  O40 GCD     1      25.600  14.900  25.900  1.00  0.00            
ATOM    168  H80 GCD     1      26.340  15.390  26.260  1.00  0.00            
ATOM    169  C1  DP9     2      22.680   7.950  22.430  1.00  0.00            
ATOM    170  N1  DP9     2      24.100   8.430  22.390  1.00  0.00            
ATOM    171  C2  DP9     2      24.810   8.570  21.150  1.00  0.00            
ATOM    172  C3  DP9     2      24.140   9.510  20.090  1.00  0.00            
ATOM    173  O1  DP9     2      24.670   9.760  19.020  1.00  0.00            
ATOM    174  N2  DP9     2      22.980  10.130  20.370  1.00  0.00            
ATOM    175  C4  DP9     2      22.150  10.920  19.570  1.00  0.00            
ATOM    176  C5  DP9     2      22.660  11.680  18.530  1.00  0.00            
ATOM    177  C6  DP9     2      21.800  12.310  17.700  1.00  0.00            
ATOM    178  C7  DP9     2      20.410  12.150  17.950  1.00  0.00            
ATOM    179  C8  DP9     2      19.980  11.450  19.100  1.00  0.00            
ATOM    180  N3  DP9     2      20.830  10.800  19.900  1.00  0.00            
ATOM    181  C9  DP9     2      26.070   8.050  20.930  1.00  0.00            
ATOM    182  O2  DP9     2      26.810   8.190  19.800  1.00  0.00            
ATOM    183  C10 DP9     2      26.810   7.210  21.890  1.00  0.00            
ATOM    184  C11 DP9     2      27.930   6.360  21.540  1.00  0.00            
ATOM    185  C12 DP9     2      28.610   5.620  22.460  1.00  0.00            
ATOM    186  C13 DP9     2      28.140   5.520  23.800  1.00  0.00            
ATOM    187  C14 DP9     2      27.170   6.390  24.250  1.00  0.00            
ATOM    188  C15 DP9     2      26.440   7.200  23.300  1.00  0.00            
ATOM    189  S1  DP9     2      25.100   8.210  23.840  1.00  0.00            
ATOM    190  O3  DP9     2      25.780   9.450  24.260  1.00  0.00            
ATOM    191  O4  DP9     2      24.380   7.420  24.850  1.00  0.00            
ATOM    192  H1  DP9     2      22.240   7.910  21.420  1.00  0.00            
ATOM    193  H2  DP9     2      22.570   6.920  22.800  1.00  0.00            
ATOM    194  H3  DP9     2      22.050   8.540  23.100  1.00  0.00            
ATOM    195  H4  DP9     2      22.630   9.920  21.290  1.00  0.00            
ATOM    196  H5  DP9     2      23.700  11.820  18.230  1.00  0.00            
ATOM    197  H6  DP9     2      22.090  12.810  16.780  1.00  0.00            
ATOM    198  H7  DP9     2      19.670  12.590  17.290  1.00  0.00            
ATOM    199  H8  DP9     2      18.950  11.280  19.410  1.00  0.00            
ATOM    200  H9  DP9     2      26.280   8.740  19.200  1.00  0.00            
ATOM    201  H10 DP9     2      28.260   6.370  20.510  1.00  0.00            
ATOM    202  H11 DP9     2      29.580   5.190  22.240  1.00  0.00            
ATOM    203  H12 DP9     2      28.670   4.960  24.570  1.00  0.00            
ATOM    204  H13 DP9     2      26.940   6.370  25.320  1.00  0.00            
TER
ENDMDL
MODEL        1
ATOM      1  H1  GCD     1      23.190  14.410  33.170  1.00  0.00            
ATOM      2  O1  GCD     1      22.330  14.780  32.930  1.00  0.00            
ATOM      3  C1  GCD     1      22.130  14.500  31.530  1.00  0.00            
ATOM      4  H2  GCD     1      22.870  14.980  30.880  1.00  0.00            
ATOM      5  H3  GCD     1      22.190  13.430  31.300  1.00  0.00            
ATOM      6  C2  GCD     1      20.660  14.740  30.970  1.00  0.00            
ATOM      7  H4  GCD     1      20.640  14.470  29.910  1.00  0.00            
ATOM      8  C3  GCD     1      20.150  16.110  31.220  1.00  0.00            
ATOM      9  H5  GCD     1      20.150  16.220  32.310  1.00  0.00            
ATOM     10  C4  GCD     1      18.650  16.330  30.840  1.00  0.00            
ATOM     11  H6  GCD     1      18.480  16.270  29.760  1.00  0.00            
ATOM     12  O2  GCD     1      18.270  17.650  31.230  1.00  0.00            
ATOM     13  H7  GCD     1      18.770  18.320  30.750  1.00  0.00            
ATOM     14  C5  GCD     1      17.830  15.230  31.560  1.00  0.00            
ATOM     15  H8  GCD     1      17.880  15.430  32.640  1.00  0.00            
ATOM     16  O3  GCD     1      16.460  15.300  31.200  1.00  0.00            
ATOM     17  H9  GCD     1      16.240  16.190  31.490  1.00  0.00            
ATOM     18  C6  GCD     1      18.430  13.810  31.250  1.00  0.00            
ATOM     19  O4  GCD     1      19.790  13.890  31.670  1.00  0.00            
ATOM     20  H10 GCD     1      17.900  13.030  31.810  1.00  0.00            
ATOM     21  O5  GCD     1      18.420  13.630  29.880  1.00  0.00            
ATOM     22  C7  GCD     1      17.400  12.790  29.410  1.00  0.00            
ATOM     23  H11 GCD     1      16.640  12.790  30.210  1.00  0.00            
ATOM     24  C8  GCD     1      16.820  13.430  28.170  1.00  0.00            
ATOM     25  H12 GCD     1      17.710  13.550  27.530  1.00  0.00            
ATOM     26  O6  GCD     1      16.230  14.720  28.420  1.00  0.00            
ATOM     27  H13 GCD     1      16.660  15.190  29.150  1.00  0.00            
ATOM     28  C9  GCD     1      15.780  12.530  27.490  1.00  0.00            
ATOM     29  H14 GCD     1      14.940  12.450  28.190  1.00  0.00            
ATOM     30  O7  GCD     1      15.370  13.050  26.230  1.00  0.00            
ATOM     31  H15 GCD     1      14.960  13.920  26.280  1.00  0.00            
ATOM     32  C10 GCD     1      16.200  11.030  27.440  1.00  0.00            
ATOM     33  H16 GCD     1      15.270  10.480  27.320  1.00  0.00            
ATOM     34  O8  GCD     1      16.720  10.660  28.670  1.00  0.00            
ATOM     35  C11 GCD     1      17.850  11.360  29.170  1.00  0.00            
ATOM     36  H17 GCD     1      18.700  11.380  28.470  1.00  0.00            
ATOM     37  C12 GCD     1      18.410  10.660  30.450  1.00  0.00            
ATOM     38  H18 GCD     1      19.200  11.210  30.970  1.00  0.00            
ATOM     39  H19 GCD     1      18.890   9.710  30.180  1.00  0.00            
ATOM     40  O9  GCD     1      17.430  10.390  31.420  1.00  0.00            
ATOM     41  H20 GCD     1      16.980   9.570  31.180  1.00  0.00            
ATOM     42  O10 GCD     1      17.220  10.810  26.450  1.00  0.00            
ATOM     43  C13 GCD     1      16.890   9.900  25.420  1.00  0.00            
ATOM     44  H21 GCD     1      15.870   9.510  25.430  1.00  0.00            
ATOM     45  C14 GCD     1      16.990  10.570  24.050  1.00  0.00            
ATOM     46  H22 GCD     1      17.950  11.100  23.990  1.00  0.00            
ATOM     47  O11 GCD     1      15.840  11.480  23.910  1.00  0.00            
ATOM     48  H23 GCD     1      15.930  12.070  24.670  1.00  0.00            
ATOM     49  C15 GCD     1      16.950   9.470  22.940  1.00  0.00            
ATOM     50  H24 GCD     1      15.950   9.030  22.990  1.00  0.00            
ATOM     51  O12 GCD     1      17.030  10.100  21.640  1.00  0.00            
ATOM     52  H25 GCD     1      16.470  10.880  21.600  1.00  0.00            
ATOM     53  C16 GCD     1      17.960   8.350  23.150  1.00  0.00            
ATOM     54  H26 GCD     1      17.830   7.540  22.430  1.00  0.00            
ATOM     55  O13 GCD     1      17.720   7.780  24.390  1.00  0.00            
ATOM     56  C17 GCD     1      17.830   8.690  25.530  1.00  0.00            
ATOM     57  H27 GCD     1      18.830   9.120  25.660  1.00  0.00            
ATOM     58  C18 GCD     1      17.590   7.990  26.810  1.00  0.00            
ATOM     59  H28 GCD     1      17.920   8.470  27.740  1.00  0.00            
ATOM     60  H29 GCD     1      18.240   7.110  26.690  1.00  0.00            
ATOM     61  O14 GCD     1      16.280   7.500  26.960  1.00  0.00            
ATOM     62  H30 GCD     1      16.380   6.640  26.530  1.00  0.00            
ATOM     63  O15 GCD     1      19.300   8.840  23.080  1.00  0.00            
ATOM     64  C19 GCD     1      20.100   8.090  22.160  1.00  0.00            
ATOM     65  H31 GCD     1      19.670   7.110  21.910  1.00  0.00            
ATOM     66  C20 GCD     1      20.300   8.930  20.910  1.00  0.00            
ATOM     67  H32 GCD     1      20.570   9.950  21.210  1.00  0.00            
ATOM     68  O16 GCD     1      19.130   8.910  20.160  1.00  0.00            
ATOM     69  H33 GCD     1      18.530   9.410  20.740  1.00  0.00            
ATOM     70  C21 GCD     1      21.400   8.410  20.100  1.00  0.00            
ATOM     71  H34 GCD     1      21.030   7.420  19.790  1.00  0.00            
ATOM     72  O17 GCD     1      21.560   9.270  18.960  1.00  0.00            
ATOM     73  H35 GCD     1      20.680   9.250  18.550  1.00  0.00            
ATOM     74  C22 GCD     1      22.690   8.310  20.880  1.00  0.00            
ATOM     75  H36 GCD     1      23.480   7.890  20.250  1.00  0.00            
ATOM     76  O18 GCD     1      22.470   7.470  22.010  1.00  0.00            
ATOM     77  C23 GCD     1      21.440   7.930  22.930  1.00  0.00            
ATOM     78  H37 GCD     1      21.820   8.880  23.330  1.00  0.00            
ATOM     79  C24 GCD     1      21.200   6.960  24.050  1.00  0.00            
ATOM     80  H38 GCD     1      20.670   6.060  23.720  1.00  0.00            
ATOM     81  H39 GCD     1      20.520   7.410  24.780  1.00  0.00            
ATOM     82  O19 GCD     1      22.460   6.590  24.620  1.00  0.00            
ATOM     83  H40 GCD     1      22.870   6.170  23.850  1.00  0.00            
ATOM     84  O20 GCD     1      23.060   9.570  21.420  1.00  0.00            
ATOM     85  C25 GCD     1      24.410   9.900  21.120  1.00  0.00            
ATOM     86  H41 GCD     1      24.980   9.050  20.710  1.00  0.00            
ATOM     87  C26 GCD     1      24.450  10.990  20.130  1.00  0.00            
ATOM     88  H42 GCD     1      23.850  11.820  20.510  1.00  0.00            
ATOM     89  O21 GCD     1      23.930  10.530  18.920  1.00  0.00            
ATOM     90  H43 GCD     1      23.040  10.180  19.050  1.00  0.00            
ATOM     91  C27 GCD     1      25.860  11.580  19.950  1.00  0.00            
ATOM     92  H44 GCD     1      26.340  10.690  19.520  1.00  0.00            
ATOM     93  O22 GCD     1      25.960  12.670  19.030  1.00  0.00            
ATOM     94  H45 GCD     1      25.550  13.460  19.410  1.00  0.00            
ATOM     95  C28 GCD     1      26.490  11.950  21.290  1.00  0.00            
ATOM     96  H46 GCD     1      27.540  12.260  21.230  1.00  0.00            
ATOM     97  O23 GCD     1      26.440  10.840  22.150  1.00  0.00            
ATOM     98  C29 GCD     1      25.100  10.290  22.410  1.00  0.00            
ATOM     99  H47 GCD     1      24.490  11.100  22.820  1.00  0.00            
ATOM    100  C30 GCD     1      25.350   9.190  23.510  1.00  0.00            
ATOM    101  H48 GCD     1      24.440   8.650  23.780  1.00  0.00            
ATOM    102  H49 GCD     1      25.730   9.620  24.440  1.00  0.00            
ATOM    103  O24 GCD     1      26.210   8.150  22.920  1.00  0.00            
ATOM    104  H50 GCD     1      26.850   8.650  22.410  1.00  0.00            
ATOM    105  O25 GCD     1      25.770  12.990  21.870  1.00  0.00            
ATOM    106  C31 GCD     1      26.400  14.280  22.040  1.00  0.00            
ATOM    107  H51 GCD     1      27.350  14.180  21.500  1.00  0.00            
ATOM    108  C32 GCD     1      25.540  15.350  21.500  1.00  0.00            
ATOM    109  H52 GCD     1      24.620  15.250  22.090  1.00  0.00            
ATOM    110  O26 GCD     1      25.200  15.070  20.080  1.00  0.00            
ATOM    111  H53 GCD     1      24.550  15.750  19.860  1.00  0.00            
ATOM    112  C33 GCD     1      26.110  16.750  21.730  1.00  0.00            
ATOM    113  H54 GCD     1      26.980  16.740  21.070  1.00  0.00            
ATOM    114  O27 GCD     1      25.170  17.850  21.470  1.00  0.00            
ATOM    115  H55 GCD     1      24.320  17.500  21.750  1.00  0.00            
ATOM    116  C34 GCD     1      26.640  16.890  23.200  1.00  0.00            
ATOM    117  H56 GCD     1      27.320  17.750  23.230  1.00  0.00            
ATOM    118  O28 GCD     1      27.440  15.750  23.500  1.00  0.00            
ATOM    119  C35 GCD     1      26.770  14.500  23.500  1.00  0.00            
ATOM    120  H57 GCD     1      25.850  14.630  24.090  1.00  0.00            
ATOM    121  C36 GCD     1      27.610  13.340  24.070  1.00  0.00            
ATOM    122  H58 GCD     1      28.560  13.360  23.510  1.00  0.00            
ATOM    123  H59 GCD     1      27.180  12.350  23.860  1.00  0.00            
ATOM    124  O29 GCD     1      27.800  13.510  25.520  1.00  0.00            
ATOM    125  H60 GCD     1      26.910  13.300  25.830  1.00  0.00            
ATOM    126  O30 GCD     1      25.470  17.010  24.170  1.00  0.00            
ATOM    127  C37 GCD     1      25.660  18.110  25.070  1.00  0.00            
ATOM    128  H61 GCD     1      26.550  18.730  24.900  1.00  0.00            
ATOM    129  C38 GCD     1      24.450  19.030  25.060  1.00  0.00            
ATOM    130  H62 GCD     1      23.550  18.440  25.270  1.00  0.00            
ATOM    131  O31 GCD     1      24.250  19.740  23.740  1.00  0.00            
ATOM    132  H63 GCD     1      24.280  19.050  23.070  1.00  0.00            
ATOM    133  C39 GCD     1      24.480  20.110  26.200  1.00  0.00            
ATOM    134  H64 GCD     1      25.310  20.810  26.020  1.00  0.00            
ATOM    135  O32 GCD     1      23.300  20.940  26.340  1.00  0.00            
ATOM    136  H65 GCD     1      22.920  21.280  25.520  1.00  0.00            
ATOM    137  C40 GCD     1      24.810  19.380  27.520  1.00  0.00            
ATOM    138  H66 GCD     1      25.020  20.080  28.330  1.00  0.00            
ATOM    139  O33 GCD     1      25.980  18.540  27.430  1.00  0.00            
ATOM    140  C41 GCD     1      25.880  17.520  26.430  1.00  0.00            
ATOM    141  H67 GCD     1      25.050  16.840  26.620  1.00  0.00            
ATOM    142  C42 GCD     1      27.210  16.770  26.500  1.00  0.00            
ATOM    143  H68 GCD     1      27.960  17.280  25.880  1.00  0.00            
ATOM    144  H69 GCD     1      27.010  15.730  26.220  1.00  0.00            
ATOM    145  O34 GCD     1      27.830  16.590  27.720  1.00  0.00            
ATOM    146  H70 GCD     1      27.970  17.510  27.990  1.00  0.00            
ATOM    147  O35 GCD     1      23.660  18.740  27.930  1.00  0.00            
ATOM    148  C43 GCD     1      23.340  18.970  29.250  1.00  0.00            
ATOM    149  H71 GCD     1      23.870  19.800  29.730  1.00  0.00            
ATOM    150  C44 GCD     1      21.860  19.410  29.320  1.00  0.00            
ATOM    151  H72 GCD     1      21.130  18.740  28.840  1.00  0.00            
ATOM    152  O36 GCD     1      21.800  20.720  28.760  1.00  0.00            
ATOM    153  H73 GCD     1      22.230  20.720  27.890  1.00  0.00            
ATOM    154  C45 GCD     1      21.420  19.390  30.740  1.00  0.00            
ATOM    155  H74 GCD     1      22.130  20.030  31.280  1.00  0.00            
ATOM    156  O37 GCD     1      20.080  19.820  30.830  1.00  0.00            
ATOM    157  H75 GCD     1      20.110  20.420  31.580  1.00  0.00            
ATOM    158  C46 GCD     1      21.640  18.010  31.260  1.00  0.00            
ATOM    159  H76 GCD     1      21.330  17.960  32.310  1.00  0.00            
ATOM    160  O38 GCD     1      20.860  17.060  30.550  1.00  0.00            
ATOM    161  O39 GCD     1      23.010  17.740  31.320  1.00  0.00            
ATOM    162  C47 GCD     1      23.670  17.680  30.050  1.00  0.00            
ATOM    163  H77 GCD     1      23.430  16.800  29.440  1.00  0.00            
ATOM    164  C48 GCD     1      25.180  17.610  30.410  1.00  0.00            
ATOM    165  H78 GCD     1      25.710  17.490  29.450  1.00  0.00            
ATOM    166  H79 GCD     1      25.530  16.780  31.040  1.00  0.00            
ATOM    167  O40 GCD     1      25.580  18.830  30.990  1.00  0.00            
ATOM    168  H80 GCD     1      24.940  18.860  31.710  1.00  0.00            
ATOM    169  C1  DP9     2      22.470  15.780  27.170  1.00  0.00            
ATOM    170  N1  DP9     2      23.110  14.520  26.750  1.00  0.00            
ATOM    171  C2  DP9     2      22.320  13.500  26.090  1.00  0.00            
ATOM    172  C3  DP9     2      21.860  13.910  24.730  1.00  0.00            
ATOM    173  O1  DP9     2      21.760  15.030  24.270  1.00  0.00            
ATOM    174  N2  DP9     2      21.400  12.910  23.830  1.00  0.00            
ATOM    175  C4  DP9     2      20.650  13.170  22.740  1.00  0.00            
ATOM    176  C5  DP9     2      21.200  13.610  21.550  1.00  0.00            
ATOM    177  C6  DP9     2      20.450  13.830  20.420  1.00  0.00            
ATOM    178  C7  DP9     2      19.100  13.550  20.500  1.00  0.00            
ATOM    179  C8  DP9     2      18.520  13.150  21.760  1.00  0.00            
ATOM    180  N3  DP9     2      19.330  12.830  22.810  1.00  0.00            
ATOM    181  C9  DP9     2      22.270  12.250  26.630  1.00  0.00            
ATOM    182  O2  DP9     2      21.550  11.320  26.030  1.00  0.00            
ATOM    183  C10 DP9     2      22.670  11.780  28.010  1.00  0.00            
ATOM    184  C11 DP9     2      22.110  10.730  28.790  1.00  0.00            
ATOM    185  C12 DP9     2      22.610  10.390  30.110  1.00  0.00            
ATOM    186  C13 DP9     2      23.720  11.050  30.570  1.00  0.00            
ATOM    187  C14 DP9     2      24.250  12.120  29.900  1.00  0.00            
ATOM    188  C15 DP9     2      23.750  12.440  28.630  1.00  0.00            
ATOM    189  S1  DP9     2      24.340  13.870  27.790  1.00  0.00            
ATOM    190  O3  DP9     2      25.360  13.240  26.940  1.00  0.00            
ATOM    191  O4  DP9     2      24.840  14.940  28.650  1.00  0.00            
ATOM    192  H1  DP9     2      23.290  16.320  27.660  1.00  0.00            
ATOM    193  H2  DP9     2      22.010  16.370  26.370  1.00  0.00            
ATOM    194  H3  DP9     2      21.720  15.570  27.950  1.00  0.00            
ATOM    195  H4  DP9     2      21.090  12.020  24.200  1.00  0.00            
ATOM    196  H5  DP9     2      22.280  13.730  21.550  1.00  0.00            
ATOM    197  H6  DP9     2      20.750  14.260  19.460  1.00  0.00            
ATOM    198  H7  DP9     2      18.520  13.630  19.590  1.00  0.00            
ATOM    199  H8  DP9     2      17.480  12.890  21.910  1.00  0.00            
ATOM    200  H9  DP9     2      21.900  10.450  26.280  1.00  0.00            
ATOM    201  H10 DP9     2      21.200  10.230  28.470  1.00  0.00            
ATOM    202  H11 DP9     2      22.150   9.700  30.810  1.00  0.00            
ATOM    203  H12 DP9     2      24.020  10.810  31.590  1.00  0.00            
ATOM    204  H13 DP9     2      25.040  12.770  30.250  1.00  0.00            
TER
ENDMDL
MODEL        1
ATOM      1  H1  GCD     1      23.930   8.350  28.520  1.00  0.00            
ATOM      2  O1  GCD     1      24.170   9.280  28.430  1.00  0.00            
ATOM      3  C1  GCD     1      22.940  10.060  28.680  1.00  0.00            
ATOM      4  H2  GCD     1      22.810  10.390  29.720  1.00  0.00            
ATOM      5  H3  GCD     1      23.010  10.950  28.050  1.00  0.00            
ATOM      6  C2  GCD     1      21.810   9.150  28.310  1.00  0.00            
ATOM      7  H4  GCD     1      22.060   8.790  27.310  1.00  0.00            
ATOM      8  C3  GCD     1      20.360   9.810  28.090  1.00  0.00            
ATOM      9  H5  GCD     1      20.070  10.220  29.070  1.00  0.00            
ATOM     10  C4  GCD     1      19.380   8.700  27.740  1.00  0.00            
ATOM     11  H6  GCD     1      19.710   8.440  26.730  1.00  0.00            
ATOM     12  O2  GCD     1      18.080   9.200  27.560  1.00  0.00            
ATOM     13  H7  GCD     1      18.180  10.100  27.230  1.00  0.00            
ATOM     14  C5  GCD     1      19.420   7.470  28.630  1.00  0.00            
ATOM     15  H8  GCD     1      19.030   7.730  29.620  1.00  0.00            
ATOM     16  O3  GCD     1      18.650   6.420  28.090  1.00  0.00            
ATOM     17  H9  GCD     1      19.140   5.620  28.310  1.00  0.00            
ATOM     18  C6  GCD     1      20.860   7.010  28.870  1.00  0.00            
ATOM     19  O4  GCD     1      21.660   8.120  29.260  1.00  0.00            
ATOM     20  H10 GCD     1      20.850   6.360  29.750  1.00  0.00            
ATOM     21  O5  GCD     1      21.420   6.370  27.800  1.00  0.00            
ATOM     22  C7  GCD     1      21.970   5.120  28.000  1.00  0.00            
ATOM     23  H11 GCD     1      22.250   5.040  29.050  1.00  0.00            
ATOM     24  C8  GCD     1      20.970   4.020  27.780  1.00  0.00            
ATOM     25  H12 GCD     1      20.570   4.160  26.770  1.00  0.00            
ATOM     26  O6  GCD     1      19.870   4.170  28.740  1.00  0.00            
ATOM     27  H13 GCD     1      19.470   3.320  28.960  1.00  0.00            
ATOM     28  C9  GCD     1      21.600   2.610  27.760  1.00  0.00            
ATOM     29  H14 GCD     1      21.780   2.410  28.820  1.00  0.00            
ATOM     30  O7  GCD     1      20.750   1.560  27.330  1.00  0.00            
ATOM     31  H15 GCD     1      20.150   1.310  28.040  1.00  0.00            
ATOM     32  C10 GCD     1      22.890   2.580  27.060  1.00  0.00            
ATOM     33  H16 GCD     1      23.370   1.630  27.320  1.00  0.00            
ATOM     34  O8  GCD     1      23.730   3.580  27.480  1.00  0.00            
ATOM     35  C11 GCD     1      23.230   4.900  27.110  1.00  0.00            
ATOM     36  H17 GCD     1      22.920   4.950  26.060  1.00  0.00            
ATOM     37  C12 GCD     1      24.300   5.960  27.340  1.00  0.00            
ATOM     38  H18 GCD     1      23.860   6.920  27.070  1.00  0.00            
ATOM     39  H19 GCD     1      25.140   5.690  26.690  1.00  0.00            
ATOM     40  O9  GCD     1      24.710   6.080  28.700  1.00  0.00            
ATOM     41  H20 GCD     1      24.870   5.150  28.910  1.00  0.00            
ATOM     42  O10 GCD     1      22.860   2.680  25.630  1.00  0.00            
ATOM     43  C13 GCD     1      23.560   1.730  24.790  1.00  0.00            
ATOM     44  H21 GCD     1      23.870   0.880  25.410  1.00  0.00            
ATOM     45  C14 GCD     1      22.590   1.210  23.770  1.00  0.00            
ATOM     46  H22 GCD     1      22.130   2.020  23.190  1.00  0.00            
ATOM     47  O11 GCD     1      21.580   0.490  24.470  1.00  0.00            
ATOM     48  H23 GCD     1      21.520   0.830  25.370  1.00  0.00            
ATOM     49  C15 GCD     1      23.260   0.150  22.880  1.00  0.00            
ATOM     50  H24 GCD     1      23.750  -0.670  23.430  1.00  0.00            
ATOM     51  O12 GCD     1      22.490  -0.420  21.830  1.00  0.00            
ATOM     52  H25 GCD     1      22.070   0.310  21.360  1.00  0.00            
ATOM     53  C16 GCD     1      24.490   0.810  22.210  1.00  0.00            
ATOM     54  H26 GCD     1      25.100   0.070  21.670  1.00  0.00            
ATOM     55  O13 GCD     1      25.380   1.410  23.240  1.00  0.00            
ATOM     56  C17 GCD     1      24.750   2.370  24.040  1.00  0.00            
ATOM     57  H27 GCD     1      24.400   3.220  23.450  1.00  0.00            
ATOM     58  C18 GCD     1      25.800   2.940  24.940  1.00  0.00            
ATOM     59  H28 GCD     1      25.390   3.790  25.500  1.00  0.00            
ATOM     60  H29 GCD     1      26.640   3.310  24.340  1.00  0.00            
ATOM     61  O14 GCD     1      26.380   1.900  25.780  1.00  0.00            
ATOM     62  H30 GCD     1      26.760   1.190  25.260  1.00  0.00            
ATOM     63  O15 GCD     1      24.070   1.810  21.380  1.00  0.00            
ATOM     64  C19 GCD     1      23.980   1.640  19.930  1.00  0.00            
ATOM     65  H31 GCD     1      23.930   0.570  19.700  1.00  0.00            
ATOM     66  C20 GCD     1      22.670   2.370  19.530  1.00  0.00            
ATOM     67  H32 GCD     1      22.710   3.370  19.980  1.00  0.00            
ATOM     68  O16 GCD     1      21.560   1.660  20.060  1.00  0.00            
ATOM     69  H33 GCD     1      20.800   2.240  20.160  1.00  0.00            
ATOM     70  C21 GCD     1      22.560   2.700  18.060  1.00  0.00            
ATOM     71  H34 GCD     1      22.420   1.850  17.380  1.00  0.00            
ATOM     72  O17 GCD     1      21.440   3.540  17.860  1.00  0.00            
ATOM     73  H35 GCD     1      20.660   3.080  17.510  1.00  0.00            
ATOM     74  C22 GCD     1      23.820   3.380  17.610  1.00  0.00            
ATOM     75  H36 GCD     1      23.870   3.440  16.520  1.00  0.00            
ATOM     76  O18 GCD     1      24.880   2.460  17.860  1.00  0.00            
ATOM     77  C23 GCD     1      25.190   2.290  19.240  1.00  0.00            
ATOM     78  H37 GCD     1      25.300   3.260  19.760  1.00  0.00            
ATOM     79  C24 GCD     1      26.470   1.510  19.350  1.00  0.00            
ATOM     80  H38 GCD     1      26.740   1.500  20.410  1.00  0.00            
ATOM     81  H39 GCD     1      27.300   2.080  18.910  1.00  0.00            
ATOM     82  O19 GCD     1      26.430   0.130  18.890  1.00  0.00            
ATOM     83  H40 GCD     1      26.160   0.020  17.970  1.00  0.00            
ATOM     84  O20 GCD     1      23.960   4.660  18.160  1.00  0.00            
ATOM     85  C25 GCD     1      24.270   5.680  17.240  1.00  0.00            
ATOM     86  H41 GCD     1      24.720   5.260  16.330  1.00  0.00            
ATOM     87  C26 GCD     1      23.090   6.600  16.910  1.00  0.00            
ATOM     88  H42 GCD     1      22.810   7.060  17.870  1.00  0.00            
ATOM     89  O21 GCD     1      21.990   5.810  16.370  1.00  0.00            
ATOM     90  H43 GCD     1      21.970   5.100  17.020  1.00  0.00            
ATOM     91  C27 GCD     1      23.510   7.760  16.080  1.00  0.00            
ATOM     92  H44 GCD     1      23.810   7.350  15.110  1.00  0.00            
ATOM     93  O22 GCD     1      22.480   8.800  16.090  1.00  0.00            
ATOM     94  H45 GCD     1      21.680   8.360  15.770  1.00  0.00            
ATOM     95  C28 GCD     1      24.810   8.400  16.720  1.00  0.00            
ATOM     96  H46 GCD     1      25.170   9.080  15.950  1.00  0.00            
ATOM     97  O23 GCD     1      25.710   7.370  16.910  1.00  0.00            
ATOM     98  C29 GCD     1      25.380   6.420  17.860  1.00  0.00            
ATOM     99  H47 GCD     1      25.120   6.910  18.810  1.00  0.00            
ATOM    100  C30 GCD     1      26.640   5.620  18.140  1.00  0.00            
ATOM    101  H48 GCD     1      26.850   5.050  17.230  1.00  0.00            
ATOM    102  H49 GCD     1      26.330   4.870  18.870  1.00  0.00            
ATOM    103  O24 GCD     1      27.720   6.420  18.570  1.00  0.00            
ATOM    104  H50 GCD     1      27.830   7.150  17.940  1.00  0.00            
ATOM    105  O25 GCD     1      24.550   9.090  17.970  1.00  0.00            
ATOM    106  C31 GCD     1      25.260  10.320  18.100  1.00  0.00            
ATOM    107  H51 GCD     1      26.080  10.320  17.360  1.00  0.00            
ATOM    108  C32 GCD     1      24.350  11.480  17.790  1.00  0.00            
ATOM    109  H52 GCD     1      23.500  11.430  18.480  1.00  0.00            
ATOM    110  O26 GCD     1      23.840  11.330  16.460  1.00  0.00            
ATOM    111  H53 GCD     1      23.290  10.530  16.420  1.00  0.00            
ATOM    112  C33 GCD     1      25.120  12.760  18.070  1.00  0.00            
ATOM    113  H54 GCD     1      26.010  12.860  17.430  1.00  0.00            
ATOM    114  O27 GCD     1      24.400  13.950  17.880  1.00  0.00            
ATOM    115  H55 GCD     1      23.720  13.960  18.560  1.00  0.00            
ATOM    116  C34 GCD     1      25.620  12.730  19.500  1.00  0.00            
ATOM    117  H56 GCD     1      26.220  13.620  19.700  1.00  0.00            
ATOM    118  O28 GCD     1      26.460  11.640  19.610  1.00  0.00            
ATOM    119  C35 GCD     1      25.810  10.410  19.500  1.00  0.00            
ATOM    120  H57 GCD     1      24.970  10.320  20.210  1.00  0.00            
ATOM    121  C36 GCD     1      26.820   9.330  19.760  1.00  0.00            
ATOM    122  H58 GCD     1      27.720   9.570  19.180  1.00  0.00            
ATOM    123  H59 GCD     1      26.390   8.340  19.570  1.00  0.00            
ATOM    124  O29 GCD     1      27.280   9.240  21.070  1.00  0.00            
ATOM    125  H60 GCD     1      26.720   9.870  21.530  1.00  0.00            
ATOM    126  O30 GCD     1      24.560  12.620  20.360  1.00  0.00            
ATOM    127  C37 GCD     1      24.280  13.760  21.140  1.00  0.00            
ATOM    128  H61 GCD     1      24.800  14.620  20.700  1.00  0.00            
ATOM    129  C38 GCD     1      22.740  14.030  21.070  1.00  0.00            
ATOM    130  H62 GCD     1      22.240  13.110  21.410  1.00  0.00            
ATOM    131  O31 GCD     1      22.350  14.300  19.700  1.00  0.00            
ATOM    132  H63 GCD     1      21.420  14.530  19.620  1.00  0.00            
ATOM    133  C39 GCD     1      22.260  15.160  21.970  1.00  0.00            
ATOM    134  H64 GCD     1      22.760  16.090  21.670  1.00  0.00            
ATOM    135  O32 GCD     1      20.790  15.340  21.960  1.00  0.00            
ATOM    136  H65 GCD     1      20.530  15.480  21.050  1.00  0.00            
ATOM    137  C40 GCD     1      22.740  14.920  23.390  1.00  0.00            
ATOM    138  H66 GCD     1      22.450  15.780  24.000  1.00  0.00            
ATOM    139  O33 GCD     1      24.160  14.780  23.440  1.00  0.00            
ATOM    140  C41 GCD     1      24.700  13.690  22.630  1.00  0.00            
ATOM    141  H67 GCD     1      24.320  12.770  23.090  1.00  0.00            
ATOM    142  C42 GCD     1      26.270  13.740  22.720  1.00  0.00            
ATOM    143  H68 GCD     1      26.680  12.890  22.160  1.00  0.00            
ATOM    144  H69 GCD     1      26.640  13.590  23.740  1.00  0.00            
ATOM    145  O34 GCD     1      26.820  14.990  22.260  1.00  0.00            
ATOM    146  H70 GCD     1      26.600  15.550  23.010  1.00  0.00            
ATOM    147  O35 GCD     1      22.100  13.690  23.850  1.00  0.00            
ATOM    148  C43 GCD     1      21.400  13.620  25.130  1.00  0.00            
ATOM    149  H71 GCD     1      21.250  14.660  25.430  1.00  0.00            
ATOM    150  C44 GCD     1      19.990  13.010  24.970  1.00  0.00            
ATOM    151  H72 GCD     1      20.140  12.070  24.430  1.00  0.00            
ATOM    152  O36 GCD     1      19.180  13.730  24.030  1.00  0.00            
ATOM    153  H73 GCD     1      19.650  13.860  23.200  1.00  0.00            
ATOM    154  C45 GCD     1      19.260  12.850  26.330  1.00  0.00            
ATOM    155  H74 GCD     1      19.020  13.880  26.630  1.00  0.00            
ATOM    156  O37 GCD     1      18.130  12.000  26.210  1.00  0.00            
ATOM    157  H75 GCD     1      17.380  12.570  26.040  1.00  0.00            
ATOM    158  C46 GCD     1      20.160  12.230  27.400  1.00  0.00            
ATOM    159  H76 GCD     1      19.750  12.330  28.410  1.00  0.00            
ATOM    160  O38 GCD     1      20.350  10.830  27.060  1.00  0.00            
ATOM    161  O39 GCD     1      21.400  12.880  27.420  1.00  0.00            
ATOM    162  C47 GCD     1      22.210  12.980  26.260  1.00  0.00            
ATOM    163  H77 GCD     1      22.520  11.990  25.890  1.00  0.00            
ATOM    164  C48 GCD     1      23.520  13.640  26.600  1.00  0.00            
ATOM    165  H78 GCD     1      24.200  13.550  25.740  1.00  0.00            
ATOM    166  H79 GCD     1      23.970  12.960  27.340  1.00  0.00            
ATOM    167  O40 GCD     1      23.320  14.990  27.030  1.00  0.00            
ATOM    168  H80 GCD     1      24.170  15.420  27.210  1.00  0.00            
ATOM    169  C1  DP9     2      21.970   9.620  24.170  1.00  0.00            
ATOM    170  N1  DP9     2      22.980   9.290  23.150  1.00  0.00            
ATOM    171  C2  DP9     2      22.540   8.870  21.840  1.00  0.00            
ATOM    172  C3  DP9     2      21.550   9.720  21.050  1.00  0.00            
ATOM    173  O1  DP9     2      21.110  10.830  21.500  1.00  0.00            
ATOM    174  N2  DP9     2      21.160   9.310  19.830  1.00  0.00            
ATOM    175  C4  DP9     2      20.340  10.060  18.990  1.00  0.00            
ATOM    176  C5  DP9     2      20.630  11.390  18.650  1.00  0.00            
ATOM    177  C6  DP9     2      19.840  12.060  17.790  1.00  0.00            
ATOM    178  C7  DP9     2      18.670  11.390  17.280  1.00  0.00            
ATOM    179  C8  DP9     2      18.320  10.170  17.860  1.00  0.00            
ATOM    180  N3  DP9     2      19.200   9.500  18.610  1.00  0.00            
ATOM    181  C9  DP9     2      23.040   7.660  21.420  1.00  0.00            
ATOM    182  O2  DP9     2      22.520   7.120  20.270  1.00  0.00            
ATOM    183  C10 DP9     2      24.140   6.800  22.020  1.00  0.00            
ATOM    184  C11 DP9     2      24.470   5.510  21.580  1.00  0.00            
ATOM    185  C12 DP9     2      25.680   4.880  22.020  1.00  0.00            
ATOM    186  C13 DP9     2      26.480   5.580  22.870  1.00  0.00            
ATOM    187  C14 DP9     2      26.200   6.830  23.310  1.00  0.00            
ATOM    188  C15 DP9     2      25.020   7.390  22.960  1.00  0.00            
ATOM    189  S1  DP9     2      24.620   9.020  23.560  1.00  0.00            
ATOM    190  O3  DP9     2      25.240  10.010  22.670  1.00  0.00            
ATOM    191  O4  DP9     2      24.730   9.020  25.030  1.00  0.00            
ATOM    192  H1  DP9     2      20.980   9.330  23.800  1.00  0.00            
ATOM    193  H2  DP9     2      22.060   9.200  25.170  1.00  0.00            
ATOM    194  H3  DP9     2      21.940  10.710  24.280  1.00  0.00            
ATOM    195  H4  DP9     2      21.380   8.340  19.620  1.00  0.00            
ATOM    196  H5  DP9     2      21.440  11.870  19.180  1.00  0.00            
ATOM    197  H6  DP9     2      20.190  13.040  17.480  1.00  0.00            
ATOM    198  H7  DP9     2      17.950  11.980  16.720  1.00  0.00            
ATOM    199  H8  DP9     2      17.330   9.720  17.740  1.00  0.00            
ATOM    200  H9  DP9     2      22.310   6.210  20.510  1.00  0.00            
ATOM    201  H10 DP9     2      23.860   5.140  20.760  1.00  0.00            
ATOM    202  H11 DP9     2      26.060   3.980  21.540  1.00  0.00            
ATOM    203  H12 DP9     2      27.430   5.120  23.130  1.00  0.00            
ATOM    204  H13 DP9     2      26.870   7.430  23.920  1.00  0.00            
TER
ENDMDL
MODEL        1
ATOM      1  H1  GCD     1      26.750   9.420  33.480  1.00  0.00            
ATOM      2  O1  GCD     1      25.960   9.160  33.000  1.00  0.00            
ATOM      3  C1  GCD     1      26.450   8.640  31.800  1.00  0.00            
ATOM      4  H2  GCD     1      27.340   9.100  31.360  1.00  0.00            
ATOM      5  H3  GCD     1      26.830   7.630  32.000  1.00  0.00            
ATOM      6  C2  GCD     1      25.440   8.580  30.650  1.00  0.00            
ATOM      7  H4  GCD     1      25.950   8.260  29.730  1.00  0.00            
ATOM      8  C3  GCD     1      24.810   9.920  30.360  1.00  0.00            
ATOM      9  H5  GCD     1      24.370  10.310  31.280  1.00  0.00            
ATOM     10  C4  GCD     1      23.670   9.750  29.350  1.00  0.00            
ATOM     11  H6  GCD     1      24.140   9.450  28.410  1.00  0.00            
ATOM     12  O2  GCD     1      23.080  11.030  29.210  1.00  0.00            
ATOM     13  H7  GCD     1      22.540  10.940  28.420  1.00  0.00            
ATOM     14  C5  GCD     1      22.690   8.600  29.700  1.00  0.00            
ATOM     15  H8  GCD     1      22.170   8.990  30.580  1.00  0.00            
ATOM     16  O3  GCD     1      21.700   8.230  28.690  1.00  0.00            
ATOM     17  H9  GCD     1      22.050   7.550  28.110  1.00  0.00            
ATOM     18  C6  GCD     1      23.480   7.360  30.060  1.00  0.00            
ATOM     19  O4  GCD     1      24.420   7.710  31.010  1.00  0.00            
ATOM     20  H10 GCD     1      22.800   6.630  30.510  1.00  0.00            
ATOM     21  O5  GCD     1      24.060   6.880  28.800  1.00  0.00            
ATOM     22  C7  GCD     1      24.260   5.510  28.560  1.00  0.00            
ATOM     23  H11 GCD     1      24.130   4.920  29.480  1.00  0.00            
ATOM     24  C8  GCD     1      23.150   5.000  27.590  1.00  0.00            
ATOM     25  H12 GCD     1      23.210   5.770  26.800  1.00  0.00            
ATOM     26  O6  GCD     1      21.810   5.040  28.170  1.00  0.00            
ATOM     27  H13 GCD     1      21.230   4.770  27.450  1.00  0.00            
ATOM     28  C9  GCD     1      23.450   3.650  27.140  1.00  0.00            
ATOM     29  H14 GCD     1      23.290   2.950  27.970  1.00  0.00            
ATOM     30  O7  GCD     1      22.510   3.270  26.180  1.00  0.00            
ATOM     31  H15 GCD     1      22.710   2.380  25.890  1.00  0.00            
ATOM     32  C10 GCD     1      24.920   3.480  26.650  1.00  0.00            
ATOM     33  H16 GCD     1      25.150   2.410  26.540  1.00  0.00            
ATOM     34  O8  GCD     1      25.820   3.930  27.640  1.00  0.00            
ATOM     35  C11 GCD     1      25.650   5.330  27.990  1.00  0.00            
ATOM     36  H17 GCD     1      25.810   6.000  27.130  1.00  0.00            
ATOM     37  C12 GCD     1      26.780   5.510  28.990  1.00  0.00            
ATOM     38  H18 GCD     1      26.950   6.570  29.190  1.00  0.00            
ATOM     39  H19 GCD     1      27.790   5.310  28.590  1.00  0.00            
ATOM     40  O9  GCD     1      26.590   4.800  30.210  1.00  0.00            
ATOM     41  H20 GCD     1      27.410   5.030  30.670  1.00  0.00            
ATOM     42  O10 GCD     1      25.130   4.100  25.430  1.00  0.00            
ATOM     43  C13 GCD     1      25.650   3.420  24.270  1.00  0.00            
ATOM     44  H21 GCD     1      25.590   2.320  24.340  1.00  0.00            
ATOM     45  C14 GCD     1      24.690   3.860  23.130  1.00  0.00            
ATOM     46  H22 GCD     1      24.570   4.940  22.920  1.00  0.00            
ATOM     47  O11 GCD     1      23.390   3.340  23.360  1.00  0.00            
ATOM     48  H23 GCD     1      23.140   3.380  24.290  1.00  0.00            
ATOM     49  C15 GCD     1      25.140   3.350  21.790  1.00  0.00            
ATOM     50  H24 GCD     1      25.130   2.260  21.880  1.00  0.00            
ATOM     51  O12 GCD     1      24.320   3.740  20.630  1.00  0.00            
ATOM     52  H25 GCD     1      23.380   3.590  20.830  1.00  0.00            
ATOM     53  C16 GCD     1      26.660   3.820  21.590  1.00  0.00            
ATOM     54  H26 GCD     1      27.100   3.330  20.720  1.00  0.00            
ATOM     55  O13 GCD     1      27.450   3.340  22.690  1.00  0.00            
ATOM     56  C17 GCD     1      27.110   3.730  24.020  1.00  0.00            
ATOM     57  H27 GCD     1      27.170   4.810  24.150  1.00  0.00            
ATOM     58  C18 GCD     1      28.150   3.180  25.050  1.00  0.00            
ATOM     59  H28 GCD     1      27.780   3.710  25.930  1.00  0.00            
ATOM     60  H29 GCD     1      29.130   3.570  24.780  1.00  0.00            
ATOM     61  O14 GCD     1      28.240   1.800  25.300  1.00  0.00            
ATOM     62  H30 GCD     1      28.460   1.290  24.510  1.00  0.00            
ATOM     63  O15 GCD     1      26.870   5.270  21.470  1.00  0.00            
ATOM     64  C19 GCD     1      26.570   5.900  20.210  1.00  0.00            
ATOM     65  H31 GCD     1      26.030   5.230  19.530  1.00  0.00            
ATOM     66  C20 GCD     1      25.610   7.070  20.570  1.00  0.00            
ATOM     67  H32 GCD     1      26.110   7.760  21.270  1.00  0.00            
ATOM     68  O16 GCD     1      24.420   6.540  21.160  1.00  0.00            
ATOM     69  H33 GCD     1      24.260   5.710  20.690  1.00  0.00            
ATOM     70  C21 GCD     1      25.390   7.880  19.260  1.00  0.00            
ATOM     71  H34 GCD     1      24.980   7.170  18.520  1.00  0.00            
ATOM     72  O17 GCD     1      24.540   8.950  19.520  1.00  0.00            
ATOM     73  H35 GCD     1      23.850   8.540  20.060  1.00  0.00            
ATOM     74  C22 GCD     1      26.640   8.350  18.650  1.00  0.00            
ATOM     75  H36 GCD     1      26.390   8.920  17.750  1.00  0.00            
ATOM     76  O18 GCD     1      27.550   7.280  18.450  1.00  0.00            
ATOM     77  C23 GCD     1      27.800   6.460  19.590  1.00  0.00            
ATOM     78  H37 GCD     1      28.170   7.160  20.350  1.00  0.00            
ATOM     79  C24 GCD     1      28.810   5.390  19.200  1.00  0.00            
ATOM     80  H38 GCD     1      29.340   4.930  20.040  1.00  0.00            
ATOM     81  H39 GCD     1      29.580   5.880  18.590  1.00  0.00            
ATOM     82  O19 GCD     1      28.260   4.350  18.350  1.00  0.00            
ATOM     83  H40 GCD     1      27.990   4.730  17.510  1.00  0.00            
ATOM     84  O20 GCD     1      27.320   9.290  19.470  1.00  0.00            
ATOM     85  C25 GCD     1      27.870  10.370  18.720  1.00  0.00            
ATOM     86  H41 GCD     1      27.920  10.080  17.660  1.00  0.00            
ATOM     87  C26 GCD     1      26.980  11.600  18.850  1.00  0.00            
ATOM     88  H42 GCD     1      26.910  11.890  19.900  1.00  0.00            
ATOM     89  O21 GCD     1      25.740  11.190  18.290  1.00  0.00            
ATOM     90  H43 GCD     1      25.310  10.620  18.940  1.00  0.00            
ATOM     91  C27 GCD     1      27.560  12.800  18.100  1.00  0.00            
ATOM     92  H44 GCD     1      27.400  12.750  17.020  1.00  0.00            
ATOM     93  O22 GCD     1      26.880  13.990  18.440  1.00  0.00            
ATOM     94  H45 GCD     1      27.110  14.240  19.350  1.00  0.00            
ATOM     95  C28 GCD     1      29.060  13.000  18.420  1.00  0.00            
ATOM     96  H46 GCD     1      29.510  13.800  17.840  1.00  0.00            
ATOM     97  O23 GCD     1      29.840  11.750  18.390  1.00  0.00            
ATOM     98  C29 GCD     1      29.290  10.740  19.190  1.00  0.00            
ATOM     99  H47 GCD     1      29.210  11.140  20.210  1.00  0.00            
ATOM    100  C30 GCD     1      30.220   9.510  19.170  1.00  0.00            
ATOM    101  H48 GCD     1      29.680   8.600  19.460  1.00  0.00            
ATOM    102  H49 GCD     1      31.070   9.690  19.840  1.00  0.00            
ATOM    103  O24 GCD     1      30.700   9.370  17.820  1.00  0.00            
ATOM    104  H50 GCD     1      31.370  10.060  17.710  1.00  0.00            
ATOM    105  O25 GCD     1      29.110  13.410  19.810  1.00  0.00            
ATOM    106  C31 GCD     1      29.890  14.490  20.240  1.00  0.00            
ATOM    107  H51 GCD     1      30.310  15.020  19.380  1.00  0.00            
ATOM    108  C32 GCD     1      28.890  15.410  20.880  1.00  0.00            
ATOM    109  H52 GCD     1      28.180  14.880  21.530  1.00  0.00            
ATOM    110  O26 GCD     1      28.130  16.140  19.910  1.00  0.00            
ATOM    111  H53 GCD     1      28.690  16.900  19.710  1.00  0.00            
ATOM    112  C33 GCD     1      29.520  16.420  21.920  1.00  0.00            
ATOM    113  H54 GCD     1      30.060  17.050  21.220  1.00  0.00            
ATOM    114  O27 GCD     1      28.530  17.060  22.670  1.00  0.00            
ATOM    115  H55 GCD     1      28.520  16.840  23.610  1.00  0.00            
ATOM    116  C34 GCD     1      30.530  15.760  22.830  1.00  0.00            
ATOM    117  H56 GCD     1      31.080  16.590  23.290  1.00  0.00            
ATOM    118  O28 GCD     1      31.480  15.000  22.130  1.00  0.00            
ATOM    119  C35 GCD     1      30.960  13.920  21.260  1.00  0.00            
ATOM    120  H57 GCD     1      30.450  13.190  21.910  1.00  0.00            
ATOM    121  C36 GCD     1      32.080  13.210  20.630  1.00  0.00            
ATOM    122  H58 GCD     1      32.780  13.860  20.090  1.00  0.00            
ATOM    123  H59 GCD     1      31.780  12.470  19.880  1.00  0.00            
ATOM    124  O29 GCD     1      32.880  12.460  21.560  1.00  0.00            
ATOM    125  H60 GCD     1      33.340  13.170  22.010  1.00  0.00            
ATOM    126  O30 GCD     1      29.820  15.030  23.800  1.00  0.00            
ATOM    127  C37 GCD     1      30.270  15.180  25.150  1.00  0.00            
ATOM    128  H61 GCD     1      31.180  15.780  25.220  1.00  0.00            
ATOM    129  C38 GCD     1      29.220  15.900  25.880  1.00  0.00            
ATOM    130  H62 GCD     1      28.310  15.300  25.750  1.00  0.00            
ATOM    131  O31 GCD     1      28.910  17.240  25.320  1.00  0.00            
ATOM    132  H63 GCD     1      28.750  17.890  26.020  1.00  0.00            
ATOM    133  C39 GCD     1      29.450  16.030  27.400  1.00  0.00            
ATOM    134  H64 GCD     1      30.370  16.640  27.470  1.00  0.00            
ATOM    135  O32 GCD     1      28.280  16.550  28.090  1.00  0.00            
ATOM    136  H65 GCD     1      28.550  16.910  28.940  1.00  0.00            
ATOM    137  C40 GCD     1      29.850  14.550  27.920  1.00  0.00            
ATOM    138  H66 GCD     1      30.150  14.530  28.970  1.00  0.00            
ATOM    139  O33 GCD     1      30.880  14.000  27.140  1.00  0.00            
ATOM    140  C41 GCD     1      30.580  13.830  25.780  1.00  0.00            
ATOM    141  H67 GCD     1      29.730  13.160  25.550  1.00  0.00            
ATOM    142  C42 GCD     1      31.840  13.200  25.150  1.00  0.00            
ATOM    143  H68 GCD     1      32.700  13.890  25.160  1.00  0.00            
ATOM    144  H69 GCD     1      31.660  13.130  24.070  1.00  0.00            
ATOM    145  O34 GCD     1      32.210  11.930  25.690  1.00  0.00            
ATOM    146  H70 GCD     1      32.280  12.050  26.640  1.00  0.00            
ATOM    147  O35 GCD     1      28.740  13.670  27.900  1.00  0.00            
ATOM    148  C43 GCD     1      28.030  13.510  29.110  1.00  0.00            
ATOM    149  H71 GCD     1      28.230  14.290  29.850  1.00  0.00            
ATOM    150  C44 GCD     1      26.480  13.580  28.770  1.00  0.00            
ATOM    151  H72 GCD     1      26.250  12.760  28.080  1.00  0.00            
ATOM    152  O36 GCD     1      26.140  14.790  28.160  1.00  0.00            
ATOM    153  H73 GCD     1      26.990  15.110  27.850  1.00  0.00            
ATOM    154  C45 GCD     1      25.610  13.210  29.970  1.00  0.00            
ATOM    155  H74 GCD     1      25.670  14.070  30.670  1.00  0.00            
ATOM    156  O37 GCD     1      24.230  13.280  29.700  1.00  0.00            
ATOM    157  H75 GCD     1      23.910  12.440  29.350  1.00  0.00            
ATOM    158  C46 GCD     1      26.060  11.910  30.680  1.00  0.00            
ATOM    159  H76 GCD     1      25.600  11.680  31.640  1.00  0.00            
ATOM    160  O38 GCD     1      25.820  10.770  29.830  1.00  0.00            
ATOM    161  O39 GCD     1      27.490  11.950  30.890  1.00  0.00            
ATOM    162  C47 GCD     1      28.330  12.130  29.780  1.00  0.00            
ATOM    163  H77 GCD     1      28.100  11.330  29.070  1.00  0.00            
ATOM    164  C48 GCD     1      29.830  11.970  30.030  1.00  0.00            
ATOM    165  H78 GCD     1      30.380  12.070  29.090  1.00  0.00            
ATOM    166  H79 GCD     1      30.020  11.000  30.500  1.00  0.00            
ATOM    167  O40 GCD     1      30.320  13.020  30.890  1.00  0.00            
ATOM    168  H80 GCD     1      29.610  13.190  31.510  1.00  0.00            
ATOM    169  C1  DP9     2      26.120  10.030  26.520  1.00  0.00            
ATOM    170  N1  DP9     2      27.530  10.180  26.100  1.00  0.00            
ATOM    171  C2  DP9     2      27.930  10.760  24.890  1.00  0.00            
ATOM    172  C3  DP9     2      27.290  12.110  24.620  1.00  0.00            
ATOM    173  O1  DP9     2      26.660  12.770  25.420  1.00  0.00            
ATOM    174  N2  DP9     2      27.310  12.540  23.330  1.00  0.00            
ATOM    175  C4  DP9     2      26.410  13.370  22.790  1.00  0.00            
ATOM    176  C5  DP9     2      26.180  14.700  23.230  1.00  0.00            
ATOM    177  C6  DP9     2      25.210  15.440  22.630  1.00  0.00            
ATOM    178  C7  DP9     2      24.590  14.910  21.500  1.00  0.00            
ATOM    179  C8  DP9     2      24.880  13.600  21.110  1.00  0.00            
ATOM    180  N3  DP9     2      25.740  12.840  21.770  1.00  0.00            
ATOM    181  C9  DP9     2      28.660  10.070  24.030  1.00  0.00            
ATOM    182  O2  DP9     2      29.100  10.580  22.880  1.00  0.00            
ATOM    183  C10 DP9     2      29.170   8.760  24.370  1.00  0.00            
ATOM    184  C11 DP9     2      29.640   7.890  23.340  1.00  0.00            
ATOM    185  C12 DP9     2      30.240   6.690  23.640  1.00  0.00            
ATOM    186  C13 DP9     2      30.520   6.390  24.990  1.00  0.00            
ATOM    187  C14 DP9     2      29.980   7.170  26.080  1.00  0.00            
ATOM    188  C15 DP9     2      29.390   8.380  25.730  1.00  0.00            
ATOM    189  S1  DP9     2      28.760   9.420  27.020  1.00  0.00            
ATOM    190  O3  DP9     2      29.720  10.500  27.220  1.00  0.00            
ATOM    191  O4  DP9     2      28.140   8.740  28.160  1.00  0.00            
ATOM    192  H1  DP9     2      25.470  10.150  25.640  1.00  0.00            
ATOM    193  H2  DP9     2      26.020   9.080  27.060  1.00  0.00            
ATOM    194  H3  DP9     2      25.870  10.790  27.260  1.00  0.00            
ATOM    195  H4  DP9     2      27.540  11.840  22.650  1.00  0.00            
ATOM    196  H5  DP9     2      26.700  15.060  24.120  1.00  0.00            
ATOM    197  H6  DP9     2      24.990  16.430  23.020  1.00  0.00            
ATOM    198  H7  DP9     2      23.860  15.560  21.020  1.00  0.00            
ATOM    199  H8  DP9     2      24.540  13.210  20.160  1.00  0.00            
ATOM    200  H9  DP9     2      30.020  10.250  22.800  1.00  0.00            
ATOM    201  H10 DP9     2      29.590   8.180  22.290  1.00  0.00            
ATOM    202  H11 DP9     2      30.620   6.050  22.850  1.00  0.00            
ATOM    203  H12 DP9     2      31.080   5.490  25.230  1.00  0.00            
ATOM    204  H13 DP9     2      30.110   6.920  27.130  1.00  0.00            
TER
ENDMDL
MODEL        1
ATOM      1  H1  GCD     1      24.370  10.030  27.310  1.00  0.00            
ATOM      2  O1  GCD     1      24.030   9.160  27.530  1.00  0.00            
ATOM      3  C1  GCD     1      22.780   9.350  28.110  1.00  0.00            
ATOM      4  H2  GCD     1      22.930   9.420  29.200  1.00  0.00            
ATOM      5  H3  GCD     1      22.340  10.300  27.750  1.00  0.00            
ATOM      6  C2  GCD     1      21.780   8.170  27.870  1.00  0.00            
ATOM      7  H4  GCD     1      21.700   8.040  26.790  1.00  0.00            
ATOM      8  C3  GCD     1      20.410   8.580  28.460  1.00  0.00            
ATOM      9  H5  GCD     1      20.710   8.940  29.450  1.00  0.00            
ATOM     10  C4  GCD     1      19.500   7.360  28.390  1.00  0.00            
ATOM     11  H6  GCD     1      19.500   7.210  27.300  1.00  0.00            
ATOM     12  O2  GCD     1      18.150   7.660  28.740  1.00  0.00            
ATOM     13  H7  GCD     1      17.910   8.450  28.240  1.00  0.00            
ATOM     14  C5  GCD     1      20.170   6.140  29.090  1.00  0.00            
ATOM     15  H8  GCD     1      20.290   6.360  30.160  1.00  0.00            
ATOM     16  O3  GCD     1      19.250   4.980  28.990  1.00  0.00            
ATOM     17  H9  GCD     1      18.400   5.270  29.340  1.00  0.00            
ATOM     18  C6  GCD     1      21.500   5.910  28.450  1.00  0.00            
ATOM     19  O4  GCD     1      22.320   7.010  28.530  1.00  0.00            
ATOM     20  H10 GCD     1      22.100   5.150  28.950  1.00  0.00            
ATOM     21  O5  GCD     1      21.360   5.580  27.050  1.00  0.00            
ATOM     22  C7  GCD     1      22.120   4.450  26.660  1.00  0.00            
ATOM     23  H11 GCD     1      22.620   3.970  27.510  1.00  0.00            
ATOM     24  C8  GCD     1      21.150   3.410  26.100  1.00  0.00            
ATOM     25  H12 GCD     1      20.600   3.780  25.220  1.00  0.00            
ATOM     26  O6  GCD     1      20.260   3.060  27.230  1.00  0.00            
ATOM     27  H13 GCD     1      20.100   3.850  27.750  1.00  0.00            
ATOM     28  C9  GCD     1      21.790   2.160  25.570  1.00  0.00            
ATOM     29  H14 GCD     1      22.340   1.730  26.420  1.00  0.00            
ATOM     30  O7  GCD     1      20.790   1.250  25.080  1.00  0.00            
ATOM     31  H15 GCD     1      21.280   0.420  25.040  1.00  0.00            
ATOM     32  C10 GCD     1      22.860   2.490  24.570  1.00  0.00            
ATOM     33  H16 GCD     1      23.480   1.630  24.270  1.00  0.00            
ATOM     34  O8  GCD     1      23.750   3.500  25.110  1.00  0.00            
ATOM     35  C11 GCD     1      23.060   4.710  25.450  1.00  0.00            
ATOM     36  H17 GCD     1      22.480   5.080  24.590  1.00  0.00            
ATOM     37  C12 GCD     1      24.070   5.700  25.920  1.00  0.00            
ATOM     38  H18 GCD     1      23.580   6.680  25.950  1.00  0.00            
ATOM     39  H19 GCD     1      24.850   5.620  25.150  1.00  0.00            
ATOM     40  O9  GCD     1      24.650   5.400  27.210  1.00  0.00            
ATOM     41  H20 GCD     1      24.760   6.250  27.650  1.00  0.00            
ATOM     42  O10 GCD     1      22.330   2.980  23.320  1.00  0.00            
ATOM     43  C13 GCD     1      22.760   2.390  22.150  1.00  0.00            
ATOM     44  H21 GCD     1      23.100   1.370  22.330  1.00  0.00            
ATOM     45  C14 GCD     1      21.470   2.180  21.330  1.00  0.00            
ATOM     46  H22 GCD     1      21.040   3.190  21.290  1.00  0.00            
ATOM     47  O11 GCD     1      20.520   1.240  21.920  1.00  0.00            
ATOM     48  H23 GCD     1      20.340   1.790  22.700  1.00  0.00            
ATOM     49  C15 GCD     1      21.840   1.720  19.950  1.00  0.00            
ATOM     50  H24 GCD     1      22.330   0.740  20.020  1.00  0.00            
ATOM     51  O12 GCD     1      20.780   1.670  19.020  1.00  0.00            
ATOM     52  H25 GCD     1      20.440   2.550  18.810  1.00  0.00            
ATOM     53  C16 GCD     1      22.810   2.690  19.360  1.00  0.00            
ATOM     54  H26 GCD     1      23.130   2.470  18.340  1.00  0.00            
ATOM     55  O13 GCD     1      24.010   2.660  20.150  1.00  0.00            
ATOM     56  C17 GCD     1      23.870   3.190  21.480  1.00  0.00            
ATOM     57  H27 GCD     1      23.630   4.260  21.510  1.00  0.00            
ATOM     58  C18 GCD     1      25.270   3.000  22.140  1.00  0.00            
ATOM     59  H28 GCD     1      25.100   2.930  23.230  1.00  0.00            
ATOM     60  H29 GCD     1      25.820   3.890  21.810  1.00  0.00            
ATOM     61  O14 GCD     1      25.880   1.770  21.780  1.00  0.00            
ATOM     62  H30 GCD     1      26.350   1.910  20.950  1.00  0.00            
ATOM     63  O15 GCD     1      22.210   3.970  19.310  1.00  0.00            
ATOM     64  C19 GCD     1      21.960   4.450  17.990  1.00  0.00            
ATOM     65  H31 GCD     1      21.900   3.690  17.200  1.00  0.00            
ATOM     66  C20 GCD     1      20.630   5.060  18.000  1.00  0.00            
ATOM     67  H32 GCD     1      20.670   5.870  18.740  1.00  0.00            
ATOM     68  O16 GCD     1      19.620   4.100  18.440  1.00  0.00            
ATOM     69  H33 GCD     1      18.940   4.540  18.970  1.00  0.00            
ATOM     70  C21 GCD     1      20.310   5.670  16.640  1.00  0.00            
ATOM     71  H34 GCD     1      20.310   4.840  15.920  1.00  0.00            
ATOM     72  O17 GCD     1      19.090   6.400  16.610  1.00  0.00            
ATOM     73  H35 GCD     1      18.360   5.830  16.880  1.00  0.00            
ATOM     74  C22 GCD     1      21.420   6.620  16.180  1.00  0.00            
ATOM     75  H36 GCD     1      21.260   6.850  15.120  1.00  0.00            
ATOM     76  O18 GCD     1      22.750   6.020  16.320  1.00  0.00            
ATOM     77  C23 GCD     1      23.030   5.470  17.620  1.00  0.00            
ATOM     78  H37 GCD     1      23.000   6.310  18.320  1.00  0.00            
ATOM     79  C24 GCD     1      24.460   5.040  17.550  1.00  0.00            
ATOM     80  H38 GCD     1      24.810   4.950  18.580  1.00  0.00            
ATOM     81  H39 GCD     1      25.180   5.710  17.080  1.00  0.00            
ATOM     82  O19 GCD     1      24.640   3.840  16.910  1.00  0.00            
ATOM     83  H40 GCD     1      23.880   3.730  16.320  1.00  0.00            
ATOM     84  O20 GCD     1      21.390   7.810  17.010  1.00  0.00            
ATOM     85  C25 GCD     1      21.550   8.980  16.260  1.00  0.00            
ATOM     86  H41 GCD     1      21.620   8.910  15.160  1.00  0.00            
ATOM     87  C26 GCD     1      20.280   9.830  16.500  1.00  0.00            
ATOM     88  H42 GCD     1      20.260   9.910  17.600  1.00  0.00            
ATOM     89  O21 GCD     1      19.060   9.260  15.980  1.00  0.00            
ATOM     90  H43 GCD     1      19.180   8.370  16.320  1.00  0.00            
ATOM     91  C27 GCD     1      20.390  11.320  16.070  1.00  0.00            
ATOM     92  H44 GCD     1      20.320  11.410  14.980  1.00  0.00            
ATOM     93  O22 GCD     1      19.280  12.110  16.620  1.00  0.00            
ATOM     94  H45 GCD     1      18.550  11.840  16.050  1.00  0.00            
ATOM     95  C28 GCD     1      21.760  11.830  16.510  1.00  0.00            
ATOM     96  H46 GCD     1      21.940  12.840  16.120  1.00  0.00            
ATOM     97  O23 GCD     1      22.790  11.000  16.050  1.00  0.00            
ATOM     98  C29 GCD     1      22.790   9.760  16.630  1.00  0.00            
ATOM     99  H47 GCD     1      22.810   9.890  17.720  1.00  0.00            
ATOM    100  C30 GCD     1      24.050   8.970  16.260  1.00  0.00            
ATOM    101  H48 GCD     1      24.090   8.930  15.170  1.00  0.00            
ATOM    102  H49 GCD     1      24.160   7.950  16.640  1.00  0.00            
ATOM    103  O24 GCD     1      25.250   9.740  16.530  1.00  0.00            
ATOM    104  H50 GCD     1      25.490   9.680  17.460  1.00  0.00            
ATOM    105  O25 GCD     1      21.760  12.010  17.930  1.00  0.00            
ATOM    106  C31 GCD     1      22.330  13.240  18.450  1.00  0.00            
ATOM    107  H51 GCD     1      22.960  13.760  17.720  1.00  0.00            
ATOM    108  C32 GCD     1      21.230  14.170  18.810  1.00  0.00            
ATOM    109  H52 GCD     1      20.620  13.590  19.510  1.00  0.00            
ATOM    110  O26 GCD     1      20.620  14.540  17.540  1.00  0.00            
ATOM    111  H53 GCD     1      20.330  13.740  17.100  1.00  0.00            
ATOM    112  C33 GCD     1      21.730  15.420  19.600  1.00  0.00            
ATOM    113  H54 GCD     1      22.360  15.980  18.890  1.00  0.00            
ATOM    114  O27 GCD     1      20.690  16.360  19.830  1.00  0.00            
ATOM    115  H55 GCD     1      20.080  16.090  20.530  1.00  0.00            
ATOM    116  C34 GCD     1      22.570  15.020  20.760  1.00  0.00            
ATOM    117  H56 GCD     1      23.190  15.820  21.190  1.00  0.00            
ATOM    118  O28 GCD     1      23.630  14.180  20.310  1.00  0.00            
ATOM    119  C35 GCD     1      23.150  12.930  19.660  1.00  0.00            
ATOM    120  H57 GCD     1      22.570  12.300  20.350  1.00  0.00            
ATOM    121  C36 GCD     1      24.350  12.060  19.310  1.00  0.00            
ATOM    122  H58 GCD     1      25.030  12.540  18.590  1.00  0.00            
ATOM    123  H59 GCD     1      23.870  11.200  18.830  1.00  0.00            
ATOM    124  O29 GCD     1      25.060  11.530  20.410  1.00  0.00            
ATOM    125  H60 GCD     1      24.610  11.700  21.250  1.00  0.00            
ATOM    126  O30 GCD     1      21.690  14.340  21.650  1.00  0.00            
ATOM    127  C37 GCD     1      21.380  15.020  22.830  1.00  0.00            
ATOM    128  H61 GCD     1      21.710  16.070  22.760  1.00  0.00            
ATOM    129  C38 GCD     1      19.800  14.810  23.010  1.00  0.00            
ATOM    130  H62 GCD     1      19.590  13.730  23.030  1.00  0.00            
ATOM    131  O31 GCD     1      19.070  15.440  22.000  1.00  0.00            
ATOM    132  H63 GCD     1      18.190  15.510  22.380  1.00  0.00            
ATOM    133  C39 GCD     1      19.290  15.450  24.340  1.00  0.00            
ATOM    134  H64 GCD     1      19.380  16.540  24.260  1.00  0.00            
ATOM    135  O32 GCD     1      17.880  15.210  24.590  1.00  0.00            
ATOM    136  H65 GCD     1      17.760  14.330  24.950  1.00  0.00            
ATOM    137  C40 GCD     1      20.080  14.820  25.480  1.00  0.00            
ATOM    138  H66 GCD     1      19.800  15.280  26.430  1.00  0.00            
ATOM    139  O33 GCD     1      21.420  15.100  25.160  1.00  0.00            
ATOM    140  C41 GCD     1      21.990  14.440  24.050  1.00  0.00            
ATOM    141  H67 GCD     1      21.680  13.390  24.090  1.00  0.00            
ATOM    142  C42 GCD     1      23.460  14.620  24.160  1.00  0.00            
ATOM    143  H68 GCD     1      23.960  14.090  23.340  1.00  0.00            
ATOM    144  H69 GCD     1      23.820  14.060  25.030  1.00  0.00            
ATOM    145  O34 GCD     1      23.980  15.910  24.080  1.00  0.00            
ATOM    146  H70 GCD     1      23.200  16.450  24.220  1.00  0.00            
ATOM    147  O35 GCD     1      19.710  13.420  25.490  1.00  0.00            
ATOM    148  C43 GCD     1      19.330  12.990  26.870  1.00  0.00            
ATOM    149  H71 GCD     1      18.910  13.820  27.450  1.00  0.00            
ATOM    150  C44 GCD     1      18.220  11.960  26.740  1.00  0.00            
ATOM    151  H72 GCD     1      18.540  11.330  25.910  1.00  0.00            
ATOM    152  O36 GCD     1      17.050  12.770  26.350  1.00  0.00            
ATOM    153  H73 GCD     1      16.290  12.230  26.100  1.00  0.00            
ATOM    154  C45 GCD     1      17.970  11.140  27.990  1.00  0.00            
ATOM    155  H74 GCD     1      17.640  11.830  28.780  1.00  0.00            
ATOM    156  O37 GCD     1      17.040  10.040  27.720  1.00  0.00            
ATOM    157  H75 GCD     1      16.240  10.130  28.250  1.00  0.00            
ATOM    158  C46 GCD     1      19.240  10.630  28.600  1.00  0.00            
ATOM    159  H76 GCD     1      18.990  10.270  29.600  1.00  0.00            
ATOM    160  O38 GCD     1      19.880   9.660  27.730  1.00  0.00            
ATOM    161  O39 GCD     1      20.090  11.760  28.830  1.00  0.00            
ATOM    162  C47 GCD     1      20.520  12.510  27.720  1.00  0.00            
ATOM    163  H77 GCD     1      21.170  11.890  27.100  1.00  0.00            
ATOM    164  C48 GCD     1      21.300  13.720  28.290  1.00  0.00            
ATOM    165  H78 GCD     1      21.930  14.120  27.490  1.00  0.00            
ATOM    166  H79 GCD     1      21.970  13.320  29.060  1.00  0.00            
ATOM    167  O40 GCD     1      20.520  14.700  28.850  1.00  0.00            
ATOM    168  H80 GCD     1      19.910  14.300  29.480  1.00  0.00            
ATOM    169  C1  DP9     2      20.890  10.090  24.590  1.00  0.00            
ATOM    170  N1  DP9     2      21.880  10.090  23.570  1.00  0.00            
ATOM    171  C2  DP9     2      21.670   9.590  22.260  1.00  0.00            
ATOM    172  C3  DP9     2      20.380  10.180  21.690  1.00  0.00            
ATOM    173  O1  DP9     2      19.600  10.990  22.200  1.00  0.00            
ATOM    174  N2  DP9     2      20.100   9.790  20.440  1.00  0.00            
ATOM    175  C4  DP9     2      18.820   9.870  19.880  1.00  0.00            
ATOM    176  C5  DP9     2      18.100  11.020  19.780  1.00  0.00            
ATOM    177  C6  DP9     2      16.900  10.970  19.080  1.00  0.00            
ATOM    178  C7  DP9     2      16.660   9.810  18.330  1.00  0.00            
ATOM    179  C8  DP9     2      17.450   8.690  18.490  1.00  0.00            
ATOM    180  N3  DP9     2      18.520   8.710  19.270  1.00  0.00            
ATOM    181  C9  DP9     2      22.610   8.750  21.710  1.00  0.00            
ATOM    182  O2  DP9     2      22.420   8.240  20.530  1.00  0.00            
ATOM    183  C10 DP9     2      23.840   8.290  22.420  1.00  0.00            
ATOM    184  C11 DP9     2      24.660   7.240  21.980  1.00  0.00            
ATOM    185  C12 DP9     2      25.820   6.880  22.670  1.00  0.00            
ATOM    186  C13 DP9     2      26.220   7.610  23.720  1.00  0.00            
ATOM    187  C14 DP9     2      25.520   8.700  24.170  1.00  0.00            
ATOM    188  C15 DP9     2      24.360   9.070  23.390  1.00  0.00            
ATOM    189  S1  DP9     2      23.490  10.650  23.840  1.00  0.00            
ATOM    190  O3  DP9     2      23.800  11.720  22.870  1.00  0.00            
ATOM    191  O4  DP9     2      23.660  11.020  25.250  1.00  0.00            
ATOM    192  H1  DP9     2      19.930   9.700  24.230  1.00  0.00            
ATOM    193  H2  DP9     2      21.290   9.410  25.360  1.00  0.00            
ATOM    194  H3  DP9     2      20.820  11.100  25.020  1.00  0.00            
ATOM    195  H4  DP9     2      20.720   9.130  19.990  1.00  0.00            
ATOM    196  H5  DP9     2      18.510  11.970  20.120  1.00  0.00            
ATOM    197  H6  DP9     2      16.380  11.890  18.810  1.00  0.00            
ATOM    198  H7  DP9     2      15.830   9.780  17.630  1.00  0.00            
ATOM    199  H8  DP9     2      17.250   7.770  17.960  1.00  0.00            
ATOM    200  H9  DP9     2      21.940   7.390  20.620  1.00  0.00            
ATOM    201  H10 DP9     2      24.430   6.760  21.030  1.00  0.00            
ATOM    202  H11 DP9     2      26.420   6.070  22.260  1.00  0.00            
ATOM    203  H12 DP9     2      27.090   7.320  24.310  1.00  0.00            
ATOM    204  H13 DP9     2      25.790   9.350  24.990  1.00  0.00            
TER
ENDMDL
MODEL        1
ATOM      1  H1  GCD     1      19.200  -0.450  35.040  1.00  0.00            
ATOM      2  O1  GCD     1      19.580   0.090  34.330  1.00  0.00            
ATOM      3  C1  GCD     1      19.170   1.480  34.430  1.00  0.00            
ATOM      4  H2  GCD     1      18.970   1.710  35.480  1.00  0.00            
ATOM      5  H3  GCD     1      19.990   2.090  34.040  1.00  0.00            
ATOM      6  C2  GCD     1      17.940   1.700  33.640  1.00  0.00            
ATOM      7  H4  GCD     1      18.210   1.380  32.630  1.00  0.00            
ATOM      8  C3  GCD     1      17.520   3.180  33.630  1.00  0.00            
ATOM      9  H5  GCD     1      17.450   3.520  34.670  1.00  0.00            
ATOM     10  C4  GCD     1      16.140   3.380  32.980  1.00  0.00            
ATOM     11  H6  GCD     1      16.360   3.130  31.940  1.00  0.00            
ATOM     12  O2  GCD     1      15.760   4.740  33.190  1.00  0.00            
ATOM     13  H7  GCD     1      14.850   4.950  32.960  1.00  0.00            
ATOM     14  C5  GCD     1      15.160   2.370  33.600  1.00  0.00            
ATOM     15  H8  GCD     1      15.110   2.720  34.640  1.00  0.00            
ATOM     16  O3  GCD     1      13.840   2.500  33.000  1.00  0.00            
ATOM     17  H9  GCD     1      13.300   2.610  33.800  1.00  0.00            
ATOM     18  C6  GCD     1      15.670   0.890  33.420  1.00  0.00            
ATOM     19  O4  GCD     1      16.830   0.870  34.180  1.00  0.00            
ATOM     20  H10 GCD     1      14.910   0.230  33.850  1.00  0.00            
ATOM     21  O5  GCD     1      15.910   0.660  32.060  1.00  0.00            
ATOM     22  C7  GCD     1      15.370  -0.520  31.570  1.00  0.00            
ATOM     23  H11 GCD     1      14.800  -1.120  32.280  1.00  0.00            
ATOM     24  C8  GCD     1      14.280  -0.130  30.520  1.00  0.00            
ATOM     25  H12 GCD     1      14.730   0.590  29.830  1.00  0.00            
ATOM     26  O6  GCD     1      13.150   0.480  31.150  1.00  0.00            
ATOM     27  H13 GCD     1      13.380   1.240  31.700  1.00  0.00            
ATOM     28  C9  GCD     1      13.870  -1.410  29.810  1.00  0.00            
ATOM     29  H14 GCD     1      13.400  -2.050  30.570  1.00  0.00            
ATOM     30  O7  GCD     1      13.080  -1.180  28.650  1.00  0.00            
ATOM     31  H15 GCD     1      13.090  -2.000  28.140  1.00  0.00            
ATOM     32  C10 GCD     1      15.020  -2.250  29.320  1.00  0.00            
ATOM     33  H16 GCD     1      14.710  -3.290  29.180  1.00  0.00            
ATOM     34  O8  GCD     1      16.010  -2.550  30.330  1.00  0.00            
ATOM     35  C11 GCD     1      16.520  -1.390  30.990  1.00  0.00            
ATOM     36  H17 GCD     1      17.060  -0.750  30.280  1.00  0.00            
ATOM     37  C12 GCD     1      17.450  -1.940  32.100  1.00  0.00            
ATOM     38  H18 GCD     1      17.870  -1.130  32.710  1.00  0.00            
ATOM     39  H19 GCD     1      18.310  -2.480  31.680  1.00  0.00            
ATOM     40  O9  GCD     1      16.810  -2.780  33.090  1.00  0.00            
ATOM     41  H20 GCD     1      16.430  -3.520  32.600  1.00  0.00            
ATOM     42  O10 GCD     1      15.690  -1.850  28.110  1.00  0.00            
ATOM     43  C13 GCD     1      16.260  -2.890  27.250  1.00  0.00            
ATOM     44  H21 GCD     1      16.270  -3.860  27.770  1.00  0.00            
ATOM     45  C14 GCD     1      15.460  -3.110  25.960  1.00  0.00            
ATOM     46  H22 GCD     1      15.390  -2.090  25.540  1.00  0.00            
ATOM     47  O11 GCD     1      14.120  -3.470  26.170  1.00  0.00            
ATOM     48  H23 GCD     1      14.030  -4.370  25.840  1.00  0.00            
ATOM     49  C15 GCD     1      16.220  -4.130  25.000  1.00  0.00            
ATOM     50  H24 GCD     1      16.260  -5.090  25.550  1.00  0.00            
ATOM     51  O12 GCD     1      15.460  -4.310  23.810  1.00  0.00            
ATOM     52  H25 GCD     1      15.270  -3.440  23.440  1.00  0.00            
ATOM     53  C16 GCD     1      17.680  -3.660  24.750  1.00  0.00            
ATOM     54  H26 GCD     1      18.220  -4.340  24.090  1.00  0.00            
ATOM     55  O13 GCD     1      18.300  -3.470  26.040  1.00  0.00            
ATOM     56  C17 GCD     1      17.760  -2.540  27.020  1.00  0.00            
ATOM     57  H27 GCD     1      17.840  -1.550  26.560  1.00  0.00            
ATOM     58  C18 GCD     1      18.610  -2.820  28.290  1.00  0.00            
ATOM     59  H28 GCD     1      18.600  -3.880  28.600  1.00  0.00            
ATOM     60  H29 GCD     1      18.230  -2.460  29.250  1.00  0.00            
ATOM     61  O14 GCD     1      19.950  -2.390  28.110  1.00  0.00            
ATOM     62  H30 GCD     1      20.330  -2.330  28.990  1.00  0.00            
ATOM     63  O15 GCD     1      17.580  -2.360  24.200  1.00  0.00            
ATOM     64  C19 GCD     1      17.510  -2.220  22.790  1.00  0.00            
ATOM     65  H31 GCD     1      17.160  -3.150  22.340  1.00  0.00            
ATOM     66  C20 GCD     1      16.460  -1.160  22.600  1.00  0.00            
ATOM     67  H32 GCD     1      16.710  -0.280  23.200  1.00  0.00            
ATOM     68  O16 GCD     1      15.270  -1.700  23.010  1.00  0.00            
ATOM     69  H33 GCD     1      14.630  -0.970  23.030  1.00  0.00            
ATOM     70  C21 GCD     1      16.410  -0.660  21.110  1.00  0.00            
ATOM     71  H34 GCD     1      16.180  -1.510  20.450  1.00  0.00            
ATOM     72  O17 GCD     1      15.560   0.460  20.880  1.00  0.00            
ATOM     73  H35 GCD     1      14.660   0.240  21.130  1.00  0.00            
ATOM     74  C22 GCD     1      17.860  -0.220  20.790  1.00  0.00            
ATOM     75  H36 GCD     1      17.920   0.030  19.730  1.00  0.00            
ATOM     76  O18 GCD     1      18.790  -1.250  20.970  1.00  0.00            
ATOM     77  C23 GCD     1      18.860  -1.740  22.320  1.00  0.00            
ATOM     78  H37 GCD     1      19.130  -0.950  23.030  1.00  0.00            
ATOM     79  C24 GCD     1      20.000  -2.740  22.280  1.00  0.00            
ATOM     80  H38 GCD     1      20.460  -2.980  23.250  1.00  0.00            
ATOM     81  H39 GCD     1      20.750  -2.170  21.720  1.00  0.00            
ATOM     82  O19 GCD     1      19.780  -3.870  21.510  1.00  0.00            
ATOM     83  H40 GCD     1      20.540  -4.440  21.370  1.00  0.00            
ATOM     84  O20 GCD     1      18.250   0.920  21.520  1.00  0.00            
ATOM     85  C25 GCD     1      18.760   2.010  20.750  1.00  0.00            
ATOM     86  H41 GCD     1      18.830   1.770  19.680  1.00  0.00            
ATOM     87  C26 GCD     1      17.790   3.180  20.880  1.00  0.00            
ATOM     88  H42 GCD     1      17.480   3.260  21.930  1.00  0.00            
ATOM     89  O21 GCD     1      16.600   2.850  20.160  1.00  0.00            
ATOM     90  H43 GCD     1      16.250   2.030  20.520  1.00  0.00            
ATOM     91  C27 GCD     1      18.430   4.530  20.340  1.00  0.00            
ATOM     92  H44 GCD     1      18.770   4.390  19.300  1.00  0.00            
ATOM     93  O22 GCD     1      17.510   5.590  20.470  1.00  0.00            
ATOM     94  H45 GCD     1      17.260   5.780  21.380  1.00  0.00            
ATOM     95  C28 GCD     1      19.750   4.870  21.000  1.00  0.00            
ATOM     96  H46 GCD     1      20.180   5.730  20.480  1.00  0.00            
ATOM     97  O23 GCD     1      20.580   3.770  20.780  1.00  0.00            
ATOM     98  C29 GCD     1      20.090   2.470  21.250  1.00  0.00            
ATOM     99  H47 GCD     1      20.050   2.600  22.340  1.00  0.00            
ATOM    100  C30 GCD     1      21.220   1.490  20.980  1.00  0.00            
ATOM    101  H48 GCD     1      21.410   1.600  19.910  1.00  0.00            
ATOM    102  H49 GCD     1      20.930   0.450  21.150  1.00  0.00            
ATOM    103  O24 GCD     1      22.370   1.760  21.780  1.00  0.00            
ATOM    104  H50 GCD     1      22.630   0.970  22.260  1.00  0.00            
ATOM    105  O25 GCD     1      19.540   5.130  22.430  1.00  0.00            
ATOM    106  C31 GCD     1      19.600   6.590  22.780  1.00  0.00            
ATOM    107  H51 GCD     1      19.650   7.150  21.840  1.00  0.00            
ATOM    108  C32 GCD     1      18.350   6.930  23.650  1.00  0.00            
ATOM    109  H52 GCD     1      18.280   6.170  24.440  1.00  0.00            
ATOM    110  O26 GCD     1      17.090   6.760  22.930  1.00  0.00            
ATOM    111  H53 GCD     1      16.490   7.170  23.560  1.00  0.00            
ATOM    112  C33 GCD     1      18.500   8.310  24.160  1.00  0.00            
ATOM    113  H54 GCD     1      18.500   9.050  23.340  1.00  0.00            
ATOM    114  O27 GCD     1      17.380   8.790  24.990  1.00  0.00            
ATOM    115  H55 GCD     1      17.810   8.980  25.830  1.00  0.00            
ATOM    116  C34 GCD     1      19.770   8.480  24.970  1.00  0.00            
ATOM    117  H56 GCD     1      19.940   9.510  25.270  1.00  0.00            
ATOM    118  O28 GCD     1      20.840   8.070  24.140  1.00  0.00            
ATOM    119  C35 GCD     1      20.830   6.750  23.660  1.00  0.00            
ATOM    120  H57 GCD     1      20.790   6.060  24.510  1.00  0.00            
ATOM    121  C36 GCD     1      22.060   6.590  22.770  1.00  0.00            
ATOM    122  H58 GCD     1      22.050   5.620  22.250  1.00  0.00            
ATOM    123  H59 GCD     1      22.930   6.690  23.430  1.00  0.00            
ATOM    124  O29 GCD     1      22.240   7.600  21.770  1.00  0.00            
ATOM    125  H60 GCD     1      21.970   8.430  22.160  1.00  0.00            
ATOM    126  O30 GCD     1      19.740   7.700  26.060  1.00  0.00            
ATOM    127  C37 GCD     1      20.350   8.290  27.220  1.00  0.00            
ATOM    128  H61 GCD     1      20.980   9.130  26.930  1.00  0.00            
ATOM    129  C38 GCD     1      19.300   8.780  28.210  1.00  0.00            
ATOM    130  H62 GCD     1      18.680   7.940  28.540  1.00  0.00            
ATOM    131  O31 GCD     1      18.430   9.800  27.640  1.00  0.00            
ATOM    132  H63 GCD     1      17.710  10.000  28.250  1.00  0.00            
ATOM    133  C39 GCD     1      19.960   9.330  29.480  1.00  0.00            
ATOM    134  H64 GCD     1      20.610  10.190  29.280  1.00  0.00            
ATOM    135  O32 GCD     1      19.040   9.750  30.490  1.00  0.00            
ATOM    136  H65 GCD     1      18.670   8.980  30.940  1.00  0.00            
ATOM    137  C40 GCD     1      20.840   8.310  30.060  1.00  0.00            
ATOM    138  H66 GCD     1      21.400   8.750  30.890  1.00  0.00            
ATOM    139  O33 GCD     1      21.760   7.790  29.120  1.00  0.00            
ATOM    140  C41 GCD     1      21.280   7.240  27.910  1.00  0.00            
ATOM    141  H67 GCD     1      20.740   6.320  28.180  1.00  0.00            
ATOM    142  C42 GCD     1      22.550   6.970  27.070  1.00  0.00            
ATOM    143  H68 GCD     1      23.110   7.910  26.990  1.00  0.00            
ATOM    144  H69 GCD     1      22.270   6.650  26.060  1.00  0.00            
ATOM    145  O34 GCD     1      23.400   6.020  27.690  1.00  0.00            
ATOM    146  H70 GCD     1      23.550   5.320  27.040  1.00  0.00            
ATOM    147  O35 GCD     1      20.010   7.240  30.580  1.00  0.00            
ATOM    148  C43 GCD     1      20.290   6.830  31.890  1.00  0.00            
ATOM    149  H71 GCD     1      21.070   7.340  32.470  1.00  0.00            
ATOM    150  C44 GCD     1      19.000   6.930  32.700  1.00  0.00            
ATOM    151  H72 GCD     1      18.130   6.560  32.140  1.00  0.00            
ATOM    152  O36 GCD     1      18.690   8.330  32.890  1.00  0.00            
ATOM    153  H73 GCD     1      17.740   8.220  32.980  1.00  0.00            
ATOM    154  C45 GCD     1      19.080   6.170  34.020  1.00  0.00            
ATOM    155  H74 GCD     1      19.870   6.580  34.670  1.00  0.00            
ATOM    156  O37 GCD     1      17.860   6.230  34.700  1.00  0.00            
ATOM    157  H75 GCD     1      17.250   5.780  34.110  1.00  0.00            
ATOM    158  C46 GCD     1      19.460   4.740  33.780  1.00  0.00            
ATOM    159  H76 GCD     1      19.610   4.200  34.720  1.00  0.00            
ATOM    160  O38 GCD     1      18.440   4.090  32.990  1.00  0.00            
ATOM    161  O39 GCD     1      20.670   4.630  33.050  1.00  0.00            
ATOM    162  C47 GCD     1      20.710   5.340  31.750  1.00  0.00            
ATOM    163  H77 GCD     1      20.060   4.770  31.070  1.00  0.00            
ATOM    164  C48 GCD     1      22.120   5.090  31.180  1.00  0.00            
ATOM    165  H78 GCD     1      22.250   5.550  30.190  1.00  0.00            
ATOM    166  H79 GCD     1      22.330   4.010  31.120  1.00  0.00            
ATOM    167  O40 GCD     1      23.160   5.630  32.040  1.00  0.00            
ATOM    168  H80 GCD     1      23.420   5.160  32.840  1.00  0.00            
ATOM    169  C1  DP9     2      17.800   1.670  29.230  1.00  0.00            
ATOM    170  N1  DP9     2      19.220   2.070  29.220  1.00  0.00            
ATOM    171  C2  DP9     2      19.750   3.060  28.340  1.00  0.00            
ATOM    172  C3  DP9     2      18.840   4.260  27.920  1.00  0.00            
ATOM    173  O1  DP9     2      19.090   4.930  26.910  1.00  0.00            
ATOM    174  N2  DP9     2      17.940   4.640  28.810  1.00  0.00            
ATOM    175  C4  DP9     2      16.970   5.610  28.740  1.00  0.00            
ATOM    176  C5  DP9     2      16.730   6.490  27.660  1.00  0.00            
ATOM    177  C6  DP9     2      15.730   7.470  27.770  1.00  0.00            
ATOM    178  C7  DP9     2      15.090   7.550  28.940  1.00  0.00            
ATOM    179  C8  DP9     2      15.270   6.540  29.950  1.00  0.00            
ATOM    180  N3  DP9     2      16.250   5.640  29.860  1.00  0.00            
ATOM    181  C9  DP9     2      21.020   2.820  27.820  1.00  0.00            
ATOM    182  O2  DP9     2      21.530   3.740  26.990  1.00  0.00            
ATOM    183  C10 DP9     2      22.010   1.720  28.140  1.00  0.00            
ATOM    184  C11 DP9     2      23.210   1.600  27.400  1.00  0.00            
ATOM    185  C12 DP9     2      24.200   0.690  27.750  1.00  0.00            
ATOM    186  C13 DP9     2      23.880  -0.160  28.810  1.00  0.00            
ATOM    187  C14 DP9     2      22.700  -0.170  29.530  1.00  0.00            
ATOM    188  C15 DP9     2      21.720   0.870  29.270  1.00  0.00            
ATOM    189  S1  DP9     2      20.280   1.150  30.220  1.00  0.00            
ATOM    190  O3  DP9     2      20.670   1.910  31.440  1.00  0.00            
ATOM    191  O4  DP9     2      19.580  -0.060  30.640  1.00  0.00            
ATOM    192  H1  DP9     2      17.290   2.320  28.510  1.00  0.00            
ATOM    193  H2  DP9     2      17.750   0.600  29.010  1.00  0.00            
ATOM    194  H3  DP9     2      17.260   1.940  30.140  1.00  0.00            
ATOM    195  H4  DP9     2      17.970   4.090  29.660  1.00  0.00            
ATOM    196  H5  DP9     2      17.290   6.360  26.740  1.00  0.00            
ATOM    197  H6  DP9     2      15.570   8.280  27.060  1.00  0.00            
ATOM    198  H7  DP9     2      14.360   8.320  29.190  1.00  0.00            
ATOM    199  H8  DP9     2      14.700   6.500  30.870  1.00  0.00            
ATOM    200  H9  DP9     2      20.750   4.300  26.840  1.00  0.00            
ATOM    201  H10 DP9     2      23.360   2.270  26.560  1.00  0.00            
ATOM    202  H11 DP9     2      25.160   0.650  27.250  1.00  0.00            
ATOM    203  H12 DP9     2      24.620  -0.900  29.080  1.00  0.00            
ATOM    204  H13 DP9     2      22.480  -0.920  30.290  1.00  0.00            
TER
ENDMDL
MODEL        1
ATOM      1  H1  GCD     1      17.920  10.670  18.320  1.00  0.00            
ATOM      2  O1  GCD     1      18.360  11.200  17.640  1.00  0.00            
ATOM      3  C1  GCD     1      19.700  10.750  17.310  1.00  0.00            
ATOM      4  H2  GCD     1      20.180  11.390  16.570  1.00  0.00            
ATOM      5  H3  GCD     1      20.210  10.850  18.270  1.00  0.00            
ATOM      6  C2  GCD     1      19.790   9.300  16.850  1.00  0.00            
ATOM      7  H4  GCD     1      20.820   9.230  16.470  1.00  0.00            
ATOM      8  C3  GCD     1      18.650   8.910  15.900  1.00  0.00            
ATOM      9  H5  GCD     1      17.750   9.170  16.480  1.00  0.00            
ATOM     10  C4  GCD     1      18.760   7.410  15.620  1.00  0.00            
ATOM     11  H6  GCD     1      19.750   7.200  15.190  1.00  0.00            
ATOM     12  O2  GCD     1      17.750   6.900  14.720  1.00  0.00            
ATOM     13  H7  GCD     1      17.800   5.940  14.710  1.00  0.00            
ATOM     14  C5  GCD     1      18.660   6.640  16.850  1.00  0.00            
ATOM     15  H8  GCD     1      17.690   6.770  17.330  1.00  0.00            
ATOM     16  O3  GCD     1      18.870   5.270  16.590  1.00  0.00            
ATOM     17  H9  GCD     1      19.540   4.950  17.190  1.00  0.00            
ATOM     18  C6  GCD     1      19.790   7.060  17.890  1.00  0.00            
ATOM     19  O4  GCD     1      19.770   8.460  17.990  1.00  0.00            
ATOM     20  H10 GCD     1      19.420   6.540  18.780  1.00  0.00            
ATOM     21  O5  GCD     1      21.090   6.610  17.470  1.00  0.00            
ATOM     22  C7  GCD     1      21.840   6.160  18.520  1.00  0.00            
ATOM     23  H11 GCD     1      21.350   6.360  19.480  1.00  0.00            
ATOM     24  C8  GCD     1      22.110   4.690  18.360  1.00  0.00            
ATOM     25  H12 GCD     1      22.440   4.510  17.320  1.00  0.00            
ATOM     26  O6  GCD     1      20.820   3.980  18.630  1.00  0.00            
ATOM     27  H13 GCD     1      20.780   3.690  19.550  1.00  0.00            
ATOM     28  C9  GCD     1      23.110   4.210  19.410  1.00  0.00            
ATOM     29  H14 GCD     1      22.600   4.510  20.330  1.00  0.00            
ATOM     30  O7  GCD     1      23.420   2.840  19.300  1.00  0.00            
ATOM     31  H15 GCD     1      24.300   2.720  18.930  1.00  0.00            
ATOM     32  C10 GCD     1      24.400   5.100  19.430  1.00  0.00            
ATOM     33  H16 GCD     1      25.060   4.780  20.240  1.00  0.00            
ATOM     34  O8  GCD     1      23.990   6.430  19.620  1.00  0.00            
ATOM     35  C11 GCD     1      23.200   6.940  18.540  1.00  0.00            
ATOM     36  H17 GCD     1      23.650   6.830  17.540  1.00  0.00            
ATOM     37  C12 GCD     1      23.090   8.470  18.820  1.00  0.00            
ATOM     38  H18 GCD     1      22.720   9.030  17.950  1.00  0.00            
ATOM     39  H19 GCD     1      24.100   8.860  19.000  1.00  0.00            
ATOM     40  O9  GCD     1      22.430   8.830  20.030  1.00  0.00            
ATOM     41  H20 GCD     1      22.580   8.160  20.710  1.00  0.00            
ATOM     42  O10 GCD     1      25.160   5.020  18.230  1.00  0.00            
ATOM     43  C13 GCD     1      26.560   4.730  18.290  1.00  0.00            
ATOM     44  H21 GCD     1      26.850   4.790  19.340  1.00  0.00            
ATOM     45  C14 GCD     1      26.870   3.330  17.790  1.00  0.00            
ATOM     46  H22 GCD     1      26.450   3.080  16.810  1.00  0.00            
ATOM     47  O11 GCD     1      26.280   2.450  18.720  1.00  0.00            
ATOM     48  H23 GCD     1      26.480   1.570  18.370  1.00  0.00            
ATOM     49  C15 GCD     1      28.330   3.140  17.660  1.00  0.00            
ATOM     50  H24 GCD     1      28.700   3.200  18.690  1.00  0.00            
ATOM     51  O12 GCD     1      28.650   1.900  17.040  1.00  0.00            
ATOM     52  H25 GCD     1      28.510   1.990  16.090  1.00  0.00            
ATOM     53  C16 GCD     1      29.000   4.210  16.710  1.00  0.00            
ATOM     54  H26 GCD     1      30.080   4.040  16.640  1.00  0.00            
ATOM     55  O13 GCD     1      28.680   5.380  17.430  1.00  0.00            
ATOM     56  C17 GCD     1      27.350   5.770  17.520  1.00  0.00            
ATOM     57  H27 GCD     1      26.970   5.880  16.500  1.00  0.00            
ATOM     58  C18 GCD     1      27.330   7.190  18.180  1.00  0.00            
ATOM     59  H28 GCD     1      28.020   7.070  19.020  1.00  0.00            
ATOM     60  H29 GCD     1      26.350   7.510  18.530  1.00  0.00            
ATOM     61  O14 GCD     1      27.900   8.180  17.380  1.00  0.00            
ATOM     62  H30 GCD     1      28.760   7.780  17.180  1.00  0.00            
ATOM     63  O15 GCD     1      28.320   4.180  15.410  1.00  0.00            
ATOM     64  C19 GCD     1      29.060   3.980  14.240  1.00  0.00            
ATOM     65  H31 GCD     1      30.120   3.800  14.450  1.00  0.00            
ATOM     66  C20 GCD     1      28.340   2.990  13.410  1.00  0.00            
ATOM     67  H32 GCD     1      27.330   3.320  13.120  1.00  0.00            
ATOM     68  O16 GCD     1      28.260   1.810  14.180  1.00  0.00            
ATOM     69  H33 GCD     1      29.140   1.440  14.260  1.00  0.00            
ATOM     70  C21 GCD     1      29.040   2.880  12.020  1.00  0.00            
ATOM     71  H34 GCD     1      30.060   2.560  12.260  1.00  0.00            
ATOM     72  O17 GCD     1      28.460   1.980  11.070  1.00  0.00            
ATOM     73  H35 GCD     1      27.680   2.390  10.670  1.00  0.00            
ATOM     74  C22 GCD     1      29.130   4.220  11.370  1.00  0.00            
ATOM     75  H36 GCD     1      29.750   4.090  10.480  1.00  0.00            
ATOM     76  O18 GCD     1      29.660   5.230  12.200  1.00  0.00            
ATOM     77  C23 GCD     1      29.080   5.280  13.500  1.00  0.00            
ATOM     78  H37 GCD     1      28.060   5.660  13.390  1.00  0.00            
ATOM     79  C24 GCD     1      29.690   6.440  14.320  1.00  0.00            
ATOM     80  H38 GCD     1      29.080   6.640  15.200  1.00  0.00            
ATOM     81  H39 GCD     1      29.640   7.260  13.590  1.00  0.00            
ATOM     82  O19 GCD     1      31.040   6.330  14.640  1.00  0.00            
ATOM     83  H40 GCD     1      31.360   5.430  14.510  1.00  0.00            
ATOM     84  O20 GCD     1      27.880   4.700  10.910  1.00  0.00            
ATOM     85  C25 GCD     1      27.690   4.850   9.450  1.00  0.00            
ATOM     86  H41 GCD     1      28.560   4.430   8.930  1.00  0.00            
ATOM     87  C26 GCD     1      26.440   4.200   8.990  1.00  0.00            
ATOM     88  H42 GCD     1      25.610   4.680   9.510  1.00  0.00            
ATOM     89  O21 GCD     1      26.320   2.800   9.330  1.00  0.00            
ATOM     90  H43 GCD     1      25.470   2.450   9.030  1.00  0.00            
ATOM     91  C27 GCD     1      26.270   4.250   7.450  1.00  0.00            
ATOM     92  H44 GCD     1      27.090   3.710   6.970  1.00  0.00            
ATOM     93  O22 GCD     1      25.000   3.680   7.040  1.00  0.00            
ATOM     94  H45 GCD     1      24.700   4.160   6.260  1.00  0.00            
ATOM     95  C28 GCD     1      26.400   5.740   7.040  1.00  0.00            
ATOM     96  H46 GCD     1      26.590   5.790   5.970  1.00  0.00            
ATOM     97  O23 GCD     1      27.550   6.330   7.650  1.00  0.00            
ATOM     98  C29 GCD     1      27.600   6.270   9.030  1.00  0.00            
ATOM     99  H47 GCD     1      26.700   6.680   9.510  1.00  0.00            
ATOM    100  C30 GCD     1      28.730   7.130   9.540  1.00  0.00            
ATOM    101  H48 GCD     1      28.710   7.310  10.620  1.00  0.00            
ATOM    102  H49 GCD     1      28.520   8.120   9.130  1.00  0.00            
ATOM    103  O24 GCD     1      30.000   6.620   9.080  1.00  0.00            
ATOM    104  H50 GCD     1      30.510   7.380   9.390  1.00  0.00            
ATOM    105  O25 GCD     1      25.220   6.410   7.350  1.00  0.00            
ATOM    106  C31 GCD     1      24.550   7.220   6.340  1.00  0.00            
ATOM    107  H51 GCD     1      25.110   7.280   5.400  1.00  0.00            
ATOM    108  C32 GCD     1      23.210   6.570   5.950  1.00  0.00            
ATOM    109  H52 GCD     1      22.640   6.470   6.880  1.00  0.00            
ATOM    110  O26 GCD     1      23.400   5.340   5.390  1.00  0.00            
ATOM    111  H53 GCD     1      24.110   5.330   4.740  1.00  0.00            
ATOM    112  C33 GCD     1      22.380   7.510   5.080  1.00  0.00            
ATOM    113  H54 GCD     1      22.910   7.680   4.140  1.00  0.00            
ATOM    114  O27 GCD     1      21.070   7.060   4.810  1.00  0.00            
ATOM    115  H55 GCD     1      20.890   7.290   3.890  1.00  0.00            
ATOM    116  C34 GCD     1      22.220   8.860   5.820  1.00  0.00            
ATOM    117  H56 GCD     1      21.530   9.480   5.230  1.00  0.00            
ATOM    118  O28 GCD     1      23.490   9.500   6.030  1.00  0.00            
ATOM    119  C35 GCD     1      24.390   8.680   6.810  1.00  0.00            
ATOM    120  H57 GCD     1      23.950   8.680   7.810  1.00  0.00            
ATOM    121  C36 GCD     1      25.710   9.480   6.980  1.00  0.00            
ATOM    122  H58 GCD     1      26.490   8.850   7.410  1.00  0.00            
ATOM    123  H59 GCD     1      25.510  10.400   7.560  1.00  0.00            
ATOM    124  O29 GCD     1      26.200   9.840   5.690  1.00  0.00            
ATOM    125  H60 GCD     1      26.930  10.480   5.740  1.00  0.00            
ATOM    126  O30 GCD     1      21.670   8.650   7.120  1.00  0.00            
ATOM    127  C37 GCD     1      20.390   9.200   7.320  1.00  0.00            
ATOM    128  H61 GCD     1      19.970   9.410   6.320  1.00  0.00            
ATOM    129  C38 GCD     1      19.530   8.170   8.020  1.00  0.00            
ATOM    130  H62 GCD     1      19.990   7.940   8.990  1.00  0.00            
ATOM    131  O31 GCD     1      19.450   7.050   7.080  1.00  0.00            
ATOM    132  H63 GCD     1      20.350   6.980   6.770  1.00  0.00            
ATOM    133  C39 GCD     1      18.110   8.600   8.450  1.00  0.00            
ATOM    134  H64 GCD     1      17.570   8.710   7.500  1.00  0.00            
ATOM    135  O32 GCD     1      17.420   7.730   9.380  1.00  0.00            
ATOM    136  H65 GCD     1      17.440   6.840   9.010  1.00  0.00            
ATOM    137  C40 GCD     1      18.180   9.970   9.050  1.00  0.00            
ATOM    138  H66 GCD     1      17.190  10.420   9.130  1.00  0.00            
ATOM    139  O33 GCD     1      18.920  10.890   8.240  1.00  0.00            
ATOM    140  C41 GCD     1      20.310  10.500   8.070  1.00  0.00            
ATOM    141  H67 GCD     1      20.710  10.270   9.070  1.00  0.00            
ATOM    142  C42 GCD     1      21.170  11.600   7.500  1.00  0.00            
ATOM    143  H68 GCD     1      20.820  11.830   6.480  1.00  0.00            
ATOM    144  H69 GCD     1      22.170  11.180   7.350  1.00  0.00            
ATOM    145  O34 GCD     1      21.240  12.760   8.270  1.00  0.00            
ATOM    146  H70 GCD     1      20.400  13.250   8.310  1.00  0.00            
ATOM    147  O35 GCD     1      18.840   9.860  10.330  1.00  0.00            
ATOM    148  C43 GCD     1      18.170  10.530  11.360  1.00  0.00            
ATOM    149  H71 GCD     1      17.470  11.310  11.020  1.00  0.00            
ATOM    150  C44 GCD     1      17.340   9.470  12.100  1.00  0.00            
ATOM    151  H72 GCD     1      18.070   8.670  12.230  1.00  0.00            
ATOM    152  O36 GCD     1      16.190   9.030  11.280  1.00  0.00            
ATOM    153  H73 GCD     1      16.650   8.670  10.510  1.00  0.00            
ATOM    154  C45 GCD     1      16.850  10.040  13.480  1.00  0.00            
ATOM    155  H74 GCD     1      16.120  10.850  13.340  1.00  0.00            
ATOM    156  O37 GCD     1      16.110   9.080  14.230  1.00  0.00            
ATOM    157  H75 GCD     1      16.660   8.310  14.390  1.00  0.00            
ATOM    158  C46 GCD     1      18.060  10.630  14.310  1.00  0.00            
ATOM    159  H76 GCD     1      17.660  11.050  15.230  1.00  0.00            
ATOM    160  O38 GCD     1      18.940   9.610  14.660  1.00  0.00            
ATOM    161  O39 GCD     1      18.780  11.620  13.550  1.00  0.00            
ATOM    162  C47 GCD     1      19.210  11.260  12.220  1.00  0.00            
ATOM    163  H77 GCD     1      20.020  10.540  12.370  1.00  0.00            
ATOM    164  C48 GCD     1      19.620  12.530  11.510  1.00  0.00            
ATOM    165  H78 GCD     1      20.010  12.310  10.510  1.00  0.00            
ATOM    166  H79 GCD     1      20.470  13.000  12.020  1.00  0.00            
ATOM    167  O40 GCD     1      18.540  13.450  11.470  1.00  0.00            
ATOM    168  H80 GCD     1      18.140  13.480  10.590  1.00  0.00            
ATOM    169  C1  DP9     2      21.320   3.820  14.330  1.00  0.00            
ATOM    170  N1  DP9     2      21.880   4.910  13.520  1.00  0.00            
ATOM    171  C2  DP9     2      21.000   5.820  12.840  1.00  0.00            
ATOM    172  C3  DP9     2      19.900   5.380  11.910  1.00  0.00            
ATOM    173  O1  DP9     2      19.100   6.170  11.420  1.00  0.00            
ATOM    174  N2  DP9     2      19.870   4.060  11.530  1.00  0.00            
ATOM    175  C4  DP9     2      18.940   3.590  10.660  1.00  0.00            
ATOM    176  C5  DP9     2      19.020   3.820   9.290  1.00  0.00            
ATOM    177  C6  DP9     2      18.070   3.180   8.490  1.00  0.00            
ATOM    178  C7  DP9     2      17.110   2.400   9.130  1.00  0.00            
ATOM    179  C8  DP9     2      17.060   2.220  10.520  1.00  0.00            
ATOM    180  N3  DP9     2      18.000   2.850  11.260  1.00  0.00            
ATOM    181  C9  DP9     2      21.340   7.160  12.990  1.00  0.00            
ATOM    182  O2  DP9     2      20.660   8.030  12.190  1.00  0.00            
ATOM    183  C10 DP9     2      22.380   7.840  13.770  1.00  0.00            
ATOM    184  C11 DP9     2      22.330   9.140  14.310  1.00  0.00            
ATOM    185  C12 DP9     2      23.450   9.740  14.950  1.00  0.00            
ATOM    186  C13 DP9     2      24.600   8.990  15.120  1.00  0.00            
ATOM    187  C14 DP9     2      24.580   7.650  14.740  1.00  0.00            
ATOM    188  C15 DP9     2      23.520   7.110  14.100  1.00  0.00            
ATOM    189  S1  DP9     2      23.590   5.440  13.560  1.00  0.00            
ATOM    190  O3  DP9     2      24.220   4.710  14.690  1.00  0.00            
ATOM    191  O4  DP9     2      24.240   5.340  12.220  1.00  0.00            
ATOM    192  H1  DP9     2      21.640   3.830  15.370  1.00  0.00            
ATOM    193  H2  DP9     2      20.220   3.800  14.390  1.00  0.00            
ATOM    194  H3  DP9     2      21.720   2.900  13.870  1.00  0.00            
ATOM    195  H4  DP9     2      20.350   3.370  12.090  1.00  0.00            
ATOM    196  H5  DP9     2      19.800   4.500   8.970  1.00  0.00            
ATOM    197  H6  DP9     2      18.000   3.420   7.430  1.00  0.00            
ATOM    198  H7  DP9     2      16.220   2.010   8.640  1.00  0.00            
ATOM    199  H8  DP9     2      16.290   1.710  11.100  1.00  0.00            
ATOM    200  H9  DP9     2      20.010   7.450  11.770  1.00  0.00            
ATOM    201  H10 DP9     2      21.410   9.680  14.120  1.00  0.00            
ATOM    202  H11 DP9     2      23.450  10.800  15.180  1.00  0.00            
ATOM    203  H12 DP9     2      25.450   9.620  15.400  1.00  0.00            
ATOM    204  H13 DP9     2      25.570   7.210  14.700  1.00  0.00            
TER
ENDMDL
MODEL        1
ATOM      1  H1  GCD     1      17.880  19.300  35.160  1.00  0.00            
ATOM      2  O1  GCD     1      17.840  19.930  34.430  1.00  0.00            
ATOM      3  C1  GCD     1      17.760  19.140  33.230  1.00  0.00            
ATOM      4  H2  GCD     1      18.410  19.630  32.490  1.00  0.00            
ATOM      5  H3  GCD     1      18.170  18.130  33.350  1.00  0.00            
ATOM      6  C2  GCD     1      16.420  19.100  32.570  1.00  0.00            
ATOM      7  H4  GCD     1      16.350  18.360  31.750  1.00  0.00            
ATOM      8  C3  GCD     1      15.960  20.430  32.060  1.00  0.00            
ATOM      9  H5  GCD     1      15.880  21.100  32.930  1.00  0.00            
ATOM     10  C4  GCD     1      14.690  20.310  31.320  1.00  0.00            
ATOM     11  H6  GCD     1      14.910  19.630  30.480  1.00  0.00            
ATOM     12  O2  GCD     1      14.250  21.550  30.730  1.00  0.00            
ATOM     13  H7  GCD     1      15.070  21.810  30.290  1.00  0.00            
ATOM     14  C5  GCD     1      13.590  19.790  32.270  1.00  0.00            
ATOM     15  H8  GCD     1      13.430  20.510  33.070  1.00  0.00            
ATOM     16  O3  GCD     1      12.300  19.660  31.550  1.00  0.00            
ATOM     17  H9  GCD     1      11.940  20.560  31.480  1.00  0.00            
ATOM     18  C6  GCD     1      14.030  18.450  32.870  1.00  0.00            
ATOM     19  O4  GCD     1      15.370  18.730  33.490  1.00  0.00            
ATOM     20  H10 GCD     1      13.340  18.080  33.630  1.00  0.00            
ATOM     21  O5  GCD     1      14.220  17.500  31.900  1.00  0.00            
ATOM     22  C7  GCD     1      13.340  16.460  31.890  1.00  0.00            
ATOM     23  H11 GCD     1      12.430  16.700  32.450  1.00  0.00            
ATOM     24  C8  GCD     1      12.790  16.330  30.460  1.00  0.00            
ATOM     25  H12 GCD     1      13.670  16.140  29.820  1.00  0.00            
ATOM     26  O6  GCD     1      12.140  17.450  29.910  1.00  0.00            
ATOM     27  H13 GCD     1      12.510  18.220  30.350  1.00  0.00            
ATOM     28  C9  GCD     1      11.850  15.170  30.390  1.00  0.00            
ATOM     29  H14 GCD     1      11.080  15.420  31.120  1.00  0.00            
ATOM     30  O7  GCD     1      11.220  14.870  29.070  1.00  0.00            
ATOM     31  H15 GCD     1      11.870  14.730  28.370  1.00  0.00            
ATOM     32  C10 GCD     1      12.510  13.900  30.880  1.00  0.00            
ATOM     33  H16 GCD     1      11.670  13.210  31.020  1.00  0.00            
ATOM     34  O8  GCD     1      13.000  14.080  32.180  1.00  0.00            
ATOM     35  C11 GCD     1      14.000  15.110  32.310  1.00  0.00            
ATOM     36  H17 GCD     1      14.820  14.950  31.600  1.00  0.00            
ATOM     37  C12 GCD     1      14.530  15.080  33.720  1.00  0.00            
ATOM     38  H18 GCD     1      15.240  15.920  33.750  1.00  0.00            
ATOM     39  H19 GCD     1      14.950  14.090  33.950  1.00  0.00            
ATOM     40  O9  GCD     1      13.470  15.350  34.650  1.00  0.00            
ATOM     41  H20 GCD     1      12.670  15.070  34.190  1.00  0.00            
ATOM     42  O10 GCD     1      13.490  13.330  30.010  1.00  0.00            
ATOM     43  C13 GCD     1      13.320  11.890  29.750  1.00  0.00            
ATOM     44  H21 GCD     1      12.490  11.470  30.330  1.00  0.00            
ATOM     45  C14 GCD     1      13.100  11.630  28.200  1.00  0.00            
ATOM     46  H22 GCD     1      13.900  12.140  27.650  1.00  0.00            
ATOM     47  O11 GCD     1      11.850  12.200  27.810  1.00  0.00            
ATOM     48  H23 GCD     1      11.130  11.800  28.320  1.00  0.00            
ATOM     49  C15 GCD     1      13.140  10.140  28.000  1.00  0.00            
ATOM     50  H24 GCD     1      12.310   9.700  28.570  1.00  0.00            
ATOM     51  O12 GCD     1      13.070   9.840  26.640  1.00  0.00            
ATOM     52  H25 GCD     1      13.930   9.970  26.230  1.00  0.00            
ATOM     53  C16 GCD     1      14.400   9.500  28.540  1.00  0.00            
ATOM     54  H26 GCD     1      14.400   8.410  28.440  1.00  0.00            
ATOM     55  O13 GCD     1      14.460   9.790  29.930  1.00  0.00            
ATOM     56  C17 GCD     1      14.650  11.190  30.170  1.00  0.00            
ATOM     57  H27 GCD     1      15.470  11.650  29.610  1.00  0.00            
ATOM     58  C18 GCD     1      14.980  11.330  31.700  1.00  0.00            
ATOM     59  H28 GCD     1      14.130  10.830  32.190  1.00  0.00            
ATOM     60  H29 GCD     1      15.000  12.390  31.980  1.00  0.00            
ATOM     61  O14 GCD     1      16.260  10.710  32.080  1.00  0.00            
ATOM     62  H30 GCD     1      16.890  11.130  31.500  1.00  0.00            
ATOM     63  O15 GCD     1      15.640   9.990  27.940  1.00  0.00            
ATOM     64  C19 GCD     1      16.500   9.100  27.290  1.00  0.00            
ATOM     65  H31 GCD     1      16.050   8.090  27.290  1.00  0.00            
ATOM     66  C20 GCD     1      16.640   9.560  25.790  1.00  0.00            
ATOM     67  H32 GCD     1      17.040  10.570  25.960  1.00  0.00            
ATOM     68  O16 GCD     1      15.380   9.660  25.040  1.00  0.00            
ATOM     69  H33 GCD     1      15.480   9.650  24.080  1.00  0.00            
ATOM     70  C21 GCD     1      17.680   8.720  25.070  1.00  0.00            
ATOM     71  H34 GCD     1      17.240   7.740  24.830  1.00  0.00            
ATOM     72  O17 GCD     1      17.930   9.300  23.750  1.00  0.00            
ATOM     73  H35 GCD     1      18.310  10.150  24.000  1.00  0.00            
ATOM     74  C22 GCD     1      18.970   8.560  25.910  1.00  0.00            
ATOM     75  H36 GCD     1      19.690   7.840  25.520  1.00  0.00            
ATOM     76  O18 GCD     1      18.740   8.150  27.190  1.00  0.00            
ATOM     77  C23 GCD     1      17.860   8.980  28.010  1.00  0.00            
ATOM     78  H37 GCD     1      18.340   9.950  28.160  1.00  0.00            
ATOM     79  C24 GCD     1      17.720   8.290  29.330  1.00  0.00            
ATOM     80  H38 GCD     1      17.210   7.360  29.060  1.00  0.00            
ATOM     81  H39 GCD     1      17.160   8.990  29.960  1.00  0.00            
ATOM     82  O19 GCD     1      19.000   8.190  29.880  1.00  0.00            
ATOM     83  H40 GCD     1      19.630   8.000  29.170  1.00  0.00            
ATOM     84  O20 GCD     1      19.530   9.900  26.070  1.00  0.00            
ATOM     85  C25 GCD     1      20.880  10.000  25.750  1.00  0.00            
ATOM     86  H41 GCD     1      21.380   9.020  25.700  1.00  0.00            
ATOM     87  C26 GCD     1      21.060  10.520  24.330  1.00  0.00            
ATOM     88  H42 GCD     1      20.280  11.290  24.210  1.00  0.00            
ATOM     89  O21 GCD     1      20.730   9.530  23.410  1.00  0.00            
ATOM     90  H43 GCD     1      20.930   9.870  22.530  1.00  0.00            
ATOM     91  C27 GCD     1      22.440  11.060  24.100  1.00  0.00            
ATOM     92  H44 GCD     1      23.240  10.310  24.020  1.00  0.00            
ATOM     93  O22 GCD     1      22.410  11.620  22.800  1.00  0.00            
ATOM     94  H45 GCD     1      21.900  12.430  22.940  1.00  0.00            
ATOM     95  C28 GCD     1      22.870  12.000  25.200  1.00  0.00            
ATOM     96  H46 GCD     1      23.920  12.220  24.980  1.00  0.00            
ATOM     97  O23 GCD     1      22.780  11.390  26.480  1.00  0.00            
ATOM     98  C29 GCD     1      21.450  10.970  26.860  1.00  0.00            
ATOM     99  H47 GCD     1      20.800  11.830  26.670  1.00  0.00            
ATOM    100  C30 GCD     1      21.430  10.430  28.340  1.00  0.00            
ATOM    101  H48 GCD     1      20.420  10.040  28.520  1.00  0.00            
ATOM    102  H49 GCD     1      21.870  11.140  29.050  1.00  0.00            
ATOM    103  O24 GCD     1      22.210   9.260  28.300  1.00  0.00            
ATOM    104  H50 GCD     1      22.380   9.110  29.230  1.00  0.00            
ATOM    105  O25 GCD     1      21.990  13.150  25.200  1.00  0.00            
ATOM    106  C31 GCD     1      22.650  14.350  24.710  1.00  0.00            
ATOM    107  H51 GCD     1      23.590  14.010  24.240  1.00  0.00            
ATOM    108  C32 GCD     1      21.670  15.080  23.770  1.00  0.00            
ATOM    109  H52 GCD     1      20.760  15.280  24.340  1.00  0.00            
ATOM    110  O26 GCD     1      21.410  14.360  22.670  1.00  0.00            
ATOM    111  H53 GCD     1      22.000  14.590  21.950  1.00  0.00            
ATOM    112  C33 GCD     1      22.310  16.400  23.400  1.00  0.00            
ATOM    113  H54 GCD     1      23.280  16.100  22.970  1.00  0.00            
ATOM    114  O27 GCD     1      21.480  17.300  22.590  1.00  0.00            
ATOM    115  H55 GCD     1      21.950  18.020  22.160  1.00  0.00            
ATOM    116  C34 GCD     1      22.650  17.170  24.650  1.00  0.00            
ATOM    117  H56 GCD     1      23.290  18.010  24.360  1.00  0.00            
ATOM    118  O28 GCD     1      23.500  16.320  25.450  1.00  0.00            
ATOM    119  C35 GCD     1      22.990  15.150  25.960  1.00  0.00            
ATOM    120  H57 GCD     1      22.000  15.260  26.420  1.00  0.00            
ATOM    121  C36 GCD     1      24.010  14.540  26.880  1.00  0.00            
ATOM    122  H58 GCD     1      25.000  14.430  26.420  1.00  0.00            
ATOM    123  H59 GCD     1      23.610  13.610  27.290  1.00  0.00            
ATOM    124  O29 GCD     1      24.270  15.300  28.040  1.00  0.00            
ATOM    125  H60 GCD     1      24.850  14.790  28.620  1.00  0.00            
ATOM    126  O30 GCD     1      21.570  17.670  25.410  1.00  0.00            
ATOM    127  C37 GCD     1      21.750  19.040  25.840  1.00  0.00            
ATOM    128  H61 GCD     1      22.650  19.460  25.380  1.00  0.00            
ATOM    129  C38 GCD     1      20.430  19.750  25.460  1.00  0.00            
ATOM    130  H62 GCD     1      19.670  19.200  26.030  1.00  0.00            
ATOM    131  O31 GCD     1      20.100  19.710  24.040  1.00  0.00            
ATOM    132  H63 GCD     1      20.360  18.830  23.740  1.00  0.00            
ATOM    133  C39 GCD     1      20.580  21.290  25.820  1.00  0.00            
ATOM    134  H64 GCD     1      21.430  21.670  25.240  1.00  0.00            
ATOM    135  O32 GCD     1      19.380  22.140  25.780  1.00  0.00            
ATOM    136  H65 GCD     1      19.270  22.270  24.830  1.00  0.00            
ATOM    137  C40 GCD     1      20.880  21.360  27.320  1.00  0.00            
ATOM    138  H66 GCD     1      21.060  22.430  27.400  1.00  0.00            
ATOM    139  O33 GCD     1      22.070  20.620  27.680  1.00  0.00            
ATOM    140  C41 GCD     1      21.980  19.190  27.340  1.00  0.00            
ATOM    141  H67 GCD     1      21.090  18.810  27.850  1.00  0.00            
ATOM    142  C42 GCD     1      23.310  18.360  27.670  1.00  0.00            
ATOM    143  H68 GCD     1      24.120  18.620  26.980  1.00  0.00            
ATOM    144  H69 GCD     1      23.110  17.280  27.590  1.00  0.00            
ATOM    145  O34 GCD     1      23.700  18.510  29.040  1.00  0.00            
ATOM    146  H70 GCD     1      23.760  19.470  29.080  1.00  0.00            
ATOM    147  O35 GCD     1      19.730  20.910  28.060  1.00  0.00            
ATOM    148  C43 GCD     1      19.510  21.670  29.190  1.00  0.00            
ATOM    149  H71 GCD     1      20.290  22.400  29.430  1.00  0.00            
ATOM    150  C44 GCD     1      18.200  22.350  28.960  1.00  0.00            
ATOM    151  H72 GCD     1      17.450  21.580  28.760  1.00  0.00            
ATOM    152  O36 GCD     1      18.400  23.330  27.970  1.00  0.00            
ATOM    153  H73 GCD     1      18.670  22.870  27.170  1.00  0.00            
ATOM    154  C45 GCD     1      17.800  23.030  30.250  1.00  0.00            
ATOM    155  H74 GCD     1      18.590  23.700  30.610  1.00  0.00            
ATOM    156  O37 GCD     1      16.460  23.660  30.040  1.00  0.00            
ATOM    157  H75 GCD     1      16.510  24.130  29.200  1.00  0.00            
ATOM    158  C46 GCD     1      17.720  21.980  31.370  1.00  0.00            
ATOM    159  H76 GCD     1      17.360  22.510  32.250  1.00  0.00            
ATOM    160  O38 GCD     1      16.870  20.880  31.050  1.00  0.00            
ATOM    161  O39 GCD     1      19.070  21.470  31.540  1.00  0.00            
ATOM    162  C47 GCD     1      19.510  20.790  30.410  1.00  0.00            
ATOM    163  H77 GCD     1      18.980  19.830  30.280  1.00  0.00            
ATOM    164  C48 GCD     1      20.920  20.470  30.770  1.00  0.00            
ATOM    165  H78 GCD     1      21.560  21.360  30.840  1.00  0.00            
ATOM    166  H79 GCD     1      21.380  19.980  29.900  1.00  0.00            
ATOM    167  O40 GCD     1      21.150  19.670  32.020  1.00  0.00            
ATOM    168  H80 GCD     1      21.110  20.200  32.820  1.00  0.00            
ATOM    169  C1  DP9     2      16.550  13.530  27.800  1.00  0.00            
ATOM    170  N1  DP9     2      17.110  14.840  27.430  1.00  0.00            
ATOM    171  C2  DP9     2      16.600  16.070  27.950  1.00  0.00            
ATOM    172  C3  DP9     2      15.250  16.490  27.520  1.00  0.00            
ATOM    173  O1  DP9     2      14.670  17.490  27.850  1.00  0.00            
ATOM    174  N2  DP9     2      14.620  15.700  26.560  1.00  0.00            
ATOM    175  C4  DP9     2      13.360  16.000  26.010  1.00  0.00            
ATOM    176  C5  DP9     2      13.110  17.110  25.300  1.00  0.00            
ATOM    177  C6  DP9     2      11.740  17.360  24.960  1.00  0.00            
ATOM    178  C7  DP9     2      10.810  16.350  25.280  1.00  0.00            
ATOM    179  C8  DP9     2      11.240  15.270  26.010  1.00  0.00            
ATOM    180  N3  DP9     2      12.480  15.140  26.440  1.00  0.00            
ATOM    181  C9  DP9     2      17.410  16.860  28.780  1.00  0.00            
ATOM    182  O2  DP9     2      17.080  18.090  29.210  1.00  0.00            
ATOM    183  C10 DP9     2      18.780  16.450  29.260  1.00  0.00            
ATOM    184  C11 DP9     2      19.290  16.900  30.470  1.00  0.00            
ATOM    185  C12 DP9     2      20.520  16.450  30.960  1.00  0.00            
ATOM    186  C13 DP9     2      21.340  15.560  30.170  1.00  0.00            
ATOM    187  C14 DP9     2      20.790  15.080  28.980  1.00  0.00            
ATOM    188  C15 DP9     2      19.470  15.450  28.570  1.00  0.00            
ATOM    189  S1  DP9     2      18.800  14.950  27.020  1.00  0.00            
ATOM    190  O3  DP9     2      19.340  13.640  26.600  1.00  0.00            
ATOM    191  O4  DP9     2      18.870  16.030  25.960  1.00  0.00            
ATOM    192  H1  DP9     2      17.040  13.090  28.680  1.00  0.00            
ATOM    193  H2  DP9     2      15.510  13.650  28.140  1.00  0.00            
ATOM    194  H3  DP9     2      16.490  12.760  27.030  1.00  0.00            
ATOM    195  H4  DP9     2      15.100  14.870  26.210  1.00  0.00            
ATOM    196  H5  DP9     2      13.920  17.810  25.140  1.00  0.00            
ATOM    197  H6  DP9     2      11.420  18.240  24.420  1.00  0.00            
ATOM    198  H7  DP9     2       9.770  16.500  25.020  1.00  0.00            
ATOM    199  H8  DP9     2      10.510  14.510  26.310  1.00  0.00            
ATOM    200  H9  DP9     2      16.330  18.340  28.650  1.00  0.00            
ATOM    201  H10 DP9     2      18.720  17.510  31.150  1.00  0.00            
ATOM    202  H11 DP9     2      20.910  16.810  31.900  1.00  0.00            
ATOM    203  H12 DP9     2      22.310  15.270  30.560  1.00  0.00            
ATOM    204  H13 DP9     2      21.350  14.410  28.330  1.00  0.00            
TER
ENDMDL
MODEL        1
ATOM      1  H1  GCD     1      16.090   6.830  25.630  1.00  0.00            
ATOM      2  O1  GCD     1      15.460   7.030  26.330  1.00  0.00            
ATOM      3  C1  GCD     1      16.020   6.740  27.600  1.00  0.00            
ATOM      4  H2  GCD     1      16.160   5.660  27.730  1.00  0.00            
ATOM      5  H3  GCD     1      16.960   7.250  27.840  1.00  0.00            
ATOM      6  C2  GCD     1      15.060   7.210  28.730  1.00  0.00            
ATOM      7  H4  GCD     1      15.560   6.900  29.660  1.00  0.00            
ATOM      8  C3  GCD     1      13.590   6.820  28.640  1.00  0.00            
ATOM      9  H5  GCD     1      13.100   7.290  27.780  1.00  0.00            
ATOM     10  C4  GCD     1      12.820   7.390  29.840  1.00  0.00            
ATOM     11  H6  GCD     1      13.370   7.030  30.720  1.00  0.00            
ATOM     12  O2  GCD     1      11.470   7.050  29.840  1.00  0.00            
ATOM     13  H7  GCD     1      11.200   7.200  30.750  1.00  0.00            
ATOM     14  C5  GCD     1      12.990   8.910  29.970  1.00  0.00            
ATOM     15  H8  GCD     1      12.600   9.450  29.100  1.00  0.00            
ATOM     16  O3  GCD     1      12.390   9.380  31.170  1.00  0.00            
ATOM     17  H9  GCD     1      13.060   9.380  31.860  1.00  0.00            
ATOM     18  C6  GCD     1      14.470   9.210  29.940  1.00  0.00            
ATOM     19  O4  GCD     1      15.110   8.640  28.790  1.00  0.00            
ATOM     20  H10 GCD     1      14.600  10.300  29.980  1.00  0.00            
ATOM     21  O5  GCD     1      15.130   8.690  31.110  1.00  0.00            
ATOM     22  C7  GCD     1      15.280   9.540  32.210  1.00  0.00            
ATOM     23  H11 GCD     1      14.660  10.440  32.110  1.00  0.00            
ATOM     24  C8  GCD     1      14.820   8.750  33.460  1.00  0.00            
ATOM     25  H12 GCD     1      15.310   7.770  33.410  1.00  0.00            
ATOM     26  O6  GCD     1      13.410   8.570  33.460  1.00  0.00            
ATOM     27  H13 GCD     1      13.180   8.220  34.330  1.00  0.00            
ATOM     28  C9  GCD     1      15.260   9.390  34.810  1.00  0.00            
ATOM     29  H14 GCD     1      14.770  10.370  34.880  1.00  0.00            
ATOM     30  O7  GCD     1      14.770   8.550  35.880  1.00  0.00            
ATOM     31  H15 GCD     1      14.030   8.900  36.390  1.00  0.00            
ATOM     32  C10 GCD     1      16.760   9.820  34.800  1.00  0.00            
ATOM     33  H16 GCD     1      16.920  10.390  35.710  1.00  0.00            
ATOM     34  O8  GCD     1      16.990  10.620  33.610  1.00  0.00            
ATOM     35  C11 GCD     1      16.720  10.000  32.360  1.00  0.00            
ATOM     36  H17 GCD     1      17.170   9.000  32.300  1.00  0.00            
ATOM     37  C12 GCD     1      17.260  10.710  31.110  1.00  0.00            
ATOM     38  H18 GCD     1      17.180   9.970  30.310  1.00  0.00            
ATOM     39  H19 GCD     1      18.280  10.910  31.480  1.00  0.00            
ATOM     40  O9  GCD     1      16.580  11.920  30.830  1.00  0.00            
ATOM     41  H20 GCD     1      17.140  12.340  30.160  1.00  0.00            
ATOM     42  O10 GCD     1      17.630   8.680  34.580  1.00  0.00            
ATOM     43  C13 GCD     1      18.740   8.700  35.440  1.00  0.00            
ATOM     44  H21 GCD     1      18.850   9.660  35.960  1.00  0.00            
ATOM     45  C14 GCD     1      18.570   7.580  36.440  1.00  0.00            
ATOM     46  H22 GCD     1      18.430   6.680  35.840  1.00  0.00            
ATOM     47  O11 GCD     1      17.450   7.830  37.320  1.00  0.00            
ATOM     48  H23 GCD     1      16.630   7.930  36.830  1.00  0.00            
ATOM     49  C15 GCD     1      19.850   7.430  37.340  1.00  0.00            
ATOM     50  H24 GCD     1      19.880   8.370  37.900  1.00  0.00            
ATOM     51  O12 GCD     1      19.740   6.340  38.260  1.00  0.00            
ATOM     52  H25 GCD     1      18.890   6.600  38.640  1.00  0.00            
ATOM     53  C16 GCD     1      21.060   7.330  36.470  1.00  0.00            
ATOM     54  H26 GCD     1      21.990   7.300  37.050  1.00  0.00            
ATOM     55  O13 GCD     1      21.120   8.320  35.420  1.00  0.00            
ATOM     56  C17 GCD     1      20.000   8.460  34.540  1.00  0.00            
ATOM     57  H27 GCD     1      19.800   7.550  33.960  1.00  0.00            
ATOM     58  C18 GCD     1      20.240   9.590  33.610  1.00  0.00            
ATOM     59  H28 GCD     1      20.290  10.600  34.050  1.00  0.00            
ATOM     60  H29 GCD     1      19.370   9.610  32.950  1.00  0.00            
ATOM     61  O14 GCD     1      21.300   9.250  32.780  1.00  0.00            
ATOM     62  H30 GCD     1      22.060   9.270  33.370  1.00  0.00            
ATOM     63  O15 GCD     1      20.970   6.070  35.790  1.00  0.00            
ATOM     64  C19 GCD     1      22.130   5.190  35.780  1.00  0.00            
ATOM     65  H31 GCD     1      22.760   5.430  36.640  1.00  0.00            
ATOM     66  C20 GCD     1      21.590   3.790  35.970  1.00  0.00            
ATOM     67  H32 GCD     1      20.930   3.590  35.110  1.00  0.00            
ATOM     68  O16 GCD     1      20.860   3.700  37.170  1.00  0.00            
ATOM     69  H33 GCD     1      20.380   4.510  37.390  1.00  0.00            
ATOM     70  C21 GCD     1      22.790   2.840  36.010  1.00  0.00            
ATOM     71  H34 GCD     1      23.410   3.250  36.820  1.00  0.00            
ATOM     72  O17 GCD     1      22.380   1.530  36.400  1.00  0.00            
ATOM     73  H35 GCD     1      21.660   1.660  37.030  1.00  0.00            
ATOM     74  C22 GCD     1      23.580   2.950  34.690  1.00  0.00            
ATOM     75  H36 GCD     1      24.480   2.370  34.930  1.00  0.00            
ATOM     76  O18 GCD     1      23.980   4.290  34.420  1.00  0.00            
ATOM     77  C23 GCD     1      22.960   5.300  34.470  1.00  0.00            
ATOM     78  H37 GCD     1      22.320   5.050  33.610  1.00  0.00            
ATOM     79  C24 GCD     1      23.700   6.670  34.230  1.00  0.00            
ATOM     80  H38 GCD     1      23.040   7.480  33.900  1.00  0.00            
ATOM     81  H39 GCD     1      24.430   6.540  33.420  1.00  0.00            
ATOM     82  O19 GCD     1      24.390   7.070  35.430  1.00  0.00            
ATOM     83  H40 GCD     1      24.740   6.280  35.850  1.00  0.00            
ATOM     84  O20 GCD     1      22.780   2.430  33.610  1.00  0.00            
ATOM     85  C25 GCD     1      23.670   1.790  32.610  1.00  0.00            
ATOM     86  H41 GCD     1      24.730   2.040  32.680  1.00  0.00            
ATOM     87  C26 GCD     1      23.420   0.260  32.770  1.00  0.00            
ATOM     88  H42 GCD     1      22.380  -0.080  32.690  1.00  0.00            
ATOM     89  O21 GCD     1      23.960  -0.320  33.980  1.00  0.00            
ATOM     90  H43 GCD     1      24.900  -0.080  34.020  1.00  0.00            
ATOM     91  C27 GCD     1      24.020  -0.540  31.550  1.00  0.00            
ATOM     92  H44 GCD     1      25.090  -0.350  31.680  1.00  0.00            
ATOM     93  O22 GCD     1      23.760  -1.940  31.540  1.00  0.00            
ATOM     94  H45 GCD     1      23.020  -2.160  30.960  1.00  0.00            
ATOM     95  C28 GCD     1      23.590   0.050  30.220  1.00  0.00            
ATOM     96  H46 GCD     1      24.040  -0.350  29.300  1.00  0.00            
ATOM     97  O23 GCD     1      23.890   1.410  30.220  1.00  0.00            
ATOM     98  C29 GCD     1      23.250   2.200  31.250  1.00  0.00            
ATOM     99  H47 GCD     1      22.160   2.140  31.130  1.00  0.00            
ATOM    100  C30 GCD     1      23.430   3.690  31.000  1.00  0.00            
ATOM    101  H48 GCD     1      24.390   4.030  31.390  1.00  0.00            
ATOM    102  H49 GCD     1      22.640   4.150  31.610  1.00  0.00            
ATOM    103  O24 GCD     1      23.350   4.090  29.680  1.00  0.00            
ATOM    104  H50 GCD     1      23.950   3.500  29.210  1.00  0.00            
ATOM    105  O25 GCD     1      22.200  -0.180  30.090  1.00  0.00            
ATOM    106  C31 GCD     1      21.770  -0.940  28.900  1.00  0.00            
ATOM    107  H51 GCD     1      22.570  -1.610  28.560  1.00  0.00            
ATOM    108  C32 GCD     1      20.620  -1.800  29.380  1.00  0.00            
ATOM    109  H52 GCD     1      19.950  -1.160  29.980  1.00  0.00            
ATOM    110  O26 GCD     1      21.130  -2.790  30.210  1.00  0.00            
ATOM    111  H53 GCD     1      20.480  -3.500  30.320  1.00  0.00            
ATOM    112  C33 GCD     1      19.840  -2.390  28.180  1.00  0.00            
ATOM    113  H54 GCD     1      20.440  -3.130  27.640  1.00  0.00            
ATOM    114  O27 GCD     1      18.620  -3.070  28.620  1.00  0.00            
ATOM    115  H55 GCD     1      18.110  -2.420  29.110  1.00  0.00            
ATOM    116  C34 GCD     1      19.480  -1.380  27.120  1.00  0.00            
ATOM    117  H56 GCD     1      19.090  -1.920  26.250  1.00  0.00            
ATOM    118  O28 GCD     1      20.600  -0.640  26.770  1.00  0.00            
ATOM    119  C35 GCD     1      21.360   0.040  27.820  1.00  0.00            
ATOM    120  H57 GCD     1      20.680   0.700  28.370  1.00  0.00            
ATOM    121  C36 GCD     1      22.530   0.890  27.300  1.00  0.00            
ATOM    122  H58 GCD     1      22.910   1.600  28.050  1.00  0.00            
ATOM    123  H59 GCD     1      22.310   1.560  26.460  1.00  0.00            
ATOM    124  O29 GCD     1      23.480  -0.050  26.890  1.00  0.00            
ATOM    125  H60 GCD     1      23.230  -0.460  26.050  1.00  0.00            
ATOM    126  O30 GCD     1      18.530  -0.390  27.620  1.00  0.00            
ATOM    127  C37 GCD     1      17.160  -0.720  27.530  1.00  0.00            
ATOM    128  H61 GCD     1      17.120  -1.780  27.260  1.00  0.00            
ATOM    129  C38 GCD     1      16.430  -0.470  28.870  1.00  0.00            
ATOM    130  H62 GCD     1      16.390   0.590  29.150  1.00  0.00            
ATOM    131  O31 GCD     1      17.060  -1.300  29.880  1.00  0.00            
ATOM    132  H63 GCD     1      16.800  -0.900  30.720  1.00  0.00            
ATOM    133  C39 GCD     1      14.990  -0.890  28.700  1.00  0.00            
ATOM    134  H64 GCD     1      14.830  -1.910  28.320  1.00  0.00            
ATOM    135  O32 GCD     1      14.160  -0.790  29.870  1.00  0.00            
ATOM    136  H65 GCD     1      13.950   0.130  30.060  1.00  0.00            
ATOM    137  C40 GCD     1      14.470  -0.010  27.520  1.00  0.00            
ATOM    138  H66 GCD     1      13.440  -0.270  27.290  1.00  0.00            
ATOM    139  O33 GCD     1      15.190  -0.100  26.320  1.00  0.00            
ATOM    140  C41 GCD     1      16.570   0.140  26.400  1.00  0.00            
ATOM    141  H67 GCD     1      16.750   1.210  26.600  1.00  0.00            
ATOM    142  C42 GCD     1      17.310  -0.110  25.020  1.00  0.00            
ATOM    143  H68 GCD     1      17.180  -1.170  24.790  1.00  0.00            
ATOM    144  H69 GCD     1      18.370   0.130  25.150  1.00  0.00            
ATOM    145  O34 GCD     1      16.830   0.690  23.950  1.00  0.00            
ATOM    146  H70 GCD     1      15.900   0.510  23.790  1.00  0.00            
ATOM    147  O35 GCD     1      14.390   1.340  27.940  1.00  0.00            
ATOM    148  C43 GCD     1      13.310   2.180  27.570  1.00  0.00            
ATOM    149  H71 GCD     1      12.610   1.810  26.800  1.00  0.00            
ATOM    150  C44 GCD     1      12.500   2.470  28.850  1.00  0.00            
ATOM    151  H72 GCD     1      13.160   2.720  29.700  1.00  0.00            
ATOM    152  O36 GCD     1      11.810   1.330  29.260  1.00  0.00            
ATOM    153  H73 GCD     1      11.360   0.960  28.490  1.00  0.00            
ATOM    154  C45 GCD     1      11.650   3.780  28.670  1.00  0.00            
ATOM    155  H74 GCD     1      10.690   3.510  28.220  1.00  0.00            
ATOM    156  O37 GCD     1      11.350   4.340  29.930  1.00  0.00            
ATOM    157  H75 GCD     1      11.490   5.290  29.890  1.00  0.00            
ATOM    158  C46 GCD     1      12.370   4.870  27.860  1.00  0.00            
ATOM    159  H76 GCD     1      11.700   5.690  27.580  1.00  0.00            
ATOM    160  O38 GCD     1      13.490   5.370  28.670  1.00  0.00            
ATOM    161  O39 GCD     1      12.850   4.340  26.660  1.00  0.00            
ATOM    162  C47 GCD     1      13.970   3.420  26.900  1.00  0.00            
ATOM    163  H77 GCD     1      14.810   3.800  27.500  1.00  0.00            
ATOM    164  C48 GCD     1      14.550   3.100  25.490  1.00  0.00            
ATOM    165  H78 GCD     1      15.450   2.490  25.610  1.00  0.00            
ATOM    166  H79 GCD     1      14.850   4.070  25.050  1.00  0.00            
ATOM    167  O40 GCD     1      13.700   2.370  24.630  1.00  0.00            
ATOM    168  H80 GCD     1      14.200   2.510  23.810  1.00  0.00            
ATOM    169  C1  DP9     2      18.670   4.150  33.320  1.00  0.00            
ATOM    170  N1  DP9     2      17.950   5.100  32.390  1.00  0.00            
ATOM    171  C2  DP9     2      16.680   4.770  31.790  1.00  0.00            
ATOM    172  C3  DP9     2      15.480   4.990  32.710  1.00  0.00            
ATOM    173  O1  DP9     2      14.350   4.680  32.390  1.00  0.00            
ATOM    174  N2  DP9     2      15.730   5.370  34.040  1.00  0.00            
ATOM    175  C4  DP9     2      14.790   5.370  35.100  1.00  0.00            
ATOM    176  C5  DP9     2      13.400   5.470  34.980  1.00  0.00            
ATOM    177  C6  DP9     2      12.640   5.530  36.150  1.00  0.00            
ATOM    178  C7  DP9     2      13.250   5.520  37.370  1.00  0.00            
ATOM    179  C8  DP9     2      14.610   5.520  37.430  1.00  0.00            
ATOM    180  N3  DP9     2      15.360   5.450  36.310  1.00  0.00            
ATOM    181  C9  DP9     2      16.560   4.360  30.500  1.00  0.00            
ATOM    182  O2  DP9     2      15.380   3.960  29.960  1.00  0.00            
ATOM    183  C10 DP9     2      17.750   4.040  29.570  1.00  0.00            
ATOM    184  C11 DP9     2      17.680   3.140  28.480  1.00  0.00            
ATOM    185  C12 DP9     2      18.730   3.010  27.570  1.00  0.00            
ATOM    186  C13 DP9     2      19.890   3.790  27.830  1.00  0.00            
ATOM    187  C14 DP9     2      19.950   4.690  28.920  1.00  0.00            
ATOM    188  C15 DP9     2      18.920   4.780  29.880  1.00  0.00            
ATOM    189  S1  DP9     2      18.940   5.920  31.280  1.00  0.00            
ATOM    190  O3  DP9     2      18.210   7.090  30.850  1.00  0.00            
ATOM    191  O4  DP9     2      20.240   5.930  31.890  1.00  0.00            
ATOM    192  H1  DP9     2      17.930   3.780  34.040  1.00  0.00            
ATOM    193  H2  DP9     2      19.130   3.290  32.810  1.00  0.00            
ATOM    194  H3  DP9     2      19.430   4.670  33.920  1.00  0.00            
ATOM    195  H4  DP9     2      16.660   5.720  34.270  1.00  0.00            
ATOM    196  H5  DP9     2      12.750   5.460  34.110  1.00  0.00            
ATOM    197  H6  DP9     2      11.560   5.540  36.110  1.00  0.00            
ATOM    198  H7  DP9     2      12.700   5.560  38.300  1.00  0.00            
ATOM    199  H8  DP9     2      15.130   5.530  38.390  1.00  0.00            
ATOM    200  H9  DP9     2      14.600   4.040  30.540  1.00  0.00            
ATOM    201  H10 DP9     2      16.780   2.550  28.310  1.00  0.00            
ATOM    202  H11 DP9     2      18.630   2.290  26.760  1.00  0.00            
ATOM    203  H12 DP9     2      20.720   3.740  27.130  1.00  0.00            
ATOM    204  H13 DP9     2      20.840   5.270  29.120  1.00  0.00            
TER
ENDMDL
MODEL        1
ATOM      1  H1  GCD     1      21.270  15.000  31.800  1.00  0.00            
ATOM      2  O1  GCD     1      21.340  15.960  31.810  1.00  0.00            
ATOM      3  C1  GCD     1      21.450  16.450  30.460  1.00  0.00            
ATOM      4  H2  GCD     1      20.520  16.300  29.900  1.00  0.00            
ATOM      5  H3  GCD     1      21.640  17.520  30.600  1.00  0.00            
ATOM      6  C2  GCD     1      22.550  15.750  29.740  1.00  0.00            
ATOM      7  H4  GCD     1      23.500  16.000  30.220  1.00  0.00            
ATOM      8  C3  GCD     1      22.660  16.080  28.290  1.00  0.00            
ATOM      9  H5  GCD     1      21.770  15.700  27.780  1.00  0.00            
ATOM     10  C4  GCD     1      23.850  15.350  27.690  1.00  0.00            
ATOM     11  H6  GCD     1      24.780  15.750  28.110  1.00  0.00            
ATOM     12  O2  GCD     1      23.700  15.530  26.300  1.00  0.00            
ATOM     13  H7  GCD     1      24.450  15.100  25.880  1.00  0.00            
ATOM     14  C5  GCD     1      23.890  13.820  28.020  1.00  0.00            
ATOM     15  H8  GCD     1      23.130  13.260  27.460  1.00  0.00            
ATOM     16  O3  GCD     1      25.120  13.160  27.650  1.00  0.00            
ATOM     17  H9  GCD     1      25.820  13.750  27.940  1.00  0.00            
ATOM     18  C6  GCD     1      23.610  13.640  29.460  1.00  0.00            
ATOM     19  O4  GCD     1      22.390  14.360  29.850  1.00  0.00            
ATOM     20  H10 GCD     1      23.440  12.570  29.610  1.00  0.00            
ATOM     21  O5  GCD     1      24.720  13.950  30.270  1.00  0.00            
ATOM     22  C7  GCD     1      24.940  13.110  31.340  1.00  0.00            
ATOM     23  H11 GCD     1      24.010  12.640  31.690  1.00  0.00            
ATOM     24  C8  GCD     1      25.970  12.010  30.910  1.00  0.00            
ATOM     25  H12 GCD     1      26.790  12.550  30.430  1.00  0.00            
ATOM     26  O6  GCD     1      25.450  11.150  29.890  1.00  0.00            
ATOM     27  H13 GCD     1      25.590  11.630  29.060  1.00  0.00            
ATOM     28  C9  GCD     1      26.440  11.190  32.080  1.00  0.00            
ATOM     29  H14 GCD     1      25.550  10.620  32.360  1.00  0.00            
ATOM     30  O7  GCD     1      27.500  10.280  31.780  1.00  0.00            
ATOM     31  H15 GCD     1      28.310  10.790  31.780  1.00  0.00            
ATOM     32  C10 GCD     1      26.920  12.080  33.200  1.00  0.00            
ATOM     33  H16 GCD     1      27.150  11.450  34.060  1.00  0.00            
ATOM     34  O8  GCD     1      25.890  13.000  33.570  1.00  0.00            
ATOM     35  C11 GCD     1      25.440  13.930  32.500  1.00  0.00            
ATOM     36  H17 GCD     1      26.380  14.400  32.180  1.00  0.00            
ATOM     37  C12 GCD     1      24.390  14.820  33.020  1.00  0.00            
ATOM     38  H18 GCD     1      23.500  14.270  33.350  1.00  0.00            
ATOM     39  H19 GCD     1      24.150  15.610  32.300  1.00  0.00            
ATOM     40  O9  GCD     1      25.020  15.490  34.170  1.00  0.00            
ATOM     41  H20 GCD     1      25.760  16.020  33.860  1.00  0.00            
ATOM     42  O10 GCD     1      28.000  12.850  32.800  1.00  0.00            
ATOM     43  C13 GCD     1      29.130  12.840  33.680  1.00  0.00            
ATOM     44  H21 GCD     1      29.020  12.050  34.430  1.00  0.00            
ATOM     45  C14 GCD     1      30.400  12.530  32.800  1.00  0.00            
ATOM     46  H22 GCD     1      30.540  13.210  31.950  1.00  0.00            
ATOM     47  O11 GCD     1      30.300  11.160  32.360  1.00  0.00            
ATOM     48  H23 GCD     1      31.130  10.710  32.220  1.00  0.00            
ATOM     49  C15 GCD     1      31.630  12.630  33.700  1.00  0.00            
ATOM     50  H24 GCD     1      31.540  11.850  34.470  1.00  0.00            
ATOM     51  O12 GCD     1      32.860  12.270  33.030  1.00  0.00            
ATOM     52  H25 GCD     1      33.250  12.880  32.400  1.00  0.00            
ATOM     53  C16 GCD     1      31.830  13.960  34.410  1.00  0.00            
ATOM     54  H26 GCD     1      32.620  13.930  35.160  1.00  0.00            
ATOM     55  O13 GCD     1      30.600  14.310  35.100  1.00  0.00            
ATOM     56  C17 GCD     1      29.350  14.140  34.360  1.00  0.00            
ATOM     57  H27 GCD     1      29.450  14.790  33.480  1.00  0.00            
ATOM     58  C18 GCD     1      28.230  14.740  35.310  1.00  0.00            
ATOM     59  H28 GCD     1      27.370  14.890  34.640  1.00  0.00            
ATOM     60  H29 GCD     1      28.530  15.690  35.770  1.00  0.00            
ATOM     61  O14 GCD     1      27.770  13.830  36.330  1.00  0.00            
ATOM     62  H30 GCD     1      28.510  13.700  36.930  1.00  0.00            
ATOM     63  O15 GCD     1      32.120  15.060  33.530  1.00  0.00            
ATOM     64  C19 GCD     1      33.550  15.520  33.480  1.00  0.00            
ATOM     65  H31 GCD     1      34.200  14.810  34.010  1.00  0.00            
ATOM     66  C20 GCD     1      34.090  15.580  32.070  1.00  0.00            
ATOM     67  H32 GCD     1      33.440  16.140  31.400  1.00  0.00            
ATOM     68  O16 GCD     1      34.260  14.250  31.520  1.00  0.00            
ATOM     69  H33 GCD     1      35.090  14.390  31.060  1.00  0.00            
ATOM     70  C21 GCD     1      35.450  16.210  32.030  1.00  0.00            
ATOM     71  H34 GCD     1      36.070  15.640  32.740  1.00  0.00            
ATOM     72  O17 GCD     1      36.110  16.110  30.780  1.00  0.00            
ATOM     73  H35 GCD     1      35.760  16.790  30.200  1.00  0.00            
ATOM     74  C22 GCD     1      35.330  17.580  32.520  1.00  0.00            
ATOM     75  H36 GCD     1      36.330  18.030  32.510  1.00  0.00            
ATOM     76  O18 GCD     1      34.870  17.550  33.880  1.00  0.00            
ATOM     77  C23 GCD     1      33.610  16.870  34.180  1.00  0.00            
ATOM     78  H37 GCD     1      32.780  17.480  33.810  1.00  0.00            
ATOM     79  C24 GCD     1      33.400  16.760  35.660  1.00  0.00            
ATOM     80  H38 GCD     1      32.420  16.320  35.860  1.00  0.00            
ATOM     81  H39 GCD     1      33.320  17.760  36.110  1.00  0.00            
ATOM     82  O19 GCD     1      34.430  16.040  36.420  1.00  0.00            
ATOM     83  H40 GCD     1      34.500  16.500  37.260  1.00  0.00            
ATOM     84  O20 GCD     1      34.370  18.350  31.880  1.00  0.00            
ATOM     85  C25 GCD     1      34.890  19.460  31.050  1.00  0.00            
ATOM     86  H41 GCD     1      35.980  19.560  31.010  1.00  0.00            
ATOM     87  C26 GCD     1      34.470  19.250  29.550  1.00  0.00            
ATOM     88  H42 GCD     1      33.390  19.100  29.420  1.00  0.00            
ATOM     89  O21 GCD     1      35.160  18.100  29.010  1.00  0.00            
ATOM     90  H43 GCD     1      34.790  17.910  28.140  1.00  0.00            
ATOM     91  C27 GCD     1      34.970  20.450  28.760  1.00  0.00            
ATOM     92  H44 GCD     1      36.050  20.610  28.890  1.00  0.00            
ATOM     93  O22 GCD     1      34.720  20.290  27.350  1.00  0.00            
ATOM     94  H45 GCD     1      33.850  20.630  27.120  1.00  0.00            
ATOM     95  C28 GCD     1      34.430  21.780  29.330  1.00  0.00            
ATOM     96  H46 GCD     1      34.880  22.700  28.940  1.00  0.00            
ATOM     97  O23 GCD     1      34.760  21.840  30.670  1.00  0.00            
ATOM     98  C29 GCD     1      34.320  20.740  31.540  1.00  0.00            
ATOM     99  H47 GCD     1      33.230  20.600  31.500  1.00  0.00            
ATOM    100  C30 GCD     1      34.790  21.070  32.940  1.00  0.00            
ATOM    101  H48 GCD     1      34.070  20.580  33.610  1.00  0.00            
ATOM    102  H49 GCD     1      34.720  22.130  33.210  1.00  0.00            
ATOM    103  O24 GCD     1      36.170  20.710  33.150  1.00  0.00            
ATOM    104  H50 GCD     1      36.460  20.930  34.040  1.00  0.00            
ATOM    105  O25 GCD     1      33.000  21.770  29.220  1.00  0.00            
ATOM    106  C31 GCD     1      32.400  22.860  28.500  1.00  0.00            
ATOM    107  H51 GCD     1      33.150  23.580  28.140  1.00  0.00            
ATOM    108  C32 GCD     1      31.690  22.260  27.240  1.00  0.00            
ATOM    109  H52 GCD     1      31.120  21.410  27.640  1.00  0.00            
ATOM    110  O26 GCD     1      32.590  21.730  26.300  1.00  0.00            
ATOM    111  H53 GCD     1      33.230  22.420  26.090  1.00  0.00            
ATOM    112  C33 GCD     1      30.670  23.280  26.700  1.00  0.00            
ATOM    113  H54 GCD     1      31.320  24.090  26.350  1.00  0.00            
ATOM    114  O27 GCD     1      29.990  22.810  25.480  1.00  0.00            
ATOM    115  H55 GCD     1      29.090  23.160  25.510  1.00  0.00            
ATOM    116  C34 GCD     1      29.730  23.860  27.740  1.00  0.00            
ATOM    117  H56 GCD     1      29.210  24.700  27.280  1.00  0.00            
ATOM    118  O28 GCD     1      30.520  24.370  28.820  1.00  0.00            
ATOM    119  C35 GCD     1      31.400  23.430  29.500  1.00  0.00            
ATOM    120  H57 GCD     1      30.810  22.560  29.830  1.00  0.00            
ATOM    121  C36 GCD     1      32.110  24.040  30.680  1.00  0.00            
ATOM    122  H58 GCD     1      32.620  24.940  30.300  1.00  0.00            
ATOM    123  H59 GCD     1      32.840  23.360  31.150  1.00  0.00            
ATOM    124  O29 GCD     1      31.170  24.280  31.740  1.00  0.00            
ATOM    125  H60 GCD     1      30.380  24.690  31.370  1.00  0.00            
ATOM    126  O30 GCD     1      28.810  22.880  28.190  1.00  0.00            
ATOM    127  C37 GCD     1      27.430  23.320  28.250  1.00  0.00            
ATOM    128  H61 GCD     1      27.380  24.380  28.530  1.00  0.00            
ATOM    129  C38 GCD     1      26.740  23.060  26.890  1.00  0.00            
ATOM    130  H62 GCD     1      26.860  21.970  26.810  1.00  0.00            
ATOM    131  O31 GCD     1      27.340  23.780  25.810  1.00  0.00            
ATOM    132  H63 GCD     1      27.120  24.690  26.030  1.00  0.00            
ATOM    133  C39 GCD     1      25.230  23.320  26.940  1.00  0.00            
ATOM    134  H64 GCD     1      25.030  24.390  27.020  1.00  0.00            
ATOM    135  O32 GCD     1      24.580  23.020  25.650  1.00  0.00            
ATOM    136  H65 GCD     1      24.420  22.070  25.610  1.00  0.00            
ATOM    137  C40 GCD     1      24.680  22.620  28.190  1.00  0.00            
ATOM    138  H66 GCD     1      23.640  22.860  28.440  1.00  0.00            
ATOM    139  O33 GCD     1      25.410  22.820  29.340  1.00  0.00            
ATOM    140  C41 GCD     1      26.780  22.460  29.300  1.00  0.00            
ATOM    141  H67 GCD     1      26.790  21.400  29.020  1.00  0.00            
ATOM    142  C42 GCD     1      27.400  22.650  30.670  1.00  0.00            
ATOM    143  H68 GCD     1      27.240  23.660  31.070  1.00  0.00            
ATOM    144  H69 GCD     1      28.480  22.520  30.540  1.00  0.00            
ATOM    145  O34 GCD     1      26.900  21.620  31.570  1.00  0.00            
ATOM    146  H70 GCD     1      25.970  21.480  31.360  1.00  0.00            
ATOM    147  O35 GCD     1      24.540  21.240  27.810  1.00  0.00            
ATOM    148  C43 GCD     1      23.250  20.730  27.420  1.00  0.00            
ATOM    149  H71 GCD     1      22.640  21.530  26.980  1.00  0.00            
ATOM    150  C44 GCD     1      23.600  19.590  26.460  1.00  0.00            
ATOM    151  H72 GCD     1      24.440  18.970  26.810  1.00  0.00            
ATOM    152  O36 GCD     1      24.070  20.220  25.290  1.00  0.00            
ATOM    153  H73 GCD     1      23.520  20.030  24.530  1.00  0.00            
ATOM    154  C45 GCD     1      22.340  18.780  26.220  1.00  0.00            
ATOM    155  H74 GCD     1      21.680  19.580  25.860  1.00  0.00            
ATOM    156  O37 GCD     1      22.500  17.790  25.240  1.00  0.00            
ATOM    157  H75 GCD     1      23.140  17.140  25.560  1.00  0.00            
ATOM    158  C46 GCD     1      21.890  18.220  27.560  1.00  0.00            
ATOM    159  H76 GCD     1      21.080  17.510  27.370  1.00  0.00            
ATOM    160  O38 GCD     1      22.840  17.460  28.200  1.00  0.00            
ATOM    161  O39 GCD     1      21.590  19.270  28.440  1.00  0.00            
ATOM    162  C47 GCD     1      22.700  20.120  28.780  1.00  0.00            
ATOM    163  H77 GCD     1      23.510  19.530  29.220  1.00  0.00            
ATOM    164  C48 GCD     1      22.170  21.160  29.700  1.00  0.00            
ATOM    165  H78 GCD     1      21.320  21.580  29.150  1.00  0.00            
ATOM    166  H79 GCD     1      22.840  22.010  29.880  1.00  0.00            
ATOM    167  O40 GCD     1      21.750  20.580  30.950  1.00  0.00            
ATOM    168  H80 GCD     1      20.850  20.260  30.810  1.00  0.00            
ATOM    169  C1  DP9     2      25.770  17.650  30.250  1.00  0.00            
ATOM    170  N1  DP9     2      27.270  17.840  30.420  1.00  0.00            
ATOM    171  C2  DP9     2      28.130  18.710  29.640  1.00  0.00            
ATOM    172  C3  DP9     2      27.950  18.690  28.180  1.00  0.00            
ATOM    173  O1  DP9     2      28.470  19.580  27.530  1.00  0.00            
ATOM    174  N2  DP9     2      27.270  17.650  27.630  1.00  0.00            
ATOM    175  C4  DP9     2      27.080  17.430  26.250  1.00  0.00            
ATOM    176  C5  DP9     2      26.860  18.510  25.380  1.00  0.00            
ATOM    177  C6  DP9     2      26.740  18.240  24.040  1.00  0.00            
ATOM    178  C7  DP9     2      26.490  16.940  23.680  1.00  0.00            
ATOM    179  C8  DP9     2      26.610  15.870  24.590  1.00  0.00            
ATOM    180  N3  DP9     2      26.940  16.130  25.860  1.00  0.00            
ATOM    181  C9  DP9     2      29.150  19.440  30.220  1.00  0.00            
ATOM    182  O2  DP9     2      29.950  20.190  29.460  1.00  0.00            
ATOM    183  C10 DP9     2      29.500  19.370  31.680  1.00  0.00            
ATOM    184  C11 DP9     2      30.390  20.310  32.190  1.00  0.00            
ATOM    185  C12 DP9     2      30.830  20.260  33.530  1.00  0.00            
ATOM    186  C13 DP9     2      30.140  19.310  34.390  1.00  0.00            
ATOM    187  C14 DP9     2      29.310  18.350  33.850  1.00  0.00            
ATOM    188  C15 DP9     2      28.970  18.340  32.510  1.00  0.00            
ATOM    189  S1  DP9     2      27.970  17.060  31.760  1.00  0.00            
ATOM    190  O3  DP9     2      26.980  16.720  32.820  1.00  0.00            
ATOM    191  O4  DP9     2      28.860  16.030  31.220  1.00  0.00            
ATOM    192  H1  DP9     2      25.410  18.130  31.170  1.00  0.00            
ATOM    193  H2  DP9     2      25.430  18.210  29.360  1.00  0.00            
ATOM    194  H3  DP9     2      25.440  16.610  30.270  1.00  0.00            
ATOM    195  H4  DP9     2      27.020  16.870  28.210  1.00  0.00            
ATOM    196  H5  DP9     2      26.870  19.580  25.560  1.00  0.00            
ATOM    197  H6  DP9     2      26.670  19.040  23.310  1.00  0.00            
ATOM    198  H7  DP9     2      26.210  16.750  22.650  1.00  0.00            
ATOM    199  H8  DP9     2      26.400  14.830  24.330  1.00  0.00            
ATOM    200  H9  DP9     2      29.540  20.070  28.590  1.00  0.00            
ATOM    201  H10 DP9     2      30.860  21.140  31.680  1.00  0.00            
ATOM    202  H11 DP9     2      31.480  21.000  33.980  1.00  0.00            
ATOM    203  H12 DP9     2      30.430  19.250  35.440  1.00  0.00            
ATOM    204  H13 DP9     2      28.930  17.640  34.590  1.00  0.00            
TER
ENDMDL
MODEL        1
ATOM      1  H1  GCD     1      22.460  18.550  32.130  1.00  0.00            
ATOM      2  O1  GCD     1      21.680  17.990  32.130  1.00  0.00            
ATOM      3  C1  GCD     1      21.350  17.830  30.730  1.00  0.00            
ATOM      4  H2  GCD     1      20.420  17.260  30.570  1.00  0.00            
ATOM      5  H3  GCD     1      21.170  18.830  30.330  1.00  0.00            
ATOM      6  C2  GCD     1      22.480  17.190  29.970  1.00  0.00            
ATOM      7  H4  GCD     1      23.450  17.630  30.260  1.00  0.00            
ATOM      8  C3  GCD     1      22.230  17.270  28.410  1.00  0.00            
ATOM      9  H5  GCD     1      21.250  16.850  28.170  1.00  0.00            
ATOM     10  C4  GCD     1      23.300  16.370  27.810  1.00  0.00            
ATOM     11  H6  GCD     1      24.290  16.790  28.010  1.00  0.00            
ATOM     12  O2  GCD     1      23.200  16.190  26.410  1.00  0.00            
ATOM     13  H7  GCD     1      24.030  15.800  26.110  1.00  0.00            
ATOM     14  C5  GCD     1      23.240  15.010  28.410  1.00  0.00            
ATOM     15  H8  GCD     1      22.250  14.590  28.200  1.00  0.00            
ATOM     16  O3  GCD     1      24.220  14.090  27.900  1.00  0.00            
ATOM     17  H9  GCD     1      24.970  13.950  28.500  1.00  0.00            
ATOM     18  C6  GCD     1      23.370  14.960  29.930  1.00  0.00            
ATOM     19  O4  GCD     1      22.300  15.780  30.330  1.00  0.00            
ATOM     20  H10 GCD     1      23.210  13.990  30.420  1.00  0.00            
ATOM     21  O5  GCD     1      24.590  15.480  30.390  1.00  0.00            
ATOM     22  C7  GCD     1      25.240  14.780  31.540  1.00  0.00            
ATOM     23  H11 GCD     1      24.510  14.120  32.020  1.00  0.00            
ATOM     24  C8  GCD     1      26.360  13.920  30.950  1.00  0.00            
ATOM     25  H12 GCD     1      27.010  14.600  30.390  1.00  0.00            
ATOM     26  O6  GCD     1      25.820  12.990  30.050  1.00  0.00            
ATOM     27  H13 GCD     1      25.770  12.100  30.420  1.00  0.00            
ATOM     28  C9  GCD     1      27.130  13.260  32.040  1.00  0.00            
ATOM     29  H14 GCD     1      26.420  12.660  32.620  1.00  0.00            
ATOM     30  O7  GCD     1      28.260  12.450  31.580  1.00  0.00            
ATOM     31  H15 GCD     1      28.860  13.080  31.170  1.00  0.00            
ATOM     32  C10 GCD     1      27.720  14.330  32.950  1.00  0.00            
ATOM     33  H16 GCD     1      28.210  13.860  33.810  1.00  0.00            
ATOM     34  O8  GCD     1      26.590  15.150  33.500  1.00  0.00            
ATOM     35  C11 GCD     1      25.820  15.870  32.470  1.00  0.00            
ATOM     36  H17 GCD     1      26.490  16.540  31.920  1.00  0.00            
ATOM     37  C12 GCD     1      24.770  16.690  33.180  1.00  0.00            
ATOM     38  H18 GCD     1      24.010  16.120  33.710  1.00  0.00            
ATOM     39  H19 GCD     1      24.100  17.090  32.410  1.00  0.00            
ATOM     40  O9  GCD     1      25.290  17.780  33.940  1.00  0.00            
ATOM     41  H20 GCD     1      25.550  18.430  33.280  1.00  0.00            
ATOM     42  O10 GCD     1      28.670  15.220  32.280  1.00  0.00            
ATOM     43  C13 GCD     1      30.150  15.030  32.440  1.00  0.00            
ATOM     44  H21 GCD     1      30.390  14.100  32.970  1.00  0.00            
ATOM     45  C14 GCD     1      30.730  15.030  31.010  1.00  0.00            
ATOM     46  H22 GCD     1      30.470  15.980  30.520  1.00  0.00            
ATOM     47  O11 GCD     1      30.270  13.950  30.190  1.00  0.00            
ATOM     48  H23 GCD     1      30.990  13.320  30.090  1.00  0.00            
ATOM     49  C15 GCD     1      32.270  15.070  31.030  1.00  0.00            
ATOM     50  H24 GCD     1      32.700  14.260  31.640  1.00  0.00            
ATOM     51  O12 GCD     1      32.880  15.060  29.710  1.00  0.00            
ATOM     52  H25 GCD     1      33.430  15.860  29.780  1.00  0.00            
ATOM     53  C16 GCD     1      32.730  16.210  31.950  1.00  0.00            
ATOM     54  H26 GCD     1      33.800  16.070  32.140  1.00  0.00            
ATOM     55  O13 GCD     1      32.060  16.180  33.160  1.00  0.00            
ATOM     56  C17 GCD     1      30.690  16.240  33.280  1.00  0.00            
ATOM     57  H27 GCD     1      30.410  17.160  32.760  1.00  0.00            
ATOM     58  C18 GCD     1      30.250  16.270  34.760  1.00  0.00            
ATOM     59  H28 GCD     1      29.160  16.210  34.890  1.00  0.00            
ATOM     60  H29 GCD     1      30.540  17.170  35.320  1.00  0.00            
ATOM     61  O14 GCD     1      30.960  15.260  35.410  1.00  0.00            
ATOM     62  H30 GCD     1      31.900  15.350  35.220  1.00  0.00            
ATOM     63  O15 GCD     1      32.470  17.360  31.250  1.00  0.00            
ATOM     64  C19 GCD     1      33.500  18.320  31.210  1.00  0.00            
ATOM     65  H31 GCD     1      34.130  18.170  32.100  1.00  0.00            
ATOM     66  C20 GCD     1      34.330  18.300  29.910  1.00  0.00            
ATOM     67  H32 GCD     1      33.700  18.440  29.030  1.00  0.00            
ATOM     68  O16 GCD     1      34.870  16.970  29.770  1.00  0.00            
ATOM     69  H33 GCD     1      35.410  16.890  28.980  1.00  0.00            
ATOM     70  C21 GCD     1      35.380  19.440  29.970  1.00  0.00            
ATOM     71  H34 GCD     1      36.060  19.210  30.800  1.00  0.00            
ATOM     72  O17 GCD     1      36.210  19.510  28.820  1.00  0.00            
ATOM     73  H35 GCD     1      35.780  19.870  28.040  1.00  0.00            
ATOM     74  C22 GCD     1      34.690  20.830  30.300  1.00  0.00            
ATOM     75  H36 GCD     1      35.390  21.630  30.550  1.00  0.00            
ATOM     76  O18 GCD     1      33.990  20.700  31.540  1.00  0.00            
ATOM     77  C23 GCD     1      32.970  19.750  31.430  1.00  0.00            
ATOM     78  H37 GCD     1      32.350  20.060  30.580  1.00  0.00            
ATOM     79  C24 GCD     1      32.080  20.050  32.640  1.00  0.00            
ATOM     80  H38 GCD     1      31.110  19.540  32.560  1.00  0.00            
ATOM     81  H39 GCD     1      31.970  21.140  32.590  1.00  0.00            
ATOM     82  O19 GCD     1      32.700  19.650  33.860  1.00  0.00            
ATOM     83  H40 GCD     1      31.990  19.610  34.500  1.00  0.00            
ATOM     84  O20 GCD     1      33.880  21.210  29.240  1.00  0.00            
ATOM     85  C25 GCD     1      34.360  22.200  28.290  1.00  0.00            
ATOM     86  H41 GCD     1      35.420  22.430  28.460  1.00  0.00            
ATOM     87  C26 GCD     1      34.310  21.790  26.850  1.00  0.00            
ATOM     88  H42 GCD     1      33.300  21.390  26.660  1.00  0.00            
ATOM     89  O21 GCD     1      35.230  20.750  26.600  1.00  0.00            
ATOM     90  H43 GCD     1      35.500  21.000  25.700  1.00  0.00            
ATOM     91  C27 GCD     1      34.620  23.000  25.950  1.00  0.00            
ATOM     92  H44 GCD     1      35.650  23.240  26.260  1.00  0.00            
ATOM     93  O22 GCD     1      34.570  22.600  24.650  1.00  0.00            
ATOM     94  H45 GCD     1      33.620  22.610  24.470  1.00  0.00            
ATOM     95  C28 GCD     1      33.740  24.240  26.250  1.00  0.00            
ATOM     96  H46 GCD     1      33.990  25.120  25.650  1.00  0.00            
ATOM     97  O23 GCD     1      33.890  24.440  27.690  1.00  0.00            
ATOM     98  C29 GCD     1      33.450  23.420  28.550  1.00  0.00            
ATOM     99  H47 GCD     1      32.390  23.280  28.290  1.00  0.00            
ATOM    100  C30 GCD     1      33.530  23.950  30.000  1.00  0.00            
ATOM    101  H48 GCD     1      33.100  23.160  30.630  1.00  0.00            
ATOM    102  H49 GCD     1      32.780  24.740  30.150  1.00  0.00            
ATOM    103  O24 GCD     1      34.840  24.320  30.460  1.00  0.00            
ATOM    104  H50 GCD     1      34.690  24.250  31.400  1.00  0.00            
ATOM    105  O25 GCD     1      32.410  23.830  26.030  1.00  0.00            
ATOM    106  C31 GCD     1      31.580  24.490  25.140  1.00  0.00            
ATOM    107  H51 GCD     1      32.210  25.080  24.460  1.00  0.00            
ATOM    108  C32 GCD     1      30.840  23.440  24.320  1.00  0.00            
ATOM    109  H52 GCD     1      30.270  22.800  25.000  1.00  0.00            
ATOM    110  O26 GCD     1      31.770  22.720  23.460  1.00  0.00            
ATOM    111  H53 GCD     1      31.170  22.210  22.900  1.00  0.00            
ATOM    112  C33 GCD     1      29.810  24.170  23.460  1.00  0.00            
ATOM    113  H54 GCD     1      30.180  24.930  22.760  1.00  0.00            
ATOM    114  O27 GCD     1      28.970  23.250  22.710  1.00  0.00            
ATOM    115  H55 GCD     1      29.470  22.750  22.060  1.00  0.00            
ATOM    116  C34 GCD     1      28.890  24.980  24.390  1.00  0.00            
ATOM    117  H56 GCD     1      28.160  25.450  23.730  1.00  0.00            
ATOM    118  O28 GCD     1      29.700  26.030  25.030  1.00  0.00            
ATOM    119  C35 GCD     1      30.690  25.440  25.970  1.00  0.00            
ATOM    120  H57 GCD     1      30.280  24.690  26.660  1.00  0.00            
ATOM    121  C36 GCD     1      31.350  26.520  26.770  1.00  0.00            
ATOM    122  H58 GCD     1      32.140  27.050  26.220  1.00  0.00            
ATOM    123  H59 GCD     1      31.870  26.050  27.620  1.00  0.00            
ATOM    124  O29 GCD     1      30.430  27.450  27.290  1.00  0.00            
ATOM    125  H60 GCD     1      29.820  27.730  26.600  1.00  0.00            
ATOM    126  O30 GCD     1      28.140  24.200  25.280  1.00  0.00            
ATOM    127  C37 GCD     1      26.760  24.530  25.480  1.00  0.00            
ATOM    128  H61 GCD     1      26.620  25.590  25.260  1.00  0.00            
ATOM    129  C38 GCD     1      25.920  23.680  24.490  1.00  0.00            
ATOM    130  H62 GCD     1      26.160  22.630  24.680  1.00  0.00            
ATOM    131  O31 GCD     1      26.270  24.060  23.160  1.00  0.00            
ATOM    132  H63 GCD     1      27.230  24.070  23.120  1.00  0.00            
ATOM    133  C39 GCD     1      24.420  23.950  24.850  1.00  0.00            
ATOM    134  H64 GCD     1      24.270  25.030  24.690  1.00  0.00            
ATOM    135  O32 GCD     1      23.590  23.290  23.880  1.00  0.00            
ATOM    136  H65 GCD     1      23.540  22.350  24.090  1.00  0.00            
ATOM    137  C40 GCD     1      24.140  23.600  26.280  1.00  0.00            
ATOM    138  H66 GCD     1      23.210  24.090  26.570  1.00  0.00            
ATOM    139  O33 GCD     1      25.000  24.280  27.180  1.00  0.00            
ATOM    140  C41 GCD     1      26.420  24.210  26.920  1.00  0.00            
ATOM    141  H67 GCD     1      26.710  23.170  27.100  1.00  0.00            
ATOM    142  C42 GCD     1      27.310  25.050  27.840  1.00  0.00            
ATOM    143  H68 GCD     1      26.960  26.090  27.880  1.00  0.00            
ATOM    144  H69 GCD     1      28.320  24.960  27.420  1.00  0.00            
ATOM    145  O34 GCD     1      27.250  24.660  29.240  1.00  0.00            
ATOM    146  H70 GCD     1      28.000  25.180  29.540  1.00  0.00            
ATOM    147  O35 GCD     1      24.070  22.200  26.640  1.00  0.00            
ATOM    148  C43 GCD     1      22.760  21.630  26.620  1.00  0.00            
ATOM    149  H71 GCD     1      22.010  22.300  26.190  1.00  0.00            
ATOM    150  C44 GCD     1      22.900  20.390  25.700  1.00  0.00            
ATOM    151  H72 GCD     1      23.650  19.740  26.160  1.00  0.00            
ATOM    152  O36 GCD     1      23.210  20.750  24.350  1.00  0.00            
ATOM    153  H73 GCD     1      23.220  19.910  23.880  1.00  0.00            
ATOM    154  C45 GCD     1      21.640  19.530  25.830  1.00  0.00            
ATOM    155  H74 GCD     1      20.850  20.070  25.310  1.00  0.00            
ATOM    156  O37 GCD     1      21.790  18.280  25.110  1.00  0.00            
ATOM    157  H75 GCD     1      22.340  17.680  25.620  1.00  0.00            
ATOM    158  C46 GCD     1      21.260  19.300  27.310  1.00  0.00            
ATOM    159  H76 GCD     1      20.380  18.660  27.440  1.00  0.00            
ATOM    160  O38 GCD     1      22.380  18.600  27.880  1.00  0.00            
ATOM    161  O39 GCD     1      21.170  20.500  28.060  1.00  0.00            
ATOM    162  C47 GCD     1      22.320  21.320  28.040  1.00  0.00            
ATOM    163  H77 GCD     1      23.120  20.700  28.470  1.00  0.00            
ATOM    164  C48 GCD     1      22.250  22.570  28.860  1.00  0.00            
ATOM    165  H78 GCD     1      21.480  23.310  28.590  1.00  0.00            
ATOM    166  H79 GCD     1      23.260  22.980  28.780  1.00  0.00            
ATOM    167  O40 GCD     1      21.990  22.310  30.180  1.00  0.00            
ATOM    168  H80 GCD     1      21.410  22.980  30.550  1.00  0.00            
ATOM    169  C1  DP9     2      26.040  20.670  29.450  1.00  0.00            
ATOM    170  N1  DP9     2      27.460  20.520  29.770  1.00  0.00            
ATOM    171  C2  DP9     2      28.370  21.350  29.050  1.00  0.00            
ATOM    172  C3  DP9     2      28.510  21.260  27.500  1.00  0.00            
ATOM    173  O1  DP9     2      29.130  22.120  26.890  1.00  0.00            
ATOM    174  N2  DP9     2      27.900  20.180  26.920  1.00  0.00            
ATOM    175  C4  DP9     2      28.030  19.800  25.600  1.00  0.00            
ATOM    176  C5  DP9     2      28.020  20.690  24.520  1.00  0.00            
ATOM    177  C6  DP9     2      27.980  20.120  23.220  1.00  0.00            
ATOM    178  C7  DP9     2      28.140  18.760  23.070  1.00  0.00            
ATOM    179  C8  DP9     2      28.100  17.980  24.220  1.00  0.00            
ATOM    180  N3  DP9     2      27.950  18.460  25.420  1.00  0.00            
ATOM    181  C9  DP9     2      29.200  22.180  29.820  1.00  0.00            
ATOM    182  O2  DP9     2      30.150  22.960  29.260  1.00  0.00            
ATOM    183  C10 DP9     2      29.250  22.160  31.310  1.00  0.00            
ATOM    184  C11 DP9     2      29.660  23.320  32.000  1.00  0.00            
ATOM    185  C12 DP9     2      29.890  23.330  33.400  1.00  0.00            
ATOM    186  C13 DP9     2      29.430  22.220  34.120  1.00  0.00            
ATOM    187  C14 DP9     2      28.870  21.110  33.440  1.00  0.00            
ATOM    188  C15 DP9     2      28.800  21.060  32.090  1.00  0.00            
ATOM    189  S1  DP9     2      27.970  19.740  31.210  1.00  0.00            
ATOM    190  O3  DP9     2      26.780  19.350  31.990  1.00  0.00            
ATOM    191  O4  DP9     2      29.020  18.790  30.790  1.00  0.00            
ATOM    192  H1  DP9     2      25.470  20.990  30.340  1.00  0.00            
ATOM    193  H2  DP9     2      25.870  21.490  28.740  1.00  0.00            
ATOM    194  H3  DP9     2      25.580  19.730  29.110  1.00  0.00            
ATOM    195  H4  DP9     2      27.470  19.450  27.470  1.00  0.00            
ATOM    196  H5  DP9     2      28.010  21.770  24.660  1.00  0.00            
ATOM    197  H6  DP9     2      27.840  20.800  22.390  1.00  0.00            
ATOM    198  H7  DP9     2      28.110  18.320  22.080  1.00  0.00            
ATOM    199  H8  DP9     2      28.140  16.890  24.240  1.00  0.00            
ATOM    200  H9  DP9     2      29.880  22.710  28.360  1.00  0.00            
ATOM    201  H10 DP9     2      30.050  24.150  31.420  1.00  0.00            
ATOM    202  H11 DP9     2      30.330  24.220  33.840  1.00  0.00            
ATOM    203  H12 DP9     2      29.510  22.230  35.200  1.00  0.00            
ATOM    204  H13 DP9     2      28.360  20.330  33.990  1.00  0.00            
TER
ENDMDL
MODEL        1
ATOM      1  H1  GCD     1      26.860  13.800   9.500  1.00  0.00            
ATOM      2  O1  GCD     1      26.570  14.430  10.170  1.00  0.00            
ATOM      3  C1  GCD     1      27.160  13.800  11.220  1.00  0.00            
ATOM      4  H2  GCD     1      28.210  14.100  11.180  1.00  0.00            
ATOM      5  H3  GCD     1      26.790  14.090  12.220  1.00  0.00            
ATOM      6  C2  GCD     1      27.020  12.270  11.040  1.00  0.00            
ATOM      7  H4  GCD     1      25.970  12.000  11.170  1.00  0.00            
ATOM      8  C3  GCD     1      27.910  11.520  12.000  1.00  0.00            
ATOM      9  H5  GCD     1      28.940  11.790  11.730  1.00  0.00            
ATOM     10  C4  GCD     1      27.820  10.000  11.820  1.00  0.00            
ATOM     11  H6  GCD     1      26.780   9.750  12.070  1.00  0.00            
ATOM     12  O2  GCD     1      28.730   9.310  12.660  1.00  0.00            
ATOM     13  H7  GCD     1      28.440   9.530  13.550  1.00  0.00            
ATOM     14  C5  GCD     1      28.040   9.690  10.300  1.00  0.00            
ATOM     15  H8  GCD     1      29.130   9.770  10.160  1.00  0.00            
ATOM     16  O3  GCD     1      27.830   8.370   9.910  1.00  0.00            
ATOM     17  H9  GCD     1      26.870   8.300   9.900  1.00  0.00            
ATOM     18  C6  GCD     1      27.210  10.590   9.440  1.00  0.00            
ATOM     19  O4  GCD     1      27.540  11.980   9.750  1.00  0.00            
ATOM     20  H10 GCD     1      27.520  10.520   8.390  1.00  0.00            
ATOM     21  O5  GCD     1      25.810  10.370   9.580  1.00  0.00            
ATOM     22  C7  GCD     1      25.210   9.850   8.370  1.00  0.00            
ATOM     23  H11 GCD     1      25.830   9.450   7.560  1.00  0.00            
ATOM     24  C8  GCD     1      24.250   8.730   8.850  1.00  0.00            
ATOM     25  H12 GCD     1      23.710   9.130   9.730  1.00  0.00            
ATOM     26  O6  GCD     1      25.000   7.530   9.150  1.00  0.00            
ATOM     27  H13 GCD     1      24.350   6.830   9.270  1.00  0.00            
ATOM     28  C9  GCD     1      23.290   8.430   7.690  1.00  0.00            
ATOM     29  H14 GCD     1      24.000   8.120   6.910  1.00  0.00            
ATOM     30  O7  GCD     1      22.350   7.400   8.050  1.00  0.00            
ATOM     31  H15 GCD     1      21.470   7.640   7.750  1.00  0.00            
ATOM     32  C10 GCD     1      22.580   9.660   7.260  1.00  0.00            
ATOM     33  H16 GCD     1      21.850   9.360   6.490  1.00  0.00            
ATOM     34  O8  GCD     1      23.580  10.540   6.790  1.00  0.00            
ATOM     35  C11 GCD     1      24.460  11.020   7.750  1.00  0.00            
ATOM     36  H17 GCD     1      23.810  11.570   8.440  1.00  0.00            
ATOM     37  C12 GCD     1      25.480  11.990   7.110  1.00  0.00            
ATOM     38  H18 GCD     1      26.060  12.460   7.910  1.00  0.00            
ATOM     39  H19 GCD     1      24.930  12.800   6.610  1.00  0.00            
ATOM     40  O9  GCD     1      26.400  11.420   6.140  1.00  0.00            
ATOM     41  H20 GCD     1      25.850  10.920   5.520  1.00  0.00            
ATOM     42  O10 GCD     1      21.860  10.240   8.390  1.00  0.00            
ATOM     43  C13 GCD     1      20.490  10.650   8.160  1.00  0.00            
ATOM     44  H21 GCD     1      20.400  10.890   7.090  1.00  0.00            
ATOM     45  C14 GCD     1      19.450   9.520   8.480  1.00  0.00            
ATOM     46  H22 GCD     1      19.630   9.190   9.510  1.00  0.00            
ATOM     47  O11 GCD     1      19.690   8.430   7.570  1.00  0.00            
ATOM     48  H23 GCD     1      19.070   7.690   7.650  1.00  0.00            
ATOM     49  C15 GCD     1      18.000   9.990   8.450  1.00  0.00            
ATOM     50  H24 GCD     1      17.800  10.200   7.390  1.00  0.00            
ATOM     51  O12 GCD     1      17.170   8.960   8.950  1.00  0.00            
ATOM     52  H25 GCD     1      17.300   8.950   9.900  1.00  0.00            
ATOM     53  C16 GCD     1      17.870  11.330   9.230  1.00  0.00            
ATOM     54  H26 GCD     1      16.910  11.780   8.980  1.00  0.00            
ATOM     55  O13 GCD     1      18.800  12.190   8.710  1.00  0.00            
ATOM     56  C17 GCD     1      20.160  11.840   8.960  1.00  0.00            
ATOM     57  H27 GCD     1      20.450  11.830  10.020  1.00  0.00            
ATOM     58  C18 GCD     1      21.060  12.970   8.470  1.00  0.00            
ATOM     59  H28 GCD     1      20.920  13.220   7.410  1.00  0.00            
ATOM     60  H29 GCD     1      22.140  12.770   8.580  1.00  0.00            
ATOM     61  O14 GCD     1      20.690  14.220   9.080  1.00  0.00            
ATOM     62  H30 GCD     1      19.800  14.460   8.800  1.00  0.00            
ATOM     63  O15 GCD     1      18.010  11.160  10.590  1.00  0.00            
ATOM     64  C19 GCD     1      16.870  11.110  11.360  1.00  0.00            
ATOM     65  H31 GCD     1      15.960  10.890  10.780  1.00  0.00            
ATOM     66  C20 GCD     1      17.030  10.050  12.500  1.00  0.00            
ATOM     67  H32 GCD     1      18.030  10.290  12.880  1.00  0.00            
ATOM     68  O16 GCD     1      17.060   8.770  11.840  1.00  0.00            
ATOM     69  H33 GCD     1      17.570   8.210  12.440  1.00  0.00            
ATOM     70  C21 GCD     1      15.920  10.220  13.550  1.00  0.00            
ATOM     71  H34 GCD     1      14.960   9.950  13.110  1.00  0.00            
ATOM     72  O17 GCD     1      16.050   9.400  14.730  1.00  0.00            
ATOM     73  H35 GCD     1      16.170   8.490  14.430  1.00  0.00            
ATOM     74  C22 GCD     1      15.670  11.690  13.920  1.00  0.00            
ATOM     75  H36 GCD     1      14.670  11.770  14.350  1.00  0.00            
ATOM     76  O18 GCD     1      15.590  12.560  12.780  1.00  0.00            
ATOM     77  C23 GCD     1      16.730  12.500  11.960  1.00  0.00            
ATOM     78  H37 GCD     1      17.580  12.780  12.590  1.00  0.00            
ATOM     79  C24 GCD     1      16.610  13.640  10.890  1.00  0.00            
ATOM     80  H38 GCD     1      17.500  13.620  10.250  1.00  0.00            
ATOM     81  H39 GCD     1      16.660  14.620  11.380  1.00  0.00            
ATOM     82  O19 GCD     1      15.340  13.660  10.160  1.00  0.00            
ATOM     83  H40 GCD     1      14.670  13.450  10.820  1.00  0.00            
ATOM     84  O20 GCD     1      16.640  12.210  14.820  1.00  0.00            
ATOM     85  C25 GCD     1      16.080  12.820  15.960  1.00  0.00            
ATOM     86  H41 GCD     1      14.990  12.970  15.890  1.00  0.00            
ATOM     87  C26 GCD     1      16.510  11.980  17.190  1.00  0.00            
ATOM     88  H42 GCD     1      17.580  11.740  17.250  1.00  0.00            
ATOM     89  O21 GCD     1      15.840  10.670  17.160  1.00  0.00            
ATOM     90  H43 GCD     1      16.080  10.210  16.340  1.00  0.00            
ATOM     91  C27 GCD     1      16.150  12.740  18.480  1.00  0.00            
ATOM     92  H44 GCD     1      15.080  12.950  18.550  1.00  0.00            
ATOM     93  O22 GCD     1      16.640  12.090  19.680  1.00  0.00            
ATOM     94  H45 GCD     1      17.440  11.650  19.390  1.00  0.00            
ATOM     95  C28 GCD     1      16.560  14.190  18.490  1.00  0.00            
ATOM     96  H46 GCD     1      16.310  14.700  19.420  1.00  0.00            
ATOM     97  O23 GCD     1      16.030  14.880  17.340  1.00  0.00            
ATOM     98  C29 GCD     1      16.550  14.280  16.140  1.00  0.00            
ATOM     99  H47 GCD     1      17.650  14.180  16.090  1.00  0.00            
ATOM    100  C30 GCD     1      16.030  15.120  14.950  1.00  0.00            
ATOM    101  H48 GCD     1      14.930  15.130  15.030  1.00  0.00            
ATOM    102  H49 GCD     1      16.300  14.690  13.980  1.00  0.00            
ATOM    103  O24 GCD     1      16.460  16.460  14.990  1.00  0.00            
ATOM    104  H50 GCD     1      16.120  16.890  14.200  1.00  0.00            
ATOM    105  O25 GCD     1      18.010  14.210  18.490  1.00  0.00            
ATOM    106  C31 GCD     1      18.740  15.120  19.220  1.00  0.00            
ATOM    107  H51 GCD     1      18.140  15.750  19.890  1.00  0.00            
ATOM    108  C32 GCD     1      19.630  14.390  20.200  1.00  0.00            
ATOM    109  H52 GCD     1      20.220  13.650  19.650  1.00  0.00            
ATOM    110  O26 GCD     1      18.860  13.740  21.190  1.00  0.00            
ATOM    111  H53 GCD     1      18.420  14.340  21.810  1.00  0.00            
ATOM    112  C33 GCD     1      20.560  15.390  20.870  1.00  0.00            
ATOM    113  H54 GCD     1      19.950  16.170  21.340  1.00  0.00            
ATOM    114  O27 GCD     1      21.450  14.660  21.780  1.00  0.00            
ATOM    115  H55 GCD     1      20.950  14.180  22.460  1.00  0.00            
ATOM    116  C34 GCD     1      21.400  16.120  19.840  1.00  0.00            
ATOM    117  H56 GCD     1      22.000  16.890  20.330  1.00  0.00            
ATOM    118  O28 GCD     1      20.470  16.810  18.960  1.00  0.00            
ATOM    119  C35 GCD     1      19.620  15.960  18.230  1.00  0.00            
ATOM    120  H57 GCD     1      20.350  15.410  17.610  1.00  0.00            
ATOM    121  C36 GCD     1      18.760  16.880  17.260  1.00  0.00            
ATOM    122  H58 GCD     1      18.230  16.170  16.610  1.00  0.00            
ATOM    123  H59 GCD     1      19.410  17.450  16.590  1.00  0.00            
ATOM    124  O29 GCD     1      17.910  17.770  18.030  1.00  0.00            
ATOM    125  H60 GCD     1      18.370  18.610  17.990  1.00  0.00            
ATOM    126  O30 GCD     1      22.220  15.290  18.950  1.00  0.00            
ATOM    127  C37 GCD     1      23.610  15.360  19.180  1.00  0.00            
ATOM    128  H61 GCD     1      23.870  15.900  20.090  1.00  0.00            
ATOM    129  C38 GCD     1      24.180  13.930  19.260  1.00  0.00            
ATOM    130  H62 GCD     1      24.040  13.310  18.360  1.00  0.00            
ATOM    131  O31 GCD     1      23.570  13.260  20.420  1.00  0.00            
ATOM    132  H63 GCD     1      22.840  13.860  20.620  1.00  0.00            
ATOM    133  C39 GCD     1      25.700  14.130  19.460  1.00  0.00            
ATOM    134  H64 GCD     1      25.870  14.740  20.360  1.00  0.00            
ATOM    135  O32 GCD     1      26.360  12.830  19.700  1.00  0.00            
ATOM    136  H65 GCD     1      26.480  12.310  18.900  1.00  0.00            
ATOM    137  C40 GCD     1      26.370  14.870  18.410  1.00  0.00            
ATOM    138  H66 GCD     1      27.410  15.050  18.690  1.00  0.00            
ATOM    139  O33 GCD     1      25.710  16.090  18.160  1.00  0.00            
ATOM    140  C41 GCD     1      24.280  16.120  18.000  1.00  0.00            
ATOM    141  H67 GCD     1      24.110  15.590  17.060  1.00  0.00            
ATOM    142  C42 GCD     1      23.730  17.520  17.800  1.00  0.00            
ATOM    143  H68 GCD     1      22.660  17.340  17.640  1.00  0.00            
ATOM    144  H69 GCD     1      24.170  18.020  16.930  1.00  0.00            
ATOM    145  O34 GCD     1      23.840  18.340  18.940  1.00  0.00            
ATOM    146  H70 GCD     1      24.760  18.230  19.220  1.00  0.00            
ATOM    147  O35 GCD     1      26.280  14.090  17.170  1.00  0.00            
ATOM    148  C43 GCD     1      27.500  13.720  16.430  1.00  0.00            
ATOM    149  H71 GCD     1      28.300  14.210  16.990  1.00  0.00            
ATOM    150  C44 GCD     1      27.690  12.200  16.520  1.00  0.00            
ATOM    151  H72 GCD     1      26.720  11.740  16.290  1.00  0.00            
ATOM    152  O36 GCD     1      28.060  11.790  17.790  1.00  0.00            
ATOM    153  H73 GCD     1      27.720  10.910  17.970  1.00  0.00            
ATOM    154  C45 GCD     1      28.710  11.750  15.540  1.00  0.00            
ATOM    155  H74 GCD     1      29.680  12.140  15.860  1.00  0.00            
ATOM    156  O37 GCD     1      28.840  10.290  15.550  1.00  0.00            
ATOM    157  H75 GCD     1      28.920   9.960  16.450  1.00  0.00            
ATOM    158  C46 GCD     1      28.640  12.360  14.140  1.00  0.00            
ATOM    159  H76 GCD     1      29.550  12.200  13.560  1.00  0.00            
ATOM    160  O38 GCD     1      27.560  11.760  13.380  1.00  0.00            
ATOM    161  O39 GCD     1      28.400  13.810  14.240  1.00  0.00            
ATOM    162  C47 GCD     1      27.290  14.190  15.050  1.00  0.00            
ATOM    163  H77 GCD     1      26.410  13.660  14.670  1.00  0.00            
ATOM    164  C48 GCD     1      27.070  15.660  14.920  1.00  0.00            
ATOM    165  H78 GCD     1      26.150  16.010  15.410  1.00  0.00            
ATOM    166  H79 GCD     1      27.010  15.860  13.840  1.00  0.00            
ATOM    167  O40 GCD     1      28.220  16.360  15.440  1.00  0.00            
ATOM    168  H80 GCD     1      27.940  16.370  16.360  1.00  0.00            
ATOM    169  C1  DP9     2      22.970  13.770  11.340  1.00  0.00            
ATOM    170  N1  DP9     2      22.800  13.750  12.810  1.00  0.00            
ATOM    171  C2  DP9     2      21.600  13.160  13.360  1.00  0.00            
ATOM    172  C3  DP9     2      21.280  11.710  13.230  1.00  0.00            
ATOM    173  O1  DP9     2      20.220  11.270  13.520  1.00  0.00            
ATOM    174  N2  DP9     2      22.240  10.930  12.690  1.00  0.00            
ATOM    175  C4  DP9     2      22.160   9.570  12.470  1.00  0.00            
ATOM    176  C5  DP9     2      21.070   9.090  11.870  1.00  0.00            
ATOM    177  C6  DP9     2      21.070   7.760  11.410  1.00  0.00            
ATOM    178  C7  DP9     2      22.280   7.010  11.550  1.00  0.00            
ATOM    179  C8  DP9     2      23.400   7.670  12.160  1.00  0.00            
ATOM    180  N3  DP9     2      23.330   8.930  12.550  1.00  0.00            
ATOM    181  C9  DP9     2      20.700  14.030  13.930  1.00  0.00            
ATOM    182  O2  DP9     2      19.460  13.670  14.340  1.00  0.00            
ATOM    183  C10 DP9     2      20.880  15.530  13.920  1.00  0.00            
ATOM    184  C11 DP9     2      19.760  16.400  13.890  1.00  0.00            
ATOM    185  C12 DP9     2      19.850  17.770  13.890  1.00  0.00            
ATOM    186  C13 DP9     2      21.120  18.300  13.770  1.00  0.00            
ATOM    187  C14 DP9     2      22.290  17.490  13.860  1.00  0.00            
ATOM    188  C15 DP9     2      22.150  16.110  13.920  1.00  0.00            
ATOM    189  S1  DP9     2      23.550  15.050  13.660  1.00  0.00            
ATOM    190  O3  DP9     2      23.900  14.430  14.920  1.00  0.00            
ATOM    191  O4  DP9     2      24.520  15.720  12.810  1.00  0.00            
ATOM    192  H1  DP9     2      24.010  14.020  11.070  1.00  0.00            
ATOM    193  H2  DP9     2      22.780  12.770  10.930  1.00  0.00            
ATOM    194  H3  DP9     2      22.260  14.500  10.940  1.00  0.00            
ATOM    195  H4  DP9     2      23.180  11.300  12.600  1.00  0.00            
ATOM    196  H5  DP9     2      20.200   9.740  11.830  1.00  0.00            
ATOM    197  H6  DP9     2      20.240   7.300  10.880  1.00  0.00            
ATOM    198  H7  DP9     2      22.460   5.990  11.210  1.00  0.00            
ATOM    199  H8  DP9     2      24.260   7.050  12.380  1.00  0.00            
ATOM    200  H9  DP9     2      19.510  12.700  14.420  1.00  0.00            
ATOM    201  H10 DP9     2      18.810  15.910  13.710  1.00  0.00            
ATOM    202  H11 DP9     2      18.960  18.380  13.870  1.00  0.00            
ATOM    203  H12 DP9     2      21.290  19.370  13.780  1.00  0.00            
ATOM    204  H13 DP9     2      23.310  17.870  13.920  1.00  0.00            
TER
ENDMDL
MODEL        1
ATOM      1  H1  GCD     1      25.730  36.390  28.100  1.00  0.00            
ATOM      2  O1  GCD     1      26.300  36.280  27.340  1.00  0.00            
ATOM      3  C1  GCD     1      25.570  36.780  26.240  1.00  0.00            
ATOM      4  H2  GCD     1      26.100  36.740  25.280  1.00  0.00            
ATOM      5  H3  GCD     1      24.740  36.050  26.140  1.00  0.00            
ATOM      6  C2  GCD     1      24.900  38.060  26.570  1.00  0.00            
ATOM      7  H4  GCD     1      24.200  38.340  25.780  1.00  0.00            
ATOM      8  C3  GCD     1      25.880  39.230  26.670  1.00  0.00            
ATOM      9  H5  GCD     1      26.700  38.900  27.310  1.00  0.00            
ATOM     10  C4  GCD     1      25.130  40.490  27.190  1.00  0.00            
ATOM     11  H6  GCD     1      24.420  40.780  26.400  1.00  0.00            
ATOM     12  O2  GCD     1      26.120  41.560  27.520  1.00  0.00            
ATOM     13  H7  GCD     1      26.570  41.730  26.690  1.00  0.00            
ATOM     14  C5  GCD     1      24.210  40.230  28.440  1.00  0.00            
ATOM     15  H8  GCD     1      24.780  39.930  29.320  1.00  0.00            
ATOM     16  O3  GCD     1      23.380  41.380  28.770  1.00  0.00            
ATOM     17  H9  GCD     1      23.940  42.110  29.070  1.00  0.00            
ATOM     18  C6  GCD     1      23.370  39.010  28.230  1.00  0.00            
ATOM     19  O4  GCD     1      24.110  37.890  27.870  1.00  0.00            
ATOM     20  H10 GCD     1      22.900  38.840  29.200  1.00  0.00            
ATOM     21  O5  GCD     1      22.340  39.330  27.350  1.00  0.00            
ATOM     22  C7  GCD     1      21.120  38.710  27.790  1.00  0.00            
ATOM     23  H11 GCD     1      21.330  37.870  28.480  1.00  0.00            
ATOM     24  C8  GCD     1      20.220  39.710  28.510  1.00  0.00            
ATOM     25  H12 GCD     1      20.090  40.630  27.930  1.00  0.00            
ATOM     26  O6  GCD     1      20.790  40.020  29.800  1.00  0.00            
ATOM     27  H13 GCD     1      21.100  39.210  30.210  1.00  0.00            
ATOM     28  C9  GCD     1      18.830  39.100  28.820  1.00  0.00            
ATOM     29  H14 GCD     1      18.960  38.230  29.470  1.00  0.00            
ATOM     30  O7  GCD     1      17.780  40.000  29.340  1.00  0.00            
ATOM     31  H15 GCD     1      17.680  40.770  28.770  1.00  0.00            
ATOM     32  C10 GCD     1      18.290  38.630  27.530  1.00  0.00            
ATOM     33  H16 GCD     1      17.320  38.130  27.590  1.00  0.00            
ATOM     34  O8  GCD     1      19.140  37.650  26.890  1.00  0.00            
ATOM     35  C11 GCD     1      20.440  38.180  26.580  1.00  0.00            
ATOM     36  H17 GCD     1      20.280  39.010  25.880  1.00  0.00            
ATOM     37  C12 GCD     1      21.120  37.180  25.700  1.00  0.00            
ATOM     38  H18 GCD     1      22.020  37.640  25.270  1.00  0.00            
ATOM     39  H19 GCD     1      20.430  36.820  24.930  1.00  0.00            
ATOM     40  O9  GCD     1      21.590  36.050  26.360  1.00  0.00            
ATOM     41  H20 GCD     1      20.980  36.060  27.110  1.00  0.00            
ATOM     42  O10 GCD     1      18.120  39.800  26.720  1.00  0.00            
ATOM     43  C13 GCD     1      16.820  40.280  26.300  1.00  0.00            
ATOM     44  H21 GCD     1      16.030  39.780  26.870  1.00  0.00            
ATOM     45  C14 GCD     1      16.760  41.810  26.520  1.00  0.00            
ATOM     46  H22 GCD     1      17.490  42.220  25.810  1.00  0.00            
ATOM     47  O11 GCD     1      17.090  42.210  27.870  1.00  0.00            
ATOM     48  H23 GCD     1      17.050  43.180  27.840  1.00  0.00            
ATOM     49  C15 GCD     1      15.310  42.320  26.160  1.00  0.00            
ATOM     50  H24 GCD     1      14.610  41.760  26.790  1.00  0.00            
ATOM     51  O12 GCD     1      15.210  43.710  26.410  1.00  0.00            
ATOM     52  H25 GCD     1      14.310  43.960  26.160  1.00  0.00            
ATOM     53  C16 GCD     1      14.990  41.910  24.710  1.00  0.00            
ATOM     54  H26 GCD     1      13.930  42.060  24.500  1.00  0.00            
ATOM     55  O13 GCD     1      15.220  40.500  24.490  1.00  0.00            
ATOM     56  C17 GCD     1      16.480  39.890  24.860  1.00  0.00            
ATOM     57  H27 GCD     1      17.290  40.280  24.230  1.00  0.00            
ATOM     58  C18 GCD     1      16.410  38.380  24.630  1.00  0.00            
ATOM     59  H28 GCD     1      17.430  37.970  24.680  1.00  0.00            
ATOM     60  H29 GCD     1      16.050  38.300  23.600  1.00  0.00            
ATOM     61  O14 GCD     1      15.490  37.770  25.580  1.00  0.00            
ATOM     62  H30 GCD     1      14.620  38.120  25.340  1.00  0.00            
ATOM     63  O15 GCD     1      15.880  42.630  23.820  1.00  0.00            
ATOM     64  C19 GCD     1      15.390  43.060  22.500  1.00  0.00            
ATOM     65  H31 GCD     1      14.300  43.020  22.400  1.00  0.00            
ATOM     66  C20 GCD     1      15.790  44.530  22.390  1.00  0.00            
ATOM     67  H32 GCD     1      16.870  44.600  22.570  1.00  0.00            
ATOM     68  O16 GCD     1      14.970  45.280  23.350  1.00  0.00            
ATOM     69  H33 GCD     1      14.310  44.710  23.750  1.00  0.00            
ATOM     70  C21 GCD     1      15.630  45.230  21.030  1.00  0.00            
ATOM     71  H34 GCD     1      14.590  45.310  20.690  1.00  0.00            
ATOM     72  O17 GCD     1      16.280  46.510  20.880  1.00  0.00            
ATOM     73  H35 GCD     1      17.180  46.330  20.610  1.00  0.00            
ATOM     74  C22 GCD     1      16.300  44.330  20.040  1.00  0.00            
ATOM     75  H36 GCD     1      16.190  44.760  19.040  1.00  0.00            
ATOM     76  O18 GCD     1      15.710  43.030  20.120  1.00  0.00            
ATOM     77  C23 GCD     1      16.010  42.300  21.350  1.00  0.00            
ATOM     78  H37 GCD     1      17.090  42.170  21.470  1.00  0.00            
ATOM     79  C24 GCD     1      15.440  40.890  21.230  1.00  0.00            
ATOM     80  H38 GCD     1      15.950  40.390  22.060  1.00  0.00            
ATOM     81  H39 GCD     1      15.830  40.490  20.280  1.00  0.00            
ATOM     82  O19 GCD     1      13.990  40.780  21.270  1.00  0.00            
ATOM     83  H40 GCD     1      13.840  39.850  21.460  1.00  0.00            
ATOM     84  O20 GCD     1      17.730  44.260  20.220  1.00  0.00            
ATOM     85  C25 GCD     1      18.600  44.330  19.010  1.00  0.00            
ATOM     86  H41 GCD     1      18.030  44.860  18.230  1.00  0.00            
ATOM     87  C26 GCD     1      19.920  45.120  19.230  1.00  0.00            
ATOM     88  H42 GCD     1      20.480  44.440  19.890  1.00  0.00            
ATOM     89  O21 GCD     1      19.770  46.430  19.930  1.00  0.00            
ATOM     90  H43 GCD     1      20.130  46.300  20.810  1.00  0.00            
ATOM     91  C27 GCD     1      20.680  45.270  17.870  1.00  0.00            
ATOM     92  H44 GCD     1      20.110  45.980  17.250  1.00  0.00            
ATOM     93  O22 GCD     1      21.980  45.880  18.080  1.00  0.00            
ATOM     94  H45 GCD     1      21.820  46.580  18.730  1.00  0.00            
ATOM     95  C28 GCD     1      20.800  43.910  17.150  1.00  0.00            
ATOM     96  H46 GCD     1      21.150  44.200  16.150  1.00  0.00            
ATOM     97  O23 GCD     1      19.590  43.210  17.100  1.00  0.00            
ATOM     98  C29 GCD     1      18.920  42.980  18.380  1.00  0.00            
ATOM     99  H47 GCD     1      19.710  42.520  18.990  1.00  0.00            
ATOM    100  C30 GCD     1      17.790  41.880  18.200  1.00  0.00            
ATOM    101  H48 GCD     1      17.490  41.570  19.210  1.00  0.00            
ATOM    102  H49 GCD     1      18.240  41.050  17.640  1.00  0.00            
ATOM    103  O24 GCD     1      16.650  42.380  17.490  1.00  0.00            
ATOM    104  H50 GCD     1      16.040  41.630  17.490  1.00  0.00            
ATOM    105  O25 GCD     1      21.870  43.110  17.840  1.00  0.00            
ATOM    106  C31 GCD     1      22.500  42.230  16.980  1.00  0.00            
ATOM    107  H51 GCD     1      21.880  42.180  16.070  1.00  0.00            
ATOM    108  C32 GCD     1      23.780  42.930  16.630  1.00  0.00            
ATOM    109  H52 GCD     1      24.340  43.050  17.560  1.00  0.00            
ATOM    110  O26 GCD     1      23.660  44.200  16.020  1.00  0.00            
ATOM    111  H53 GCD     1      23.110  44.730  16.610  1.00  0.00            
ATOM    112  C33 GCD     1      24.670  41.980  15.820  1.00  0.00            
ATOM    113  H54 GCD     1      24.160  41.790  14.870  1.00  0.00            
ATOM    114  O27 GCD     1      25.950  42.620  15.580  1.00  0.00            
ATOM    115  H55 GCD     1      26.460  42.570  16.400  1.00  0.00            
ATOM    116  C34 GCD     1      24.760  40.600  16.510  1.00  0.00            
ATOM    117  H56 GCD     1      25.360  39.920  15.910  1.00  0.00            
ATOM    118  O28 GCD     1      23.460  40.080  16.680  1.00  0.00            
ATOM    119  C35 GCD     1      22.720  40.850  17.570  1.00  0.00            
ATOM    120  H57 GCD     1      23.300  41.070  18.480  1.00  0.00            
ATOM    121  C36 GCD     1      21.510  40.090  17.960  1.00  0.00            
ATOM    122  H58 GCD     1      20.950  40.640  18.730  1.00  0.00            
ATOM    123  H59 GCD     1      21.820  39.180  18.480  1.00  0.00            
ATOM    124  O29 GCD     1      20.700  39.840  16.790  1.00  0.00            
ATOM    125  H60 GCD     1      21.300  39.270  16.290  1.00  0.00            
ATOM    126  O30 GCD     1      25.420  40.720  17.770  1.00  0.00            
ATOM    127  C37 GCD     1      26.700  40.110  17.910  1.00  0.00            
ATOM    128  H61 GCD     1      27.180  39.760  16.990  1.00  0.00            
ATOM    129  C38 GCD     1      27.470  41.130  18.730  1.00  0.00            
ATOM    130  H62 GCD     1      26.800  41.540  19.500  1.00  0.00            
ATOM    131  O31 GCD     1      27.800  42.220  17.930  1.00  0.00            
ATOM    132  H63 GCD     1      28.630  42.090  17.460  1.00  0.00            
ATOM    133  C39 GCD     1      28.790  40.680  19.390  1.00  0.00            
ATOM    134  H64 GCD     1      29.430  40.350  18.570  1.00  0.00            
ATOM    135  O32 GCD     1      29.470  41.750  20.080  1.00  0.00            
ATOM    136  H65 GCD     1      28.860  42.120  20.730  1.00  0.00            
ATOM    137  C40 GCD     1      28.420  39.370  20.230  1.00  0.00            
ATOM    138  H66 GCD     1      29.300  38.880  20.660  1.00  0.00            
ATOM    139  O33 GCD     1      27.840  38.420  19.300  1.00  0.00            
ATOM    140  C41 GCD     1      26.570  38.830  18.730  1.00  0.00            
ATOM    141  H67 GCD     1      25.870  39.080  19.530  1.00  0.00            
ATOM    142  C42 GCD     1      26.020  37.610  17.920  1.00  0.00            
ATOM    143  H68 GCD     1      26.710  37.230  17.150  1.00  0.00            
ATOM    144  H69 GCD     1      25.210  38.040  17.310  1.00  0.00            
ATOM    145  O34 GCD     1      25.490  36.620  18.740  1.00  0.00            
ATOM    146  H70 GCD     1      25.160  35.890  18.200  1.00  0.00            
ATOM    147  O35 GCD     1      27.420  39.590  21.290  1.00  0.00            
ATOM    148  C43 GCD     1      28.060  39.710  22.570  1.00  0.00            
ATOM    149  H71 GCD     1      29.120  39.880  22.380  1.00  0.00            
ATOM    150  C44 GCD     1      27.490  40.970  23.230  1.00  0.00            
ATOM    151  H72 GCD     1      26.410  40.820  23.140  1.00  0.00            
ATOM    152  O36 GCD     1      28.020  42.120  22.550  1.00  0.00            
ATOM    153  H73 GCD     1      27.310  42.770  22.630  1.00  0.00            
ATOM    154  C45 GCD     1      28.050  40.990  24.650  1.00  0.00            
ATOM    155  H74 GCD     1      29.140  41.060  24.630  1.00  0.00            
ATOM    156  O37 GCD     1      27.590  42.140  25.400  1.00  0.00            
ATOM    157  H75 GCD     1      27.980  42.910  24.960  1.00  0.00            
ATOM    158  C46 GCD     1      27.770  39.710  25.330  1.00  0.00            
ATOM    159  H76 GCD     1      28.110  39.860  26.360  1.00  0.00            
ATOM    160  O38 GCD     1      26.360  39.540  25.300  1.00  0.00            
ATOM    161  O39 GCD     1      28.430  38.640  24.720  1.00  0.00            
ATOM    162  C47 GCD     1      28.010  38.370  23.400  1.00  0.00            
ATOM    163  H77 GCD     1      26.980  37.990  23.420  1.00  0.00            
ATOM    164  C48 GCD     1      28.860  37.250  22.720  1.00  0.00            
ATOM    165  H78 GCD     1      28.660  37.160  21.650  1.00  0.00            
ATOM    166  H79 GCD     1      28.730  36.260  23.180  1.00  0.00            
ATOM    167  O40 GCD     1      30.210  37.610  22.880  1.00  0.00            
ATOM    168  H80 GCD     1      30.290  37.700  23.840  1.00  0.00            
ATOM    169  C1  DP9     2      22.240  43.050  20.950  1.00  0.00            
ATOM    170  N1  DP9     2      22.260  42.160  22.190  1.00  0.00            
ATOM    171  C2  DP9     2      21.010  41.720  22.760  1.00  0.00            
ATOM    172  C3  DP9     2      20.010  42.710  23.160  1.00  0.00            
ATOM    173  O1  DP9     2      18.830  42.370  23.480  1.00  0.00            
ATOM    174  N2  DP9     2      20.450  43.970  23.170  1.00  0.00            
ATOM    175  C4  DP9     2      19.700  45.070  23.560  1.00  0.00            
ATOM    176  C5  DP9     2      18.730  45.030  24.540  1.00  0.00            
ATOM    177  C6  DP9     2      17.940  46.210  24.780  1.00  0.00            
ATOM    178  C7  DP9     2      18.190  47.370  24.050  1.00  0.00            
ATOM    179  C8  DP9     2      19.180  47.230  23.040  1.00  0.00            
ATOM    180  N3  DP9     2      19.890  46.160  22.790  1.00  0.00            
ATOM    181  C9  DP9     2      20.840  40.350  22.860  1.00  0.00            
ATOM    182  O2  DP9     2      19.730  39.820  23.500  1.00  0.00            
ATOM    183  C10 DP9     2      21.730  39.240  22.400  1.00  0.00            
ATOM    184  C11 DP9     2      21.220  37.890  22.240  1.00  0.00            
ATOM    185  C12 DP9     2      22.200  36.850  21.890  1.00  0.00            
ATOM    186  C13 DP9     2      23.550  37.120  21.670  1.00  0.00            
ATOM    187  C14 DP9     2      24.030  38.380  21.970  1.00  0.00            
ATOM    188  C15 DP9     2      23.100  39.430  22.320  1.00  0.00            
ATOM    189  S1  DP9     2      23.680  41.200  22.470  1.00  0.00            
ATOM    190  O3  DP9     2      24.730  41.540  21.590  1.00  0.00            
ATOM    191  O4  DP9     2      23.900  41.240  23.920  1.00  0.00            
ATOM    192  H1  DP9     2      23.110  42.840  20.320  1.00  0.00            
ATOM    193  H2  DP9     2      21.340  42.770  20.400  1.00  0.00            
ATOM    194  H3  DP9     2      22.290  44.090  21.310  1.00  0.00            
ATOM    195  H4  DP9     2      21.440  44.150  23.120  1.00  0.00            
ATOM    196  H5  DP9     2      18.440  44.150  25.110  1.00  0.00            
ATOM    197  H6  DP9     2      17.190  46.360  25.560  1.00  0.00            
ATOM    198  H7  DP9     2      17.810  48.370  24.190  1.00  0.00            
ATOM    199  H8  DP9     2      19.370  48.120  22.440  1.00  0.00            
ATOM    200  H9  DP9     2      19.360  40.620  23.900  1.00  0.00            
ATOM    201  H10 DP9     2      20.160  37.680  22.370  1.00  0.00            
ATOM    202  H11 DP9     2      21.840  35.840  21.730  1.00  0.00            
ATOM    203  H12 DP9     2      24.160  36.370  21.180  1.00  0.00            
ATOM    204  H13 DP9     2      25.080  38.640  21.870  1.00  0.00            
TER
ENDMDL
MODEL        1
ATOM      1  H1  GCD     1      23.510  31.450  24.580  1.00  0.00            
ATOM      2  O1  GCD     1      23.240  32.150  25.180  1.00  0.00            
ATOM      3  C1  GCD     1      23.860  33.410  24.890  1.00  0.00            
ATOM      4  H2  GCD     1      23.790  34.070  25.760  1.00  0.00            
ATOM      5  H3  GCD     1      24.920  33.260  24.660  1.00  0.00            
ATOM      6  C2  GCD     1      23.230  34.120  23.760  1.00  0.00            
ATOM      7  H4  GCD     1      23.920  34.930  23.480  1.00  0.00            
ATOM      8  C3  GCD     1      21.910  34.790  24.230  1.00  0.00            
ATOM      9  H5  GCD     1      21.370  34.070  24.860  1.00  0.00            
ATOM     10  C4  GCD     1      20.980  35.060  23.090  1.00  0.00            
ATOM     11  H6  GCD     1      21.280  35.980  22.570  1.00  0.00            
ATOM     12  O2  GCD     1      19.680  35.310  23.650  1.00  0.00            
ATOM     13  H7  GCD     1      19.060  35.300  22.920  1.00  0.00            
ATOM     14  C5  GCD     1      20.910  33.920  22.100  1.00  0.00            
ATOM     15  H8  GCD     1      20.540  33.000  22.580  1.00  0.00            
ATOM     16  O3  GCD     1      20.020  34.260  21.040  1.00  0.00            
ATOM     17  H9  GCD     1      20.370  35.060  20.640  1.00  0.00            
ATOM     18  C6  GCD     1      22.290  33.660  21.550  1.00  0.00            
ATOM     19  O4  GCD     1      23.080  33.170  22.710  1.00  0.00            
ATOM     20  H10 GCD     1      22.290  32.880  20.790  1.00  0.00            
ATOM     21  O5  GCD     1      22.810  34.840  20.980  1.00  0.00            
ATOM     22  C7  GCD     1      22.670  34.980  19.500  1.00  0.00            
ATOM     23  H11 GCD     1      22.030  34.270  18.960  1.00  0.00            
ATOM     24  C8  GCD     1      22.260  36.450  19.210  1.00  0.00            
ATOM     25  H12 GCD     1      22.970  37.130  19.700  1.00  0.00            
ATOM     26  O6  GCD     1      20.990  36.690  19.810  1.00  0.00            
ATOM     27  H13 GCD     1      20.750  37.580  19.520  1.00  0.00            
ATOM     28  C9  GCD     1      22.290  36.760  17.790  1.00  0.00            
ATOM     29  H14 GCD     1      21.570  36.100  17.300  1.00  0.00            
ATOM     30  O7  GCD     1      21.990  38.150  17.430  1.00  0.00            
ATOM     31  H15 GCD     1      22.460  38.270  16.600  1.00  0.00            
ATOM     32  C10 GCD     1      23.600  36.340  17.210  1.00  0.00            
ATOM     33  H16 GCD     1      23.490  36.250  16.120  1.00  0.00            
ATOM     34  O8  GCD     1      24.040  35.070  17.650  1.00  0.00            
ATOM     35  C11 GCD     1      24.090  34.950  19.000  1.00  0.00            
ATOM     36  H17 GCD     1      24.710  35.750  19.410  1.00  0.00            
ATOM     37  C12 GCD     1      24.820  33.690  19.420  1.00  0.00            
ATOM     38  H18 GCD     1      25.010  33.640  20.500  1.00  0.00            
ATOM     39  H19 GCD     1      25.780  33.570  18.900  1.00  0.00            
ATOM     40  O9  GCD     1      24.080  32.530  19.040  1.00  0.00            
ATOM     41  H20 GCD     1      23.540  32.790  18.300  1.00  0.00            
ATOM     42  O10 GCD     1      24.560  37.260  17.600  1.00  0.00            
ATOM     43  C13 GCD     1      25.420  37.680  16.480  1.00  0.00            
ATOM     44  H21 GCD     1      25.510  36.940  15.670  1.00  0.00            
ATOM     45  C14 GCD     1      24.980  39.090  15.860  1.00  0.00            
ATOM     46  H22 GCD     1      24.960  39.880  16.630  1.00  0.00            
ATOM     47  O11 GCD     1      23.620  39.120  15.380  1.00  0.00            
ATOM     48  H23 GCD     1      23.520  40.030  15.060  1.00  0.00            
ATOM     49  C15 GCD     1      25.970  39.540  14.800  1.00  0.00            
ATOM     50  H24 GCD     1      25.940  38.770  14.020  1.00  0.00            
ATOM     51  O12 GCD     1      25.710  40.820  14.190  1.00  0.00            
ATOM     52  H25 GCD     1      25.790  41.520  14.850  1.00  0.00            
ATOM     53  C16 GCD     1      27.370  39.520  15.380  1.00  0.00            
ATOM     54  H26 GCD     1      28.080  39.540  14.540  1.00  0.00            
ATOM     55  O13 GCD     1      27.650  38.230  16.050  1.00  0.00            
ATOM     56  C17 GCD     1      26.790  37.860  17.140  1.00  0.00            
ATOM     57  H27 GCD     1      26.860  38.710  17.840  1.00  0.00            
ATOM     58  C18 GCD     1      27.300  36.590  17.780  1.00  0.00            
ATOM     59  H28 GCD     1      26.620  36.350  18.610  1.00  0.00            
ATOM     60  H29 GCD     1      28.290  36.640  18.240  1.00  0.00            
ATOM     61  O14 GCD     1      27.340  35.530  16.830  1.00  0.00            
ATOM     62  H30 GCD     1      27.790  35.980  16.100  1.00  0.00            
ATOM     63  O15 GCD     1      27.380  40.450  16.340  1.00  0.00            
ATOM     64  C19 GCD     1      28.350  41.420  16.320  1.00  0.00            
ATOM     65  H31 GCD     1      28.670  41.600  15.280  1.00  0.00            
ATOM     66  C20 GCD     1      27.600  42.670  16.730  1.00  0.00            
ATOM     67  H32 GCD     1      27.220  42.550  17.760  1.00  0.00            
ATOM     68  O16 GCD     1      26.470  42.810  15.830  1.00  0.00            
ATOM     69  H33 GCD     1      25.940  43.490  16.260  1.00  0.00            
ATOM     70  C21 GCD     1      28.590  43.860  16.610  1.00  0.00            
ATOM     71  H34 GCD     1      28.860  44.050  15.560  1.00  0.00            
ATOM     72  O17 GCD     1      28.030  45.060  17.120  1.00  0.00            
ATOM     73  H35 GCD     1      28.260  45.060  18.060  1.00  0.00            
ATOM     74  C22 GCD     1      29.890  43.540  17.450  1.00  0.00            
ATOM     75  H36 GCD     1      30.650  44.280  17.200  1.00  0.00            
ATOM     76  O18 GCD     1      30.390  42.270  17.010  1.00  0.00            
ATOM     77  C23 GCD     1      29.520  41.120  17.240  1.00  0.00            
ATOM     78  H37 GCD     1      29.140  41.000  18.260  1.00  0.00            
ATOM     79  C24 GCD     1      30.250  39.830  16.990  1.00  0.00            
ATOM     80  H38 GCD     1      30.770  39.840  16.020  1.00  0.00            
ATOM     81  H39 GCD     1      29.520  39.010  16.970  1.00  0.00            
ATOM     82  O19 GCD     1      31.170  39.480  18.050  1.00  0.00            
ATOM     83  H40 GCD     1      30.820  38.720  18.510  1.00  0.00            
ATOM     84  O20 GCD     1      29.610  43.430  18.800  1.00  0.00            
ATOM     85  C25 GCD     1      30.280  44.200  19.800  1.00  0.00            
ATOM     86  H41 GCD     1      30.990  44.890  19.330  1.00  0.00            
ATOM     87  C26 GCD     1      29.220  45.120  20.440  1.00  0.00            
ATOM     88  H42 GCD     1      28.440  44.440  20.800  1.00  0.00            
ATOM     89  O21 GCD     1      28.710  46.130  19.510  1.00  0.00            
ATOM     90  H43 GCD     1      27.800  46.350  19.730  1.00  0.00            
ATOM     91  C27 GCD     1      29.840  45.860  21.610  1.00  0.00            
ATOM     92  H44 GCD     1      30.680  46.490  21.280  1.00  0.00            
ATOM     93  O22 GCD     1      28.820  46.600  22.220  1.00  0.00            
ATOM     94  H45 GCD     1      28.590  47.350  21.660  1.00  0.00            
ATOM     95  C28 GCD     1      30.540  44.890  22.570  1.00  0.00            
ATOM     96  H46 GCD     1      31.100  45.450  23.320  1.00  0.00            
ATOM     97  O23 GCD     1      31.520  44.190  21.850  1.00  0.00            
ATOM     98  C29 GCD     1      30.970  43.380  20.820  1.00  0.00            
ATOM     99  H47 GCD     1      30.260  42.640  21.200  1.00  0.00            
ATOM    100  C30 GCD     1      32.040  42.460  20.290  1.00  0.00            
ATOM    101  H48 GCD     1      32.960  43.050  20.410  1.00  0.00            
ATOM    102  H49 GCD     1      31.930  42.110  19.260  1.00  0.00            
ATOM    103  O24 GCD     1      32.160  41.280  21.040  1.00  0.00            
ATOM    104  H50 GCD     1      32.600  40.640  20.460  1.00  0.00            
ATOM    105  O25 GCD     1      29.630  44.050  23.190  1.00  0.00            
ATOM    106  C31 GCD     1      29.790  43.770  24.560  1.00  0.00            
ATOM    107  H51 GCD     1      30.810  44.090  24.830  1.00  0.00            
ATOM    108  C32 GCD     1      28.800  44.540  25.450  1.00  0.00            
ATOM    109  H52 GCD     1      27.750  44.360  25.220  1.00  0.00            
ATOM    110  O26 GCD     1      28.950  45.920  25.140  1.00  0.00            
ATOM    111  H53 GCD     1      28.830  46.040  24.190  1.00  0.00            
ATOM    112  C33 GCD     1      28.930  44.220  26.930  1.00  0.00            
ATOM    113  H54 GCD     1      29.870  44.660  27.300  1.00  0.00            
ATOM    114  O27 GCD     1      27.790  44.810  27.640  1.00  0.00            
ATOM    115  H55 GCD     1      26.960  44.490  27.270  1.00  0.00            
ATOM    116  C34 GCD     1      29.080  42.690  27.170  1.00  0.00            
ATOM    117  H56 GCD     1      29.310  42.450  28.210  1.00  0.00            
ATOM    118  O28 GCD     1      30.050  42.200  26.280  1.00  0.00            
ATOM    119  C35 GCD     1      29.830  42.270  24.890  1.00  0.00            
ATOM    120  H57 GCD     1      28.900  41.750  24.630  1.00  0.00            
ATOM    121  C36 GCD     1      30.990  41.580  24.170  1.00  0.00            
ATOM    122  H58 GCD     1      31.940  41.960  24.580  1.00  0.00            
ATOM    123  H59 GCD     1      31.090  41.870  23.110  1.00  0.00            
ATOM    124  O29 GCD     1      30.980  40.210  24.400  1.00  0.00            
ATOM    125  H60 GCD     1      31.790  39.830  24.030  1.00  0.00            
ATOM    126  O30 GCD     1      27.880  42.030  26.900  1.00  0.00            
ATOM    127  C37 GCD     1      26.970  41.690  27.950  1.00  0.00            
ATOM    128  H61 GCD     1      27.300  42.300  28.800  1.00  0.00            
ATOM    129  C38 GCD     1      25.580  41.940  27.460  1.00  0.00            
ATOM    130  H62 GCD     1      25.520  41.460  26.480  1.00  0.00            
ATOM    131  O31 GCD     1      25.380  43.360  27.310  1.00  0.00            
ATOM    132  H63 GCD     1      24.430  43.470  27.330  1.00  0.00            
ATOM    133  C39 GCD     1      24.560  41.380  28.480  1.00  0.00            
ATOM    134  H64 GCD     1      24.800  41.860  29.430  1.00  0.00            
ATOM    135  O32 GCD     1      23.220  41.760  28.080  1.00  0.00            
ATOM    136  H65 GCD     1      23.000  41.360  27.240  1.00  0.00            
ATOM    137  C40 GCD     1      24.810  39.870  28.700  1.00  0.00            
ATOM    138  H66 GCD     1      24.190  39.450  29.500  1.00  0.00            
ATOM    139  O33 GCD     1      26.100  39.690  29.130  1.00  0.00            
ATOM    140  C41 GCD     1      27.200  40.170  28.230  1.00  0.00            
ATOM    141  H67 GCD     1      27.180  39.680  27.250  1.00  0.00            
ATOM    142  C42 GCD     1      28.620  39.830  28.910  1.00  0.00            
ATOM    143  H68 GCD     1      29.370  40.210  28.200  1.00  0.00            
ATOM    144  H69 GCD     1      28.740  38.740  28.980  1.00  0.00            
ATOM    145  O34 GCD     1      28.880  40.410  30.200  1.00  0.00            
ATOM    146  H70 GCD     1      28.420  39.990  30.930  1.00  0.00            
ATOM    147  O35 GCD     1      24.430  39.140  27.490  1.00  0.00            
ATOM    148  C43 GCD     1      23.220  38.330  27.380  1.00  0.00            
ATOM    149  H71 GCD     1      22.690  38.560  28.320  1.00  0.00            
ATOM    150  C44 GCD     1      22.460  38.690  26.130  1.00  0.00            
ATOM    151  H72 GCD     1      23.110  38.650  25.250  1.00  0.00            
ATOM    152  O36 GCD     1      22.120  40.080  26.290  1.00  0.00            
ATOM    153  H73 GCD     1      21.560  40.270  25.530  1.00  0.00            
ATOM    154  C45 GCD     1      21.140  37.880  26.000  1.00  0.00            
ATOM    155  H74 GCD     1      20.480  38.090  26.850  1.00  0.00            
ATOM    156  O37 GCD     1      20.460  38.320  24.880  1.00  0.00            
ATOM    157  H75 GCD     1      21.020  37.980  24.170  1.00  0.00            
ATOM    158  C46 GCD     1      21.460  36.400  26.030  1.00  0.00            
ATOM    159  H76 GCD     1      20.540  35.820  26.030  1.00  0.00            
ATOM    160  O38 GCD     1      22.180  36.020  24.890  1.00  0.00            
ATOM    161  O39 GCD     1      22.190  36.160  27.210  1.00  0.00            
ATOM    162  C47 GCD     1      23.480  36.790  27.360  1.00  0.00            
ATOM    163  H77 GCD     1      24.010  36.440  26.470  1.00  0.00            
ATOM    164  C48 GCD     1      24.180  36.310  28.610  1.00  0.00            
ATOM    165  H78 GCD     1      25.200  36.710  28.560  1.00  0.00            
ATOM    166  H79 GCD     1      24.250  35.220  28.600  1.00  0.00            
ATOM    167  O40 GCD     1      23.600  36.700  29.850  1.00  0.00            
ATOM    168  H80 GCD     1      24.220  36.520  30.570  1.00  0.00            
ATOM    169  C1  DP9     2      25.410  41.270  23.530  1.00  0.00            
ATOM    170  N1  DP9     2      25.540  40.390  22.340  1.00  0.00            
ATOM    171  C2  DP9     2      24.720  39.250  22.310  1.00  0.00            
ATOM    172  C3  DP9     2      23.180  39.420  22.470  1.00  0.00            
ATOM    173  O1  DP9     2      22.440  38.480  22.540  1.00  0.00            
ATOM    174  N2  DP9     2      22.710  40.660  22.540  1.00  0.00            
ATOM    175  C4  DP9     2      21.400  40.940  22.840  1.00  0.00            
ATOM    176  C5  DP9     2      20.470  40.450  22.010  1.00  0.00            
ATOM    177  C6  DP9     2      19.220  40.880  22.180  1.00  0.00            
ATOM    178  C7  DP9     2      18.970  41.650  23.290  1.00  0.00            
ATOM    179  C8  DP9     2      19.970  42.080  24.130  1.00  0.00            
ATOM    180  N3  DP9     2      21.220  41.700  23.920  1.00  0.00            
ATOM    181  C9  DP9     2      25.320  38.000  22.060  1.00  0.00            
ATOM    182  O2  DP9     2      24.640  36.860  21.930  1.00  0.00            
ATOM    183  C10 DP9     2      26.810  37.820  22.020  1.00  0.00            
ATOM    184  C11 DP9     2      27.410  36.630  22.430  1.00  0.00            
ATOM    185  C12 DP9     2      28.800  36.530  22.650  1.00  0.00            
ATOM    186  C13 DP9     2      29.640  37.620  22.300  1.00  0.00            
ATOM    187  C14 DP9     2      29.050  38.770  21.820  1.00  0.00            
ATOM    188  C15 DP9     2      27.630  38.890  21.690  1.00  0.00            
ATOM    189  S1  DP9     2      26.930  40.440  21.330  1.00  0.00            
ATOM    190  O3  DP9     2      26.470  40.400  19.900  1.00  0.00            
ATOM    191  O4  DP9     2      27.760  41.600  21.740  1.00  0.00            
ATOM    192  H1  DP9     2      26.360  41.620  23.940  1.00  0.00            
ATOM    193  H2  DP9     2      24.870  42.220  23.420  1.00  0.00            
ATOM    194  H3  DP9     2      24.930  40.620  24.280  1.00  0.00            
ATOM    195  H4  DP9     2      23.260  41.490  22.340  1.00  0.00            
ATOM    196  H5  DP9     2      20.840  39.760  21.250  1.00  0.00            
ATOM    197  H6  DP9     2      18.410  40.560  21.530  1.00  0.00            
ATOM    198  H7  DP9     2      17.950  41.980  23.480  1.00  0.00            
ATOM    199  H8  DP9     2      19.690  42.710  24.970  1.00  0.00            
ATOM    200  H9  DP9     2      23.680  36.990  21.910  1.00  0.00            
ATOM    201  H10 DP9     2      26.790  35.860  22.880  1.00  0.00            
ATOM    202  H11 DP9     2      29.200  35.600  23.060  1.00  0.00            
ATOM    203  H12 DP9     2      30.700  37.420  22.240  1.00  0.00            
ATOM    204  H13 DP9     2      29.680  39.610  21.560  1.00  0.00            
TER
ENDMDL
MODEL        1
ATOM      1  H1  GCD     1      30.520  13.340  22.440  1.00  0.00            
ATOM      2  O1  GCD     1      31.000  13.590  21.640  1.00  0.00            
ATOM      3  C1  GCD     1      30.050  13.950  20.640  1.00  0.00            
ATOM      4  H2  GCD     1      30.610  14.140  19.710  1.00  0.00            
ATOM      5  H3  GCD     1      29.360  13.110  20.460  1.00  0.00            
ATOM      6  C2  GCD     1      29.270  15.220  21.000  1.00  0.00            
ATOM      7  H4  GCD     1      28.510  15.400  20.230  1.00  0.00            
ATOM      8  C3  GCD     1      30.200  16.460  20.940  1.00  0.00            
ATOM      9  H5  GCD     1      31.130  16.370  21.520  1.00  0.00            
ATOM     10  C4  GCD     1      29.400  17.640  21.450  1.00  0.00            
ATOM     11  H6  GCD     1      28.660  17.980  20.710  1.00  0.00            
ATOM     12  O2  GCD     1      30.320  18.790  21.620  1.00  0.00            
ATOM     13  H7  GCD     1      29.820  19.580  21.890  1.00  0.00            
ATOM     14  C5  GCD     1      28.700  17.350  22.730  1.00  0.00            
ATOM     15  H8  GCD     1      29.520  17.190  23.440  1.00  0.00            
ATOM     16  O3  GCD     1      27.950  18.390  23.260  1.00  0.00            
ATOM     17  H9  GCD     1      27.030  18.200  23.050  1.00  0.00            
ATOM     18  C6  GCD     1      27.850  16.150  22.720  1.00  0.00            
ATOM     19  O4  GCD     1      28.680  15.090  22.310  1.00  0.00            
ATOM     20  H10 GCD     1      27.660  16.020  23.790  1.00  0.00            
ATOM     21  O5  GCD     1      26.740  16.290  21.850  1.00  0.00            
ATOM     22  C7  GCD     1      25.470  15.870  22.420  1.00  0.00            
ATOM     23  H11 GCD     1      25.620  15.520  23.450  1.00  0.00            
ATOM     24  C8  GCD     1      24.530  17.110  22.500  1.00  0.00            
ATOM     25  H12 GCD     1      24.360  17.660  21.570  1.00  0.00            
ATOM     26  O6  GCD     1      25.040  18.090  23.380  1.00  0.00            
ATOM     27  H13 GCD     1      25.070  17.850  24.310  1.00  0.00            
ATOM     28  C9  GCD     1      23.160  16.650  22.890  1.00  0.00            
ATOM     29  H14 GCD     1      23.250  16.220  23.900  1.00  0.00            
ATOM     30  O7  GCD     1      22.240  17.780  23.060  1.00  0.00            
ATOM     31  H15 GCD     1      22.770  18.570  23.160  1.00  0.00            
ATOM     32  C10 GCD     1      22.620  15.550  21.940  1.00  0.00            
ATOM     33  H16 GCD     1      21.680  15.200  22.380  1.00  0.00            
ATOM     34  O8  GCD     1      23.570  14.460  21.920  1.00  0.00            
ATOM     35  C11 GCD     1      24.880  14.810  21.480  1.00  0.00            
ATOM     36  H17 GCD     1      24.870  15.210  20.460  1.00  0.00            
ATOM     37  C12 GCD     1      25.770  13.530  21.560  1.00  0.00            
ATOM     38  H18 GCD     1      25.750  13.120  22.570  1.00  0.00            
ATOM     39  H19 GCD     1      26.760  13.830  21.190  1.00  0.00            
ATOM     40  O9  GCD     1      25.230  12.540  20.740  1.00  0.00            
ATOM     41  H20 GCD     1      24.450  12.230  21.230  1.00  0.00            
ATOM     42  O10 GCD     1      22.410  16.020  20.600  1.00  0.00            
ATOM     43  C13 GCD     1      21.190  15.660  19.990  1.00  0.00            
ATOM     44  H21 GCD     1      20.540  15.040  20.620  1.00  0.00            
ATOM     45  C14 GCD     1      20.390  17.000  19.690  1.00  0.00            
ATOM     46  H22 GCD     1      21.060  17.780  19.300  1.00  0.00            
ATOM     47  O11 GCD     1      19.870  17.490  20.920  1.00  0.00            
ATOM     48  H23 GCD     1      20.570  17.460  21.570  1.00  0.00            
ATOM     49  C15 GCD     1      19.300  16.880  18.700  1.00  0.00            
ATOM     50  H24 GCD     1      18.580  16.260  19.250  1.00  0.00            
ATOM     51  O12 GCD     1      18.660  18.180  18.380  1.00  0.00            
ATOM     52  H25 GCD     1      18.180  18.460  19.170  1.00  0.00            
ATOM     53  C16 GCD     1      19.740  15.980  17.430  1.00  0.00            
ATOM     54  H26 GCD     1      18.870  15.630  16.860  1.00  0.00            
ATOM     55  O13 GCD     1      20.500  14.900  17.790  1.00  0.00            
ATOM     56  C17 GCD     1      21.590  14.960  18.720  1.00  0.00            
ATOM     57  H27 GCD     1      22.410  15.600  18.370  1.00  0.00            
ATOM     58  C18 GCD     1      22.070  13.530  18.990  1.00  0.00            
ATOM     59  H28 GCD     1      21.300  12.950  19.520  1.00  0.00            
ATOM     60  H29 GCD     1      22.990  13.650  19.570  1.00  0.00            
ATOM     61  O14 GCD     1      22.390  12.730  17.820  1.00  0.00            
ATOM     62  H30 GCD     1      23.310  12.980  17.670  1.00  0.00            
ATOM     63  O15 GCD     1      20.510  16.890  16.590  1.00  0.00            
ATOM     64  C19 GCD     1      20.130  16.920  15.150  1.00  0.00            
ATOM     65  H31 GCD     1      19.300  16.230  14.940  1.00  0.00            
ATOM     66  C20 GCD     1      19.610  18.300  14.870  1.00  0.00            
ATOM     67  H32 GCD     1      20.320  19.020  15.300  1.00  0.00            
ATOM     68  O16 GCD     1      18.430  18.660  15.540  1.00  0.00            
ATOM     69  H33 GCD     1      18.500  18.460  16.480  1.00  0.00            
ATOM     70  C21 GCD     1      19.480  18.520  13.380  1.00  0.00            
ATOM     71  H34 GCD     1      18.620  17.970  12.980  1.00  0.00            
ATOM     72  O17 GCD     1      19.160  19.880  13.060  1.00  0.00            
ATOM     73  H35 GCD     1      18.490  20.070  13.730  1.00  0.00            
ATOM     74  C22 GCD     1      20.640  18.020  12.580  1.00  0.00            
ATOM     75  H36 GCD     1      20.420  18.070  11.510  1.00  0.00            
ATOM     76  O18 GCD     1      20.910  16.710  12.940  1.00  0.00            
ATOM     77  C23 GCD     1      21.300  16.550  14.300  1.00  0.00            
ATOM     78  H37 GCD     1      22.100  17.250  14.550  1.00  0.00            
ATOM     79  C24 GCD     1      21.750  15.100  14.570  1.00  0.00            
ATOM     80  H38 GCD     1      20.920  14.420  14.340  1.00  0.00            
ATOM     81  H39 GCD     1      22.000  15.000  15.640  1.00  0.00            
ATOM     82  O19 GCD     1      22.880  14.630  13.890  1.00  0.00            
ATOM     83  H40 GCD     1      22.770  13.680  13.810  1.00  0.00            
ATOM     84  O20 GCD     1      21.810  18.810  12.920  1.00  0.00            
ATOM     85  C25 GCD     1      22.550  19.380  11.800  1.00  0.00            
ATOM     86  H41 GCD     1      21.960  19.450  10.870  1.00  0.00            
ATOM     87  C26 GCD     1      22.890  20.820  12.090  1.00  0.00            
ATOM     88  H42 GCD     1      23.590  20.830  12.940  1.00  0.00            
ATOM     89  O21 GCD     1      21.710  21.550  12.380  1.00  0.00            
ATOM     90  H43 GCD     1      21.140  20.810  12.650  1.00  0.00            
ATOM     91  C27 GCD     1      23.590  21.450  10.920  1.00  0.00            
ATOM     92  H44 GCD     1      22.950  21.530  10.040  1.00  0.00            
ATOM     93  O22 GCD     1      24.030  22.740  11.220  1.00  0.00            
ATOM     94  H45 GCD     1      23.260  23.250  11.500  1.00  0.00            
ATOM     95  C28 GCD     1      24.720  20.560  10.360  1.00  0.00            
ATOM     96  H46 GCD     1      25.020  20.940   9.380  1.00  0.00            
ATOM     97  O23 GCD     1      24.330  19.210  10.260  1.00  0.00            
ATOM     98  C29 GCD     1      23.780  18.630  11.430  1.00  0.00            
ATOM     99  H47 GCD     1      24.530  18.660  12.240  1.00  0.00            
ATOM    100  C30 GCD     1      23.480  17.120  11.120  1.00  0.00            
ATOM    101  H48 GCD     1      23.230  16.610  12.060  1.00  0.00            
ATOM    102  H49 GCD     1      24.400  16.640  10.760  1.00  0.00            
ATOM    103  O24 GCD     1      22.420  17.000  10.100  1.00  0.00            
ATOM    104  H50 GCD     1      22.080  16.110  10.190  1.00  0.00            
ATOM    105  O25 GCD     1      25.890  20.730  11.130  1.00  0.00            
ATOM    106  C31 GCD     1      27.080  21.090  10.490  1.00  0.00            
ATOM    107  H51 GCD     1      26.970  21.400   9.440  1.00  0.00            
ATOM    108  C32 GCD     1      27.400  22.460  11.140  1.00  0.00            
ATOM    109  H52 GCD     1      27.220  22.400  12.230  1.00  0.00            
ATOM    110  O26 GCD     1      26.660  23.470  10.550  1.00  0.00            
ATOM    111  H53 GCD     1      25.720  23.480  10.780  1.00  0.00            
ATOM    112  C33 GCD     1      28.870  22.810  10.980  1.00  0.00            
ATOM    113  H54 GCD     1      29.000  23.130   9.930  1.00  0.00            
ATOM    114  O27 GCD     1      29.220  23.830  11.930  1.00  0.00            
ATOM    115  H55 GCD     1      29.380  23.530  12.830  1.00  0.00            
ATOM    116  C34 GCD     1      29.810  21.620  11.140  1.00  0.00            
ATOM    117  H56 GCD     1      30.770  22.030  10.830  1.00  0.00            
ATOM    118  O28 GCD     1      29.380  20.500  10.370  1.00  0.00            
ATOM    119  C35 GCD     1      28.100  20.060  10.820  1.00  0.00            
ATOM    120  H57 GCD     1      28.130  19.960  11.920  1.00  0.00            
ATOM    121  C36 GCD     1      27.840  18.730  10.110  1.00  0.00            
ATOM    122  H58 GCD     1      27.870  18.930   9.030  1.00  0.00            
ATOM    123  H59 GCD     1      26.840  18.340  10.370  1.00  0.00            
ATOM    124  O29 GCD     1      28.820  17.760  10.370  1.00  0.00            
ATOM    125  H60 GCD     1      28.520  16.890  10.080  1.00  0.00            
ATOM    126  O30 GCD     1      29.820  21.270  12.520  1.00  0.00            
ATOM    127  C37 GCD     1      31.120  21.330  13.220  1.00  0.00            
ATOM    128  H61 GCD     1      31.890  21.970  12.770  1.00  0.00            
ATOM    129  C38 GCD     1      30.790  21.890  14.550  1.00  0.00            
ATOM    130  H62 GCD     1      29.990  21.300  15.000  1.00  0.00            
ATOM    131  O31 GCD     1      30.420  23.250  14.450  1.00  0.00            
ATOM    132  H63 GCD     1      29.570  23.260  14.920  1.00  0.00            
ATOM    133  C39 GCD     1      32.050  21.760  15.340  1.00  0.00            
ATOM    134  H64 GCD     1      32.840  22.240  14.750  1.00  0.00            
ATOM    135  O32 GCD     1      31.880  22.290  16.630  1.00  0.00            
ATOM    136  H65 GCD     1      31.650  21.580  17.240  1.00  0.00            
ATOM    137  C40 GCD     1      32.470  20.310  15.460  1.00  0.00            
ATOM    138  H66 GCD     1      33.420  20.190  15.990  1.00  0.00            
ATOM    139  O33 GCD     1      32.640  19.880  14.200  1.00  0.00            
ATOM    140  C41 GCD     1      31.550  19.880  13.330  1.00  0.00            
ATOM    141  H67 GCD     1      30.740  19.240  13.700  1.00  0.00            
ATOM    142  C42 GCD     1      32.130  19.220  12.040  1.00  0.00            
ATOM    143  H68 GCD     1      33.080  19.670  11.730  1.00  0.00            
ATOM    144  H69 GCD     1      31.520  19.240  11.130  1.00  0.00            
ATOM    145  O34 GCD     1      32.370  17.910  12.250  1.00  0.00            
ATOM    146  H70 GCD     1      33.180  17.890  12.780  1.00  0.00            
ATOM    147  O35 GCD     1      31.440  19.530  16.160  1.00  0.00            
ATOM    148  C43 GCD     1      32.030  18.510  17.020  1.00  0.00            
ATOM    149  H71 GCD     1      33.050  18.290  16.680  1.00  0.00            
ATOM    150  C44 GCD     1      32.160  18.950  18.470  1.00  0.00            
ATOM    151  H72 GCD     1      31.210  19.280  18.920  1.00  0.00            
ATOM    152  O36 GCD     1      33.030  20.070  18.620  1.00  0.00            
ATOM    153  H73 GCD     1      33.060  20.250  19.570  1.00  0.00            
ATOM    154  C45 GCD     1      32.650  17.710  19.320  1.00  0.00            
ATOM    155  H74 GCD     1      33.640  17.410  18.960  1.00  0.00            
ATOM    156  O37 GCD     1      32.910  18.040  20.710  1.00  0.00            
ATOM    157  H75 GCD     1      32.070  18.390  21.040  1.00  0.00            
ATOM    158  C46 GCD     1      31.740  16.510  19.120  1.00  0.00            
ATOM    159  H76 GCD     1      32.170  15.610  19.570  1.00  0.00            
ATOM    160  O38 GCD     1      30.420  16.800  19.600  1.00  0.00            
ATOM    161  O39 GCD     1      31.690  16.280  17.680  1.00  0.00            
ATOM    162  C47 GCD     1      31.170  17.290  16.830  1.00  0.00            
ATOM    163  H77 GCD     1      30.130  17.530  17.110  1.00  0.00            
ATOM    164  C48 GCD     1      31.320  16.780  15.440  1.00  0.00            
ATOM    165  H78 GCD     1      32.330  16.540  15.080  1.00  0.00            
ATOM    166  H79 GCD     1      31.050  17.470  14.630  1.00  0.00            
ATOM    167  O40 GCD     1      30.580  15.600  15.170  1.00  0.00            
ATOM    168  H80 GCD     1      30.510  15.500  14.210  1.00  0.00            
ATOM    169  C1  DP9     2      27.060  17.080  18.400  1.00  0.00            
ATOM    170  N1  DP9     2      26.230  16.310  17.410  1.00  0.00            
ATOM    171  C2  DP9     2      25.440  16.950  16.450  1.00  0.00            
ATOM    172  C3  DP9     2      24.700  18.140  16.940  1.00  0.00            
ATOM    173  O1  DP9     2      24.540  18.440  18.130  1.00  0.00            
ATOM    174  N2  DP9     2      24.100  19.000  16.020  1.00  0.00            
ATOM    175  C4  DP9     2      23.480  20.230  16.320  1.00  0.00            
ATOM    176  C5  DP9     2      22.340  20.320  17.130  1.00  0.00            
ATOM    177  C6  DP9     2      21.620  21.540  17.310  1.00  0.00            
ATOM    178  C7  DP9     2      22.100  22.580  16.630  1.00  0.00            
ATOM    179  C8  DP9     2      23.230  22.450  15.740  1.00  0.00            
ATOM    180  N3  DP9     2      23.850  21.240  15.590  1.00  0.00            
ATOM    181  C9  DP9     2      25.440  16.530  15.160  1.00  0.00            
ATOM    182  O2  DP9     2      24.610  16.960  14.170  1.00  0.00            
ATOM    183  C10 DP9     2      26.150  15.300  14.710  1.00  0.00            
ATOM    184  C11 DP9     2      26.410  15.090  13.370  1.00  0.00            
ATOM    185  C12 DP9     2      27.000  13.880  12.960  1.00  0.00            
ATOM    186  C13 DP9     2      27.470  12.910  13.840  1.00  0.00            
ATOM    187  C14 DP9     2      27.320  13.210  15.220  1.00  0.00            
ATOM    188  C15 DP9     2      26.620  14.380  15.660  1.00  0.00            
ATOM    189  S1  DP9     2      26.160  14.580  17.400  1.00  0.00            
ATOM    190  O3  DP9     2      27.200  14.070  18.390  1.00  0.00            
ATOM    191  O4  DP9     2      24.710  14.280  17.610  1.00  0.00            
ATOM    192  H1  DP9     2      26.760  16.880  19.440  1.00  0.00            
ATOM    193  H2  DP9     2      28.120  16.850  18.240  1.00  0.00            
ATOM    194  H3  DP9     2      26.970  18.160  18.230  1.00  0.00            
ATOM    195  H4  DP9     2      24.320  18.930  15.030  1.00  0.00            
ATOM    196  H5  DP9     2      21.900  19.480  17.660  1.00  0.00            
ATOM    197  H6  DP9     2      20.660  21.530  17.820  1.00  0.00            
ATOM    198  H7  DP9     2      21.610  23.560  16.600  1.00  0.00            
ATOM    199  H8  DP9     2      23.560  23.290  15.130  1.00  0.00            
ATOM    200  H9  DP9     2      24.190  16.130  13.880  1.00  0.00            
ATOM    201  H10 DP9     2      26.250  15.860  12.620  1.00  0.00            
ATOM    202  H11 DP9     2      27.180  13.790  11.900  1.00  0.00            
ATOM    203  H12 DP9     2      27.810  11.960  13.450  1.00  0.00            
ATOM    204  H13 DP9     2      27.510  12.430  15.950  1.00  0.00            
TER
ENDMDL
MODEL        1
ATOM      1  H1  GCD     1      27.460  11.780  27.960  1.00  0.00            
ATOM      2  O1  GCD     1      27.440  12.440  27.250  1.00  0.00            
ATOM      3  C1  GCD     1      26.760  12.040  26.120  1.00  0.00            
ATOM      4  H2  GCD     1      26.820  12.860  25.380  1.00  0.00            
ATOM      5  H3  GCD     1      27.230  11.200  25.600  1.00  0.00            
ATOM      6  C2  GCD     1      25.280  11.620  26.380  1.00  0.00            
ATOM      7  H4  GCD     1      24.820  11.400  25.410  1.00  0.00            
ATOM      8  C3  GCD     1      24.330  12.580  27.090  1.00  0.00            
ATOM      9  H5  GCD     1      24.690  12.800  28.100  1.00  0.00            
ATOM     10  C4  GCD     1      22.950  11.980  27.100  1.00  0.00            
ATOM     11  H6  GCD     1      22.570  11.930  26.070  1.00  0.00            
ATOM     12  O2  GCD     1      21.930  12.800  27.700  1.00  0.00            
ATOM     13  H7  GCD     1      21.130  12.570  27.200  1.00  0.00            
ATOM     14  C5  GCD     1      22.940  10.610  27.750  1.00  0.00            
ATOM     15  H8  GCD     1      23.260  10.780  28.790  1.00  0.00            
ATOM     16  O3  GCD     1      21.650   9.980  27.810  1.00  0.00            
ATOM     17  H9  GCD     1      21.090  10.490  28.400  1.00  0.00            
ATOM     18  C6  GCD     1      23.990   9.670  27.110  1.00  0.00            
ATOM     19  O4  GCD     1      25.250  10.380  27.120  1.00  0.00            
ATOM     20  H10 GCD     1      24.200   8.770  27.690  1.00  0.00            
ATOM     21  O5  GCD     1      23.590   9.380  25.750  1.00  0.00            
ATOM     22  C7  GCD     1      23.490   7.990  25.330  1.00  0.00            
ATOM     23  H11 GCD     1      23.480   7.310  26.190  1.00  0.00            
ATOM     24  C8  GCD     1      22.110   7.870  24.680  1.00  0.00            
ATOM     25  H12 GCD     1      21.990   8.470  23.770  1.00  0.00            
ATOM     26  O6  GCD     1      21.080   8.300  25.520  1.00  0.00            
ATOM     27  H13 GCD     1      21.490   8.870  26.190  1.00  0.00            
ATOM     28  C9  GCD     1      21.970   6.460  24.270  1.00  0.00            
ATOM     29  H14 GCD     1      22.040   5.930  25.240  1.00  0.00            
ATOM     30  O7  GCD     1      20.650   6.150  23.870  1.00  0.00            
ATOM     31  H15 GCD     1      20.050   6.620  24.460  1.00  0.00            
ATOM     32  C10 GCD     1      23.080   6.030  23.320  1.00  0.00            
ATOM     33  H16 GCD     1      22.980   4.980  23.030  1.00  0.00            
ATOM     34  O8  GCD     1      24.370   6.190  24.000  1.00  0.00            
ATOM     35  C11 GCD     1      24.590   7.560  24.280  1.00  0.00            
ATOM     36  H17 GCD     1      24.620   8.220  23.400  1.00  0.00            
ATOM     37  C12 GCD     1      25.970   7.540  24.960  1.00  0.00            
ATOM     38  H18 GCD     1      26.270   8.580  25.080  1.00  0.00            
ATOM     39  H19 GCD     1      26.710   7.090  24.280  1.00  0.00            
ATOM     40  O9  GCD     1      25.970   6.800  26.180  1.00  0.00            
ATOM     41  H20 GCD     1      25.700   5.890  26.010  1.00  0.00            
ATOM     42  O10 GCD     1      22.940   6.830  22.150  1.00  0.00            
ATOM     43  C13 GCD     1      22.830   6.200  20.800  1.00  0.00            
ATOM     44  H21 GCD     1      22.580   5.130  20.770  1.00  0.00            
ATOM     45  C14 GCD     1      21.700   6.920  20.090  1.00  0.00            
ATOM     46  H22 GCD     1      21.970   7.980  20.160  1.00  0.00            
ATOM     47  O11 GCD     1      20.590   6.640  20.980  1.00  0.00            
ATOM     48  H23 GCD     1      20.810   6.600  21.920  1.00  0.00            
ATOM     49  C15 GCD     1      21.550   6.500  18.630  1.00  0.00            
ATOM     50  H24 GCD     1      21.260   5.440  18.510  1.00  0.00            
ATOM     51  O12 GCD     1      20.460   7.250  17.980  1.00  0.00            
ATOM     52  H25 GCD     1      20.710   8.170  17.860  1.00  0.00            
ATOM     53  C16 GCD     1      22.890   6.600  17.860  1.00  0.00            
ATOM     54  H26 GCD     1      22.870   6.090  16.900  1.00  0.00            
ATOM     55  O13 GCD     1      23.990   6.000  18.620  1.00  0.00            
ATOM     56  C17 GCD     1      24.120   6.430  19.970  1.00  0.00            
ATOM     57  H27 GCD     1      24.420   7.480  19.970  1.00  0.00            
ATOM     58  C18 GCD     1      25.270   5.790  20.710  1.00  0.00            
ATOM     59  H28 GCD     1      24.990   4.780  21.060  1.00  0.00            
ATOM     60  H29 GCD     1      25.370   6.440  21.590  1.00  0.00            
ATOM     61  O14 GCD     1      26.540   5.930  20.030  1.00  0.00            
ATOM     62  H30 GCD     1      26.980   5.080  20.110  1.00  0.00            
ATOM     63  O15 GCD     1      23.080   8.040  17.710  1.00  0.00            
ATOM     64  C19 GCD     1      23.740   8.430  16.520  1.00  0.00            
ATOM     65  H31 GCD     1      24.110   7.540  16.000  1.00  0.00            
ATOM     66  C20 GCD     1      22.730   9.100  15.630  1.00  0.00            
ATOM     67  H32 GCD     1      22.320   9.970  16.160  1.00  0.00            
ATOM     68  O16 GCD     1      21.590   8.330  15.140  1.00  0.00            
ATOM     69  H33 GCD     1      21.010   8.870  14.590  1.00  0.00            
ATOM     70  C21 GCD     1      23.510   9.520  14.330  1.00  0.00            
ATOM     71  H34 GCD     1      23.920   8.610  13.870  1.00  0.00            
ATOM     72  O17 GCD     1      22.720  10.180  13.360  1.00  0.00            
ATOM     73  H35 GCD     1      22.620  11.100  13.640  1.00  0.00            
ATOM     74  C22 GCD     1      24.730  10.370  14.780  1.00  0.00            
ATOM     75  H36 GCD     1      25.440  10.470  13.960  1.00  0.00            
ATOM     76  O18 GCD     1      25.500   9.700  15.740  1.00  0.00            
ATOM     77  C23 GCD     1      24.860   9.380  16.940  1.00  0.00            
ATOM     78  H37 GCD     1      24.420  10.270  17.410  1.00  0.00            
ATOM     79  C24 GCD     1      25.860   8.960  17.910  1.00  0.00            
ATOM     80  H38 GCD     1      26.470   8.160  17.480  1.00  0.00            
ATOM     81  H39 GCD     1      25.440   8.640  18.870  1.00  0.00            
ATOM     82  O19 GCD     1      26.740   9.990  18.300  1.00  0.00            
ATOM     83  H40 GCD     1      27.270   9.570  18.990  1.00  0.00            
ATOM     84  O20 GCD     1      24.370  11.570  15.450  1.00  0.00            
ATOM     85  C25 GCD     1      24.370  12.730  14.580  1.00  0.00            
ATOM     86  H41 GCD     1      24.280  12.490  13.510  1.00  0.00            
ATOM     87  C26 GCD     1      23.120  13.540  14.790  1.00  0.00            
ATOM     88  H42 GCD     1      22.900  13.620  15.860  1.00  0.00            
ATOM     89  O21 GCD     1      22.100  12.720  14.260  1.00  0.00            
ATOM     90  H43 GCD     1      21.330  13.300  14.180  1.00  0.00            
ATOM     91  C27 GCD     1      23.040  14.910  14.170  1.00  0.00            
ATOM     92  H44 GCD     1      23.010  14.790  13.080  1.00  0.00            
ATOM     93  O22 GCD     1      21.860  15.650  14.650  1.00  0.00            
ATOM     94  H45 GCD     1      21.070  15.190  14.340  1.00  0.00            
ATOM     95  C28 GCD     1      24.350  15.610  14.500  1.00  0.00            
ATOM     96  H46 GCD     1      24.440  16.530  13.910  1.00  0.00            
ATOM     97  O23 GCD     1      25.500  14.820  14.280  1.00  0.00            
ATOM     98  C29 GCD     1      25.650  13.530  14.900  1.00  0.00            
ATOM     99  H47 GCD     1      25.750  13.710  15.980  1.00  0.00            
ATOM    100  C30 GCD     1      26.860  12.880  14.230  1.00  0.00            
ATOM    101  H48 GCD     1      27.270  12.040  14.800  1.00  0.00            
ATOM    102  H49 GCD     1      27.620  13.670  14.190  1.00  0.00            
ATOM    103  O24 GCD     1      26.900  12.410  12.850  1.00  0.00            
ATOM    104  H50 GCD     1      27.790  12.070  12.730  1.00  0.00            
ATOM    105  O25 GCD     1      24.260  15.980  15.860  1.00  0.00            
ATOM    106  C31 GCD     1      24.550  17.370  16.210  1.00  0.00            
ATOM    107  H51 GCD     1      24.860  17.880  15.290  1.00  0.00            
ATOM    108  C32 GCD     1      23.330  17.880  16.960  1.00  0.00            
ATOM    109  H52 GCD     1      23.180  17.090  17.710  1.00  0.00            
ATOM    110  O26 GCD     1      22.230  18.010  16.050  1.00  0.00            
ATOM    111  H53 GCD     1      22.160  17.110  15.710  1.00  0.00            
ATOM    112  C33 GCD     1      23.600  19.190  17.620  1.00  0.00            
ATOM    113  H54 GCD     1      23.640  19.900  16.780  1.00  0.00            
ATOM    114  O27 GCD     1      22.580  19.710  18.480  1.00  0.00            
ATOM    115  H55 GCD     1      21.790  19.880  17.960  1.00  0.00            
ATOM    116  C34 GCD     1      24.930  19.180  18.410  1.00  0.00            
ATOM    117  H56 GCD     1      25.100  20.190  18.780  1.00  0.00            
ATOM    118  O28 GCD     1      25.910  18.760  17.450  1.00  0.00            
ATOM    119  C35 GCD     1      25.820  17.430  16.990  1.00  0.00            
ATOM    120  H57 GCD     1      25.750  16.800  17.890  1.00  0.00            
ATOM    121  C36 GCD     1      27.090  17.030  16.190  1.00  0.00            
ATOM    122  H58 GCD     1      26.950  16.050  15.730  1.00  0.00            
ATOM    123  H59 GCD     1      27.960  16.990  16.860  1.00  0.00            
ATOM    124  O29 GCD     1      27.270  17.970  15.110  1.00  0.00            
ATOM    125  H60 GCD     1      27.540  17.470  14.330  1.00  0.00            
ATOM    126  O30 GCD     1      25.010  18.370  19.510  1.00  0.00            
ATOM    127  C37 GCD     1      25.870  18.750  20.560  1.00  0.00            
ATOM    128  H61 GCD     1      26.420  19.690  20.400  1.00  0.00            
ATOM    129  C38 GCD     1      24.860  19.040  21.660  1.00  0.00            
ATOM    130  H62 GCD     1      24.310  18.120  21.900  1.00  0.00            
ATOM    131  O31 GCD     1      23.880  20.030  21.340  1.00  0.00            
ATOM    132  H63 GCD     1      23.310  19.770  20.610  1.00  0.00            
ATOM    133  C39 GCD     1      25.610  19.430  22.920  1.00  0.00            
ATOM    134  H64 GCD     1      26.180  20.330  22.670  1.00  0.00            
ATOM    135  O32 GCD     1      24.760  19.640  24.030  1.00  0.00            
ATOM    136  H65 GCD     1      24.150  18.890  24.020  1.00  0.00            
ATOM    137  C40 GCD     1      26.630  18.360  23.230  1.00  0.00            
ATOM    138  H66 GCD     1      27.230  18.650  24.090  1.00  0.00            
ATOM    139  O33 GCD     1      27.510  18.200  22.170  1.00  0.00            
ATOM    140  C41 GCD     1      26.850  17.690  20.990  1.00  0.00            
ATOM    141  H67 GCD     1      26.270  16.770  21.110  1.00  0.00            
ATOM    142  C42 GCD     1      28.000  17.500  19.980  1.00  0.00            
ATOM    143  H68 GCD     1      28.690  18.360  19.970  1.00  0.00            
ATOM    144  H69 GCD     1      27.520  17.490  18.990  1.00  0.00            
ATOM    145  O34 GCD     1      28.710  16.320  20.240  1.00  0.00            
ATOM    146  H70 GCD     1      28.070  15.690  20.590  1.00  0.00            
ATOM    147  O35 GCD     1      25.980  17.160  23.570  1.00  0.00            
ATOM    148  C43 GCD     1      25.540  16.800  24.890  1.00  0.00            
ATOM    149  H71 GCD     1      25.740  17.610  25.600  1.00  0.00            
ATOM    150  C44 GCD     1      24.070  16.500  24.910  1.00  0.00            
ATOM    151  H72 GCD     1      23.870  15.670  24.220  1.00  0.00            
ATOM    152  O36 GCD     1      23.290  17.520  24.410  1.00  0.00            
ATOM    153  H73 GCD     1      22.380  17.240  24.580  1.00  0.00            
ATOM    154  C45 GCD     1      23.630  16.120  26.360  1.00  0.00            
ATOM    155  H74 GCD     1      23.810  17.000  26.990  1.00  0.00            
ATOM    156  O37 GCD     1      22.260  15.780  26.420  1.00  0.00            
ATOM    157  H75 GCD     1      22.110  14.910  26.040  1.00  0.00            
ATOM    158  C46 GCD     1      24.500  15.000  26.920  1.00  0.00            
ATOM    159  H76 GCD     1      24.230  14.920  27.980  1.00  0.00            
ATOM    160  O38 GCD     1      24.320  13.680  26.270  1.00  0.00            
ATOM    161  O39 GCD     1      25.870  15.430  26.790  1.00  0.00            
ATOM    162  C47 GCD     1      26.260  15.670  25.460  1.00  0.00            
ATOM    163  H77 GCD     1      26.070  14.780  24.840  1.00  0.00            
ATOM    164  C48 GCD     1      27.820  15.950  25.540  1.00  0.00            
ATOM    165  H78 GCD     1      28.000  16.700  26.310  1.00  0.00            
ATOM    166  H79 GCD     1      28.220  16.300  24.580  1.00  0.00            
ATOM    167  O40 GCD     1      28.630  14.850  25.900  1.00  0.00            
ATOM    168  H80 GCD     1      28.230  14.500  26.710  1.00  0.00            
ATOM    169  C1  DP9     2      25.530  13.520  18.670  1.00  0.00            
ATOM    170  N1  DP9     2      25.030  13.150  20.000  1.00  0.00            
ATOM    171  C2  DP9     2      24.140  12.090  20.190  1.00  0.00            
ATOM    172  C3  DP9     2      22.760  12.280  19.490  1.00  0.00            
ATOM    173  O1  DP9     2      22.080  11.250  19.310  1.00  0.00            
ATOM    174  N2  DP9     2      22.320  13.510  19.140  1.00  0.00            
ATOM    175  C4  DP9     2      21.250  13.970  18.390  1.00  0.00            
ATOM    176  C5  DP9     2      20.490  13.090  17.610  1.00  0.00            
ATOM    177  C6  DP9     2      19.470  13.600  16.860  1.00  0.00            
ATOM    178  C7  DP9     2      19.240  15.000  16.840  1.00  0.00            
ATOM    179  C8  DP9     2      20.010  15.790  17.740  1.00  0.00            
ATOM    180  N3  DP9     2      21.060  15.280  18.410  1.00  0.00            
ATOM    181  C9  DP9     2      24.610  10.900  20.700  1.00  0.00            
ATOM    182  O2  DP9     2      23.800   9.850  20.780  1.00  0.00            
ATOM    183  C10 DP9     2      25.940  10.780  21.450  1.00  0.00            
ATOM    184  C11 DP9     2      26.410   9.550  21.830  1.00  0.00            
ATOM    185  C12 DP9     2      27.590   9.470  22.570  1.00  0.00            
ATOM    186  C13 DP9     2      28.280  10.600  23.030  1.00  0.00            
ATOM    187  C14 DP9     2      27.720  11.790  22.720  1.00  0.00            
ATOM    188  C15 DP9     2      26.560  11.950  21.940  1.00  0.00            
ATOM    189  S1  DP9     2      25.850  13.540  21.450  1.00  0.00            
ATOM    190  O3  DP9     2      26.800  14.550  21.040  1.00  0.00            
ATOM    191  O4  DP9     2      24.830  13.900  22.450  1.00  0.00            
ATOM    192  H1  DP9     2      25.670  14.600  18.570  1.00  0.00            
ATOM    193  H2  DP9     2      26.430  13.010  18.310  1.00  0.00            
ATOM    194  H3  DP9     2      24.740  13.290  17.950  1.00  0.00            
ATOM    195  H4  DP9     2      22.860  14.310  19.470  1.00  0.00            
ATOM    196  H5  DP9     2      20.870  12.100  17.340  1.00  0.00            
ATOM    197  H6  DP9     2      18.830  12.960  16.260  1.00  0.00            
ATOM    198  H7  DP9     2      18.420  15.440  16.270  1.00  0.00            
ATOM    199  H8  DP9     2      19.930  16.870  17.800  1.00  0.00            
ATOM    200  H9  DP9     2      22.940  10.210  20.490  1.00  0.00            
ATOM    201  H10 DP9     2      26.070   8.660  21.310  1.00  0.00            
ATOM    202  H11 DP9     2      28.000   8.480  22.770  1.00  0.00            
ATOM    203  H12 DP9     2      29.220  10.560  23.570  1.00  0.00            
ATOM    204  H13 DP9     2      28.170  12.690  23.120  1.00  0.00            
TER
ENDMDL
MODEL        1
ATOM      1  H1  GCD     1      24.200   9.040  27.620  1.00  0.00            
ATOM      2  O1  GCD     1      24.560   9.880  27.320  1.00  0.00            
ATOM      3  C1  GCD     1      24.130   9.970  25.970  1.00  0.00            
ATOM      4  H2  GCD     1      24.140  10.980  25.550  1.00  0.00            
ATOM      5  H3  GCD     1      24.780   9.440  25.260  1.00  0.00            
ATOM      6  C2  GCD     1      22.680   9.450  25.810  1.00  0.00            
ATOM      7  H4  GCD     1      22.480   9.430  24.730  1.00  0.00            
ATOM      8  C3  GCD     1      21.650  10.250  26.640  1.00  0.00            
ATOM      9  H5  GCD     1      21.920  10.140  27.700  1.00  0.00            
ATOM     10  C4  GCD     1      20.270   9.610  26.560  1.00  0.00            
ATOM     11  H6  GCD     1      19.870   9.670  25.540  1.00  0.00            
ATOM     12  O2  GCD     1      19.380  10.200  27.440  1.00  0.00            
ATOM     13  H7  GCD     1      19.910  10.260  28.240  1.00  0.00            
ATOM     14  C5  GCD     1      20.350   8.100  26.980  1.00  0.00            
ATOM     15  H8  GCD     1      20.860   7.910  27.940  1.00  0.00            
ATOM     16  O3  GCD     1      19.060   7.430  26.940  1.00  0.00            
ATOM     17  H9  GCD     1      18.690   7.370  26.050  1.00  0.00            
ATOM     18  C6  GCD     1      21.350   7.450  26.000  1.00  0.00            
ATOM     19  O4  GCD     1      22.630   8.100  26.180  1.00  0.00            
ATOM     20  H10 GCD     1      21.530   6.380  26.040  1.00  0.00            
ATOM     21  O5  GCD     1      20.970   7.590  24.680  1.00  0.00            
ATOM     22  C7  GCD     1      20.430   6.480  23.970  1.00  0.00            
ATOM     23  H11 GCD     1      20.120   5.780  24.750  1.00  0.00            
ATOM     24  C8  GCD     1      19.080   6.800  23.300  1.00  0.00            
ATOM     25  H12 GCD     1      19.130   7.720  22.700  1.00  0.00            
ATOM     26  O6  GCD     1      18.120   6.920  24.270  1.00  0.00            
ATOM     27  H13 GCD     1      17.230   7.110  23.940  1.00  0.00            
ATOM     28  C9  GCD     1      18.640   5.610  22.450  1.00  0.00            
ATOM     29  H14 GCD     1      18.580   4.800  23.200  1.00  0.00            
ATOM     30  O7  GCD     1      17.420   5.900  21.760  1.00  0.00            
ATOM     31  H15 GCD     1      17.680   6.470  21.020  1.00  0.00            
ATOM     32  C10 GCD     1      19.740   5.220  21.490  1.00  0.00            
ATOM     33  H16 GCD     1      19.230   4.460  20.890  1.00  0.00            
ATOM     34  O8  GCD     1      20.910   4.900  22.240  1.00  0.00            
ATOM     35  C11 GCD     1      21.470   5.970  22.930  1.00  0.00            
ATOM     36  H17 GCD     1      21.710   6.810  22.260  1.00  0.00            
ATOM     37  C12 GCD     1      22.770   5.550  23.600  1.00  0.00            
ATOM     38  H18 GCD     1      23.240   6.430  24.060  1.00  0.00            
ATOM     39  H19 GCD     1      23.620   5.360  22.940  1.00  0.00            
ATOM     40  O9  GCD     1      22.730   4.490  24.570  1.00  0.00            
ATOM     41  H20 GCD     1      22.260   3.760  24.140  1.00  0.00            
ATOM     42  O10 GCD     1      20.120   6.280  20.630  1.00  0.00            
ATOM     43  C13 GCD     1      19.870   6.100  19.270  1.00  0.00            
ATOM     44  H21 GCD     1      19.520   5.100  18.970  1.00  0.00            
ATOM     45  C14 GCD     1      18.850   7.110  18.630  1.00  0.00            
ATOM     46  H22 GCD     1      19.130   8.120  18.950  1.00  0.00            
ATOM     47  O11 GCD     1      17.610   6.740  19.090  1.00  0.00            
ATOM     48  H23 GCD     1      16.930   7.190  18.570  1.00  0.00            
ATOM     49  C15 GCD     1      18.910   7.050  17.080  1.00  0.00            
ATOM     50  H24 GCD     1      18.570   6.040  16.810  1.00  0.00            
ATOM     51  O12 GCD     1      18.000   7.960  16.510  1.00  0.00            
ATOM     52  H25 GCD     1      18.460   8.700  16.100  1.00  0.00            
ATOM     53  C16 GCD     1      20.360   7.250  16.590  1.00  0.00            
ATOM     54  H26 GCD     1      20.450   6.960  15.540  1.00  0.00            
ATOM     55  O13 GCD     1      21.160   6.240  17.240  1.00  0.00            
ATOM     56  C17 GCD     1      21.230   6.390  18.650  1.00  0.00            
ATOM     57  H27 GCD     1      21.610   7.390  18.880  1.00  0.00            
ATOM     58  C18 GCD     1      22.270   5.330  19.160  1.00  0.00            
ATOM     59  H28 GCD     1      21.930   4.350  18.810  1.00  0.00            
ATOM     60  H29 GCD     1      22.250   5.390  20.250  1.00  0.00            
ATOM     61  O14 GCD     1      23.560   5.650  18.620  1.00  0.00            
ATOM     62  H30 GCD     1      23.510   5.650  17.660  1.00  0.00            
ATOM     63  O15 GCD     1      20.870   8.540  16.860  1.00  0.00            
ATOM     64  C19 GCD     1      21.600   9.050  15.770  1.00  0.00            
ATOM     65  H31 GCD     1      21.990   8.270  15.100  1.00  0.00            
ATOM     66  C20 GCD     1      20.740   9.990  14.980  1.00  0.00            
ATOM     67  H32 GCD     1      20.510  10.770  15.720  1.00  0.00            
ATOM     68  O16 GCD     1      19.600   9.370  14.390  1.00  0.00            
ATOM     69  H33 GCD     1      19.170   9.940  13.740  1.00  0.00            
ATOM     70  C21 GCD     1      21.530  10.610  13.890  1.00  0.00            
ATOM     71  H34 GCD     1      21.910   9.890  13.160  1.00  0.00            
ATOM     72  O17 GCD     1      20.780  11.540  13.160  1.00  0.00            
ATOM     73  H35 GCD     1      20.700  12.310  13.730  1.00  0.00            
ATOM     74  C22 GCD     1      22.820  11.260  14.490  1.00  0.00            
ATOM     75  H36 GCD     1      23.540  11.580  13.740  1.00  0.00            
ATOM     76  O18 GCD     1      23.470  10.290  15.230  1.00  0.00            
ATOM     77  C23 GCD     1      22.780   9.860  16.380  1.00  0.00            
ATOM     78  H37 GCD     1      22.420  10.630  17.070  1.00  0.00            
ATOM     79  C24 GCD     1      23.720   8.930  17.150  1.00  0.00            
ATOM     80  H38 GCD     1      24.180   8.390  16.310  1.00  0.00            
ATOM     81  H39 GCD     1      23.280   8.270  17.920  1.00  0.00            
ATOM     82  O19 GCD     1      24.630   9.730  17.890  1.00  0.00            
ATOM     83  H40 GCD     1      25.180   9.240  18.520  1.00  0.00            
ATOM     84  O20 GCD     1      22.370  12.300  15.350  1.00  0.00            
ATOM     85  C25 GCD     1      22.500  13.620  14.870  1.00  0.00            
ATOM     86  H41 GCD     1      22.600  13.610  13.780  1.00  0.00            
ATOM     87  C26 GCD     1      21.230  14.330  15.300  1.00  0.00            
ATOM     88  H42 GCD     1      21.130  14.270  16.390  1.00  0.00            
ATOM     89  O21 GCD     1      20.080  13.730  14.650  1.00  0.00            
ATOM     90  H43 GCD     1      19.310  14.030  15.140  1.00  0.00            
ATOM     91  C27 GCD     1      21.350  15.810  14.990  1.00  0.00            
ATOM     92  H44 GCD     1      21.550  16.090  13.950  1.00  0.00            
ATOM     93  O22 GCD     1      20.120  16.490  15.380  1.00  0.00            
ATOM     94  H45 GCD     1      19.370  16.000  15.030  1.00  0.00            
ATOM     95  C28 GCD     1      22.540  16.400  15.550  1.00  0.00            
ATOM     96  H46 GCD     1      22.630  17.410  15.140  1.00  0.00            
ATOM     97  O23 GCD     1      23.660  15.650  15.030  1.00  0.00            
ATOM     98  C29 GCD     1      23.660  14.400  15.500  1.00  0.00            
ATOM     99  H47 GCD     1      23.630  14.350  16.600  1.00  0.00            
ATOM    100  C30 GCD     1      25.030  13.760  15.180  1.00  0.00            
ATOM    101  H48 GCD     1      25.060  12.830  15.750  1.00  0.00            
ATOM    102  H49 GCD     1      25.820  14.360  15.640  1.00  0.00            
ATOM    103  O24 GCD     1      25.160  13.540  13.760  1.00  0.00            
ATOM    104  H50 GCD     1      25.940  12.990  13.640  1.00  0.00            
ATOM    105  O25 GCD     1      22.560  16.470  16.980  1.00  0.00            
ATOM    106  C31 GCD     1      22.670  17.770  17.590  1.00  0.00            
ATOM    107  H51 GCD     1      22.940  18.540  16.850  1.00  0.00            
ATOM    108  C32 GCD     1      21.310  18.100  18.300  1.00  0.00            
ATOM    109  H52 GCD     1      20.890  17.230  18.810  1.00  0.00            
ATOM    110  O26 GCD     1      20.370  18.330  17.230  1.00  0.00            
ATOM    111  H53 GCD     1      20.340  17.570  16.640  1.00  0.00            
ATOM    112  C33 GCD     1      21.380  19.290  19.340  1.00  0.00            
ATOM    113  H54 GCD     1      21.470  20.140  18.660  1.00  0.00            
ATOM    114  O27 GCD     1      20.260  19.480  20.280  1.00  0.00            
ATOM    115  H55 GCD     1      20.720  19.320  21.100  1.00  0.00            
ATOM    116  C34 GCD     1      22.700  19.200  20.150  1.00  0.00            
ATOM    117  H56 GCD     1      22.830  20.060  20.810  1.00  0.00            
ATOM    118  O28 GCD     1      23.800  18.970  19.280  1.00  0.00            
ATOM    119  C35 GCD     1      23.860  17.730  18.570  1.00  0.00            
ATOM    120  H57 GCD     1      23.770  16.850  19.230  1.00  0.00            
ATOM    121  C36 GCD     1      25.190  17.580  17.850  1.00  0.00            
ATOM    122  H58 GCD     1      25.250  16.640  17.300  1.00  0.00            
ATOM    123  H59 GCD     1      25.940  17.470  18.650  1.00  0.00            
ATOM    124  O29 GCD     1      25.600  18.750  17.070  1.00  0.00            
ATOM    125  H60 GCD     1      25.290  19.490  17.600  1.00  0.00            
ATOM    126  O30 GCD     1      22.630  18.100  21.100  1.00  0.00            
ATOM    127  C37 GCD     1      23.020  18.250  22.500  1.00  0.00            
ATOM    128  H61 GCD     1      23.570  19.190  22.630  1.00  0.00            
ATOM    129  C38 GCD     1      21.810  18.370  23.360  1.00  0.00            
ATOM    130  H62 GCD     1      21.190  17.480  23.160  1.00  0.00            
ATOM    131  O31 GCD     1      20.940  19.420  22.990  1.00  0.00            
ATOM    132  H63 GCD     1      20.620  19.790  23.820  1.00  0.00            
ATOM    133  C39 GCD     1      22.170  18.390  24.820  1.00  0.00            
ATOM    134  H64 GCD     1      22.650  19.350  25.080  1.00  0.00            
ATOM    135  O32 GCD     1      20.990  18.300  25.560  1.00  0.00            
ATOM    136  H65 GCD     1      20.700  17.380  25.540  1.00  0.00            
ATOM    137  C40 GCD     1      23.150  17.270  25.190  1.00  0.00            
ATOM    138  H66 GCD     1      23.470  17.390  26.230  1.00  0.00            
ATOM    139  O33 GCD     1      24.280  17.370  24.320  1.00  0.00            
ATOM    140  C41 GCD     1      24.010  17.190  22.930  1.00  0.00            
ATOM    141  H67 GCD     1      23.550  16.200  22.810  1.00  0.00            
ATOM    142  C42 GCD     1      25.370  17.190  22.180  1.00  0.00            
ATOM    143  H68 GCD     1      26.060  18.010  22.410  1.00  0.00            
ATOM    144  H69 GCD     1      25.080  17.160  21.120  1.00  0.00            
ATOM    145  O34 GCD     1      26.090  15.980  22.440  1.00  0.00            
ATOM    146  H70 GCD     1      25.460  15.250  22.350  1.00  0.00            
ATOM    147  O35 GCD     1      22.480  16.010  25.030  1.00  0.00            
ATOM    148  C43 GCD     1      22.150  15.280  26.160  1.00  0.00            
ATOM    149  H71 GCD     1      22.080  15.930  27.040  1.00  0.00            
ATOM    150  C44 GCD     1      20.770  14.650  25.860  1.00  0.00            
ATOM    151  H72 GCD     1      20.770  14.270  24.830  1.00  0.00            
ATOM    152  O36 GCD     1      19.800  15.710  25.940  1.00  0.00            
ATOM    153  H73 GCD     1      19.120  15.330  25.370  1.00  0.00            
ATOM    154  C45 GCD     1      20.460  13.630  26.990  1.00  0.00            
ATOM    155  H74 GCD     1      20.320  14.180  27.930  1.00  0.00            
ATOM    156  O37 GCD     1      19.240  12.890  26.730  1.00  0.00            
ATOM    157  H75 GCD     1      19.290  11.990  27.050  1.00  0.00            
ATOM    158  C46 GCD     1      21.570  12.650  27.270  1.00  0.00            
ATOM    159  H76 GCD     1      21.310  12.250  28.250  1.00  0.00            
ATOM    160  O38 GCD     1      21.640  11.580  26.240  1.00  0.00            
ATOM    161  O39 GCD     1      22.750  13.380  27.390  1.00  0.00            
ATOM    162  C47 GCD     1      23.160  14.160  26.300  1.00  0.00            
ATOM    163  H77 GCD     1      23.110  13.570  25.380  1.00  0.00            
ATOM    164  C48 GCD     1      24.620  14.600  26.480  1.00  0.00            
ATOM    165  H78 GCD     1      24.530  15.330  27.300  1.00  0.00            
ATOM    166  H79 GCD     1      25.050  15.040  25.580  1.00  0.00            
ATOM    167  O40 GCD     1      25.400  13.490  26.800  1.00  0.00            
ATOM    168  H80 GCD     1      24.800  12.950  27.320  1.00  0.00            
ATOM    169  C1  DP9     2      22.830  14.500  19.510  1.00  0.00            
ATOM    170  N1  DP9     2      22.370  13.360  20.360  1.00  0.00            
ATOM    171  C2  DP9     2      21.520  12.420  19.880  1.00  0.00            
ATOM    172  C3  DP9     2      20.310  12.790  19.090  1.00  0.00            
ATOM    173  O1  DP9     2      19.880  12.030  18.240  1.00  0.00            
ATOM    174  N2  DP9     2      19.730  14.040  19.370  1.00  0.00            
ATOM    175  C4  DP9     2      18.620  14.690  18.720  1.00  0.00            
ATOM    176  C5  DP9     2      17.920  14.210  17.640  1.00  0.00            
ATOM    177  C6  DP9     2      16.910  14.940  17.080  1.00  0.00            
ATOM    178  C7  DP9     2      16.560  16.160  17.700  1.00  0.00            
ATOM    179  C8  DP9     2      17.290  16.530  18.830  1.00  0.00            
ATOM    180  N3  DP9     2      18.310  15.830  19.340  1.00  0.00            
ATOM    181  C9  DP9     2      21.860  11.130  20.200  1.00  0.00            
ATOM    182  O2  DP9     2      21.060  10.080  19.910  1.00  0.00            
ATOM    183  C10 DP9     2      22.990  10.640  21.010  1.00  0.00            
ATOM    184  C11 DP9     2      23.320   9.310  20.780  1.00  0.00            
ATOM    185  C12 DP9     2      24.470   8.830  21.490  1.00  0.00            
ATOM    186  C13 DP9     2      25.250   9.670  22.350  1.00  0.00            
ATOM    187  C14 DP9     2      24.910  11.020  22.470  1.00  0.00            
ATOM    188  C15 DP9     2      23.720  11.440  21.900  1.00  0.00            
ATOM    189  S1  DP9     2      23.130  13.110  21.920  1.00  0.00            
ATOM    190  O3  DP9     2      24.230  14.000  22.160  1.00  0.00            
ATOM    191  O4  DP9     2      22.010  13.230  22.880  1.00  0.00            
ATOM    192  H1  DP9     2      22.530  15.360  20.110  1.00  0.00            
ATOM    193  H2  DP9     2      23.920  14.600  19.390  1.00  0.00            
ATOM    194  H3  DP9     2      22.340  14.490  18.530  1.00  0.00            
ATOM    195  H4  DP9     2      20.070  14.430  20.240  1.00  0.00            
ATOM    196  H5  DP9     2      18.200  13.270  17.170  1.00  0.00            
ATOM    197  H6  DP9     2      16.340  14.660  16.200  1.00  0.00            
ATOM    198  H7  DP9     2      15.830  16.850  17.290  1.00  0.00            
ATOM    199  H8  DP9     2      17.050  17.500  19.280  1.00  0.00            
ATOM    200  H9  DP9     2      20.270  10.420  19.460  1.00  0.00            
ATOM    201  H10 DP9     2      22.860   8.620  20.080  1.00  0.00            
ATOM    202  H11 DP9     2      24.750   7.780  21.480  1.00  0.00            
ATOM    203  H12 DP9     2      26.050   9.260  22.960  1.00  0.00            
ATOM    204  H13 DP9     2      25.500  11.630  23.150  1.00  0.00            
TER
ENDMDL
MODEL        1
ATOM      1  H1  GCD     1      18.440  29.520  26.160  1.00  0.00            
ATOM      2  O1  GCD     1      18.120  30.040  25.410  1.00  0.00            
ATOM      3  C1  GCD     1      19.240  30.880  25.130  1.00  0.00            
ATOM      4  H2  GCD     1      19.540  31.470  26.000  1.00  0.00            
ATOM      5  H3  GCD     1      20.050  30.200  24.830  1.00  0.00            
ATOM      6  C2  GCD     1      18.950  31.900  24.000  1.00  0.00            
ATOM      7  H4  GCD     1      19.890  32.410  23.770  1.00  0.00            
ATOM      8  C3  GCD     1      17.920  32.950  24.460  1.00  0.00            
ATOM      9  H5  GCD     1      17.040  32.390  24.820  1.00  0.00            
ATOM     10  C4  GCD     1      17.570  33.750  23.210  1.00  0.00            
ATOM     11  H6  GCD     1      18.430  34.410  23.060  1.00  0.00            
ATOM     12  O2  GCD     1      16.480  34.640  23.530  1.00  0.00            
ATOM     13  H7  GCD     1      16.730  34.970  24.400  1.00  0.00            
ATOM     14  C5  GCD     1      17.220  32.950  22.020  1.00  0.00            
ATOM     15  H8  GCD     1      16.280  32.420  22.210  1.00  0.00            
ATOM     16  O3  GCD     1      17.130  33.910  20.900  1.00  0.00            
ATOM     17  H9  GCD     1      17.930  34.430  20.800  1.00  0.00            
ATOM     18  C6  GCD     1      18.240  31.890  21.710  1.00  0.00            
ATOM     19  O4  GCD     1      18.500  31.110  22.880  1.00  0.00            
ATOM     20  H10 GCD     1      17.920  31.200  20.930  1.00  0.00            
ATOM     21  O5  GCD     1      19.530  32.580  21.360  1.00  0.00            
ATOM     22  C7  GCD     1      19.790  32.730  19.960  1.00  0.00            
ATOM     23  H11 GCD     1      18.850  32.630  19.390  1.00  0.00            
ATOM     24  C8  GCD     1      20.380  34.100  19.770  1.00  0.00            
ATOM     25  H12 GCD     1      21.190  34.240  20.500  1.00  0.00            
ATOM     26  O6  GCD     1      19.390  35.150  19.980  1.00  0.00            
ATOM     27  H13 GCD     1      19.930  35.930  19.830  1.00  0.00            
ATOM     28  C9  GCD     1      20.970  34.300  18.370  1.00  0.00            
ATOM     29  H14 GCD     1      20.160  34.200  17.630  1.00  0.00            
ATOM     30  O7  GCD     1      21.830  35.480  18.190  1.00  0.00            
ATOM     31  H15 GCD     1      22.580  35.390  18.790  1.00  0.00            
ATOM     32  C10 GCD     1      21.910  33.120  18.110  1.00  0.00            
ATOM     33  H16 GCD     1      22.130  33.280  17.060  1.00  0.00            
ATOM     34  O8  GCD     1      21.180  31.880  18.230  1.00  0.00            
ATOM     35  C11 GCD     1      20.670  31.630  19.570  1.00  0.00            
ATOM     36  H17 GCD     1      21.620  31.650  20.120  1.00  0.00            
ATOM     37  C12 GCD     1      20.240  30.230  19.800  1.00  0.00            
ATOM     38  H18 GCD     1      19.950  30.080  20.850  1.00  0.00            
ATOM     39  H19 GCD     1      21.120  29.580  19.710  1.00  0.00            
ATOM     40  O9  GCD     1      19.290  29.680  18.860  1.00  0.00            
ATOM     41  H20 GCD     1      19.050  28.750  18.950  1.00  0.00            
ATOM     42  O10 GCD     1      23.060  33.160  18.910  1.00  0.00            
ATOM     43  C13 GCD     1      24.200  32.580  18.260  1.00  0.00            
ATOM     44  H21 GCD     1      23.940  31.800  17.540  1.00  0.00            
ATOM     45  C14 GCD     1      24.940  33.670  17.460  1.00  0.00            
ATOM     46  H22 GCD     1      25.000  34.650  17.960  1.00  0.00            
ATOM     47  O11 GCD     1      24.180  33.970  16.270  1.00  0.00            
ATOM     48  H23 GCD     1      24.740  34.460  15.670  1.00  0.00            
ATOM     49  C15 GCD     1      26.300  33.310  16.940  1.00  0.00            
ATOM     50  H24 GCD     1      26.210  32.450  16.270  1.00  0.00            
ATOM     51  O12 GCD     1      26.980  34.340  16.300  1.00  0.00            
ATOM     52  H25 GCD     1      26.780  35.210  16.680  1.00  0.00            
ATOM     53  C16 GCD     1      27.110  32.880  18.210  1.00  0.00            
ATOM     54  H26 GCD     1      28.070  32.530  17.840  1.00  0.00            
ATOM     55  O13 GCD     1      26.490  31.760  18.830  1.00  0.00            
ATOM     56  C17 GCD     1      25.130  31.890  19.330  1.00  0.00            
ATOM     57  H27 GCD     1      25.100  32.520  20.230  1.00  0.00            
ATOM     58  C18 GCD     1      24.550  30.510  19.730  1.00  0.00            
ATOM     59  H28 GCD     1      23.560  30.650  20.180  1.00  0.00            
ATOM     60  H29 GCD     1      25.260  30.110  20.460  1.00  0.00            
ATOM     61  O14 GCD     1      24.450  29.660  18.560  1.00  0.00            
ATOM     62  H30 GCD     1      24.320  28.750  18.840  1.00  0.00            
ATOM     63  O15 GCD     1      27.240  33.950  19.110  1.00  0.00            
ATOM     64  C19 GCD     1      28.500  34.680  19.050  1.00  0.00            
ATOM     65  H31 GCD     1      28.980  34.320  18.130  1.00  0.00            
ATOM     66  C20 GCD     1      28.190  36.200  19.090  1.00  0.00            
ATOM     67  H32 GCD     1      27.490  36.460  19.900  1.00  0.00            
ATOM     68  O16 GCD     1      27.470  36.650  17.970  1.00  0.00            
ATOM     69  H33 GCD     1      26.550  36.790  18.230  1.00  0.00            
ATOM     70  C21 GCD     1      29.470  36.910  19.160  1.00  0.00            
ATOM     71  H34 GCD     1      29.990  36.650  18.220  1.00  0.00            
ATOM     72  O17 GCD     1      29.310  38.330  19.170  1.00  0.00            
ATOM     73  H35 GCD     1      28.700  38.560  18.460  1.00  0.00            
ATOM     74  C22 GCD     1      30.330  36.490  20.310  1.00  0.00            
ATOM     75  H36 GCD     1      31.300  37.000  20.260  1.00  0.00            
ATOM     76  O18 GCD     1      30.560  35.090  20.130  1.00  0.00            
ATOM     77  C23 GCD     1      29.480  34.210  20.150  1.00  0.00            
ATOM     78  H37 GCD     1      28.970  34.230  21.120  1.00  0.00            
ATOM     79  C24 GCD     1      30.020  32.810  19.960  1.00  0.00            
ATOM     80  H38 GCD     1      30.670  32.920  19.090  1.00  0.00            
ATOM     81  H39 GCD     1      29.120  32.230  19.720  1.00  0.00            
ATOM     82  O19 GCD     1      30.670  32.340  21.150  1.00  0.00            
ATOM     83  H40 GCD     1      31.570  32.700  21.120  1.00  0.00            
ATOM     84  O20 GCD     1      29.640  36.590  21.540  1.00  0.00            
ATOM     85  C25 GCD     1      30.460  36.950  22.590  1.00  0.00            
ATOM     86  H41 GCD     1      31.520  37.150  22.380  1.00  0.00            
ATOM     87  C26 GCD     1      29.840  38.260  23.080  1.00  0.00            
ATOM     88  H42 GCD     1      28.800  38.060  23.350  1.00  0.00            
ATOM     89  O21 GCD     1      29.870  39.190  22.000  1.00  0.00            
ATOM     90  H43 GCD     1      29.340  38.820  21.280  1.00  0.00            
ATOM     91  C27 GCD     1      30.580  38.830  24.310  1.00  0.00            
ATOM     92  H44 GCD     1      31.610  39.030  23.990  1.00  0.00            
ATOM     93  O22 GCD     1      29.990  39.990  24.860  1.00  0.00            
ATOM     94  H45 GCD     1      29.650  40.490  24.110  1.00  0.00            
ATOM     95  C28 GCD     1      30.500  37.720  25.400  1.00  0.00            
ATOM     96  H46 GCD     1      31.110  38.100  26.210  1.00  0.00            
ATOM     97  O23 GCD     1      31.240  36.580  24.860  1.00  0.00            
ATOM     98  C29 GCD     1      30.550  35.910  23.760  1.00  0.00            
ATOM     99  H47 GCD     1      29.540  35.690  24.130  1.00  0.00            
ATOM    100  C30 GCD     1      31.340  34.660  23.440  1.00  0.00            
ATOM    101  H48 GCD     1      32.420  34.890  23.480  1.00  0.00            
ATOM    102  H49 GCD     1      31.100  34.400  22.400  1.00  0.00            
ATOM    103  O24 GCD     1      31.120  33.530  24.290  1.00  0.00            
ATOM    104  H50 GCD     1      31.340  33.730  25.200  1.00  0.00            
ATOM    105  O25 GCD     1      29.190  37.450  25.930  1.00  0.00            
ATOM    106  C31 GCD     1      28.890  37.590  27.320  1.00  0.00            
ATOM    107  H51 GCD     1      29.760  37.580  28.000  1.00  0.00            
ATOM    108  C32 GCD     1      28.020  38.800  27.620  1.00  0.00            
ATOM    109  H52 GCD     1      27.200  38.790  26.880  1.00  0.00            
ATOM    110  O26 GCD     1      28.720  39.970  27.410  1.00  0.00            
ATOM    111  H53 GCD     1      29.000  40.050  26.490  1.00  0.00            
ATOM    112  C33 GCD     1      27.380  38.740  28.960  1.00  0.00            
ATOM    113  H54 GCD     1      28.200  38.880  29.680  1.00  0.00            
ATOM    114  O27 GCD     1      26.460  39.830  29.080  1.00  0.00            
ATOM    115  H55 GCD     1      26.720  40.570  28.530  1.00  0.00            
ATOM    116  C34 GCD     1      26.750  37.370  29.340  1.00  0.00            
ATOM    117  H56 GCD     1      26.540  37.470  30.410  1.00  0.00            
ATOM    118  O28 GCD     1      27.660  36.390  29.020  1.00  0.00            
ATOM    119  C35 GCD     1      28.130  36.320  27.690  1.00  0.00            
ATOM    120  H57 GCD     1      27.350  36.320  26.920  1.00  0.00            
ATOM    121  C36 GCD     1      28.820  35.020  27.450  1.00  0.00            
ATOM    122  H58 GCD     1      29.460  34.880  28.320  1.00  0.00            
ATOM    123  H59 GCD     1      29.550  35.090  26.640  1.00  0.00            
ATOM    124  O29 GCD     1      28.000  33.920  27.420  1.00  0.00            
ATOM    125  H60 GCD     1      28.590  33.180  27.260  1.00  0.00            
ATOM    126  O30 GCD     1      25.620  37.050  28.560  1.00  0.00            
ATOM    127  C37 GCD     1      24.400  37.050  29.370  1.00  0.00            
ATOM    128  H61 GCD     1      24.660  37.400  30.370  1.00  0.00            
ATOM    129  C38 GCD     1      23.300  37.950  28.720  1.00  0.00            
ATOM    130  H62 GCD     1      23.110  37.730  27.660  1.00  0.00            
ATOM    131  O31 GCD     1      23.760  39.300  28.840  1.00  0.00            
ATOM    132  H63 GCD     1      24.700  39.290  28.630  1.00  0.00            
ATOM    133  C39 GCD     1      22.010  37.850  29.590  1.00  0.00            
ATOM    134  H64 GCD     1      22.460  38.150  30.550  1.00  0.00            
ATOM    135  O32 GCD     1      20.970  38.790  29.140  1.00  0.00            
ATOM    136  H65 GCD     1      21.460  39.610  29.030  1.00  0.00            
ATOM    137  C40 GCD     1      21.510  36.430  29.740  1.00  0.00            
ATOM    138  H66 GCD     1      20.650  36.320  30.420  1.00  0.00            
ATOM    139  O33 GCD     1      22.660  35.660  30.230  1.00  0.00            
ATOM    140  C41 GCD     1      23.900  35.580  29.510  1.00  0.00            
ATOM    141  H67 GCD     1      23.650  35.230  28.500  1.00  0.00            
ATOM    142  C42 GCD     1      24.890  34.730  30.290  1.00  0.00            
ATOM    143  H68 GCD     1      25.870  34.850  29.810  1.00  0.00            
ATOM    144  H69 GCD     1      24.630  33.660  30.240  1.00  0.00            
ATOM    145  O34 GCD     1      24.880  35.080  31.670  1.00  0.00            
ATOM    146  H70 GCD     1      23.930  34.950  31.800  1.00  0.00            
ATOM    147  O35 GCD     1      21.130  35.960  28.430  1.00  0.00            
ATOM    148  C43 GCD     1      19.930  35.260  28.330  1.00  0.00            
ATOM    149  H71 GCD     1      19.490  35.140  29.330  1.00  0.00            
ATOM    150  C44 GCD     1      18.850  36.100  27.540  1.00  0.00            
ATOM    151  H72 GCD     1      19.340  36.490  26.630  1.00  0.00            
ATOM    152  O36 GCD     1      18.550  37.370  28.070  1.00  0.00            
ATOM    153  H73 GCD     1      19.400  37.680  28.380  1.00  0.00            
ATOM    154  C45 GCD     1      17.580  35.340  27.130  1.00  0.00            
ATOM    155  H74 GCD     1      16.960  35.210  28.030  1.00  0.00            
ATOM    156  O37 GCD     1      16.750  36.030  26.140  1.00  0.00            
ATOM    157  H75 GCD     1      16.780  36.980  26.260  1.00  0.00            
ATOM    158  C46 GCD     1      17.870  33.920  26.730  1.00  0.00            
ATOM    159  H76 GCD     1      16.970  33.300  26.660  1.00  0.00            
ATOM    160  O38 GCD     1      18.420  33.910  25.440  1.00  0.00            
ATOM    161  O39 GCD     1      18.800  33.320  27.620  1.00  0.00            
ATOM    162  C47 GCD     1      20.170  33.850  27.730  1.00  0.00            
ATOM    163  H77 GCD     1      20.630  33.970  26.740  1.00  0.00            
ATOM    164  C48 GCD     1      21.070  32.880  28.480  1.00  0.00            
ATOM    165  H78 GCD     1      22.070  33.310  28.370  1.00  0.00            
ATOM    166  H79 GCD     1      20.940  31.900  28.000  1.00  0.00            
ATOM    167  O40 GCD     1      20.710  32.860  29.840  1.00  0.00            
ATOM    168  H80 GCD     1      20.600  31.970  30.200  1.00  0.00            
ATOM    169  C1  DP9     2      24.500  35.640  25.810  1.00  0.00            
ATOM    170  N1  DP9     2      24.530  35.260  24.360  1.00  0.00            
ATOM    171  C2  DP9     2      23.550  34.470  23.860  1.00  0.00            
ATOM    172  C3  DP9     2      22.200  35.060  23.760  1.00  0.00            
ATOM    173  O1  DP9     2      21.240  34.360  23.510  1.00  0.00            
ATOM    174  N2  DP9     2      22.100  36.400  24.010  1.00  0.00            
ATOM    175  C4  DP9     2      20.950  37.160  24.140  1.00  0.00            
ATOM    176  C5  DP9     2      19.740  36.980  23.430  1.00  0.00            
ATOM    177  C6  DP9     2      18.700  37.840  23.720  1.00  0.00            
ATOM    178  C7  DP9     2      18.990  38.760  24.680  1.00  0.00            
ATOM    179  C8  DP9     2      20.160  38.790  25.360  1.00  0.00            
ATOM    180  N3  DP9     2      21.200  38.030  25.080  1.00  0.00            
ATOM    181  C9  DP9     2      23.920  33.280  23.300  1.00  0.00            
ATOM    182  O2  DP9     2      23.030  32.470  22.660  1.00  0.00            
ATOM    183  C10 DP9     2      25.320  32.750  23.300  1.00  0.00            
ATOM    184  C11 DP9     2      25.580  31.350  22.940  1.00  0.00            
ATOM    185  C12 DP9     2      26.890  30.910  22.840  1.00  0.00            
ATOM    186  C13 DP9     2      27.960  31.790  23.100  1.00  0.00            
ATOM    187  C14 DP9     2      27.730  33.140  23.480  1.00  0.00            
ATOM    188  C15 DP9     2      26.440  33.620  23.420  1.00  0.00            
ATOM    189  S1  DP9     2      26.100  35.290  23.650  1.00  0.00            
ATOM    190  O3  DP9     2      25.770  35.810  22.270  1.00  0.00            
ATOM    191  O4  DP9     2      27.060  36.000  24.510  1.00  0.00            
ATOM    192  H1  DP9     2      23.640  36.280  26.040  1.00  0.00            
ATOM    193  H2  DP9     2      24.340  34.720  26.390  1.00  0.00            
ATOM    194  H3  DP9     2      25.380  36.230  26.110  1.00  0.00            
ATOM    195  H4  DP9     2      22.940  36.850  24.350  1.00  0.00            
ATOM    196  H5  DP9     2      19.660  36.090  22.820  1.00  0.00            
ATOM    197  H6  DP9     2      17.730  37.830  23.230  1.00  0.00            
ATOM    198  H7  DP9     2      18.300  39.560  24.950  1.00  0.00            
ATOM    199  H8  DP9     2      20.390  39.520  26.140  1.00  0.00            
ATOM    200  H9  DP9     2      22.210  32.970  22.820  1.00  0.00            
ATOM    201  H10 DP9     2      24.810  30.620  22.700  1.00  0.00            
ATOM    202  H11 DP9     2      27.060  29.870  22.570  1.00  0.00            
ATOM    203  H12 DP9     2      28.990  31.490  22.940  1.00  0.00            
ATOM    204  H13 DP9     2      28.610  33.770  23.590  1.00  0.00            
TER
ENDMDL
MODEL        1
ATOM      1  H1  GCD     1      35.050   3.040  34.990  1.00  0.00            
ATOM      2  O1  GCD     1      34.770   3.170  34.080  1.00  0.00            
ATOM      3  C1  GCD     1      35.270   4.470  33.650  1.00  0.00            
ATOM      4  H2  GCD     1      34.730   5.350  34.010  1.00  0.00            
ATOM      5  H3  GCD     1      36.310   4.630  33.970  1.00  0.00            
ATOM      6  C2  GCD     1      35.310   4.590  32.160  1.00  0.00            
ATOM      7  H4  GCD     1      35.980   3.770  31.870  1.00  0.00            
ATOM      8  C3  GCD     1      35.960   5.870  31.750  1.00  0.00            
ATOM      9  H5  GCD     1      35.390   6.730  32.120  1.00  0.00            
ATOM     10  C4  GCD     1      36.000   5.970  30.200  1.00  0.00            
ATOM     11  H6  GCD     1      36.800   5.270  29.910  1.00  0.00            
ATOM     12  O2  GCD     1      36.410   7.300  29.880  1.00  0.00            
ATOM     13  H7  GCD     1      36.820   7.320  29.000  1.00  0.00            
ATOM     14  C5  GCD     1      34.640   5.810  29.560  1.00  0.00            
ATOM     15  H8  GCD     1      34.060   6.680  29.900  1.00  0.00            
ATOM     16  O3  GCD     1      34.640   5.740  28.110  1.00  0.00            
ATOM     17  H9  GCD     1      35.380   5.150  27.900  1.00  0.00            
ATOM     18  C6  GCD     1      33.900   4.590  30.130  1.00  0.00            
ATOM     19  O4  GCD     1      34.000   4.500  31.590  1.00  0.00            
ATOM     20  H10 GCD     1      32.840   4.740  29.920  1.00  0.00            
ATOM     21  O5  GCD     1      34.490   3.430  29.630  1.00  0.00            
ATOM     22  C7  GCD     1      33.710   2.300  29.180  1.00  0.00            
ATOM     23  H11 GCD     1      32.750   2.380  29.710  1.00  0.00            
ATOM     24  C8  GCD     1      33.540   2.310  27.680  1.00  0.00            
ATOM     25  H12 GCD     1      34.500   2.300  27.140  1.00  0.00            
ATOM     26  O6  GCD     1      32.980   3.540  27.230  1.00  0.00            
ATOM     27  H13 GCD     1      33.470   4.270  27.620  1.00  0.00            
ATOM     28  C9  GCD     1      32.690   1.110  27.270  1.00  0.00            
ATOM     29  H14 GCD     1      31.730   1.210  27.800  1.00  0.00            
ATOM     30  O7  GCD     1      32.540   0.940  25.860  1.00  0.00            
ATOM     31  H15 GCD     1      33.400   0.970  25.430  1.00  0.00            
ATOM     32  C10 GCD     1      33.350  -0.200  27.790  1.00  0.00            
ATOM     33  H16 GCD     1      32.700  -1.040  27.550  1.00  0.00            
ATOM     34  O8  GCD     1      33.420  -0.040  29.280  1.00  0.00            
ATOM     35  C11 GCD     1      34.310   1.010  29.730  1.00  0.00            
ATOM     36  H17 GCD     1      35.340   0.880  29.400  1.00  0.00            
ATOM     37  C12 GCD     1      34.560   0.980  31.320  1.00  0.00            
ATOM     38  H18 GCD     1      35.450   1.570  31.590  1.00  0.00            
ATOM     39  H19 GCD     1      34.830  -0.060  31.520  1.00  0.00            
ATOM     40  O9  GCD     1      33.370   1.330  32.060  1.00  0.00            
ATOM     41  H20 GCD     1      33.620   2.050  32.640  1.00  0.00            
ATOM     42  O10 GCD     1      34.620  -0.380  27.120  1.00  0.00            
ATOM     43  C13 GCD     1      34.680  -1.400  26.150  1.00  0.00            
ATOM     44  H21 GCD     1      33.760  -1.910  25.840  1.00  0.00            
ATOM     45  C14 GCD     1      35.490  -0.790  25.030  1.00  0.00            
ATOM     46  H22 GCD     1      36.380  -0.270  25.420  1.00  0.00            
ATOM     47  O11 GCD     1      34.680   0.120  24.280  1.00  0.00            
ATOM     48  H23 GCD     1      35.160   0.180  23.450  1.00  0.00            
ATOM     49  C15 GCD     1      36.040  -1.820  24.030  1.00  0.00            
ATOM     50  H24 GCD     1      35.220  -2.220  23.420  1.00  0.00            
ATOM     51  O12 GCD     1      36.880  -1.160  23.090  1.00  0.00            
ATOM     52  H25 GCD     1      37.790  -1.270  23.410  1.00  0.00            
ATOM     53  C16 GCD     1      36.640  -3.040  24.660  1.00  0.00            
ATOM     54  H26 GCD     1      36.810  -3.830  23.910  1.00  0.00            
ATOM     55  O13 GCD     1      35.870  -3.480  25.810  1.00  0.00            
ATOM     56  C17 GCD     1      35.600  -2.450  26.780  1.00  0.00            
ATOM     57  H27 GCD     1      36.520  -1.950  27.130  1.00  0.00            
ATOM     58  C18 GCD     1      34.960  -3.080  28.000  1.00  0.00            
ATOM     59  H28 GCD     1      33.930  -3.350  27.750  1.00  0.00            
ATOM     60  H29 GCD     1      34.960  -2.270  28.740  1.00  0.00            
ATOM     61  O14 GCD     1      35.740  -4.160  28.520  1.00  0.00            
ATOM     62  H30 GCD     1      35.660  -4.960  28.000  1.00  0.00            
ATOM     63  O15 GCD     1      37.810  -2.540  25.280  1.00  0.00            
ATOM     64  C19 GCD     1      39.000  -3.120  24.850  1.00  0.00            
ATOM     65  H31 GCD     1      38.930  -3.720  23.930  1.00  0.00            
ATOM     66  C20 GCD     1      39.980  -1.950  24.610  1.00  0.00            
ATOM     67  H32 GCD     1      39.930  -1.320  25.500  1.00  0.00            
ATOM     68  O16 GCD     1      39.630  -1.170  23.430  1.00  0.00            
ATOM     69  H33 GCD     1      40.230  -0.430  23.560  1.00  0.00            
ATOM     70  C21 GCD     1      41.380  -2.540  24.400  1.00  0.00            
ATOM     71  H34 GCD     1      41.290  -3.040  23.430  1.00  0.00            
ATOM     72  O17 GCD     1      42.350  -1.560  24.270  1.00  0.00            
ATOM     73  H35 GCD     1      42.460  -1.140  25.130  1.00  0.00            
ATOM     74  C22 GCD     1      41.830  -3.660  25.310  1.00  0.00            
ATOM     75  H36 GCD     1      42.720  -4.150  24.910  1.00  0.00            
ATOM     76  O18 GCD     1      40.810  -4.620  25.470  1.00  0.00            
ATOM     77  C23 GCD     1      39.530  -4.110  25.900  1.00  0.00            
ATOM     78  H37 GCD     1      39.720  -3.480  26.780  1.00  0.00            
ATOM     79  C24 GCD     1      38.610  -5.240  26.220  1.00  0.00            
ATOM     80  H38 GCD     1      37.930  -4.790  26.960  1.00  0.00            
ATOM     81  H39 GCD     1      39.100  -6.120  26.660  1.00  0.00            
ATOM     82  O19 GCD     1      37.940  -5.860  25.030  1.00  0.00            
ATOM     83  H40 GCD     1      38.580  -6.320  24.490  1.00  0.00            
ATOM     84  O20 GCD     1      42.110  -3.080  26.610  1.00  0.00            
ATOM     85  C25 GCD     1      43.140  -3.630  27.420  1.00  0.00            
ATOM     86  H41 GCD     1      43.360  -4.650  27.080  1.00  0.00            
ATOM     87  C26 GCD     1      44.350  -2.690  27.230  1.00  0.00            
ATOM     88  H42 GCD     1      44.050  -1.650  27.440  1.00  0.00            
ATOM     89  O21 GCD     1      44.860  -2.870  25.830  1.00  0.00            
ATOM     90  H43 GCD     1      45.660  -2.370  25.630  1.00  0.00            
ATOM     91  C27 GCD     1      45.470  -3.010  28.270  1.00  0.00            
ATOM     92  H44 GCD     1      45.860  -3.990  27.950  1.00  0.00            
ATOM     93  O22 GCD     1      46.520  -1.980  28.180  1.00  0.00            
ATOM     94  H45 GCD     1      46.400  -1.370  28.930  1.00  0.00            
ATOM     95  C28 GCD     1      44.900  -3.140  29.670  1.00  0.00            
ATOM     96  H46 GCD     1      45.610  -3.460  30.440  1.00  0.00            
ATOM     97  O23 GCD     1      44.000  -4.200  29.640  1.00  0.00            
ATOM     98  C29 GCD     1      42.790  -3.730  28.940  1.00  0.00            
ATOM     99  H47 GCD     1      42.530  -2.710  29.260  1.00  0.00            
ATOM    100  C30 GCD     1      41.590  -4.530  29.170  1.00  0.00            
ATOM    101  H48 GCD     1      40.760  -4.000  28.680  1.00  0.00            
ATOM    102  H49 GCD     1      41.390  -4.340  30.230  1.00  0.00            
ATOM    103  O24 GCD     1      41.680  -5.900  28.780  1.00  0.00            
ATOM    104  H50 GCD     1      40.940  -6.490  28.980  1.00  0.00            
ATOM    105  O25 GCD     1      44.350  -1.880  30.160  1.00  0.00            
ATOM    106  C31 GCD     1      44.700  -1.420  31.440  1.00  0.00            
ATOM    107  H51 GCD     1      45.500  -2.050  31.830  1.00  0.00            
ATOM    108  C32 GCD     1      45.410  -0.080  31.280  1.00  0.00            
ATOM    109  H52 GCD     1      44.620   0.490  30.780  1.00  0.00            
ATOM    110  O26 GCD     1      46.540  -0.100  30.380  1.00  0.00            
ATOM    111  H53 GCD     1      47.140   0.570  30.730  1.00  0.00            
ATOM    112  C33 GCD     1      45.800   0.340  32.690  1.00  0.00            
ATOM    113  H54 GCD     1      46.480  -0.470  32.970  1.00  0.00            
ATOM    114  O27 GCD     1      46.430   1.620  32.600  1.00  0.00            
ATOM    115  H55 GCD     1      45.700   2.240  32.670  1.00  0.00            
ATOM    116  C34 GCD     1      44.640   0.420  33.690  1.00  0.00            
ATOM    117  H56 GCD     1      44.820   0.660  34.750  1.00  0.00            
ATOM    118  O28 GCD     1      44.060  -0.900  33.660  1.00  0.00            
ATOM    119  C35 GCD     1      43.530  -1.290  32.420  1.00  0.00            
ATOM    120  H57 GCD     1      42.880  -0.510  32.000  1.00  0.00            
ATOM    121  C36 GCD     1      42.730  -2.530  32.560  1.00  0.00            
ATOM    122  H58 GCD     1      42.190  -2.770  31.640  1.00  0.00            
ATOM    123  H59 GCD     1      42.070  -2.400  33.430  1.00  0.00            
ATOM    124  O29 GCD     1      43.500  -3.770  32.870  1.00  0.00            
ATOM    125  H60 GCD     1      43.070  -4.460  32.360  1.00  0.00            
ATOM    126  O30 GCD     1      43.680   1.430  33.200  1.00  0.00            
ATOM    127  C37 GCD     1      43.500   2.580  34.020  1.00  0.00            
ATOM    128  H61 GCD     1      44.290   2.540  34.780  1.00  0.00            
ATOM    129  C38 GCD     1      43.690   3.910  33.210  1.00  0.00            
ATOM    130  H62 GCD     1      42.910   3.960  32.440  1.00  0.00            
ATOM    131  O31 GCD     1      44.950   3.910  32.660  1.00  0.00            
ATOM    132  H63 GCD     1      45.630   3.930  33.350  1.00  0.00            
ATOM    133  C39 GCD     1      43.480   5.040  34.210  1.00  0.00            
ATOM    134  H64 GCD     1      44.200   4.920  35.030  1.00  0.00            
ATOM    135  O32 GCD     1      43.690   6.370  33.730  1.00  0.00            
ATOM    136  H65 GCD     1      42.950   6.380  33.110  1.00  0.00            
ATOM    137  C40 GCD     1      42.150   4.900  34.920  1.00  0.00            
ATOM    138  H66 GCD     1      42.020   5.710  35.640  1.00  0.00            
ATOM    139  O33 GCD     1      42.140   3.660  35.650  1.00  0.00            
ATOM    140  C41 GCD     1      42.220   2.520  34.850  1.00  0.00            
ATOM    141  H67 GCD     1      41.430   2.570  34.100  1.00  0.00            
ATOM    142  C42 GCD     1      42.050   1.380  35.790  1.00  0.00            
ATOM    143  H68 GCD     1      41.710   0.490  35.240  1.00  0.00            
ATOM    144  H69 GCD     1      41.360   1.750  36.560  1.00  0.00            
ATOM    145  O34 GCD     1      43.220   1.070  36.540  1.00  0.00            
ATOM    146  H70 GCD     1      43.420   1.860  37.050  1.00  0.00            
ATOM    147  O35 GCD     1      41.200   4.970  33.900  1.00  0.00            
ATOM    148  C43 GCD     1      40.240   5.980  34.010  1.00  0.00            
ATOM    149  H71 GCD     1      40.440   6.690  34.830  1.00  0.00            
ATOM    150  C44 GCD     1      40.160   6.660  32.630  1.00  0.00            
ATOM    151  H72 GCD     1      39.960   5.910  31.850  1.00  0.00            
ATOM    152  O36 GCD     1      41.320   7.380  32.240  1.00  0.00            
ATOM    153  H73 GCD     1      41.120   7.660  31.350  1.00  0.00            
ATOM    154  C45 GCD     1      39.000   7.580  32.670  1.00  0.00            
ATOM    155  H74 GCD     1      39.330   8.320  33.420  1.00  0.00            
ATOM    156  O37 GCD     1      38.850   8.290  31.420  1.00  0.00            
ATOM    157  H75 GCD     1      38.440   7.640  30.840  1.00  0.00            
ATOM    158  C46 GCD     1      37.700   6.950  33.160  1.00  0.00            
ATOM    159  H76 GCD     1      36.920   7.720  33.200  1.00  0.00            
ATOM    160  O38 GCD     1      37.340   6.010  32.180  1.00  0.00            
ATOM    161  O39 GCD     1      37.860   6.370  34.360  1.00  0.00            
ATOM    162  C47 GCD     1      38.870   5.290  34.350  1.00  0.00            
ATOM    163  H77 GCD     1      38.610   4.570  33.570  1.00  0.00            
ATOM    164  C48 GCD     1      38.860   4.540  35.670  1.00  0.00            
ATOM    165  H78 GCD     1      38.990   5.300  36.460  1.00  0.00            
ATOM    166  H79 GCD     1      39.740   3.890  35.660  1.00  0.00            
ATOM    167  O40 GCD     1      37.670   3.860  36.080  1.00  0.00            
ATOM    168  H80 GCD     1      36.950   4.490  35.990  1.00  0.00            
ATOM    169  C1  DP9     2      39.130   0.590  27.880  1.00  0.00            
ATOM    170  N1  DP9     2      39.840   0.190  29.120  1.00  0.00            
ATOM    171  C2  DP9     2      40.560   1.190  29.860  1.00  0.00            
ATOM    172  C3  DP9     2      41.780   1.740  29.220  1.00  0.00            
ATOM    173  O1  DP9     2      42.310   2.800  29.550  1.00  0.00            
ATOM    174  N2  DP9     2      42.440   0.870  28.330  1.00  0.00            
ATOM    175  C4  DP9     2      43.520   1.180  27.470  1.00  0.00            
ATOM    176  C5  DP9     2      44.690   1.790  27.980  1.00  0.00            
ATOM    177  C6  DP9     2      45.780   1.960  27.150  1.00  0.00            
ATOM    178  C7  DP9     2      45.660   1.430  25.860  1.00  0.00            
ATOM    179  C8  DP9     2      44.400   0.920  25.420  1.00  0.00            
ATOM    180  N3  DP9     2      43.340   0.880  26.200  1.00  0.00            
ATOM    181  C9  DP9     2      40.120   1.560  31.110  1.00  0.00            
ATOM    182  O2  DP9     2      40.660   2.650  31.710  1.00  0.00            
ATOM    183  C10 DP9     2      39.060   0.880  31.980  1.00  0.00            
ATOM    184  C11 DP9     2      38.450   1.470  33.060  1.00  0.00            
ATOM    185  C12 DP9     2      37.300   0.910  33.660  1.00  0.00            
ATOM    186  C13 DP9     2      36.870  -0.340  33.260  1.00  0.00            
ATOM    187  C14 DP9     2      37.470  -1.050  32.190  1.00  0.00            
ATOM    188  C15 DP9     2      38.550  -0.410  31.560  1.00  0.00            
ATOM    189  S1  DP9     2      39.230  -1.060  30.060  1.00  0.00            
ATOM    190  O3  DP9     2      38.220  -1.740  29.310  1.00  0.00            
ATOM    191  O4  DP9     2      40.450  -1.810  30.420  1.00  0.00            
ATOM    192  H1  DP9     2      38.550  -0.280  27.550  1.00  0.00            
ATOM    193  H2  DP9     2      38.450   1.440  28.030  1.00  0.00            
ATOM    194  H3  DP9     2      39.810   0.950  27.090  1.00  0.00            
ATOM    195  H4  DP9     2      41.980   0.020  28.050  1.00  0.00            
ATOM    196  H5  DP9     2      44.770   2.060  29.030  1.00  0.00            
ATOM    197  H6  DP9     2      46.680   2.440  27.540  1.00  0.00            
ATOM    198  H7  DP9     2      46.450   1.480  25.110  1.00  0.00            
ATOM    199  H8  DP9     2      44.250   0.620  24.380  1.00  0.00            
ATOM    200  H9  DP9     2      41.410   2.990  31.190  1.00  0.00            
ATOM    201  H10 DP9     2      38.930   2.340  33.500  1.00  0.00            
ATOM    202  H11 DP9     2      36.980   1.260  34.630  1.00  0.00            
ATOM    203  H12 DP9     2      36.060  -0.850  33.770  1.00  0.00            
ATOM    204  H13 DP9     2      37.010  -1.930  31.740  1.00  0.00            
TER
ENDMDL
MODEL        1
ATOM      1  H1  GCD     1      28.060  12.290  14.440  1.00  0.00            
ATOM      2  O1  GCD     1      27.410  12.930  14.140  1.00  0.00            
ATOM      3  C1  GCD     1      27.170  13.720  15.240  1.00  0.00            
ATOM      4  H2  GCD     1      28.070  14.250  15.570  1.00  0.00            
ATOM      5  H3  GCD     1      26.420  14.510  15.090  1.00  0.00            
ATOM      6  C2  GCD     1      26.790  12.760  16.390  1.00  0.00            
ATOM      7  H4  GCD     1      25.800  12.380  16.090  1.00  0.00            
ATOM      8  C3  GCD     1      26.650  13.500  17.750  1.00  0.00            
ATOM      9  H5  GCD     1      27.650  13.900  17.990  1.00  0.00            
ATOM     10  C4  GCD     1      26.140  12.570  18.900  1.00  0.00            
ATOM     11  H6  GCD     1      25.190  12.120  18.570  1.00  0.00            
ATOM     12  O2  GCD     1      25.960  13.250  20.080  1.00  0.00            
ATOM     13  H7  GCD     1      25.300  12.690  20.490  1.00  0.00            
ATOM     14  C5  GCD     1      27.080  11.410  19.060  1.00  0.00            
ATOM     15  H8  GCD     1      28.100  11.740  19.320  1.00  0.00            
ATOM     16  O3  GCD     1      26.630  10.500  20.040  1.00  0.00            
ATOM     17  H9  GCD     1      27.330   9.870  20.240  1.00  0.00            
ATOM     18  C6  GCD     1      27.260  10.810  17.650  1.00  0.00            
ATOM     19  O4  GCD     1      27.750  11.760  16.770  1.00  0.00            
ATOM     20  H10 GCD     1      28.020  10.040  17.770  1.00  0.00            
ATOM     21  O5  GCD     1      26.080  10.170  17.160  1.00  0.00            
ATOM     22  C7  GCD     1      26.060   8.760  16.960  1.00  0.00            
ATOM     23  H11 GCD     1      27.070   8.460  17.250  1.00  0.00            
ATOM     24  C8  GCD     1      24.970   8.080  17.810  1.00  0.00            
ATOM     25  H12 GCD     1      24.050   8.610  17.540  1.00  0.00            
ATOM     26  O6  GCD     1      25.310   8.240  19.190  1.00  0.00            
ATOM     27  H13 GCD     1      25.280   9.210  19.150  1.00  0.00            
ATOM     28  C9  GCD     1      24.790   6.660  17.470  1.00  0.00            
ATOM     29  H14 GCD     1      25.650   6.110  17.890  1.00  0.00            
ATOM     30  O7  GCD     1      23.680   6.060  18.110  1.00  0.00            
ATOM     31  H15 GCD     1      23.740   6.190  19.060  1.00  0.00            
ATOM     32  C10 GCD     1      24.680   6.470  15.910  1.00  0.00            
ATOM     33  H16 GCD     1      24.740   5.400  15.680  1.00  0.00            
ATOM     34  O8  GCD     1      25.780   7.050  15.250  1.00  0.00            
ATOM     35  C11 GCD     1      26.000   8.450  15.460  1.00  0.00            
ATOM     36  H17 GCD     1      25.070   8.930  15.100  1.00  0.00            
ATOM     37  C12 GCD     1      27.200   8.950  14.670  1.00  0.00            
ATOM     38  H18 GCD     1      27.350  10.020  14.840  1.00  0.00            
ATOM     39  H19 GCD     1      26.970   8.860  13.600  1.00  0.00            
ATOM     40  O9  GCD     1      28.420   8.180  14.910  1.00  0.00            
ATOM     41  H20 GCD     1      28.640   7.690  14.110  1.00  0.00            
ATOM     42  O10 GCD     1      23.420   7.030  15.500  1.00  0.00            
ATOM     43  C13 GCD     1      22.550   6.280  14.610  1.00  0.00            
ATOM     44  H21 GCD     1      23.200   5.590  14.060  1.00  0.00            
ATOM     45  C14 GCD     1      21.430   5.620  15.440  1.00  0.00            
ATOM     46  H22 GCD     1      20.960   6.490  15.900  1.00  0.00            
ATOM     47  O11 GCD     1      21.890   4.860  16.470  1.00  0.00            
ATOM     48  H23 GCD     1      22.560   5.390  16.900  1.00  0.00            
ATOM     49  C15 GCD     1      20.620   4.810  14.390  1.00  0.00            
ATOM     50  H24 GCD     1      21.370   4.090  14.050  1.00  0.00            
ATOM     51  O12 GCD     1      19.450   4.190  15.010  1.00  0.00            
ATOM     52  H25 GCD     1      18.780   4.890  14.960  1.00  0.00            
ATOM     53  C16 GCD     1      20.190   5.660  13.190  1.00  0.00            
ATOM     54  H26 GCD     1      19.820   5.080  12.330  1.00  0.00            
ATOM     55  O13 GCD     1      21.310   6.410  12.690  1.00  0.00            
ATOM     56  C17 GCD     1      22.040   7.290  13.600  1.00  0.00            
ATOM     57  H27 GCD     1      21.400   8.060  14.050  1.00  0.00            
ATOM     58  C18 GCD     1      23.240   7.910  12.840  1.00  0.00            
ATOM     59  H28 GCD     1      23.800   7.080  12.380  1.00  0.00            
ATOM     60  H29 GCD     1      23.980   8.540  13.350  1.00  0.00            
ATOM     61  O14 GCD     1      22.800   8.720  11.720  1.00  0.00            
ATOM     62  H30 GCD     1      23.440   8.690  10.990  1.00  0.00            
ATOM     63  O15 GCD     1      19.250   6.640  13.620  1.00  0.00            
ATOM     64  C19 GCD     1      17.820   6.450  13.340  1.00  0.00            
ATOM     65  H31 GCD     1      17.590   5.480  12.900  1.00  0.00            
ATOM     66  C20 GCD     1      17.050   6.610  14.680  1.00  0.00            
ATOM     67  H32 GCD     1      17.420   7.460  15.280  1.00  0.00            
ATOM     68  O16 GCD     1      17.100   5.470  15.620  1.00  0.00            
ATOM     69  H33 GCD     1      17.020   4.640  15.120  1.00  0.00            
ATOM     70  C21 GCD     1      15.550   6.980  14.390  1.00  0.00            
ATOM     71  H34 GCD     1      15.120   6.170  13.790  1.00  0.00            
ATOM     72  O17 GCD     1      14.790   7.150  15.600  1.00  0.00            
ATOM     73  H35 GCD     1      14.840   8.070  15.900  1.00  0.00            
ATOM     74  C22 GCD     1      15.430   8.150  13.460  1.00  0.00            
ATOM     75  H36 GCD     1      14.420   8.360  13.100  1.00  0.00            
ATOM     76  O18 GCD     1      16.210   7.820  12.280  1.00  0.00            
ATOM     77  C23 GCD     1      17.600   7.670  12.430  1.00  0.00            
ATOM     78  H37 GCD     1      18.050   8.570  12.860  1.00  0.00            
ATOM     79  C24 GCD     1      18.250   7.370  11.080  1.00  0.00            
ATOM     80  H38 GCD     1      19.340   7.270  11.100  1.00  0.00            
ATOM     81  H39 GCD     1      17.960   8.160  10.380  1.00  0.00            
ATOM     82  O19 GCD     1      17.780   6.150  10.550  1.00  0.00            
ATOM     83  H40 GCD     1      18.400   6.010   9.830  1.00  0.00            
ATOM     84  O20 GCD     1      15.970   9.290  14.110  1.00  0.00            
ATOM     85  C25 GCD     1      15.030  10.310  14.240  1.00  0.00            
ATOM     86  H41 GCD     1      14.020   9.890  14.160  1.00  0.00            
ATOM     87  C26 GCD     1      15.020  10.840  15.680  1.00  0.00            
ATOM     88  H42 GCD     1      16.000  11.300  15.850  1.00  0.00            
ATOM     89  O21 GCD     1      14.770   9.770  16.520  1.00  0.00            
ATOM     90  H43 GCD     1      14.450  10.090  17.370  1.00  0.00            
ATOM     91  C27 GCD     1      13.970  11.950  15.800  1.00  0.00            
ATOM     92  H44 GCD     1      13.040  11.470  15.460  1.00  0.00            
ATOM     93  O22 GCD     1      13.900  12.500  17.180  1.00  0.00            
ATOM     94  H45 GCD     1      13.570  11.790  17.750  1.00  0.00            
ATOM     95  C28 GCD     1      14.250  12.980  14.780  1.00  0.00            
ATOM     96  H46 GCD     1      13.450  13.720  14.880  1.00  0.00            
ATOM     97  O23 GCD     1      14.130  12.380  13.470  1.00  0.00            
ATOM     98  C29 GCD     1      15.230  11.500  13.150  1.00  0.00            
ATOM     99  H47 GCD     1      16.100  12.120  13.400  1.00  0.00            
ATOM    100  C30 GCD     1      15.210  11.030  11.730  1.00  0.00            
ATOM    101  H48 GCD     1      14.200  10.620  11.590  1.00  0.00            
ATOM    102  H49 GCD     1      16.030  10.350  11.470  1.00  0.00            
ATOM    103  O24 GCD     1      15.370  12.140  10.890  1.00  0.00            
ATOM    104  H50 GCD     1      14.690  12.760  11.190  1.00  0.00            
ATOM    105  O25 GCD     1      15.550  13.610  15.000  1.00  0.00            
ATOM    106  C31 GCD     1      15.600  15.020  14.870  1.00  0.00            
ATOM    107  H51 GCD     1      14.660  15.300  14.380  1.00  0.00            
ATOM    108  C32 GCD     1      15.660  15.620  16.240  1.00  0.00            
ATOM    109  H52 GCD     1      16.590  15.290  16.730  1.00  0.00            
ATOM    110  O26 GCD     1      14.470  15.250  17.060  1.00  0.00            
ATOM    111  H53 GCD     1      14.460  14.290  16.980  1.00  0.00            
ATOM    112  C33 GCD     1      15.830  17.210  16.080  1.00  0.00            
ATOM    113  H54 GCD     1      15.030  17.540  15.400  1.00  0.00            
ATOM    114  O27 GCD     1      15.980  17.950  17.340  1.00  0.00            
ATOM    115  H55 GCD     1      16.830  17.690  17.710  1.00  0.00            
ATOM    116  C34 GCD     1      17.150  17.420  15.280  1.00  0.00            
ATOM    117  H56 GCD     1      17.210  18.470  14.980  1.00  0.00            
ATOM    118  O28 GCD     1      17.100  16.790  14.000  1.00  0.00            
ATOM    119  C35 GCD     1      16.820  15.380  14.000  1.00  0.00            
ATOM    120  H57 GCD     1      17.730  14.880  14.350  1.00  0.00            
ATOM    121  C36 GCD     1      16.670  14.990  12.540  1.00  0.00            
ATOM    122  H58 GCD     1      16.740  13.900  12.540  1.00  0.00            
ATOM    123  H59 GCD     1      17.510  15.320  11.920  1.00  0.00            
ATOM    124  O29 GCD     1      15.370  15.490  11.970  1.00  0.00            
ATOM    125  H60 GCD     1      15.370  16.450  12.050  1.00  0.00            
ATOM    126  O30 GCD     1      18.260  17.040  16.030  1.00  0.00            
ATOM    127  C37 GCD     1      19.030  17.930  16.750  1.00  0.00            
ATOM    128  H61 GCD     1      18.470  18.870  16.900  1.00  0.00            
ATOM    129  C38 GCD     1      19.340  17.270  18.130  1.00  0.00            
ATOM    130  H62 GCD     1      19.710  16.250  17.980  1.00  0.00            
ATOM    131  O31 GCD     1      18.120  17.100  18.920  1.00  0.00            
ATOM    132  H63 GCD     1      18.480  16.540  19.620  1.00  0.00            
ATOM    133  C39 GCD     1      20.340  18.200  18.920  1.00  0.00            
ATOM    134  H64 GCD     1      19.860  19.170  19.100  1.00  0.00            
ATOM    135  O32 GCD     1      20.700  17.650  20.250  1.00  0.00            
ATOM    136  H65 GCD     1      21.530  17.150  20.170  1.00  0.00            
ATOM    137  C40 GCD     1      21.620  18.410  18.150  1.00  0.00            
ATOM    138  H66 GCD     1      22.250  19.210  18.550  1.00  0.00            
ATOM    139  O33 GCD     1      21.220  18.980  16.870  1.00  0.00            
ATOM    140  C41 GCD     1      20.380  18.200  16.050  1.00  0.00            
ATOM    141  H67 GCD     1      20.910  17.250  15.950  1.00  0.00            
ATOM    142  C42 GCD     1      20.150  18.890  14.710  1.00  0.00            
ATOM    143  H68 GCD     1      19.680  18.150  14.040  1.00  0.00            
ATOM    144  H69 GCD     1      21.110  19.110  14.230  1.00  0.00            
ATOM    145  O34 GCD     1      19.380  20.080  14.850  1.00  0.00            
ATOM    146  H70 GCD     1      20.000  20.810  14.710  1.00  0.00            
ATOM    147  O35 GCD     1      22.370  17.170  17.990  1.00  0.00            
ATOM    148  C43 GCD     1      23.770  17.250  17.980  1.00  0.00            
ATOM    149  H71 GCD     1      24.200  18.260  18.100  1.00  0.00            
ATOM    150  C44 GCD     1      24.380  16.510  19.150  1.00  0.00            
ATOM    151  H72 GCD     1      23.960  15.500  19.100  1.00  0.00            
ATOM    152  O36 GCD     1      23.940  17.210  20.350  1.00  0.00            
ATOM    153  H73 GCD     1      24.370  16.750  21.080  1.00  0.00            
ATOM    154  C45 GCD     1      25.870  16.480  18.990  1.00  0.00            
ATOM    155  H74 GCD     1      26.210  17.510  18.880  1.00  0.00            
ATOM    156  O37 GCD     1      26.590  15.820  20.100  1.00  0.00            
ATOM    157  H75 GCD     1      26.320  14.900  20.070  1.00  0.00            
ATOM    158  C46 GCD     1      26.270  15.850  17.630  1.00  0.00            
ATOM    159  H76 GCD     1      27.360  15.770  17.660  1.00  0.00
[truncated: 2,021,317 more chars]
