# Supplementary material for: Achieving Chemical Accuracy in Cyclodextrin Host–Guest Binding via Integrative Atomistic Modelling
Source: Adv Sci (Weinh). 2025 Dec 14;13(10):e19782. doi: 10.1002/advs.202519782 (PMC12915143; doi:10.1002/advs.202519782)
Supplement: Supplementary file 1 — Supporting Information [file ADVS-13-e19782-s003.zip › all_poses/GCD.DU7.pdb]

MODEL        1
ATOM      1  H1  GCD     1      14.360  17.160  27.910  1.00  0.00            
ATOM      2  O1  GCD     1      13.720  17.800  27.570  1.00  0.00            
ATOM      3  C1  GCD     1      12.930  17.390  26.450  1.00  0.00            
ATOM      4  H2  GCD     1      11.920  17.790  26.570  1.00  0.00            
ATOM      5  H3  GCD     1      13.300  17.700  25.460  1.00  0.00            
ATOM      6  C2  GCD     1      12.840  15.870  26.350  1.00  0.00            
ATOM      7  H4  GCD     1      13.840  15.450  26.180  1.00  0.00            
ATOM      8  C3  GCD     1      11.860  15.470  25.180  1.00  0.00            
ATOM      9  H5  GCD     1      10.910  16.010  25.220  1.00  0.00            
ATOM     10  C4  GCD     1      11.670  13.940  25.210  1.00  0.00            
ATOM     11  H6  GCD     1      12.640  13.460  24.990  1.00  0.00            
ATOM     12  O2  GCD     1      10.740  13.610  24.200  1.00  0.00            
ATOM     13  H7  GCD     1      10.890  12.710  23.880  1.00  0.00            
ATOM     14  C5  GCD     1      11.270  13.500  26.640  1.00  0.00            
ATOM     15  H8  GCD     1      10.230  13.840  26.720  1.00  0.00            
ATOM     16  O3  GCD     1      11.220  12.040  26.590  1.00  0.00            
ATOM     17  H9  GCD     1      10.390  11.810  26.150  1.00  0.00            
ATOM     18  C6  GCD     1      12.160  13.990  27.760  1.00  0.00            
ATOM     19  O4  GCD     1      12.220  15.370  27.560  1.00  0.00            
ATOM     20  H10 GCD     1      11.720  13.930  28.760  1.00  0.00            
ATOM     21  O5  GCD     1      13.470  13.470  27.800  1.00  0.00            
ATOM     22  C7  GCD     1      13.990  13.370  29.100  1.00  0.00            
ATOM     23  H11 GCD     1      13.480  14.040  29.810  1.00  0.00            
ATOM     24  C8  GCD     1      13.700  11.920  29.620  1.00  0.00            
ATOM     25  H12 GCD     1      14.240  11.180  29.030  1.00  0.00            
ATOM     26  O6  GCD     1      12.290  11.570  29.670  1.00  0.00            
ATOM     27  H13 GCD     1      12.220  10.750  29.180  1.00  0.00            
ATOM     28  C9  GCD     1      14.380  11.690  30.930  1.00  0.00            
ATOM     29  H14 GCD     1      14.000  12.420  31.660  1.00  0.00            
ATOM     30  O7  GCD     1      14.190  10.330  31.440  1.00  0.00            
ATOM     31  H15 GCD     1      15.050   9.990  31.700  1.00  0.00            
ATOM     32  C10 GCD     1      15.810  12.070  30.780  1.00  0.00            
ATOM     33  H16 GCD     1      16.210  11.980  31.790  1.00  0.00            
ATOM     34  O8  GCD     1      15.930  13.430  30.430  1.00  0.00            
ATOM     35  C11 GCD     1      15.460  13.710  29.110  1.00  0.00            
ATOM     36  H17 GCD     1      16.030  13.110  28.400  1.00  0.00            
ATOM     37  C12 GCD     1      15.710  15.160  28.640  1.00  0.00            
ATOM     38  H18 GCD     1      15.520  15.290  27.570  1.00  0.00            
ATOM     39  H19 GCD     1      16.780  15.320  28.820  1.00  0.00            
ATOM     40  O9  GCD     1      14.980  16.160  29.340  1.00  0.00            
ATOM     41  H20 GCD     1      14.300  15.650  29.790  1.00  0.00            
ATOM     42  O10 GCD     1      16.570  11.330  29.790  1.00  0.00            
ATOM     43  C13 GCD     1      17.820  10.860  30.310  1.00  0.00            
ATOM     44  H21 GCD     1      18.170  11.400  31.210  1.00  0.00            
ATOM     45  C14 GCD     1      17.590   9.370  30.570  1.00  0.00            
ATOM     46  H22 GCD     1      17.070   8.940  29.710  1.00  0.00            
ATOM     47  O11 GCD     1      16.730   9.190  31.760  1.00  0.00            
ATOM     48  H23 GCD     1      17.300   9.680  32.370  1.00  0.00            
ATOM     49  C15 GCD     1      18.950   8.580  30.710  1.00  0.00            
ATOM     50  H24 GCD     1      19.380   8.870  31.680  1.00  0.00            
ATOM     51  O12 GCD     1      18.570   7.170  30.710  1.00  0.00            
ATOM     52  H25 GCD     1      18.310   6.860  29.840  1.00  0.00            
ATOM     53  C16 GCD     1      20.010   8.990  29.680  1.00  0.00            
ATOM     54  H26 GCD     1      21.020   8.580  29.670  1.00  0.00            
ATOM     55  O13 GCD     1      20.090  10.410  29.660  1.00  0.00            
ATOM     56  C17 GCD     1      18.930  11.160  29.310  1.00  0.00            
ATOM     57  H27 GCD     1      18.530  10.860  28.340  1.00  0.00            
ATOM     58  C18 GCD     1      19.380  12.560  29.280  1.00  0.00            
ATOM     59  H28 GCD     1      19.810  12.790  30.260  1.00  0.00            
ATOM     60  H29 GCD     1      18.470  13.160  29.350  1.00  0.00            
ATOM     61  O14 GCD     1      20.290  12.810  28.260  1.00  0.00            
ATOM     62  H30 GCD     1      20.830  13.460  28.740  1.00  0.00            
ATOM     63  O15 GCD     1      19.510   8.640  28.450  1.00  0.00            
ATOM     64  C19 GCD     1      19.930   7.410  27.780  1.00  0.00            
ATOM     65  H31 GCD     1      20.170   6.750  28.620  1.00  0.00            
ATOM     66  C20 GCD     1      18.670   6.870  27.100  1.00  0.00            
ATOM     67  H32 GCD     1      18.190   7.620  26.460  1.00  0.00            
ATOM     68  O16 GCD     1      17.770   6.420  28.180  1.00  0.00            
ATOM     69  H33 GCD     1      16.920   6.310  27.730  1.00  0.00            
ATOM     70  C21 GCD     1      18.950   5.640  26.240  1.00  0.00            
ATOM     71  H34 GCD     1      19.340   4.870  26.920  1.00  0.00            
ATOM     72  O17 GCD     1      17.760   5.130  25.660  1.00  0.00            
ATOM     73  H35 GCD     1      18.070   4.300  25.280  1.00  0.00            
ATOM     74  C22 GCD     1      19.970   6.040  25.160  1.00  0.00            
ATOM     75  H36 GCD     1      20.230   5.210  24.500  1.00  0.00            
ATOM     76  O18 GCD     1      21.100   6.590  25.840  1.00  0.00            
ATOM     77  C23 GCD     1      21.010   7.680  26.730  1.00  0.00            
ATOM     78  H37 GCD     1      20.700   8.630  26.280  1.00  0.00            
ATOM     79  C24 GCD     1      22.340   7.930  27.330  1.00  0.00            
ATOM     80  H38 GCD     1      22.750   7.140  27.970  1.00  0.00            
ATOM     81  H39 GCD     1      22.210   8.770  28.030  1.00  0.00            
ATOM     82  O19 GCD     1      23.290   8.350  26.340  1.00  0.00            
ATOM     83  H40 GCD     1      24.190   8.440  26.690  1.00  0.00            
ATOM     84  O20 GCD     1      19.450   7.050  24.360  1.00  0.00            
ATOM     85  C25 GCD     1      19.780   7.080  22.930  1.00  0.00            
ATOM     86  H41 GCD     1      20.480   6.250  22.760  1.00  0.00            
ATOM     87  C26 GCD     1      18.570   6.850  22.030  1.00  0.00            
ATOM     88  H42 GCD     1      17.960   7.740  22.200  1.00  0.00            
ATOM     89  O21 GCD     1      17.850   5.690  22.450  1.00  0.00            
ATOM     90  H43 GCD     1      17.670   5.900  23.370  1.00  0.00            
ATOM     91  C27 GCD     1      18.900   6.820  20.540  1.00  0.00            
ATOM     92  H44 GCD     1      19.570   5.950  20.460  1.00  0.00            
ATOM     93  O22 GCD     1      17.770   6.710  19.610  1.00  0.00            
ATOM     94  H45 GCD     1      17.190   5.990  19.890  1.00  0.00            
ATOM     95  C28 GCD     1      19.700   8.100  20.210  1.00  0.00            
ATOM     96  H46 GCD     1      20.320   7.870  19.340  1.00  0.00            
ATOM     97  O23 GCD     1      20.740   8.320  21.150  1.00  0.00            
ATOM     98  C29 GCD     1      20.420   8.440  22.540  1.00  0.00            
ATOM     99  H47 GCD     1      19.860   9.360  22.720  1.00  0.00            
ATOM    100  C30 GCD     1      21.780   8.650  23.330  1.00  0.00            
ATOM    101  H48 GCD     1      22.460   7.810  23.150  1.00  0.00            
ATOM    102  H49 GCD     1      21.580   8.630  24.410  1.00  0.00            
ATOM    103  O24 GCD     1      22.330   9.930  22.950  1.00  0.00            
ATOM    104  H50 GCD     1      21.670  10.630  23.000  1.00  0.00            
ATOM    105  O25 GCD     1      18.900   9.320  20.070  1.00  0.00            
ATOM    106  C31 GCD     1      19.290  10.090  18.930  1.00  0.00            
ATOM    107  H51 GCD     1      20.290   9.830  18.550  1.00  0.00            
ATOM    108  C32 GCD     1      18.230   9.910  17.870  1.00  0.00            
ATOM    109  H52 GCD     1      17.270  10.060  18.370  1.00  0.00            
ATOM    110  O26 GCD     1      18.280   8.580  17.330  1.00  0.00            
ATOM    111  H53 GCD     1      18.030   7.980  18.050  1.00  0.00            
ATOM    112  C33 GCD     1      18.240  10.940  16.790  1.00  0.00            
ATOM    113  H54 GCD     1      19.130  10.720  16.180  1.00  0.00            
ATOM    114  O27 GCD     1      17.120  10.700  15.840  1.00  0.00            
ATOM    115  H55 GCD     1      17.280  11.180  15.010  1.00  0.00            
ATOM    116  C34 GCD     1      18.270  12.340  17.460  1.00  0.00            
ATOM    117  H56 GCD     1      18.320  13.050  16.630  1.00  0.00            
ATOM    118  O28 GCD     1      19.470  12.330  18.240  1.00  0.00            
ATOM    119  C35 GCD     1      19.440  11.510  19.390  1.00  0.00            
ATOM    120  H57 GCD     1      18.570  11.890  19.940  1.00  0.00            
ATOM    121  C36 GCD     1      20.720  11.510  20.210  1.00  0.00            
ATOM    122  H58 GCD     1      21.540  11.210  19.550  1.00  0.00            
ATOM    123  H59 GCD     1      20.730  10.790  21.040  1.00  0.00            
ATOM    124  O29 GCD     1      21.040  12.780  20.800  1.00  0.00            
ATOM    125  H60 GCD     1      20.200  12.970  21.230  1.00  0.00            
ATOM    126  O30 GCD     1      17.110  12.630  18.240  1.00  0.00            
ATOM    127  C37 GCD     1      16.300  13.740  17.770  1.00  0.00            
ATOM    128  H61 GCD     1      16.250  13.820  16.670  1.00  0.00            
ATOM    129  C38 GCD     1      14.840  13.290  17.930  1.00  0.00            
ATOM    130  H62 GCD     1      14.650  13.030  18.980  1.00  0.00            
ATOM    131  O31 GCD     1      14.480  12.150  17.150  1.00  0.00            
ATOM    132  H63 GCD     1      15.330  11.710  17.180  1.00  0.00            
ATOM    133  C39 GCD     1      13.970  14.410  17.600  1.00  0.00            
ATOM    134  H64 GCD     1      14.190  14.740  16.570  1.00  0.00            
ATOM    135  O32 GCD     1      12.580  14.090  17.700  1.00  0.00            
ATOM    136  H65 GCD     1      12.340  14.010  18.630  1.00  0.00            
ATOM    137  C40 GCD     1      14.280  15.580  18.510  1.00  0.00            
ATOM    138  H66 GCD     1      13.610  16.410  18.250  1.00  0.00            
ATOM    139  O33 GCD     1      15.620  16.030  18.270  1.00  0.00            
ATOM    140  C41 GCD     1      16.590  15.020  18.570  1.00  0.00            
ATOM    141  H67 GCD     1      16.630  14.720  19.630  1.00  0.00            
ATOM    142  C42 GCD     1      18.030  15.550  18.180  1.00  0.00            
ATOM    143  H68 GCD     1      18.780  15.020  18.780  1.00  0.00            
ATOM    144  H69 GCD     1      18.120  16.580  18.560  1.00  0.00            
ATOM    145  O34 GCD     1      18.310  15.490  16.770  1.00  0.00            
ATOM    146  H70 GCD     1      17.490  15.890  16.470  1.00  0.00            
ATOM    147  O35 GCD     1      14.030  15.260  19.890  1.00  0.00            
ATOM    148  C43 GCD     1      13.310  16.260  20.550  1.00  0.00            
ATOM    149  H71 GCD     1      13.070  17.110  19.900  1.00  0.00            
ATOM    150  C44 GCD     1      12.000  15.620  20.980  1.00  0.00            
ATOM    151  H72 GCD     1      12.020  14.700  21.580  1.00  0.00            
ATOM    152  O36 GCD     1      11.210  15.390  19.790  1.00  0.00            
ATOM    153  H73 GCD     1      10.410  14.900  20.010  1.00  0.00            
ATOM    154  C45 GCD     1      11.330  16.570  21.950  1.00  0.00            
ATOM    155  H74 GCD     1      11.170  17.480  21.360  1.00  0.00            
ATOM    156  O37 GCD     1      10.100  15.970  22.350  1.00  0.00            
ATOM    157  H75 GCD     1      10.260  15.220  22.930  1.00  0.00            
ATOM    158  C46 GCD     1      12.200  16.950  23.180  1.00  0.00            
ATOM    159  H76 GCD     1      11.610  17.640  23.790  1.00  0.00            
ATOM    160  O38 GCD     1      12.500  15.720  23.910  1.00  0.00            
ATOM    161  O39 GCD     1      13.380  17.590  22.630  1.00  0.00            
ATOM    162  C47 GCD     1      14.110  16.680  21.740  1.00  0.00            
ATOM    163  H77 GCD     1      14.440  15.840  22.360  1.00  0.00            
ATOM    164  C48 GCD     1      15.290  17.490  21.230  1.00  0.00            
ATOM    165  H78 GCD     1      14.890  18.160  20.450  1.00  0.00            
ATOM    166  H79 GCD     1      16.040  16.880  20.720  1.00  0.00            
ATOM    167  O40 GCD     1      16.040  18.080  22.300  1.00  0.00            
ATOM    168  H80 GCD     1      15.480  18.590  22.880  1.00  0.00            
ATOM    169  C1  DU7     2      14.290   7.990  18.870  1.00  0.00            
ATOM    170  N1  DU7     2      13.560   9.210  19.350  1.00  0.00            
ATOM    171  C2  DU7     2      12.130   9.230  18.910  1.00  0.00            
ATOM    172  C3  DU7     2      14.050  10.150  20.280  1.00  0.00            
ATOM    173  C4  DU7     2      13.300  11.210  20.800  1.00  0.00            
ATOM    174  C5  DU7     2      13.860  12.220  21.620  1.00  0.00            
ATOM    175  C6  DU7     2      15.240  12.160  21.980  1.00  0.00            
ATOM    176  N2  DU7     2      15.850  13.230  22.760  1.00  0.00            
ATOM    177  N3  DU7     2      15.990  12.840  24.020  1.00  0.00            
ATOM    178  C7  DU7     2      16.590  13.890  24.850  1.00  0.00            
ATOM    179  C8  DU7     2      17.780  13.590  25.570  1.00  0.00            
ATOM    180  C9  DU7     2      18.480  14.670  26.120  1.00  0.00            
ATOM    181  C10 DU7     2      18.030  15.990  26.080  1.00  0.00            
ATOM    182  S1  DU7     2      19.070  17.270  26.810  1.00  0.00            
ATOM    183  O1  DU7     2      19.760  17.630  25.580  1.00  0.00            
ATOM    184  O2  DU7     2      19.860  16.580  27.760  1.00  0.00            
ATOM    185  O3  DU7     2      18.130  18.220  27.370  1.00  0.00            
ATOM    186  C11 DU7     2      16.760  16.270  25.480  1.00  0.00            
ATOM    187  C12 DU7     2      16.100  15.210  24.860  1.00  0.00            
ATOM    188  C13 DU7     2      16.000  11.080  21.530  1.00  0.00            
ATOM    189  C14 DU7     2      15.420  10.120  20.670  1.00  0.00            
ATOM    190  H1  DU7     2      15.190   8.210  18.280  1.00  0.00            
ATOM    191  H2  DU7     2      14.360   7.280  19.710  1.00  0.00            
ATOM    192  H3  DU7     2      13.650   7.550  18.110  1.00  0.00            
ATOM    193  H4  DU7     2      11.830  10.240  18.610  1.00  0.00            
ATOM    194  H5  DU7     2      11.970   8.660  17.990  1.00  0.00            
ATOM    195  H6  DU7     2      11.430   8.880  19.680  1.00  0.00            
ATOM    196  H7  DU7     2      12.320  11.460  20.410  1.00  0.00            
ATOM    197  H8  DU7     2      13.240  13.060  21.930  1.00  0.00            
ATOM    198  H9  DU7     2      18.190  12.590  25.610  1.00  0.00            
ATOM    199  H10 DU7     2      19.390  14.420  26.650  1.00  0.00            
ATOM    200  H11 DU7     2      16.320  17.260  25.500  1.00  0.00            
ATOM    201  H12 DU7     2      15.250  15.470  24.250  1.00  0.00            
ATOM    202  H13 DU7     2      17.070  11.060  21.730  1.00  0.00            
ATOM    203  H14 DU7     2      16.110   9.340  20.340  1.00  0.00            
TER
ENDMDL
MODEL        1
ATOM      1  H1  GCD     1      16.150  17.020  27.680  1.00  0.00            
ATOM      2  O1  GCD     1      16.760  17.660  27.290  1.00  0.00            
ATOM      3  C1  GCD     1      16.790  17.410  25.870  1.00  0.00            
ATOM      4  H2  GCD     1      16.100  18.110  25.370  1.00  0.00            
ATOM      5  H3  GCD     1      17.800  17.330  25.460  1.00  0.00            
ATOM      6  C2  GCD     1      16.120  16.070  25.720  1.00  0.00            
ATOM      7  H4  GCD     1      16.870  15.320  26.010  1.00  0.00            
ATOM      8  C3  GCD     1      15.630  15.830  24.310  1.00  0.00            
ATOM      9  H5  GCD     1      14.910  16.630  24.060  1.00  0.00            
ATOM     10  C4  GCD     1      14.820  14.550  24.170  1.00  0.00            
ATOM     11  H6  GCD     1      15.400  13.680  24.480  1.00  0.00            
ATOM     12  O2  GCD     1      14.300  14.370  22.820  1.00  0.00            
ATOM     13  H7  GCD     1      14.110  13.420  22.790  1.00  0.00            
ATOM     14  C5  GCD     1      13.660  14.700  25.210  1.00  0.00            
ATOM     15  H8  GCD     1      12.990  15.540  24.960  1.00  0.00            
ATOM     16  O3  GCD     1      12.900  13.380  25.240  1.00  0.00            
ATOM     17  H9  GCD     1      13.110  13.060  26.130  1.00  0.00            
ATOM     18  C6  GCD     1      14.200  14.870  26.590  1.00  0.00            
ATOM     19  O4  GCD     1      15.020  16.060  26.670  1.00  0.00            
ATOM     20  H10 GCD     1      13.370  15.040  27.290  1.00  0.00            
ATOM     21  O5  GCD     1      14.940  13.780  27.040  1.00  0.00            
ATOM     22  C7  GCD     1      14.770  13.330  28.400  1.00  0.00            
ATOM     23  H11 GCD     1      14.070  14.010  28.890  1.00  0.00            
ATOM     24  C8  GCD     1      14.160  11.940  28.370  1.00  0.00            
ATOM     25  H12 GCD     1      14.740  11.300  27.690  1.00  0.00            
ATOM     26  O6  GCD     1      12.810  11.990  27.910  1.00  0.00            
ATOM     27  H13 GCD     1      12.290  11.230  28.190  1.00  0.00            
ATOM     28  C9  GCD     1      14.220  11.300  29.780  1.00  0.00            
ATOM     29  H14 GCD     1      13.660  11.970  30.450  1.00  0.00            
ATOM     30  O7  GCD     1      13.610   9.960  29.710  1.00  0.00            
ATOM     31  H15 GCD     1      14.230   9.280  29.420  1.00  0.00            
ATOM     32  C10 GCD     1      15.650  11.240  30.340  1.00  0.00            
ATOM     33  H16 GCD     1      15.610  10.790  31.330  1.00  0.00            
ATOM     34  O8  GCD     1      16.110  12.550  30.340  1.00  0.00            
ATOM     35  C11 GCD     1      16.080  13.330  29.120  1.00  0.00            
ATOM     36  H17 GCD     1      16.880  12.980  28.450  1.00  0.00            
ATOM     37  C12 GCD     1      16.450  14.850  29.480  1.00  0.00            
ATOM     38  H18 GCD     1      16.830  15.430  28.640  1.00  0.00            
ATOM     39  H19 GCD     1      17.210  14.840  30.270  1.00  0.00            
ATOM     40  O9  GCD     1      15.390  15.640  30.030  1.00  0.00            
ATOM     41  H20 GCD     1      15.710  16.540  30.170  1.00  0.00            
ATOM     42  O10 GCD     1      16.420  10.360  29.360  1.00  0.00            
ATOM     43  C13 GCD     1      17.300   9.420  29.960  1.00  0.00            
ATOM     44  H21 GCD     1      17.280   9.590  31.050  1.00  0.00            
ATOM     45  C14 GCD     1      16.710   8.060  29.620  1.00  0.00            
ATOM     46  H22 GCD     1      16.590   8.080  28.530  1.00  0.00            
ATOM     47  O11 GCD     1      15.460   7.860  30.200  1.00  0.00            
ATOM     48  H23 GCD     1      15.040   7.220  29.620  1.00  0.00            
ATOM     49  C15 GCD     1      17.620   6.890  29.970  1.00  0.00            
ATOM     50  H24 GCD     1      17.630   6.860  31.060  1.00  0.00            
ATOM     51  O12 GCD     1      17.110   5.640  29.530  1.00  0.00            
ATOM     52  H25 GCD     1      17.140   5.700  28.570  1.00  0.00            
ATOM     53  C16 GCD     1      19.020   7.080  29.360  1.00  0.00            
ATOM     54  H26 GCD     1      19.740   6.340  29.710  1.00  0.00            
ATOM     55  O13 GCD     1      19.500   8.390  29.770  1.00  0.00            
ATOM     56  C17 GCD     1      18.690   9.570  29.480  1.00  0.00            
ATOM     57  H27 GCD     1      18.620   9.720  28.400  1.00  0.00            
ATOM     58  C18 GCD     1      19.330  10.850  30.000  1.00  0.00            
ATOM     59  H28 GCD     1      19.310  10.690  31.080  1.00  0.00            
ATOM     60  H29 GCD     1      18.750  11.720  29.660  1.00  0.00            
ATOM     61  O14 GCD     1      20.630  11.000  29.350  1.00  0.00            
ATOM     62  H30 GCD     1      21.080  11.770  29.710  1.00  0.00            
ATOM     63  O15 GCD     1      18.990   7.060  27.930  1.00  0.00            
ATOM     64  C19 GCD     1      19.260   5.890  27.240  1.00  0.00            
ATOM     65  H31 GCD     1      19.240   5.040  27.930  1.00  0.00            
ATOM     66  C20 GCD     1      18.100   5.610  26.230  1.00  0.00            
ATOM     67  H32 GCD     1      18.050   6.530  25.640  1.00  0.00            
ATOM     68  O16 GCD     1      16.800   5.470  26.870  1.00  0.00            
ATOM     69  H33 GCD     1      16.130   5.750  26.220  1.00  0.00            
ATOM     70  C21 GCD     1      18.290   4.440  25.340  1.00  0.00            
ATOM     71  H34 GCD     1      18.010   3.540  25.910  1.00  0.00            
ATOM     72  O17 GCD     1      17.340   4.380  24.270  1.00  0.00            
ATOM     73  H35 GCD     1      17.690   4.990  23.610  1.00  0.00            
ATOM     74  C22 GCD     1      19.730   4.480  24.790  1.00  0.00            
ATOM     75  H36 GCD     1      20.020   3.590  24.230  1.00  0.00            
ATOM     76  O18 GCD     1      20.770   4.720  25.710  1.00  0.00            
ATOM     77  C23 GCD     1      20.590   5.900  26.520  1.00  0.00            
ATOM     78  H37 GCD     1      20.630   6.700  25.770  1.00  0.00            
ATOM     79  C24 GCD     1      21.790   6.180  27.390  1.00  0.00            
ATOM     80  H38 GCD     1      22.030   5.290  27.990  1.00  0.00            
ATOM     81  H39 GCD     1      21.670   7.020  28.090  1.00  0.00            
ATOM     82  O19 GCD     1      22.850   6.600  26.480  1.00  0.00            
ATOM     83  H40 GCD     1      23.470   7.220  26.890  1.00  0.00            
ATOM     84  O20 GCD     1      19.670   5.480  23.810  1.00  0.00            
ATOM     85  C25 GCD     1      20.170   5.140  22.530  1.00  0.00            
ATOM     86  H41 GCD     1      20.310   4.050  22.490  1.00  0.00            
ATOM     87  C26 GCD     1      19.110   5.490  21.450  1.00  0.00            
ATOM     88  H42 GCD     1      18.790   6.530  21.610  1.00  0.00            
ATOM     89  O21 GCD     1      17.950   4.580  21.590  1.00  0.00            
ATOM     90  H43 GCD     1      18.250   3.740  21.220  1.00  0.00            
ATOM     91  C27 GCD     1      19.610   5.350  19.990  1.00  0.00            
ATOM     92  H44 GCD     1      19.890   4.300  19.870  1.00  0.00            
ATOM     93  O22 GCD     1      18.640   5.740  19.010  1.00  0.00            
ATOM     94  H45 GCD     1      17.880   5.140  19.030  1.00  0.00            
ATOM     95  C28 GCD     1      20.940   6.130  19.830  1.00  0.00            
ATOM     96  H46 GCD     1      21.250   5.910  18.810  1.00  0.00            
ATOM     97  O23 GCD     1      21.860   5.800  20.860  1.00  0.00            
ATOM     98  C29 GCD     1      21.390   6.070  22.170  1.00  0.00            
ATOM     99  H47 GCD     1      21.120   7.120  22.310  1.00  0.00            
ATOM    100  C30 GCD     1      22.540   5.750  23.010  1.00  0.00            
ATOM    101  H48 GCD     1      22.770   4.680  22.920  1.00  0.00            
ATOM    102  H49 GCD     1      22.370   5.980  24.070  1.00  0.00            
ATOM    103  O24 GCD     1      23.650   6.600  22.790  1.00  0.00            
ATOM    104  H50 GCD     1      23.830   6.390  21.870  1.00  0.00            
ATOM    105  O25 GCD     1      20.810   7.500  19.910  1.00  0.00            
ATOM    106  C31 GCD     1      21.480   8.260  18.890  1.00  0.00            
ATOM    107  H51 GCD     1      22.220   7.550  18.500  1.00  0.00            
ATOM    108  C32 GCD     1      20.480   8.590  17.780  1.00  0.00            
ATOM    109  H52 GCD     1      19.760   9.180  18.380  1.00  0.00            
ATOM    110  O26 GCD     1      19.900   7.410  17.200  1.00  0.00            
ATOM    111  H53 GCD     1      19.290   7.000  17.830  1.00  0.00            
ATOM    112  C33 GCD     1      21.010   9.490  16.640  1.00  0.00            
ATOM    113  H54 GCD     1      21.770   8.980  16.030  1.00  0.00            
ATOM    114  O27 GCD     1      19.970   9.870  15.730  1.00  0.00            
ATOM    115  H55 GCD     1      19.490  10.590  16.150  1.00  0.00            
ATOM    116  C34 GCD     1      21.750  10.690  17.230  1.00  0.00            
ATOM    117  H56 GCD     1      22.280  11.320  16.510  1.00  0.00            
ATOM    118  O28 GCD     1      22.680  10.200  18.180  1.00  0.00            
ATOM    119  C35 GCD     1      22.280   9.450  19.320  1.00  0.00            
ATOM    120  H57 GCD     1      21.580  10.020  19.950  1.00  0.00            
ATOM    121  C36 GCD     1      23.400   9.190  20.330  1.00  0.00            
ATOM    122  H58 GCD     1      24.270   8.770  19.800  1.00  0.00            
ATOM    123  H59 GCD     1      23.170   8.420  21.070  1.00  0.00            
ATOM    124  O29 GCD     1      23.850  10.400  20.990  1.00  0.00            
ATOM    125  H60 GCD     1      23.380  10.490  21.830  1.00  0.00            
ATOM    126  O30 GCD     1      20.780  11.500  17.900  1.00  0.00            
ATOM    127  C37 GCD     1      20.810  12.970  17.630  1.00  0.00            
ATOM    128  H61 GCD     1      21.450  13.260  16.790  1.00  0.00            
ATOM    129  C38 GCD     1      19.400  13.350  17.220  1.00  0.00            
ATOM    130  H62 GCD     1      18.640  13.080  17.960  1.00  0.00            
ATOM    131  O31 GCD     1      19.100  12.620  16.000  1.00  0.00            
ATOM    132  H63 GCD     1      19.710  12.880  15.310  1.00  0.00            
ATOM    133  C39 GCD     1      19.270  14.860  17.120  1.00  0.00            
ATOM    134  H64 GCD     1      20.000  15.220  16.390  1.00  0.00            
ATOM    135  O32 GCD     1      17.930  15.310  16.710  1.00  0.00            
ATOM    136  H65 GCD     1      17.230  14.770  17.100  1.00  0.00            
ATOM    137  C40 GCD     1      19.590  15.580  18.360  1.00  0.00            
ATOM    138  H66 GCD     1      19.530  16.670  18.270  1.00  0.00            
ATOM    139  O33 GCD     1      20.940  15.190  18.720  1.00  0.00            
ATOM    140  C41 GCD     1      21.110  13.760  18.900  1.00  0.00            
ATOM    141  H67 GCD     1      20.370  13.390  19.630  1.00  0.00            
ATOM    142  C42 GCD     1      22.490  13.350  19.480  1.00  0.00            
ATOM    143  H68 GCD     1      22.550  12.270  19.610  1.00  0.00            
ATOM    144  H69 GCD     1      22.510  13.830  20.470  1.00  0.00            
ATOM    145  O34 GCD     1      23.620  13.840  18.680  1.00  0.00            
ATOM    146  H70 GCD     1      23.540  14.750  18.380  1.00  0.00            
ATOM    147  O35 GCD     1      18.670  15.230  19.380  1.00  0.00            
ATOM    148  C43 GCD     1      18.260  16.270  20.230  1.00  0.00            
ATOM    149  H71 GCD     1      18.380  17.260  19.770  1.00  0.00            
ATOM    150  C44 GCD     1      16.790  16.050  20.400  1.00  0.00            
ATOM    151  H72 GCD     1      16.680  15.020  20.780  1.00  0.00            
ATOM    152  O36 GCD     1      16.020  16.170  19.220  1.00  0.00            
ATOM    153  H73 GCD     1      15.180  16.450  19.610  1.00  0.00            
ATOM    154  C45 GCD     1      16.260  17.110  21.400  1.00  0.00            
ATOM    155  H74 GCD     1      16.460  18.130  21.050  1.00  0.00            
ATOM    156  O37 GCD     1      14.890  16.980  21.620  1.00  0.00            
ATOM    157  H75 GCD     1      14.730  16.140  22.060  1.00  0.00            
ATOM    158  C46 GCD     1      17.060  17.020  22.700  1.00  0.00            
ATOM    159  H76 GCD     1      16.760  17.860  23.330  1.00  0.00            
ATOM    160  O38 GCD     1      16.730  15.800  23.460  1.00  0.00            
ATOM    161  O39 GCD     1      18.410  17.130  22.480  1.00  0.00            
ATOM    162  C47 GCD     1      19.000  16.200  21.600  1.00  0.00            
ATOM    163  H77 GCD     1      18.760  15.220  22.030  1.00  0.00            
ATOM    164  C48 GCD     1      20.520  16.500  21.430  1.00  0.00            
ATOM    165  H78 GCD     1      20.810  17.120  20.570  1.00  0.00            
ATOM    166  H79 GCD     1      21.010  15.510  21.400  1.00  0.00            
ATOM    167  O40 GCD     1      20.910  17.200  22.600  1.00  0.00            
ATOM    168  H80 GCD     1      20.080  17.670  22.740  1.00  0.00            
ATOM    169  C1  DU7     2      16.550   8.190  19.140  1.00  0.00            
ATOM    170  N1  DU7     2      16.710   9.650  19.230  1.00  0.00            
ATOM    171  C2  DU7     2      16.540  10.360  17.920  1.00  0.00            
ATOM    172  C3  DU7     2      16.990  10.270  20.450  1.00  0.00            
ATOM    173  C4  DU7     2      17.520  11.520  20.560  1.00  0.00            
ATOM    174  C5  DU7     2      17.740  12.120  21.790  1.00  0.00            
ATOM    175  C6  DU7     2      17.580  11.420  22.980  1.00  0.00            
ATOM    176  N2  DU7     2      17.790  12.110  24.250  1.00  0.00            
ATOM    177  N3  DU7     2      18.990  12.450  24.500  1.00  0.00            
ATOM    178  C7  DU7     2      19.280  13.390  25.540  1.00  0.00            
ATOM    179  C8  DU7     2      18.930  13.150  26.920  1.00  0.00            
ATOM    180  C9  DU7     2      19.280  14.170  27.930  1.00  0.00            
ATOM    181  C10 DU7     2      19.790  15.460  27.540  1.00  0.00            
ATOM    182  S1  DU7     2      20.210  16.780  28.730  1.00  0.00            
ATOM    183  O1  DU7     2      20.660  17.990  28.030  1.00  0.00            
ATOM    184  O2  DU7     2      21.310  16.230  29.470  1.00  0.00            
ATOM    185  O3  DU7     2      18.970  16.890  29.420  1.00  0.00            
ATOM    186  C11 DU7     2      20.020  15.640  26.160  1.00  0.00            
ATOM    187  C12 DU7     2      19.680  14.670  25.180  1.00  0.00            
ATOM    188  C13 DU7     2      16.960  10.130  22.880  1.00  0.00            
ATOM    189  C14 DU7     2      16.570   9.650  21.610  1.00  0.00            
ATOM    190  H1  DU7     2      16.380   7.890  18.100  1.00  0.00            
ATOM    191  H2  DU7     2      17.440   7.820  19.670  1.00  0.00            
ATOM    192  H3  DU7     2      15.620   7.930  19.670  1.00  0.00            
ATOM    193  H4  DU7     2      17.500  10.150  17.430  1.00  0.00            
ATOM    194  H5  DU7     2      15.660  10.010  17.370  1.00  0.00            
ATOM    195  H6  DU7     2      16.570  11.450  18.020  1.00  0.00            
ATOM    196  H7  DU7     2      17.740  12.110  19.680  1.00  0.00            
ATOM    197  H8  DU7     2      18.050  13.160  21.910  1.00  0.00            
ATOM    198  H9  DU7     2      18.580  12.170  27.240  1.00  0.00            
ATOM    199  H10 DU7     2      19.210  13.960  28.990  1.00  0.00            
ATOM    200  H11 DU7     2      20.340  16.650  25.930  1.00  0.00            
ATOM    201  H12 DU7     2      19.810  14.830  24.110  1.00  0.00            
ATOM    202  H13 DU7     2      16.850   9.560  23.800  1.00  0.00            
ATOM    203  H14 DU7     2      16.050   8.710  21.610  1.00  0.00            
TER
ENDMDL
MODEL        1
ATOM      1  H1  GCD     1      10.800  12.270  29.520  1.00  0.00            
ATOM      2  O1  GCD     1      11.320  13.080  29.440  1.00  0.00            
ATOM      3  C1  GCD     1      10.860  13.520  28.230  1.00  0.00            
ATOM      4  H2  GCD     1       9.810  13.810  28.330  1.00  0.00            
ATOM      5  H3  GCD     1      11.410  14.420  27.900  1.00  0.00            
ATOM      6  C2  GCD     1      11.070  12.300  27.210  1.00  0.00            
ATOM      7  H4  GCD     1      12.160  12.270  27.090  1.00  0.00            
ATOM      8  C3  GCD     1      10.280  12.480  25.880  1.00  0.00            
ATOM      9  H5  GCD     1       9.230  12.690  26.110  1.00  0.00            
ATOM     10  C4  GCD     1      10.520  11.230  25.020  1.00  0.00            
ATOM     11  H6  GCD     1      11.600  11.160  24.830  1.00  0.00            
ATOM     12  O2  GCD     1       9.840  11.310  23.710  1.00  0.00            
ATOM     13  H7  GCD     1       8.890  11.340  23.910  1.00  0.00            
ATOM     14  C5  GCD     1      10.070   9.980  25.720  1.00  0.00            
ATOM     15  H8  GCD     1       9.000   9.930  25.960  1.00  0.00            
ATOM     16  O3  GCD     1      10.310   8.840  24.880  1.00  0.00            
ATOM     17  H9  GCD     1      10.230   9.180  23.990  1.00  0.00            
ATOM     18  C6  GCD     1      10.790   9.890  27.050  1.00  0.00            
ATOM     19  O4  GCD     1      10.570  11.050  27.760  1.00  0.00            
ATOM     20  H10 GCD     1      10.380   9.020  27.580  1.00  0.00            
ATOM     21  O5  GCD     1      12.260   9.750  26.960  1.00  0.00            
ATOM     22  C7  GCD     1      12.910   8.710  27.660  1.00  0.00            
ATOM     23  H11 GCD     1      12.210   8.340  28.430  1.00  0.00            
ATOM     24  C8  GCD     1      13.260   7.550  26.740  1.00  0.00            
ATOM     25  H12 GCD     1      13.810   7.880  25.850  1.00  0.00            
ATOM     26  O6  GCD     1      12.040   7.000  26.210  1.00  0.00            
ATOM     27  H13 GCD     1      11.670   7.710  25.670  1.00  0.00            
ATOM     28  C9  GCD     1      13.980   6.540  27.650  1.00  0.00            
ATOM     29  H14 GCD     1      13.320   6.220  28.470  1.00  0.00            
ATOM     30  O7  GCD     1      14.330   5.390  26.890  1.00  0.00            
ATOM     31  H15 GCD     1      13.650   5.390  26.200  1.00  0.00            
ATOM     32  C10 GCD     1      15.190   7.090  28.370  1.00  0.00            
ATOM     33  H16 GCD     1      15.550   6.340  29.080  1.00  0.00            
ATOM     34  O8  GCD     1      14.670   8.190  29.070  1.00  0.00            
ATOM     35  C11 GCD     1      14.130   9.310  28.340  1.00  0.00            
ATOM     36  H17 GCD     1      14.890   9.760  27.690  1.00  0.00            
ATOM     37  C12 GCD     1      13.920  10.460  29.270  1.00  0.00            
ATOM     38  H18 GCD     1      13.570  11.320  28.690  1.00  0.00            
ATOM     39  H19 GCD     1      14.910  10.680  29.680  1.00  0.00            
ATOM     40  O9  GCD     1      12.940  10.170  30.290  1.00  0.00            
ATOM     41  H20 GCD     1      13.100  10.790  31.010  1.00  0.00            
ATOM     42  O10 GCD     1      16.150   7.580  27.440  1.00  0.00            
ATOM     43  C13 GCD     1      17.490   7.130  27.710  1.00  0.00            
ATOM     44  H21 GCD     1      17.630   6.900  28.780  1.00  0.00            
ATOM     45  C14 GCD     1      17.860   5.970  26.770  1.00  0.00            
ATOM     46  H22 GCD     1      17.580   6.240  25.740  1.00  0.00            
ATOM     47  O11 GCD     1      17.080   4.900  27.200  1.00  0.00            
ATOM     48  H23 GCD     1      16.210   5.270  26.980  1.00  0.00            
ATOM     49  C15 GCD     1      19.340   5.640  26.900  1.00  0.00            
ATOM     50  H24 GCD     1      19.550   5.250  27.910  1.00  0.00            
ATOM     51  O12 GCD     1      19.670   4.590  25.980  1.00  0.00            
ATOM     52  H25 GCD     1      20.460   4.110  26.240  1.00  0.00            
ATOM     53  C16 GCD     1      20.070   6.950  26.670  1.00  0.00            
ATOM     54  H26 GCD     1      21.130   6.850  26.910  1.00  0.00            
ATOM     55  O13 GCD     1      19.650   7.990  27.550  1.00  0.00            
ATOM     56  C17 GCD     1      18.320   8.350  27.370  1.00  0.00            
ATOM     57  H27 GCD     1      17.990   8.630  26.360  1.00  0.00            
ATOM     58  C18 GCD     1      18.040   9.570  28.300  1.00  0.00            
ATOM     59  H28 GCD     1      17.870   9.150  29.300  1.00  0.00            
ATOM     60  H29 GCD     1      17.050   9.980  28.050  1.00  0.00            
ATOM     61  O14 GCD     1      19.060  10.620  28.170  1.00  0.00            
ATOM     62  H30 GCD     1      19.780  10.370  28.760  1.00  0.00            
ATOM     63  O15 GCD     1      19.920   7.380  25.340  1.00  0.00            
ATOM     64  C19 GCD     1      20.910   6.960  24.350  1.00  0.00            
ATOM     65  H31 GCD     1      21.470   6.100  24.740  1.00  0.00            
ATOM     66  C20 GCD     1      20.070   6.670  23.080  1.00  0.00            
ATOM     67  H32 GCD     1      19.430   7.540  22.910  1.00  0.00            
ATOM     68  O16 GCD     1      19.070   5.620  23.390  1.00  0.00            
ATOM     69  H33 GCD     1      18.880   5.740  24.330  1.00  0.00            
ATOM     70  C21 GCD     1      20.840   6.380  21.880  1.00  0.00            
ATOM     71  H34 GCD     1      21.440   5.490  22.120  1.00  0.00            
ATOM     72  O17 GCD     1      19.920   6.140  20.770  1.00  0.00            
ATOM     73  H35 GCD     1      19.090   5.830  21.150  1.00  0.00            
ATOM     74  C22 GCD     1      21.860   7.510  21.650  1.00  0.00            
ATOM     75  H36 GCD     1      22.540   7.220  20.840  1.00  0.00            
ATOM     76  O18 GCD     1      22.580   7.770  22.880  1.00  0.00            
ATOM     77  C23 GCD     1      21.820   8.090  24.050  1.00  0.00            
ATOM     78  H37 GCD     1      21.270   9.000  23.780  1.00  0.00            
ATOM     79  C24 GCD     1      22.760   8.260  25.240  1.00  0.00            
ATOM     80  H38 GCD     1      23.380   7.360  25.360  1.00  0.00            
ATOM     81  H39 GCD     1      22.180   8.550  26.120  1.00  0.00            
ATOM     82  O19 GCD     1      23.680   9.220  24.810  1.00  0.00            
ATOM     83  H40 GCD     1      24.190   8.970  24.040  1.00  0.00            
ATOM     84  O20 GCD     1      21.090   8.680  21.250  1.00  0.00            
ATOM     85  C25 GCD     1      21.670   9.440  20.200  1.00  0.00            
ATOM     86  H41 GCD     1      22.640   9.070  19.840  1.00  0.00            
ATOM     87  C26 GCD     1      20.620   9.370  19.170  1.00  0.00            
ATOM     88  H42 GCD     1      19.690   9.650  19.680  1.00  0.00            
ATOM     89  O21 GCD     1      20.480   8.000  18.700  1.00  0.00            
ATOM     90  H43 GCD     1      20.210   7.430  19.430  1.00  0.00            
ATOM     91  C27 GCD     1      20.970  10.350  18.000  1.00  0.00            
ATOM     92  H44 GCD     1      21.970  10.080  17.640  1.00  0.00            
ATOM     93  O22 GCD     1      20.060  10.200  17.000  1.00  0.00            
ATOM     94  H45 GCD     1      20.410  10.700  16.260  1.00  0.00            
ATOM     95  C28 GCD     1      20.980  11.800  18.510  1.00  0.00            
ATOM     96  H46 GCD     1      21.210  12.530  17.730  1.00  0.00            
ATOM     97  O23 GCD     1      21.990  11.810  19.530  1.00  0.00            
ATOM     98  C29 GCD     1      21.780  10.860  20.650  1.00  0.00            
ATOM     99  H47 GCD     1      20.880  11.150  21.200  1.00  0.00            
ATOM    100  C30 GCD     1      22.900  10.980  21.690  1.00  0.00            
ATOM    101  H48 GCD     1      23.870  10.710  21.260  1.00  0.00            
ATOM    102  H49 GCD     1      22.710  10.290  22.520  1.00  0.00            
ATOM    103  O24 GCD     1      22.950  12.310  22.320  1.00  0.00            
ATOM    104  H50 GCD     1      23.220  12.990  21.690  1.00  0.00            
ATOM    105  O25 GCD     1      19.750  12.190  19.090  1.00  0.00            
ATOM    106  C31 GCD     1      19.230  13.420  18.630  1.00  0.00            
ATOM    107  H51 GCD     1      19.990  13.950  18.040  1.00  0.00            
ATOM    108  C32 GCD     1      17.980  13.300  17.740  1.00  0.00            
ATOM    109  H52 GCD     1      17.270  12.760  18.370  1.00  0.00            
ATOM    110  O26 GCD     1      18.260  12.540  16.530  1.00  0.00            
ATOM    111  H53 GCD     1      18.570  11.650  16.720  1.00  0.00            
ATOM    112  C33 GCD     1      17.380  14.630  17.350  1.00  0.00            
ATOM    113  H54 GCD     1      18.090  15.250  16.770  1.00  0.00            
ATOM    114  O27 GCD     1      16.140  14.500  16.540  1.00  0.00            
ATOM    115  H55 GCD     1      16.270  13.760  15.940  1.00  0.00            
ATOM    116  C34 GCD     1      17.250  15.530  18.570  1.00  0.00            
ATOM    117  H56 GCD     1      17.030  16.560  18.300  1.00  0.00            
ATOM    118  O28 GCD     1      18.410  15.520  19.320  1.00  0.00            
ATOM    119  C35 GCD     1      18.900  14.260  19.820  1.00  0.00            
ATOM    120  H57 GCD     1      18.080  13.760  20.330  1.00  0.00            
ATOM    121  C36 GCD     1      20.070  14.550  20.740  1.00  0.00            
ATOM    122  H58 GCD     1      20.680  15.390  20.390  1.00  0.00            
ATOM    123  H59 GCD     1      20.720  13.670  20.680  1.00  0.00            
ATOM    124  O29 GCD     1      19.630  14.810  22.070  1.00  0.00            
ATOM    125  H60 GCD     1      20.420  14.930  22.610  1.00  0.00            
ATOM    126  O30 GCD     1      16.180  14.980  19.330  1.00  0.00            
ATOM    127  C37 GCD     1      14.970  15.790  19.440  1.00  0.00            
ATOM    128  H61 GCD     1      15.130  16.660  18.790  1.00  0.00            
ATOM    129  C38 GCD     1      13.690  14.980  19.130  1.00  0.00            
ATOM    130  H62 GCD     1      13.520  14.080  19.730  1.00  0.00            
ATOM    131  O31 GCD     1      13.670  14.570  17.740  1.00  0.00            
ATOM    132  H63 GCD     1      14.590  14.820  17.600  1.00  0.00            
ATOM    133  C39 GCD     1      12.510  15.940  19.390  1.00  0.00            
ATOM    134  H64 GCD     1      12.540  16.750  18.650  1.00  0.00            
ATOM    135  O32 GCD     1      11.300  15.210  19.140  1.00  0.00            
ATOM    136  H65 GCD     1      11.520  14.640  18.390  1.00  0.00            
ATOM    137  C40 GCD     1      12.550  16.570  20.790  1.00  0.00            
ATOM    138  H66 GCD     1      11.800  17.360  20.880  1.00  0.00            
ATOM    139  O33 GCD     1      13.770  17.130  21.080  1.00  0.00            
ATOM    140  C41 GCD     1      14.870  16.320  20.880  1.00  0.00            
ATOM    141  H67 GCD     1      14.810  15.440  21.520  1.00  0.00            
ATOM    142  C42 GCD     1      16.180  17.040  21.250  1.00  0.00            
ATOM    143  H68 GCD     1      17.000  16.320  21.340  1.00  0.00            
ATOM    144  H69 GCD     1      16.200  17.400  22.290  1.00  0.00            
ATOM    145  O34 GCD     1      16.430  18.120  20.350  1.00  0.00            
ATOM    146  H70 GCD     1      15.600  18.600  20.270  1.00  0.00            
ATOM    147  O35 GCD     1      12.360  15.550  21.800  1.00  0.00            
ATOM    148  C43 GCD     1      11.310  15.870  22.780  1.00  0.00            
ATOM    149  H71 GCD     1      10.860  16.870  22.720  1.00  0.00            
ATOM    150  C44 GCD     1      10.230  14.850  22.670  1.00  0.00            
ATOM    151  H72 GCD     1      10.780  13.900  22.650  1.00  0.00            
ATOM    152  O36 GCD     1       9.580  15.020  21.410  1.00  0.00            
ATOM    153  H73 GCD     1      10.340  15.180  20.840  1.00  0.00            
ATOM    154  C45 GCD     1       9.220  14.940  23.880  1.00  0.00            
ATOM    155  H74 GCD     1       8.820  15.960  23.980  1.00  0.00            
ATOM    156  O37 GCD     1       8.170  14.030  23.830  1.00  0.00            
ATOM    157  H75 GCD     1       7.580  14.210  24.570  1.00  0.00            
ATOM    158  C46 GCD     1      10.020  14.760  25.190  1.00  0.00            
ATOM    159  H76 GCD     1       9.420  14.810  26.110  1.00  0.00            
ATOM    160  O38 GCD     1      10.770  13.560  25.200  1.00  0.00            
ATOM    161  O39 GCD     1      10.870  15.850  25.180  1.00  0.00            
ATOM    162  C47 GCD     1      11.910  15.840  24.210  1.00  0.00            
ATOM    163  H77 GCD     1      12.480  14.900  24.220  1.00  0.00            
ATOM    164  C48 GCD     1      12.840  16.980  24.430  1.00  0.00            
ATOM    165  H78 GCD     1      12.220  17.860  24.630  1.00  0.00            
ATOM    166  H79 GCD     1      13.320  17.340  23.510  1.00  0.00            
ATOM    167  O40 GCD     1      13.730  16.880  25.520  1.00  0.00            
ATOM    168  H80 GCD     1      13.220  16.630  26.300  1.00  0.00            
ATOM    169  C1  DU7     2      16.860   9.200  18.840  1.00  0.00            
ATOM    170  N1  DU7     2      16.020  10.370  19.060  1.00  0.00            
ATOM    171  C2  DU7     2      15.200  10.710  17.840  1.00  0.00            
ATOM    172  C3  DU7     2      15.830  10.970  20.340  1.00  0.00            
ATOM    173  C4  DU7     2      14.670  11.640  20.720  1.00  0.00            
ATOM    174  C5  DU7     2      14.550  12.350  21.940  1.00  0.00            
ATOM    175  C6  DU7     2      15.630  12.470  22.830  1.00  0.00            
ATOM    176  N2  DU7     2      15.530  13.190  24.050  1.00  0.00            
ATOM    177  N3  DU7     2      15.100  12.470  25.020  1.00  0.00            
ATOM    178  C7  DU7     2      15.250  13.040  26.300  1.00  0.00            
ATOM    179  C8  DU7     2      16.420  12.680  26.960  1.00  0.00            
ATOM    180  C9  DU7     2      16.710  13.340  28.200  1.00  0.00            
ATOM    181  C10 DU7     2      15.800  14.210  28.810  1.00  0.00            
ATOM    182  S1  DU7     2      16.260  14.960  30.330  1.00  0.00            
ATOM    183  O1  DU7     2      16.900  13.830  31.030  1.00  0.00            
ATOM    184  O2  DU7     2      15.040  15.510  30.890  1.00  0.00            
ATOM    185  O3  DU7     2      17.210  15.930  29.870  1.00  0.00            
ATOM    186  C11 DU7     2      14.530  14.310  28.200  1.00  0.00            
ATOM    187  C12 DU7     2      14.250  13.820  26.880  1.00  0.00            
ATOM    188  C13 DU7     2      16.810  11.770  22.500  1.00  0.00            
ATOM    189  C14 DU7     2      16.910  11.000  21.280  1.00  0.00            
ATOM    190  H1  DU7     2      17.610   9.570  18.120  1.00  0.00            
ATOM    191  H2  DU7     2      17.410   8.840  19.730  1.00  0.00            
ATOM    192  H3  DU7     2      16.260   8.440  18.340  1.00  0.00            
ATOM    193  H4  DU7     2      15.780  10.290  17.020  1.00  0.00            
ATOM    194  H5  DU7     2      14.190  10.260  17.890  1.00  0.00            
ATOM    195  H6  DU7     2      15.160  11.810  17.780  1.00  0.00            
ATOM    196  H7  DU7     2      13.750  11.680  20.160  1.00  0.00            
ATOM    197  H8  DU7     2      13.600  12.830  22.140  1.00  0.00            
ATOM    198  H9  DU7     2      17.180  12.060  26.490  1.00  0.00            
ATOM    199  H10 DU7     2      17.690  13.070  28.580  1.00  0.00            
ATOM    200  H11 DU7     2      13.810  15.020  28.600  1.00  0.00            
ATOM    201  H12 DU7     2      13.310  14.020  26.380  1.00  0.00            
ATOM    202  H13 DU7     2      17.670  11.850  23.170  1.00  0.00            
ATOM    203  H14 DU7     2      17.800  10.400  21.130  1.00  0.00            
TER
ENDMDL
MODEL        1
ATOM      1  H1  GCD     1      16.860  14.250  22.310  1.00  0.00            
ATOM      2  O1  GCD     1      16.010  13.880  22.580  1.00  0.00            
ATOM      3  C1  GCD     1      15.180  13.830  21.370  1.00  0.00            
ATOM      4  H2  GCD     1      14.840  14.870  21.250  1.00  0.00            
ATOM      5  H3  GCD     1      15.880  13.680  20.540  1.00  0.00            
ATOM      6  C2  GCD     1      13.990  12.870  21.390  1.00  0.00            
ATOM      7  H4  GCD     1      14.360  11.840  21.490  1.00  0.00            
ATOM      8  C3  GCD     1      13.140  12.940  20.100  1.00  0.00            
ATOM      9  H5  GCD     1      12.820  13.980  19.960  1.00  0.00            
ATOM     10  C4  GCD     1      11.930  12.070  20.240  1.00  0.00            
ATOM     11  H6  GCD     1      12.180  11.000  20.180  1.00  0.00            
ATOM     12  O2  GCD     1      11.000  12.430  19.180  1.00  0.00            
ATOM     13  H7  GCD     1      11.340  12.080  18.350  1.00  0.00            
ATOM     14  C5  GCD     1      11.130  12.340  21.510  1.00  0.00            
ATOM     15  H8  GCD     1      10.800  13.390  21.610  1.00  0.00            
ATOM     16  O3  GCD     1       9.990  11.450  21.690  1.00  0.00            
ATOM     17  H9  GCD     1      10.270  10.540  21.800  1.00  0.00            
ATOM     18  C6  GCD     1      12.020  12.270  22.710  1.00  0.00            
ATOM     19  O4  GCD     1      13.160  13.200  22.500  1.00  0.00            
ATOM     20  H10 GCD     1      11.560  12.600  23.650  1.00  0.00            
ATOM     21  O5  GCD     1      12.480  10.900  22.870  1.00  0.00            
ATOM     22  C7  GCD     1      11.770  10.020  23.790  1.00  0.00            
ATOM     23  H11 GCD     1      10.790  10.480  23.990  1.00  0.00            
ATOM     24  C8  GCD     1      11.630   8.670  23.060  1.00  0.00            
ATOM     25  H12 GCD     1      12.640   8.300  22.870  1.00  0.00            
ATOM     26  O6  GCD     1      10.870   8.720  21.870  1.00  0.00            
ATOM     27  H13 GCD     1      10.990   7.860  21.460  1.00  0.00            
ATOM     28  C9  GCD     1      10.980   7.600  23.950  1.00  0.00            
ATOM     29  H14 GCD     1      10.000   8.070  24.120  1.00  0.00            
ATOM     30  O7  GCD     1      10.900   6.370  23.220  1.00  0.00            
ATOM     31  H15 GCD     1      11.780   5.970  23.180  1.00  0.00            
ATOM     32  C10 GCD     1      11.710   7.460  25.250  1.00  0.00            
ATOM     33  H16 GCD     1      11.170   6.790  25.910  1.00  0.00            
ATOM     34  O8  GCD     1      11.800   8.790  25.830  1.00  0.00            
ATOM     35  C11 GCD     1      12.470   9.790  25.090  1.00  0.00            
ATOM     36  H17 GCD     1      13.490   9.460  24.900  1.00  0.00            
ATOM     37  C12 GCD     1      12.510  11.060  25.910  1.00  0.00            
ATOM     38  H18 GCD     1      13.260  11.790  25.590  1.00  0.00            
ATOM     39  H19 GCD     1      12.840  10.800  26.930  1.00  0.00            
ATOM     40  O9  GCD     1      11.230  11.730  26.050  1.00  0.00            
ATOM     41  H20 GCD     1      10.520  11.140  26.340  1.00  0.00            
ATOM     42  O10 GCD     1      13.000   6.950  25.060  1.00  0.00            
ATOM     43  C13 GCD     1      13.580   6.210  26.170  1.00  0.00            
ATOM     44  H21 GCD     1      13.030   6.480  27.090  1.00  0.00            
ATOM     45  C14 GCD     1      13.310   4.690  25.870  1.00  0.00            
ATOM     46  H22 GCD     1      13.720   4.470  24.870  1.00  0.00            
ATOM     47  O11 GCD     1      11.920   4.510  25.770  1.00  0.00            
ATOM     48  H23 GCD     1      11.800   3.790  25.140  1.00  0.00            
ATOM     49  C15 GCD     1      13.990   3.820  26.860  1.00  0.00            
ATOM     50  H24 GCD     1      13.450   4.020  27.800  1.00  0.00            
ATOM     51  O12 GCD     1      13.870   2.420  26.490  1.00  0.00            
ATOM     52  H25 GCD     1      14.400   2.330  25.690  1.00  0.00            
ATOM     53  C16 GCD     1      15.480   4.250  26.990  1.00  0.00            
ATOM     54  H26 GCD     1      15.980   3.790  27.850  1.00  0.00            
ATOM     55  O13 GCD     1      15.530   5.590  27.280  1.00  0.00            
ATOM     56  C17 GCD     1      15.020   6.480  26.290  1.00  0.00            
ATOM     57  H27 GCD     1      15.520   6.330  25.320  1.00  0.00            
ATOM     58  C18 GCD     1      15.260   7.870  26.820  1.00  0.00            
ATOM     59  H28 GCD     1      14.490   8.240  27.510  1.00  0.00            
ATOM     60  H29 GCD     1      15.120   8.530  25.960  1.00  0.00            
ATOM     61  O14 GCD     1      16.530   8.260  27.450  1.00  0.00            
ATOM     62  H30 GCD     1      17.190   7.630  27.130  1.00  0.00            
ATOM     63  O15 GCD     1      16.270   4.180  25.780  1.00  0.00            
ATOM     64  C19 GCD     1      17.030   2.990  25.650  1.00  0.00            
ATOM     65  H31 GCD     1      16.830   2.140  26.320  1.00  0.00            
ATOM     66  C20 GCD     1      16.640   2.590  24.240  1.00  0.00            
ATOM     67  H32 GCD     1      16.810   3.440  23.560  1.00  0.00            
ATOM     68  O16 GCD     1      15.260   2.240  24.150  1.00  0.00            
ATOM     69  H33 GCD     1      14.860   2.530  23.330  1.00  0.00            
ATOM     70  C21 GCD     1      17.550   1.490  23.680  1.00  0.00            
ATOM     71  H34 GCD     1      17.500   0.630  24.360  1.00  0.00            
ATOM     72  O17 GCD     1      17.210   1.020  22.370  1.00  0.00            
ATOM     73  H35 GCD     1      16.300   0.710  22.490  1.00  0.00            
ATOM     74  C22 GCD     1      19.020   1.900  23.740  1.00  0.00            
ATOM     75  H36 GCD     1      19.730   1.100  23.520  1.00  0.00            
ATOM     76  O18 GCD     1      19.250   2.240  25.150  1.00  0.00            
ATOM     77  C23 GCD     1      18.550   3.340  25.610  1.00  0.00            
ATOM     78  H37 GCD     1      18.720   4.190  24.940  1.00  0.00            
ATOM     79  C24 GCD     1      19.070   3.700  26.960  1.00  0.00            
ATOM     80  H38 GCD     1      19.060   2.820  27.620  1.00  0.00            
ATOM     81  H39 GCD     1      18.370   4.380  27.470  1.00  0.00            
ATOM     82  O19 GCD     1      20.410   4.240  26.830  1.00  0.00            
ATOM     83  H40 GCD     1      21.080   3.710  26.390  1.00  0.00            
ATOM     84  O20 GCD     1      19.270   3.000  22.920  1.00  0.00            
ATOM     85  C25 GCD     1      20.410   2.950  22.070  1.00  0.00            
ATOM     86  H41 GCD     1      21.110   2.150  22.350  1.00  0.00            
ATOM     87  C26 GCD     1      19.950   2.720  20.640  1.00  0.00            
ATOM     88  H42 GCD     1      19.390   3.600  20.290  1.00  0.00            
ATOM     89  O21 GCD     1      19.210   1.540  20.440  1.00  0.00            
ATOM     90  H43 GCD     1      18.450   1.650  21.020  1.00  0.00            
ATOM     91  C27 GCD     1      21.210   2.570  19.750  1.00  0.00            
ATOM     92  H44 GCD     1      21.840   1.730  20.080  1.00  0.00            
ATOM     93  O22 GCD     1      20.850   2.430  18.330  1.00  0.00            
ATOM     94  H45 GCD     1      19.890   2.490  18.240  1.00  0.00            
ATOM     95  C28 GCD     1      22.040   3.850  19.940  1.00  0.00            
ATOM     96  H46 GCD     1      22.910   3.790  19.270  1.00  0.00            
ATOM     97  O23 GCD     1      22.460   4.090  21.260  1.00  0.00            
ATOM     98  C29 GCD     1      21.380   4.150  22.130  1.00  0.00            
ATOM     99  H47 GCD     1      20.940   5.130  21.930  1.00  0.00            
ATOM    100  C30 GCD     1      21.890   4.240  23.490  1.00  0.00            
ATOM    101  H48 GCD     1      22.610   3.410  23.570  1.00  0.00            
ATOM    102  H49 GCD     1      21.120   4.140  24.270  1.00  0.00            
ATOM    103  O24 GCD     1      22.540   5.500  23.680  1.00  0.00            
ATOM    104  H50 GCD     1      23.250   5.500  23.030  1.00  0.00            
ATOM    105  O25 GCD     1      21.290   5.010  19.480  1.00  0.00            
ATOM    106  C31 GCD     1      21.990   5.840  18.560  1.00  0.00            
ATOM    107  H51 GCD     1      23.060   5.610  18.670  1.00  0.00            
ATOM    108  C32 GCD     1      21.650   5.390  17.200  1.00  0.00            
ATOM    109  H52 GCD     1      20.600   5.100  17.020  1.00  0.00            
ATOM    110  O26 GCD     1      22.270   4.120  16.870  1.00  0.00            
ATOM    111  H53 GCD     1      21.820   3.450  17.390  1.00  0.00            
ATOM    112  C33 GCD     1      22.060   6.330  16.130  1.00  0.00            
ATOM    113  H54 GCD     1      23.140   6.300  15.940  1.00  0.00            
ATOM    114  O27 GCD     1      21.440   6.060  14.890  1.00  0.00            
ATOM    115  H55 GCD     1      20.540   6.390  14.860  1.00  0.00            
ATOM    116  C34 GCD     1      21.830   7.780  16.490  1.00  0.00            
ATOM    117  H56 GCD     1      22.370   8.470  15.840  1.00  0.00            
ATOM    118  O28 GCD     1      22.340   8.070  17.880  1.00  0.00            
ATOM    119  C35 GCD     1      21.640   7.250  18.850  1.00  0.00            
ATOM    120  H57 GCD     1      20.580   7.560  18.870  1.00  0.00            
ATOM    121  C36 GCD     1      22.110   7.630  20.190  1.00  0.00            
ATOM    122  H58 GCD     1      23.190   7.430  20.220  1.00  0.00            
ATOM    123  H59 GCD     1      21.760   6.980  21.000  1.00  0.00            
ATOM    124  O29 GCD     1      21.900   9.020  20.670  1.00  0.00            
ATOM    125  H60 GCD     1      22.790   9.370  20.600  1.00  0.00            
ATOM    126  O30 GCD     1      20.440   8.050  16.500  1.00  0.00            
ATOM    127  C37 GCD     1      19.930   8.890  15.470  1.00  0.00            
ATOM    128  H61 GCD     1      20.600   8.920  14.600  1.00  0.00            
ATOM    129  C38 GCD     1      18.520   8.360  15.160  1.00  0.00            
ATOM    130  H62 GCD     1      18.060   8.170  16.140  1.00  0.00            
ATOM    131  O31 GCD     1      18.660   7.110  14.520  1.00  0.00            
ATOM    132  H63 GCD     1      18.160   6.550  15.120  1.00  0.00            
ATOM    133  C39 GCD     1      17.620   9.290  14.370  1.00  0.00            
ATOM    134  H64 GCD     1      18.090   9.430  13.390  1.00  0.00            
ATOM    135  O32 GCD     1      16.300   8.740  14.120  1.00  0.00            
ATOM    136  H65 GCD     1      16.380   7.980  13.540  1.00  0.00            
ATOM    137  C40 GCD     1      17.660  10.690  14.950  1.00  0.00            
ATOM    138  H66 GCD     1      17.200  11.310  14.170  1.00  0.00            
ATOM    139  O33 GCD     1      19.010  11.160  15.120  1.00  0.00            
ATOM    140  C41 GCD     1      19.850  10.350  15.980  1.00  0.00            
ATOM    141  H67 GCD     1      19.350  10.300  16.960  1.00  0.00            
ATOM    142  C42 GCD     1      21.200  10.940  16.200  1.00  0.00            
ATOM    143  H68 GCD     1      21.660  10.330  16.990  1.00  0.00            
ATOM    144  H69 GCD     1      21.060  11.950  16.620  1.00  0.00            
ATOM    145  O34 GCD     1      22.090  10.970  15.060  1.00  0.00            
ATOM    146  H70 GCD     1      22.980  11.060  15.420  1.00  0.00            
ATOM    147  O35 GCD     1      16.950  10.710  16.150  1.00  0.00            
ATOM    148  C43 GCD     1      16.000  11.810  16.320  1.00  0.00            
ATOM    149  H71 GCD     1      16.100  12.510  15.480  1.00  0.00            
ATOM    150  C44 GCD     1      14.530  11.410  16.420  1.00  0.00            
ATOM    151  H72 GCD     1      14.380  10.810  17.320  1.00  0.00            
ATOM    152  O36 GCD     1      14.150  10.660  15.280  1.00  0.00            
ATOM    153  H73 GCD     1      14.750   9.920  15.130  1.00  0.00            
ATOM    154  C45 GCD     1      13.620  12.540  16.620  1.00  0.00            
ATOM    155  H74 GCD     1      13.630  13.280  15.810  1.00  0.00            
ATOM    156  O37 GCD     1      12.220  12.050  16.680  1.00  0.00            
ATOM    157  H75 GCD     1      11.960  11.500  15.930  1.00  0.00            
ATOM    158  C46 GCD     1      14.010  13.320  17.890  1.00  0.00            
ATOM    159  H76 GCD     1      13.370  14.190  18.050  1.00  0.00            
ATOM    160  O38 GCD     1      13.980  12.510  19.060  1.00  0.00            
ATOM    161  O39 GCD     1      15.380  13.690  17.750  1.00  0.00            
ATOM    162  C47 GCD     1      16.350  12.610  17.630  1.00  0.00            
ATOM    163  H77 GCD     1      16.310  11.970  18.520  1.00  0.00            
ATOM    164  C48 GCD     1      17.750  13.280  17.400  1.00  0.00            
ATOM    165  H78 GCD     1      17.840  13.740  16.400  1.00  0.00            
ATOM    166  H79 GCD     1      18.510  12.500  17.400  1.00  0.00            
ATOM    167  O40 GCD     1      18.070  14.160  18.450  1.00  0.00            
ATOM    168  H80 GCD     1      19.020  14.270  18.540  1.00  0.00            
ATOM    169  C1  DU7     2      12.050   8.750  17.360  1.00  0.00            
ATOM    170  N1  DU7     2      13.410   8.050  17.210  1.00  0.00            
ATOM    171  C2  DU7     2      13.520   7.170  16.000  1.00  0.00            
ATOM    172  C3  DU7     2      14.460   8.350  18.090  1.00  0.00            
ATOM    173  C4  DU7     2      14.220   8.950  19.350  1.00  0.00            
ATOM    174  C5  DU7     2      15.280   9.300  20.190  1.00  0.00            
ATOM    175  C6  DU7     2      16.570   9.130  19.810  1.00  0.00            
ATOM    176  N2  DU7     2      17.710   9.580  20.520  1.00  0.00            
ATOM    177  N3  DU7     2      17.910  10.820  20.410  1.00  0.00            
ATOM    178  C7  DU7     2      19.180  11.170  20.850  1.00  0.00            
ATOM    179  C8  DU7     2      20.200  11.390  19.880  1.00  0.00            
ATOM    180  C9  DU7     2      21.490  11.850  20.250  1.00  0.00            
ATOM    181  C10 DU7     2      21.780  12.210  21.570  1.00  0.00            
ATOM    182  S1  DU7     2      23.350  12.990  21.960  1.00  0.00            
ATOM    183  O1  DU7     2      24.340  12.180  21.160  1.00  0.00            
ATOM    184  O2  DU7     2      23.440  12.940  23.360  1.00  0.00            
ATOM    185  O3  DU7     2      23.180  14.320  21.510  1.00  0.00            
ATOM    186  C11 DU7     2      20.730  11.940  22.530  1.00  0.00            
ATOM    187  C12 DU7     2      19.490  11.380  22.200  1.00  0.00            
ATOM    188  C13 DU7     2      16.840   8.480  18.580  1.00  0.00            
ATOM    189  C14 DU7     2      15.770   8.040  17.800  1.00  0.00            
ATOM    190  H1  DU7     2      11.970   9.530  18.120  1.00  0.00            
ATOM    191  H2  DU7     2      11.560   9.100  16.450  1.00  0.00            
ATOM    192  H3  DU7     2      11.430   8.030  17.910  1.00  0.00            
ATOM    193  H4  DU7     2      14.340   7.410  15.310  1.00  0.00            
ATOM    194  H5  DU7     2      13.570   6.120  16.320  1.00  0.00            
ATOM    195  H6  DU7     2      12.740   7.460  15.300  1.00  0.00            
ATOM    196  H7  DU7     2      13.220   9.100  19.760  1.00  0.00            
ATOM    197  H8  DU7     2      15.090   9.800  21.130  1.00  0.00            
ATOM    198  H9  DU7     2      19.910  11.230  18.850  1.00  0.00            
ATOM    199  H10 DU7     2      22.160  12.090  19.430  1.00  0.00            
ATOM    200  H11 DU7     2      20.840  12.270  23.560  1.00  0.00            
ATOM    201  H12 DU7     2      18.780  11.130  22.980  1.00  0.00            
ATOM    202  H13 DU7     2      17.840   8.090  18.470  1.00  0.00            
ATOM    203  H14 DU7     2      15.920   7.500  16.870  1.00  0.00            
TER
ENDMDL
MODEL        1
ATOM      1  H1  GCD     1      17.070  14.460  24.390  1.00  0.00            
ATOM      2  O1  GCD     1      16.570  13.690  24.110  1.00  0.00            
ATOM      3  C1  GCD     1      15.680  13.970  23.010  1.00  0.00            
ATOM      4  H2  GCD     1      15.320  15.010  23.120  1.00  0.00            
ATOM      5  H3  GCD     1      16.220  14.040  22.060  1.00  0.00            
ATOM      6  C2  GCD     1      14.490  12.990  22.870  1.00  0.00            
ATOM      7  H4  GCD     1      14.830  11.950  22.970  1.00  0.00            
ATOM      8  C3  GCD     1      13.710  13.180  21.540  1.00  0.00            
ATOM      9  H5  GCD     1      13.260  14.170  21.390  1.00  0.00            
ATOM     10  C4  GCD     1      12.630  12.190  21.420  1.00  0.00            
ATOM     11  H6  GCD     1      12.980  11.150  21.460  1.00  0.00            
ATOM     12  O2  GCD     1      11.820  12.500  20.170  1.00  0.00            
ATOM     13  H7  GCD     1      12.480  12.590  19.470  1.00  0.00            
ATOM     14  C5  GCD     1      11.720  12.250  22.680  1.00  0.00            
ATOM     15  H8  GCD     1      11.210  13.230  22.620  1.00  0.00            
ATOM     16  O3  GCD     1      10.730  11.210  22.640  1.00  0.00            
ATOM     17  H9  GCD     1      11.110  10.360  22.920  1.00  0.00            
ATOM     18  C6  GCD     1      12.500  12.180  23.990  1.00  0.00            
ATOM     19  O4  GCD     1      13.520  13.180  23.920  1.00  0.00            
ATOM     20  H10 GCD     1      11.820  12.470  24.790  1.00  0.00            
ATOM     21  O5  GCD     1      13.060  10.880  24.190  1.00  0.00            
ATOM     22  C7  GCD     1      12.470   9.980  25.160  1.00  0.00            
ATOM     23  H11 GCD     1      11.480  10.410  25.360  1.00  0.00            
ATOM     24  C8  GCD     1      12.270   8.560  24.610  1.00  0.00            
ATOM     25  H12 GCD     1      13.290   8.280  24.330  1.00  0.00            
ATOM     26  O6  GCD     1      11.390   8.630  23.460  1.00  0.00            
ATOM     27  H13 GCD     1      11.170   7.710  23.290  1.00  0.00            
ATOM     28  C9  GCD     1      11.680   7.650  25.640  1.00  0.00            
ATOM     29  H14 GCD     1      10.710   8.060  25.940  1.00  0.00            
ATOM     30  O7  GCD     1      11.530   6.370  25.200  1.00  0.00            
ATOM     31  H15 GCD     1      10.610   6.130  25.390  1.00  0.00            
ATOM     32  C10 GCD     1      12.520   7.700  26.910  1.00  0.00            
ATOM     33  H16 GCD     1      12.010   7.090  27.660  1.00  0.00            
ATOM     34  O8  GCD     1      12.570   9.050  27.380  1.00  0.00            
ATOM     35  C11 GCD     1      13.290   9.990  26.490  1.00  0.00            
ATOM     36  H17 GCD     1      14.310   9.620  26.330  1.00  0.00            
ATOM     37  C12 GCD     1      13.190  11.440  27.000  1.00  0.00            
ATOM     38  H18 GCD     1      13.850  12.020  26.350  1.00  0.00            
ATOM     39  H19 GCD     1      13.650  11.400  28.000  1.00  0.00            
ATOM     40  O9  GCD     1      11.900  11.980  27.120  1.00  0.00            
ATOM     41  H20 GCD     1      11.360  11.450  27.720  1.00  0.00            
ATOM     42  O10 GCD     1      13.810   7.230  26.680  1.00  0.00            
ATOM     43  C13 GCD     1      14.400   6.520  27.830  1.00  0.00            
ATOM     44  H21 GCD     1      13.720   6.520  28.680  1.00  0.00            
ATOM     45  C14 GCD     1      14.750   5.080  27.310  1.00  0.00            
ATOM     46  H22 GCD     1      15.320   5.190  26.380  1.00  0.00            
ATOM     47  O11 GCD     1      13.550   4.390  27.030  1.00  0.00            
ATOM     48  H23 GCD     1      13.760   3.480  26.770  1.00  0.00            
ATOM     49  C15 GCD     1      15.570   4.220  28.330  1.00  0.00            
ATOM     50  H24 GCD     1      14.970   4.070  29.240  1.00  0.00            
ATOM     51  O12 GCD     1      16.030   2.980  27.740  1.00  0.00            
ATOM     52  H25 GCD     1      16.770   3.180  27.150  1.00  0.00            
ATOM     53  C16 GCD     1      16.780   5.040  28.740  1.00  0.00            
ATOM     54  H26 GCD     1      17.420   4.560  29.480  1.00  0.00            
ATOM     55  O13 GCD     1      16.350   6.300  29.170  1.00  0.00            
ATOM     56  C17 GCD     1      15.680   7.190  28.270  1.00  0.00            
ATOM     57  H27 GCD     1      16.270   7.250  27.350  1.00  0.00            
ATOM     58  C18 GCD     1      15.470   8.520  28.950  1.00  0.00            
ATOM     59  H28 GCD     1      14.790   8.350  29.790  1.00  0.00            
ATOM     60  H29 GCD     1      15.050   9.220  28.210  1.00  0.00            
ATOM     61  O14 GCD     1      16.740   8.980  29.470  1.00  0.00            
ATOM     62  H30 GCD     1      16.810   8.560  30.340  1.00  0.00            
ATOM     63  O15 GCD     1      17.550   5.230  27.510  1.00  0.00            
ATOM     64  C19 GCD     1      18.890   4.790  27.500  1.00  0.00            
ATOM     65  H31 GCD     1      19.090   4.150  28.380  1.00  0.00            
ATOM     66  C20 GCD     1      19.160   4.030  26.210  1.00  0.00            
ATOM     67  H32 GCD     1      18.920   4.700  25.370  1.00  0.00            
ATOM     68  O16 GCD     1      18.330   2.900  26.300  1.00  0.00            
ATOM     69  H33 GCD     1      18.330   2.470  25.440  1.00  0.00            
ATOM     70  C21 GCD     1      20.610   3.570  26.050  1.00  0.00            
ATOM     71  H34 GCD     1      20.710   2.730  26.760  1.00  0.00            
ATOM     72  O17 GCD     1      20.800   2.950  24.720  1.00  0.00            
ATOM     73  H35 GCD     1      20.100   2.290  24.660  1.00  0.00            
ATOM     74  C22 GCD     1      21.520   4.800  26.350  1.00  0.00            
ATOM     75  H36 GCD     1      22.540   4.410  26.500  1.00  0.00            
ATOM     76  O18 GCD     1      21.110   5.480  27.540  1.00  0.00            
ATOM     77  C23 GCD     1      19.810   6.030  27.590  1.00  0.00            
ATOM     78  H37 GCD     1      19.690   6.700  26.730  1.00  0.00            
ATOM     79  C24 GCD     1      19.760   6.770  28.870  1.00  0.00            
ATOM     80  H38 GCD     1      19.870   6.060  29.690  1.00  0.00            
ATOM     81  H39 GCD     1      18.790   7.270  28.880  1.00  0.00            
ATOM     82  O19 GCD     1      20.840   7.680  28.890  1.00  0.00            
ATOM     83  H40 GCD     1      21.630   7.210  28.630  1.00  0.00            
ATOM     84  O20 GCD     1      21.550   5.800  25.300  1.00  0.00            
ATOM     85  C25 GCD     1      22.810   6.140  24.890  1.00  0.00            
ATOM     86  H41 GCD     1      23.490   5.880  25.710  1.00  0.00            
ATOM     87  C26 GCD     1      23.170   5.440  23.590  1.00  0.00            
ATOM     88  H42 GCD     1      22.330   5.630  22.900  1.00  0.00            
ATOM     89  O21 GCD     1      23.290   4.010  23.850  1.00  0.00            
ATOM     90  H43 GCD     1      22.410   3.630  23.980  1.00  0.00            
ATOM     91  C27 GCD     1      24.520   6.050  23.150  1.00  0.00            
ATOM     92  H44 GCD     1      25.230   5.820  23.950  1.00  0.00            
ATOM     93  O22 GCD     1      24.980   5.340  21.980  1.00  0.00            
ATOM     94  H45 GCD     1      24.280   5.410  21.320  1.00  0.00            
ATOM     95  C28 GCD     1      24.440   7.500  22.940  1.00  0.00            
ATOM     96  H46 GCD     1      25.430   7.870  22.630  1.00  0.00            
ATOM     97  O23 GCD     1      24.200   7.950  24.290  1.00  0.00            
ATOM     98  C29 GCD     1      22.940   7.650  24.840  1.00  0.00            
ATOM     99  H47 GCD     1      22.070   8.100  24.350  1.00  0.00            
ATOM    100  C30 GCD     1      22.880   8.210  26.290  1.00  0.00            
ATOM    101  H48 GCD     1      23.590   7.670  26.930  1.00  0.00            
ATOM    102  H49 GCD     1      21.870   7.960  26.650  1.00  0.00            
ATOM    103  O24 GCD     1      23.180   9.610  26.400  1.00  0.00            
ATOM    104  H50 GCD     1      22.780  10.070  25.650  1.00  0.00            
ATOM    105  O25 GCD     1      23.410   7.850  21.980  1.00  0.00            
ATOM    106  C31 GCD     1      23.680   7.880  20.540  1.00  0.00            
ATOM    107  H51 GCD     1      24.650   7.430  20.300  1.00  0.00            
ATOM    108  C32 GCD     1      22.620   7.060  19.830  1.00  0.00            
ATOM    109  H52 GCD     1      21.570   7.370  19.930  1.00  0.00            
ATOM    110  O26 GCD     1      22.720   5.670  20.190  1.00  0.00            
ATOM    111  H53 GCD     1      21.930   5.200  19.890  1.00  0.00            
ATOM    112  C33 GCD     1      22.780   7.280  18.260  1.00  0.00            
ATOM    113  H54 GCD     1      23.770   6.980  17.880  1.00  0.00            
ATOM    114  O27 GCD     1      21.700   6.560  17.650  1.00  0.00            
ATOM    115  H55 GCD     1      21.070   7.280  17.510  1.00  0.00            
ATOM    116  C34 GCD     1      22.780   8.790  17.990  1.00  0.00            
ATOM    117  H56 GCD     1      22.910   8.910  16.910  1.00  0.00            
ATOM    118  O28 GCD     1      23.840   9.370  18.720  1.00  0.00            
ATOM    119  C35 GCD     1      23.670   9.320  20.130  1.00  0.00            
ATOM    120  H57 GCD     1      22.690   9.770  20.350  1.00  0.00            
ATOM    121  C36 GCD     1      24.870  10.120  20.770  1.00  0.00            
ATOM    122  H58 GCD     1      25.720   9.450  20.570  1.00  0.00            
ATOM    123  H59 GCD     1      24.760  10.250  21.850  1.00  0.00            
ATOM    124  O29 GCD     1      25.060  11.390  20.170  1.00  0.00            
ATOM    125  H60 GCD     1      25.030  11.340  19.210  1.00  0.00            
ATOM    126  O30 GCD     1      21.510   9.300  18.330  1.00  0.00            
ATOM    127  C37 GCD     1      20.920  10.190  17.320  1.00  0.00            
ATOM    128  H61 GCD     1      21.600  10.390  16.480  1.00  0.00            
ATOM    129  C38 GCD     1      19.720   9.530  16.780  1.00  0.00            
ATOM    130  H62 GCD     1      19.100   9.270  17.650  1.00  0.00            
ATOM    131  O31 GCD     1      20.200   8.430  15.990  1.00  0.00            
ATOM    132  H63 GCD     1      19.440   7.990  15.590  1.00  0.00            
ATOM    133  C39 GCD     1      19.020  10.540  15.840  1.00  0.00            
ATOM    134  H64 GCD     1      19.740  10.770  15.040  1.00  0.00            
ATOM    135  O32 GCD     1      17.840   9.930  15.350  1.00  0.00            
ATOM    136  H65 GCD     1      18.050   8.990  15.420  1.00  0.00            
ATOM    137  C40 GCD     1      18.790  11.870  16.500  1.00  0.00            
ATOM    138  H66 GCD     1      18.370  12.600  15.800  1.00  0.00            
ATOM    139  O33 GCD     1      19.980  12.360  16.970  1.00  0.00            
ATOM    140  C41 GCD     1      20.630  11.550  17.930  1.00  0.00            
ATOM    141  H67 GCD     1      19.930  11.360  18.750  1.00  0.00            
ATOM    142  C42 GCD     1      21.790  12.280  18.470  1.00  0.00            
ATOM    143  H68 GCD     1      22.210  11.650  19.270  1.00  0.00            
ATOM    144  H69 GCD     1      21.410  13.210  18.900  1.00  0.00            
ATOM    145  O34 GCD     1      22.780  12.600  17.510  1.00  0.00            
ATOM    146  H70 GCD     1      22.380  13.260  16.920  1.00  0.00            
ATOM    147  O35 GCD     1      17.850  11.720  17.550  1.00  0.00            
ATOM    148  C43 GCD     1      16.960  12.790  17.780  1.00  0.00            
ATOM    149  H71 GCD     1      17.010  13.560  17.010  1.00  0.00            
ATOM    150  C44 GCD     1      15.650  12.030  17.880  1.00  0.00            
ATOM    151  H72 GCD     1      15.630  11.470  18.820  1.00  0.00            
ATOM    152  O36 GCD     1      15.380  11.200  16.750  1.00  0.00            
ATOM    153  H73 GCD     1      16.220  10.910  16.380  1.00  0.00            
ATOM    154  C45 GCD     1      14.510  13.000  17.980  1.00  0.00            
ATOM    155  H74 GCD     1      14.560  13.780  17.210  1.00  0.00            
ATOM    156  O37 GCD     1      13.260  12.340  17.880  1.00  0.00            
ATOM    157  H75 GCD     1      13.400  11.480  17.460  1.00  0.00            
ATOM    158  C46 GCD     1      14.680  13.780  19.240  1.00  0.00            
ATOM    159  H76 GCD     1      13.880  14.520  19.280  1.00  0.00            
ATOM    160  O38 GCD     1      14.600  12.870  20.400  1.00  0.00            
ATOM    161  O39 GCD     1      15.960  14.420  19.280  1.00  0.00            
ATOM    162  C47 GCD     1      17.130  13.530  19.170  1.00  0.00            
ATOM    163  H77 GCD     1      17.270  12.880  20.040  1.00  0.00            
ATOM    164  C48 GCD     1      18.400  14.370  19.330  1.00  0.00            
ATOM    165  H78 GCD     1      18.430  15.300  18.750  1.00  0.00            
ATOM    166  H79 GCD     1      19.220  13.660  19.170  1.00  0.00            
ATOM    167  O40 GCD     1      18.450  14.720  20.680  1.00  0.00            
ATOM    168  H80 GCD     1      19.240  15.030  21.130  1.00  0.00            
ATOM    169  C1  DU7     2      11.010   8.760  19.440  1.00  0.00            
ATOM    170  N1  DU7     2      12.000   7.790  19.140  1.00  0.00            
ATOM    171  C2  DU7     2      11.610   6.660  18.360  1.00  0.00            
ATOM    172  C3  DU7     2      13.330   7.960  19.590  1.00  0.00            
ATOM    173  C4  DU7     2      13.540   8.600  20.830  1.00  0.00            
ATOM    174  C5  DU7     2      14.800   8.750  21.280  1.00  0.00            
ATOM    175  C6  DU7     2      15.920   8.300  20.580  1.00  0.00            
ATOM    176  N2  DU7     2      17.250   8.660  21.040  1.00  0.00            
ATOM    177  N3  DU7     2      17.720   9.800  20.760  1.00  0.00            
ATOM    178  C7  DU7     2      18.730  10.280  21.580  1.00  0.00            
ATOM    179  C8  DU7     2      20.070   9.880  21.480  1.00  0.00            
ATOM    180  C9  DU7     2      21.040  10.480  22.350  1.00  0.00            
ATOM    181  C10 DU7     2      20.620  11.530  23.200  1.00  0.00            
ATOM    182  S1  DU7     2      21.830  12.390  24.070  1.00  0.00            
ATOM    183  O1  DU7     2      21.210  12.520  25.370  1.00  0.00            
ATOM    184  O2  DU7     2      22.160  13.630  23.400  1.00  0.00            
ATOM    185  O3  DU7     2      23.010  11.530  24.180  1.00  0.00            
ATOM    186  C11 DU7     2      19.300  12.010  23.170  1.00  0.00            
ATOM    187  C12 DU7     2      18.330  11.300  22.410  1.00  0.00            
ATOM    188  C13 DU7     2      15.760   7.700  19.330  1.00  0.00            
ATOM    189  C14 DU7     2      14.450   7.410  18.890  1.00  0.00            
ATOM    190  H1  DU7     2      11.330   9.810  19.590  1.00  0.00            
ATOM    191  H2  DU7     2      10.180   8.840  18.730  1.00  0.00            
ATOM    192  H3  DU7     2      10.630   8.470  20.430  1.00  0.00            
ATOM    193  H4  DU7     2      12.230   5.820  18.690  1.00  0.00            
ATOM    194  H5  DU7     2      10.530   6.460  18.470  1.00  0.00            
ATOM    195  H6  DU7     2      11.810   6.880  17.310  1.00  0.00            
ATOM    196  H7  DU7     2      12.720   8.840  21.500  1.00  0.00            
ATOM    197  H8  DU7     2      14.980   9.220  22.250  1.00  0.00            
ATOM    198  H9  DU7     2      20.430   9.160  20.750  1.00  0.00            
ATOM    199  H10 DU7     2      22.090  10.190  22.350  1.00  0.00            
ATOM    200  H11 DU7     2      19.000  12.840  23.800  1.00  0.00            
ATOM    201  H12 DU7     2      17.290  11.620  22.480  1.00  0.00            
ATOM    202  H13 DU7     2      16.630   7.320  18.810  1.00  0.00            
ATOM    203  H14 DU7     2      14.300   6.890  17.960  1.00  0.00            
TER
ENDMDL
MODEL        1
ATOM      1  H1  GCD     1      25.260  18.900  27.300  1.00  0.00            
ATOM      2  O1  GCD     1      25.220  19.780  26.890  1.00  0.00            
ATOM      3  C1  GCD     1      25.070  19.570  25.490  1.00  0.00            
ATOM      4  H2  GCD     1      24.820  20.530  25.020  1.00  0.00            
ATOM      5  H3  GCD     1      26.040  19.300  25.060  1.00  0.00            
ATOM      6  C2  GCD     1      23.970  18.610  25.070  1.00  0.00            
ATOM      7  H4  GCD     1      24.150  17.590  25.420  1.00  0.00            
ATOM      8  C3  GCD     1      23.760  18.690  23.510  1.00  0.00            
ATOM      9  H5  GCD     1      23.580  19.740  23.270  1.00  0.00            
ATOM     10  C4  GCD     1      22.610  17.850  23.050  1.00  0.00            
ATOM     11  H6  GCD     1      22.520  16.800  23.370  1.00  0.00            
ATOM     12  O2  GCD     1      22.370  18.080  21.660  1.00  0.00            
ATOM     13  H7  GCD     1      21.980  17.280  21.270  1.00  0.00            
ATOM     14  C5  GCD     1      21.360  18.450  23.720  1.00  0.00            
ATOM     15  H8  GCD     1      21.350  19.510  23.450  1.00  0.00            
ATOM     16  O3  GCD     1      20.130  17.800  23.300  1.00  0.00            
ATOM     17  H9  GCD     1      19.920  17.130  23.950  1.00  0.00            
ATOM     18  C6  GCD     1      21.580  18.280  25.290  1.00  0.00            
ATOM     19  O4  GCD     1      22.780  18.960  25.710  1.00  0.00            
ATOM     20  H10 GCD     1      20.850  18.780  25.930  1.00  0.00            
ATOM     21  O5  GCD     1      21.770  16.930  25.560  1.00  0.00            
ATOM     22  C7  GCD     1      20.870  16.400  26.560  1.00  0.00            
ATOM     23  H11 GCD     1      20.140  17.160  26.870  1.00  0.00            
ATOM     24  C8  GCD     1      20.020  15.270  26.040  1.00  0.00            
ATOM     25  H12 GCD     1      20.710  14.500  25.680  1.00  0.00            
ATOM     26  O6  GCD     1      19.150  15.780  24.970  1.00  0.00            
ATOM     27  H13 GCD     1      18.370  16.130  25.420  1.00  0.00            
ATOM     28  C9  GCD     1      19.140  14.670  27.190  1.00  0.00            
ATOM     29  H14 GCD     1      18.420  15.340  27.660  1.00  0.00            
ATOM     30  O7  GCD     1      18.360  13.610  26.710  1.00  0.00            
ATOM     31  H15 GCD     1      18.100  13.850  25.810  1.00  0.00            
ATOM     32  C10 GCD     1      20.050  14.200  28.330  1.00  0.00            
ATOM     33  H16 GCD     1      19.490  13.940  29.230  1.00  0.00            
ATOM     34  O8  GCD     1      20.810  15.320  28.720  1.00  0.00            
ATOM     35  C11 GCD     1      21.740  15.840  27.730  1.00  0.00            
ATOM     36  H17 GCD     1      22.390  15.050  27.340  1.00  0.00            
ATOM     37  C12 GCD     1      22.600  16.920  28.430  1.00  0.00            
ATOM     38  H18 GCD     1      23.340  17.400  27.780  1.00  0.00            
ATOM     39  H19 GCD     1      23.150  16.380  29.210  1.00  0.00            
ATOM     40  O9  GCD     1      21.890  18.030  28.970  1.00  0.00            
ATOM     41  H20 GCD     1      22.200  18.200  29.860  1.00  0.00            
ATOM     42  O10 GCD     1      20.840  13.140  27.910  1.00  0.00            
ATOM     43  C13 GCD     1      20.840  11.980  28.780  1.00  0.00            
ATOM     44  H21 GCD     1      20.240  12.260  29.650  1.00  0.00            
ATOM     45  C14 GCD     1      20.240  10.830  27.950  1.00  0.00            
ATOM     46  H22 GCD     1      20.860  10.710  27.060  1.00  0.00            
ATOM     47  O11 GCD     1      18.920  11.160  27.690  1.00  0.00            
ATOM     48  H23 GCD     1      18.860  12.020  27.260  1.00  0.00            
ATOM     49  C15 GCD     1      20.400   9.470  28.790  1.00  0.00            
ATOM     50  H24 GCD     1      19.860   9.580  29.740  1.00  0.00            
ATOM     51  O12 GCD     1      20.040   8.280  28.040  1.00  0.00            
ATOM     52  H25 GCD     1      20.860   7.830  27.780  1.00  0.00            
ATOM     53  C16 GCD     1      21.890   9.290  29.210  1.00  0.00            
ATOM     54  H26 GCD     1      22.100   8.480  29.920  1.00  0.00            
ATOM     55  O13 GCD     1      22.290  10.400  29.900  1.00  0.00            
ATOM     56  C17 GCD     1      22.250  11.600  29.100  1.00  0.00            
ATOM     57  H27 GCD     1      22.810  11.420  28.170  1.00  0.00            
ATOM     58  C18 GCD     1      22.910  12.650  29.970  1.00  0.00            
ATOM     59  H28 GCD     1      22.350  12.940  30.870  1.00  0.00            
ATOM     60  H29 GCD     1      22.860  13.600  29.420  1.00  0.00            
ATOM     61  O14 GCD     1      24.200  12.300  30.350  1.00  0.00            
ATOM     62  H30 GCD     1      24.260  11.570  30.980  1.00  0.00            
ATOM     63  O15 GCD     1      22.600   9.090  27.990  1.00  0.00            
ATOM     64  C19 GCD     1      23.590   8.080  28.120  1.00  0.00            
ATOM     65  H31 GCD     1      23.620   7.620  29.110  1.00  0.00            
ATOM     66  C20 GCD     1      23.170   6.960  27.100  1.00  0.00            
ATOM     67  H32 GCD     1      23.120   7.490  26.140  1.00  0.00            
ATOM     68  O16 GCD     1      21.910   6.420  27.470  1.00  0.00            
ATOM     69  H33 GCD     1      21.620   5.610  27.040  1.00  0.00            
ATOM     70  C21 GCD     1      24.190   5.880  27.020  1.00  0.00            
ATOM     71  H34 GCD     1      24.300   5.470  28.040  1.00  0.00            
ATOM     72  O17 GCD     1      23.770   4.880  26.090  1.00  0.00            
ATOM     73  H35 GCD     1      24.010   5.130  25.190  1.00  0.00            
ATOM     74  C22 GCD     1      25.530   6.540  26.600  1.00  0.00            
ATOM     75  H36 GCD     1      26.320   5.790  26.510  1.00  0.00            
ATOM     76  O18 GCD     1      25.920   7.480  27.560  1.00  0.00            
ATOM     77  C23 GCD     1      25.050   8.590  27.790  1.00  0.00            
ATOM     78  H37 GCD     1      25.040   9.190  26.880  1.00  0.00            
ATOM     79  C24 GCD     1      25.580   9.470  28.920  1.00  0.00            
ATOM     80  H38 GCD     1      25.630   8.920  29.870  1.00  0.00            
ATOM     81  H39 GCD     1      24.890  10.280  29.190  1.00  0.00            
ATOM     82  O19 GCD     1      26.880   9.970  28.830  1.00  0.00            
ATOM     83  H40 GCD     1      27.340   9.200  28.490  1.00  0.00            
ATOM     84  O20 GCD     1      25.410   7.200  25.340  1.00  0.00            
ATOM     85  C25 GCD     1      26.290   6.710  24.350  1.00  0.00            
ATOM     86  H41 GCD     1      26.850   5.820  24.660  1.00  0.00            
ATOM     87  C26 GCD     1      25.450   6.440  23.130  1.00  0.00            
ATOM     88  H42 GCD     1      24.920   7.330  22.760  1.00  0.00            
ATOM     89  O21 GCD     1      24.490   5.450  23.550  1.00  0.00            
ATOM     90  H43 GCD     1      24.160   4.950  22.790  1.00  0.00            
ATOM     91  C27 GCD     1      26.300   5.910  21.920  1.00  0.00            
ATOM     92  H44 GCD     1      26.790   4.970  22.220  1.00  0.00            
ATOM     93  O22 GCD     1      25.440   5.720  20.820  1.00  0.00            
ATOM     94  H45 GCD     1      25.310   6.560  20.350  1.00  0.00            
ATOM     95  C28 GCD     1      27.370   7.000  21.640  1.00  0.00            
ATOM     96  H46 GCD     1      28.140   6.670  20.940  1.00  0.00            
ATOM     97  O23 GCD     1      28.070   7.270  22.840  1.00  0.00            
ATOM     98  C29 GCD     1      27.190   7.790  23.880  1.00  0.00            
ATOM     99  H47 GCD     1      26.620   8.690  23.600  1.00  0.00            
ATOM    100  C30 GCD     1      28.070   8.250  25.030  1.00  0.00            
ATOM    101  H48 GCD     1      28.600   7.380  25.420  1.00  0.00            
ATOM    102  H49 GCD     1      27.550   8.740  25.860  1.00  0.00            
ATOM    103  O24 GCD     1      29.010   9.210  24.490  1.00  0.00            
ATOM    104  H50 GCD     1      29.280   8.720  23.700  1.00  0.00            
ATOM    105  O25 GCD     1      26.760   8.220  21.140  1.00  0.00            
ATOM    106  C31 GCD     1      27.000   8.490  19.760  1.00  0.00            
ATOM    107  H51 GCD     1      27.450   7.650  19.220  1.00  0.00            
ATOM    108  C32 GCD     1      25.710   8.810  19.060  1.00  0.00            
ATOM    109  H52 GCD     1      25.110   9.560  19.590  1.00  0.00            
ATOM    110  O26 GCD     1      24.880   7.600  18.950  1.00  0.00            
ATOM    111  H53 GCD     1      24.180   7.780  18.320  1.00  0.00            
ATOM    112  C33 GCD     1      26.020   9.290  17.600  1.00  0.00            
ATOM    113  H54 GCD     1      26.430   8.460  17.000  1.00  0.00            
ATOM    114  O27 GCD     1      24.810   9.720  16.960  1.00  0.00            
ATOM    115  H55 GCD     1      24.640  10.660  17.090  1.00  0.00            
ATOM    116  C34 GCD     1      27.010  10.490  17.570  1.00  0.00            
ATOM    117  H56 GCD     1      27.320  10.710  16.550  1.00  0.00            
ATOM    118  O28 GCD     1      28.140  10.110  18.320  1.00  0.00            
ATOM    119  C35 GCD     1      27.800   9.780  19.680  1.00  0.00            
ATOM    120  H57 GCD     1      27.160  10.550  20.130  1.00  0.00            
ATOM    121  C36 GCD     1      29.130   9.740  20.500  1.00  0.00            
ATOM    122  H58 GCD     1      29.710   8.850  20.220  1.00  0.00            
ATOM    123  H59 GCD     1      28.800   9.520  21.530  1.00  0.00            
ATOM    124  O29 GCD     1      29.900  10.920  20.570  1.00  0.00            
ATOM    125  H60 GCD     1      29.410  11.630  21.000  1.00  0.00            
ATOM    126  O30 GCD     1      26.410  11.620  18.210  1.00  0.00            
ATOM    127  C37 GCD     1      26.390  12.880  17.550  1.00  0.00            
ATOM    128  H61 GCD     1      26.660  12.760  16.490  1.00  0.00            
ATOM    129  C38 GCD     1      25.020  13.520  17.660  1.00  0.00            
ATOM    130  H62 GCD     1      24.860  13.430  18.740  1.00  0.00            
ATOM    131  O31 GCD     1      24.040  12.800  16.880  1.00  0.00            
ATOM    132  H63 GCD     1      24.320  12.900  15.960  1.00  0.00            
ATOM    133  C39 GCD     1      24.990  15.010  17.310  1.00  0.00            
ATOM    134  H64 GCD     1      25.180  14.970  16.230  1.00  0.00            
ATOM    135  O32 GCD     1      23.660  15.580  17.540  1.00  0.00            
ATOM    136  H65 GCD     1      23.670  15.980  18.410  1.00  0.00            
ATOM    137  C40 GCD     1      26.130  15.770  18.010  1.00  0.00            
ATOM    138  H66 GCD     1      26.160  16.800  17.630  1.00  0.00            
ATOM    139  O33 GCD     1      27.340  15.140  17.810  1.00  0.00            
ATOM    140  C41 GCD     1      27.530  13.750  18.210  1.00  0.00            
ATOM    141  H67 GCD     1      27.390  13.700  19.300  1.00  0.00            
ATOM    142  C42 GCD     1      28.950  13.310  17.920  1.00  0.00            
ATOM    143  H68 GCD     1      29.250  12.360  18.390  1.00  0.00            
ATOM    144  H69 GCD     1      29.700  13.970  18.370  1.00  0.00            
ATOM    145  O34 GCD     1      29.270  13.300  16.520  1.00  0.00            
ATOM    146  H70 GCD     1      29.170  14.240  16.320  1.00  0.00            
ATOM    147  O35 GCD     1      25.910  15.890  19.410  1.00  0.00            
ATOM    148  C43 GCD     1      26.340  17.190  19.940  1.00  0.00            
ATOM    149  H71 GCD     1      27.140  17.700  19.380  1.00  0.00            
ATOM    150  C44 GCD     1      25.100  18.170  19.930  1.00  0.00            
ATOM    151  H72 GCD     1      24.220  17.590  20.230  1.00  0.00            
ATOM    152  O36 GCD     1      24.790  18.550  18.560  1.00  0.00            
ATOM    153  H73 GCD     1      23.930  18.990  18.590  1.00  0.00            
ATOM    154  C45 GCD     1      25.330  19.420  20.770  1.00  0.00            
ATOM    155  H74 GCD     1      26.090  20.020  20.250  1.00  0.00            
ATOM    156  O37 GCD     1      24.090  20.230  20.820  1.00  0.00            
ATOM    157  H75 GCD     1      23.390  19.590  20.950  1.00  0.00            
ATOM    158  C46 GCD     1      25.820  18.920  22.060  1.00  0.00            
ATOM    159  H76 GCD     1      26.090  19.780  22.690  1.00  0.00            
ATOM    160  O38 GCD     1      24.910  18.120  22.810  1.00  0.00            
ATOM    161  O39 GCD     1      27.000  18.240  22.020  1.00  0.00            
ATOM    162  C47 GCD     1      26.900  16.980  21.370  1.00  0.00            
ATOM    163  H77 GCD     1      26.330  16.200  21.910  1.00  0.00            
ATOM    164  C48 GCD     1      28.380  16.480  21.180  1.00  0.00            
ATOM    165  H78 GCD     1      28.960  17.240  20.650  1.00  0.00            
ATOM    166  H79 GCD     1      28.280  15.640  20.470  1.00  0.00            
ATOM    167  O40 GCD     1      29.040  15.960  22.370  1.00  0.00            
ATOM    168  H80 GCD     1      29.280  16.650  23.000  1.00  0.00            
ATOM    169  C1  DU7     2      21.040   6.860  21.170  1.00  0.00            
ATOM    170  N1  DU7     2      21.350   7.160  22.620  1.00  0.00            
ATOM    171  C2  DU7     2      21.130   6.050  23.520  1.00  0.00            
ATOM    172  C3  DU7     2      22.120   8.240  23.010  1.00  0.00            
ATOM    173  C4  DU7     2      23.140   8.840  22.200  1.00  0.00            
ATOM    174  C5  DU7     2      23.820  10.090  22.510  1.00  0.00            
ATOM    175  C6  DU7     2      23.560  10.710  23.740  1.00  0.00            
ATOM    176  N2  DU7     2      24.270  11.790  24.200  1.00  0.00            
ATOM    177  N3  DU7     2      23.760  12.930  24.250  1.00  0.00            
ATOM    178  C7  DU7     2      24.550  13.860  24.950  1.00  0.00            
ATOM    179  C8  DU7     2      24.670  13.690  26.350  1.00  0.00            
ATOM    180  C9  DU7     2      25.440  14.650  27.000  1.00  0.00            
ATOM    181  C10 DU7     2      26.100  15.690  26.340  1.00  0.00            
ATOM    182  S1  DU7     2      27.140  16.730  27.260  1.00  0.00            
ATOM    183  O1  DU7     2      26.110  17.050  28.220  1.00  0.00            
ATOM    184  O2  DU7     2      27.480  17.730  26.290  1.00  0.00            
ATOM    185  O3  DU7     2      28.230  15.850  27.650  1.00  0.00            
ATOM    186  C11 DU7     2      26.040  15.730  24.920  1.00  0.00            
ATOM    187  C12 DU7     2      25.160  14.890  24.290  1.00  0.00            
ATOM    188  C13 DU7     2      22.600  10.090  24.600  1.00  0.00            
ATOM    189  C14 DU7     2      21.950   8.890  24.230  1.00  0.00            
ATOM    190  H1  DU7     2      21.030   7.680  20.430  1.00  0.00            
ATOM    191  H2  DU7     2      21.640   6.040  20.760  1.00  0.00            
ATOM    192  H3  DU7     2      20.020   6.440  21.180  1.00  0.00            
ATOM    193  H4  DU7     2      21.830   6.110  24.350  1.00  0.00            
ATOM    194  H5  DU7     2      20.100   6.160  23.880  1.00  0.00            
ATOM    195  H6  DU7     2      21.200   5.060  23.050  1.00  0.00            
ATOM    196  H7  DU7     2      23.310   8.540  21.170  1.00  0.00            
ATOM    197  H8  DU7     2      24.520  10.550  21.810  1.00  0.00            
ATOM    198  H9  DU7     2      24.270  12.840  26.900  1.00  0.00            
ATOM    199  H10 DU7     2      25.580  14.560  28.070  1.00  0.00            
ATOM    200  H11 DU7     2      26.570  16.430  24.280  1.00  0.00            
ATOM    201  H12 DU7     2      25.050  14.840  23.210  1.00  0.00            
ATOM    202  H13 DU7     2      22.430  10.460  25.610  1.00  0.00            
ATOM    203  H14 DU7     2      21.210   8.430  24.870  1.00  0.00            
TER
ENDMDL
MODEL        1
ATOM      1  H1  GCD     1       4.760  11.440  36.330  1.00  0.00            
ATOM      2  O1  GCD     1       5.390  11.930  35.790  1.00  0.00            
ATOM      3  C1  GCD     1       6.290  10.920  35.310  1.00  0.00            
ATOM      4  H2  GCD     1       7.100  11.410  34.760  1.00  0.00            
ATOM      5  H3  GCD     1       6.770  10.520  36.210  1.00  0.00            
ATOM      6  C2  GCD     1       5.670   9.890  34.470  1.00  0.00            
ATOM      7  H4  GCD     1       6.480   9.200  34.190  1.00  0.00            
ATOM      8  C3  GCD     1       4.900  10.450  33.280  1.00  0.00            
ATOM      9  H5  GCD     1       4.280  11.250  33.720  1.00  0.00            
ATOM     10  C4  GCD     1       4.060   9.290  32.570  1.00  0.00            
ATOM     11  H6  GCD     1       4.780   8.690  31.990  1.00  0.00            
ATOM     12  O2  GCD     1       3.100  10.000  31.720  1.00  0.00            
ATOM     13  H7  GCD     1       3.600  10.400  31.000  1.00  0.00            
ATOM     14  C5  GCD     1       3.350   8.340  33.570  1.00  0.00            
ATOM     15  H8  GCD     1       2.570   8.970  34.000  1.00  0.00            
ATOM     16  O3  GCD     1       2.750   7.210  32.920  1.00  0.00            
ATOM     17  H9  GCD     1       3.440   6.830  32.370  1.00  0.00            
ATOM     18  C6  GCD     1       4.250   7.940  34.740  1.00  0.00            
ATOM     19  O4  GCD     1       4.740   9.160  35.290  1.00  0.00            
ATOM     20  H10 GCD     1       3.700   7.360  35.480  1.00  0.00            
ATOM     21  O5  GCD     1       5.290   7.280  34.170  1.00  0.00            
ATOM     22  C7  GCD     1       5.150   5.870  34.290  1.00  0.00            
ATOM     23  H11 GCD     1       4.120   5.590  34.520  1.00  0.00            
ATOM     24  C8  GCD     1       5.470   5.280  32.980  1.00  0.00            
ATOM     25  H12 GCD     1       6.520   5.430  32.700  1.00  0.00            
ATOM     26  O6  GCD     1       4.620   5.640  31.940  1.00  0.00            
ATOM     27  H13 GCD     1       4.920   5.220  31.120  1.00  0.00            
ATOM     28  C9  GCD     1       5.350   3.740  33.070  1.00  0.00            
ATOM     29  H14 GCD     1       4.310   3.560  33.380  1.00  0.00            
ATOM     30  O7  GCD     1       5.750   3.080  31.890  1.00  0.00            
ATOM     31  H15 GCD     1       6.610   2.660  32.010  1.00  0.00            
ATOM     32  C10 GCD     1       6.300   3.300  34.170  1.00  0.00            
ATOM     33  H16 GCD     1       6.040   2.240  34.280  1.00  0.00            
ATOM     34  O8  GCD     1       6.000   3.980  35.360  1.00  0.00            
ATOM     35  C11 GCD     1       6.040   5.380  35.380  1.00  0.00            
ATOM     36  H17 GCD     1       7.050   5.700  35.090  1.00  0.00            
ATOM     37  C12 GCD     1       5.750   5.910  36.720  1.00  0.00            
ATOM     38  H18 GCD     1       5.950   6.990  36.730  1.00  0.00            
ATOM     39  H19 GCD     1       6.480   5.510  37.430  1.00  0.00            
ATOM     40  O9  GCD     1       4.430   5.510  37.060  1.00  0.00            
ATOM     41  H20 GCD     1       4.340   4.550  37.030  1.00  0.00            
ATOM     42  O10 GCD     1       7.740   3.400  33.890  1.00  0.00            
ATOM     43  C13 GCD     1       8.470   2.200  34.290  1.00  0.00            
ATOM     44  H21 GCD     1       7.880   1.460  34.840  1.00  0.00            
ATOM     45  C14 GCD     1       8.820   1.400  33.050  1.00  0.00            
ATOM     46  H22 GCD     1       9.430   1.930  32.310  1.00  0.00            
ATOM     47  O11 GCD     1       7.590   0.830  32.510  1.00  0.00            
ATOM     48  H23 GCD     1       7.760   0.100  31.900  1.00  0.00            
ATOM     49  C15 GCD     1       9.610   0.220  33.460  1.00  0.00            
ATOM     50  H24 GCD     1       9.010  -0.320  34.210  1.00  0.00            
ATOM     51  O12 GCD     1       9.950  -0.610  32.320  1.00  0.00            
ATOM     52  H25 GCD     1      10.440  -1.410  32.540  1.00  0.00            
ATOM     53  C16 GCD     1      10.850   0.680  34.180  1.00  0.00            
ATOM     54  H26 GCD     1      11.440  -0.160  34.550  1.00  0.00            
ATOM     55  O13 GCD     1      10.530   1.460  35.280  1.00  0.00            
ATOM     56  C17 GCD     1       9.740   2.620  35.010  1.00  0.00            
ATOM     57  H27 GCD     1      10.270   3.300  34.330  1.00  0.00            
ATOM     58  C18 GCD     1       9.460   3.360  36.360  1.00  0.00            
ATOM     59  H28 GCD     1       9.160   2.670  37.160  1.00  0.00            
ATOM     60  H29 GCD     1       8.670   4.130  36.300  1.00  0.00            
ATOM     61  O14 GCD     1      10.670   4.070  36.700  1.00  0.00            
ATOM     62  H30 GCD     1      10.470   4.760  37.340  1.00  0.00            
ATOM     63  O15 GCD     1      11.680   1.390  33.230  1.00  0.00            
ATOM     64  C19 GCD     1      12.810   0.730  32.700  1.00  0.00            
ATOM     65  H31 GCD     1      12.720  -0.360  32.720  1.00  0.00            
ATOM     66  C20 GCD     1      12.980   0.970  31.170  1.00  0.00            
ATOM     67  H32 GCD     1      12.790   2.050  31.050  1.00  0.00            
ATOM     68  O16 GCD     1      11.910   0.270  30.480  1.00  0.00            
ATOM     69  H33 GCD     1      11.200   0.100  31.110  1.00  0.00            
ATOM     70  C21 GCD     1      14.360   0.590  30.560  1.00  0.00            
ATOM     71  H34 GCD     1      14.400  -0.500  30.680  1.00  0.00            
ATOM     72  O17 GCD     1      14.440   0.890  29.200  1.00  0.00            
ATOM     73  H35 GCD     1      13.770   0.400  28.710  1.00  0.00            
ATOM     74  C22 GCD     1      15.470   1.200  31.470  1.00  0.00            
ATOM     75  H36 GCD     1      16.500   0.890  31.230  1.00  0.00            
ATOM     76  O18 GCD     1      15.310   0.790  32.780  1.00  0.00            
ATOM     77  C23 GCD     1      14.080   1.300  33.450  1.00  0.00            
ATOM     78  H37 GCD     1      14.050   2.390  33.320  1.00  0.00            
ATOM     79  C24 GCD     1      14.130   0.970  34.910  1.00  0.00            
ATOM     80  H38 GCD     1      13.340   1.460  35.490  1.00  0.00            
ATOM     81  H39 GCD     1      15.070   1.210  35.430  1.00  0.00            
ATOM     82  O19 GCD     1      14.180  -0.480  35.090  1.00  0.00            
ATOM     83  H40 GCD     1      15.070  -0.550  35.440  1.00  0.00            
ATOM     84  O20 GCD     1      15.310   2.620  31.440  1.00  0.00            
ATOM     85  C25 GCD     1      16.470   3.480  31.290  1.00  0.00            
ATOM     86  H41 GCD     1      17.380   2.880  31.430  1.00  0.00            
ATOM     87  C26 GCD     1      16.490   3.910  29.850  1.00  0.00            
ATOM     88  H42 GCD     1      15.460   4.240  29.650  1.00  0.00            
ATOM     89  O21 GCD     1      16.700   2.800  28.960  1.00  0.00            
ATOM     90  H43 GCD     1      16.020   2.180  29.260  1.00  0.00            
ATOM     91  C27 GCD     1      17.560   4.980  29.630  1.00  0.00            
ATOM     92  H44 GCD     1      18.560   4.540  29.750  1.00  0.00            
ATOM     93  O22 GCD     1      17.540   5.540  28.270  1.00  0.00            
ATOM     94  H45 GCD     1      17.070   6.390  28.250  1.00  0.00            
ATOM     95  C28 GCD     1      17.400   6.130  30.610  1.00  0.00            
ATOM     96  H46 GCD     1      18.300   6.750  30.530  1.00  0.00            
ATOM     97  O23 GCD     1      17.380   5.620  31.910  1.00  0.00            
ATOM     98  C29 GCD     1      16.350   4.690  32.210  1.00  0.00            
ATOM     99  H47 GCD     1      15.390   5.220  32.150  1.00  0.00            
ATOM    100  C30 GCD     1      16.550   4.390  33.670  1.00  0.00            
ATOM    101  H48 GCD     1      15.860   3.590  33.940  1.00  0.00            
ATOM    102  H49 GCD     1      16.400   5.330  34.220  1.00  0.00            
ATOM    103  O24 GCD     1      17.910   3.920  34.000  1.00  0.00            
ATOM    104  H50 GCD     1      18.550   4.170  33.330  1.00  0.00            
ATOM    105  O25 GCD     1      16.240   6.850  30.250  1.00  0.00            
ATOM    106  C31 GCD     1      16.460   8.250  30.140  1.00  0.00            
ATOM    107  H51 GCD     1      17.510   8.570  30.150  1.00  0.00            
ATOM    108  C32 GCD     1      15.830   8.690  28.870  1.00  0.00            
ATOM    109  H52 GCD     1      14.850   8.200  28.990  1.00  0.00            
ATOM    110  O26 GCD     1      16.540   8.150  27.740  1.00  0.00            
ATOM    111  H53 GCD     1      16.220   8.530  26.920  1.00  0.00            
ATOM    112  C33 GCD     1      15.710  10.160  28.730  1.00  0.00            
ATOM    113  H54 GCD     1      16.740  10.550  28.820  1.00  0.00            
ATOM    114  O27 GCD     1      15.080  10.520  27.530  1.00  0.00            
ATOM    115  H55 GCD     1      15.550  10.070  26.820  1.00  0.00            
ATOM    116  C34 GCD     1      15.070  10.750  29.980  1.00  0.00            
ATOM    117  H56 GCD     1      15.240  11.830  29.950  1.00  0.00            
ATOM    118  O28 GCD     1      15.720  10.270  31.170  1.00  0.00            
ATOM    119  C35 GCD     1      15.810   8.890  31.330  1.00  0.00            
ATOM    120  H57 GCD     1      14.820   8.430  31.450  1.00  0.00            
ATOM    121  C36 GCD     1      16.520   8.630  32.640  1.00  0.00            
ATOM    122  H58 GCD     1      17.610   8.750  32.620  1.00  0.00            
ATOM    123  H59 GCD     1      16.470   7.560  32.860  1.00  0.00            
ATOM    124  O29 GCD     1      15.930   9.200  33.810  1.00  0.00            
ATOM    125  H60 GCD     1      15.930  10.170  33.780  1.00  0.00            
ATOM    126  O30 GCD     1      13.690  10.480  30.090  1.00  0.00            
ATOM    127  C37 GCD     1      12.860  11.440  29.440  1.00  0.00            
ATOM    128  H61 GCD     1      13.500  12.020  28.760  1.00  0.00            
ATOM    129  C38 GCD     1      11.690  10.670  28.790  1.00  0.00            
ATOM    130  H62 GCD     1      11.290  10.190  29.690  1.00  0.00            
ATOM    131  O31 GCD     1      12.210   9.780  27.840  1.00  0.00            
ATOM    132  H63 GCD     1      12.540  10.330  27.110  1.00  0.00            
ATOM    133  C39 GCD     1      10.630  11.670  28.250  1.00  0.00            
ATOM    134  H64 GCD     1      11.090  12.310  27.490  1.00  0.00            
ATOM    135  O32 GCD     1       9.460  11.000  27.780  1.00  0.00            
ATOM    136  H65 GCD     1       9.660  10.220  27.260  1.00  0.00            
ATOM    137  C40 GCD     1      10.280  12.640  29.340  1.00  0.00            
ATOM    138  H66 GCD     1       9.800  13.480  28.830  1.00  0.00            
ATOM    139  O33 GCD     1      11.430  13.330  29.880  1.00  0.00            
ATOM    140  C41 GCD     1      12.340  12.370  30.510  1.00  0.00            
ATOM    141  H67 GCD     1      11.780  11.800  31.260  1.00  0.00            
ATOM    142  C42 GCD     1      13.380  13.200  31.270  1.00  0.00            
ATOM    143  H68 GCD     1      14.050  12.550  31.860  1.00  0.00            
ATOM    144  H69 GCD     1      12.850  13.760  32.060  1.00  0.00            
ATOM    145  O34 GCD     1      14.240  14.000  30.470  1.00  0.00            
ATOM    146  H70 GCD     1      14.710  14.560  31.110  1.00  0.00            
ATOM    147  O35 GCD     1       9.500  12.110  30.440  1.00  0.00            
ATOM    148  C43 GCD     1       8.260  12.760  30.730  1.00  0.00            
ATOM    149  H71 GCD     1       8.140  13.800  30.430  1.00  0.00            
ATOM    150  C44 GCD     1       7.120  12.020  29.960  1.00  0.00            
ATOM    151  H72 GCD     1       7.170  10.960  30.210  1.00  0.00            
ATOM    152  O36 GCD     1       7.300  12.270  28.590  1.00  0.00            
ATOM    153  H73 GCD     1       8.110  11.790  28.360  1.00  0.00            
ATOM    154  C45 GCD     1       5.760  12.540  30.460  1.00  0.00            
ATOM    155  H74 GCD     1       5.630  13.600  30.170  1.00  0.00            
ATOM    156  O37 GCD     1       4.720  11.750  29.900  1.00  0.00            
ATOM    157  H75 GCD     1       5.030  11.420  29.040  1.00  0.00            
ATOM    158  C46 GCD     1       5.690  12.320  31.980  1.00  0.00            
ATOM    159  H76 GCD     1       4.810  12.780  32.450  1.00  0.00            
ATOM    160  O38 GCD     1       5.790  10.980  32.350  1.00  0.00            
ATOM    161  O39 GCD     1       6.770  13.080  32.490  1.00  0.00            
ATOM    162  C47 GCD     1       8.070  12.690  32.220  1.00  0.00            
ATOM    163  H77 GCD     1       8.220  11.650  32.530  1.00  0.00            
ATOM    164  C48 GCD     1       9.140  13.520  32.930  1.00  0.00            
ATOM    165  H78 GCD     1       9.360  14.450  32.390  1.00  0.00            
ATOM    166  H79 GCD     1      10.100  13.020  32.780  1.00  0.00            
ATOM    167  O40 GCD     1       8.980  13.640  34.370  1.00  0.00            
ATOM    168  H80 GCD     1       8.470  14.430  34.580  1.00  0.00            
ATOM    169  C1  DU7     2       6.800   3.220  27.840  1.00  0.00            
ATOM    170  N1  DU7     2       7.990   3.290  28.680  1.00  0.00            
ATOM    171  C2  DU7     2       8.810   2.030  28.880  1.00  0.00            
ATOM    172  C3  DU7     2       8.360   4.490  29.400  1.00  0.00            
ATOM    173  C4  DU7     2       7.570   5.680  29.480  1.00  0.00            
ATOM    174  C5  DU7     2       7.910   6.900  30.100  1.00  0.00            
ATOM    175  C6  DU7     2       9.070   7.000  30.800  1.00  0.00            
ATOM    176  N2  DU7     2       9.320   8.100  31.590  1.00  0.00            
ATOM    177  N3  DU7     2      10.090   7.880  32.590  1.00  0.00            
ATOM    178  C7  DU7     2      10.610   9.050  33.240  1.00  0.00            
ATOM    179  C8  DU7     2      11.840   9.590  32.800  1.00  0.00            
ATOM    180  C9  DU7     2      12.420  10.640  33.480  1.00  0.00            
ATOM    181  C10 DU7     2      11.750  11.270  34.540  1.00  0.00            
ATOM    182  S1  DU7     2      12.520  12.540  35.520  1.00  0.00            
ATOM    183  O1  DU7     2      12.400  13.720  34.680  1.00  0.00            
ATOM    184  O2  DU7     2      13.880  12.070  35.730  1.00  0.00            
ATOM    185  O3  DU7     2      11.730  12.570  36.770  1.00  0.00            
ATOM    186  C11 DU7     2      10.490  10.790  34.930  1.00  0.00            
ATOM    187  C12 DU7     2       9.940   9.690  34.240  1.00  0.00            
ATOM    188  C13 DU7     2       9.920   5.860  30.790  1.00  0.00            
ATOM    189  C14 DU7     2       9.590   4.680  30.090  1.00  0.00            
ATOM    190  H1  DU7     2       6.830   2.370  27.150  1.00  0.00            
ATOM    191  H2  DU7     2       6.070   2.890  28.600  1.00  0.00            
ATOM    192  H3  DU7     2       6.630   4.130  27.260  1.00  0.00            
ATOM    193  H4  DU7     2       8.280   1.090  28.670  1.00  0.00            
ATOM    194  H5  DU7     2       9.640   2.050  28.170  1.00  0.00            
ATOM    195  H6  DU7     2       9.210   1.980  29.900  1.00  0.00            
ATOM    196  H7  DU7     2       6.630   5.780  28.940  1.00  0.00            
ATOM    197  H8  DU7     2       7.130   7.650  30.050  1.00  0.00            
ATOM    198  H9  DU7     2      12.530   9.100  32.120  1.00  0.00            
ATOM    199  H10 DU7     2      13.340  11.020  33.070  1.00  0.00            
ATOM    200  H11 DU7     2       9.850  11.300  35.650  1.00  0.00            
ATOM    201  H12 DU7     2       8.980   9.280  34.540  1.00  0.00            
ATOM    202  H13 DU7     2      10.820   5.780  31.380  1.00  0.00            
ATOM    203  H14 DU7     2      10.290   3.840  30.120  1.00  0.00            
TER
ENDMDL
MODEL        1
ATOM      1  H1  GCD     1      24.680   9.860  33.810  1.00  0.00            
ATOM      2  O1  GCD     1      23.730   9.820  33.650  1.00  0.00            
ATOM      3  C1  GCD     1      23.230   8.830  34.570  1.00  0.00            
ATOM      4  H2  GCD     1      23.540   9.300  35.510  1.00  0.00            
ATOM      5  H3  GCD     1      22.150   8.720  34.460  1.00  0.00            
ATOM      6  C2  GCD     1      23.920   7.490  34.300  1.00  0.00            
ATOM      7  H4  GCD     1      23.830   7.250  33.230  1.00  0.00            
ATOM      8  C3  GCD     1      23.180   6.320  34.980  1.00  0.00            
ATOM      9  H5  GCD     1      23.050   6.450  36.060  1.00  0.00            
ATOM     10  C4  GCD     1      24.080   5.050  34.840  1.00  0.00            
ATOM     11  H6  GCD     1      24.060   4.770  33.780  1.00  0.00            
ATOM     12  O2  GCD     1      23.480   3.960  35.570  1.00  0.00            
ATOM     13  H7  GCD     1      23.480   4.080  36.530  1.00  0.00            
ATOM     14  C5  GCD     1      25.540   5.320  35.260  1.00  0.00            
ATOM     15  H8  GCD     1      25.450   5.570  36.330  1.00  0.00            
ATOM     16  O3  GCD     1      26.340   4.120  35.220  1.00  0.00            
ATOM     17  H9  GCD     1      26.400   3.930  34.280  1.00  0.00            
ATOM     18  C6  GCD     1      26.160   6.550  34.460  1.00  0.00            
ATOM     19  O4  GCD     1      25.320   7.670  34.710  1.00  0.00            
ATOM     20  H10 GCD     1      27.190   6.800  34.750  1.00  0.00            
ATOM     21  O5  GCD     1      26.120   6.280  33.010  1.00  0.00            
ATOM     22  C7  GCD     1      27.110   5.520  32.480  1.00  0.00            
ATOM     23  H11 GCD     1      27.650   4.980  33.270  1.00  0.00            
ATOM     24  C8  GCD     1      26.430   4.490  31.580  1.00  0.00            
ATOM     25  H12 GCD     1      25.740   5.100  30.980  1.00  0.00            
ATOM     26  O6  GCD     1      25.720   3.490  32.360  1.00  0.00            
ATOM     27  H13 GCD     1      25.510   2.830  31.700  1.00  0.00            
ATOM     28  C9  GCD     1      27.450   3.860  30.650  1.00  0.00            
ATOM     29  H14 GCD     1      28.200   3.320  31.230  1.00  0.00            
ATOM     30  O7  GCD     1      26.880   3.080  29.620  1.00  0.00            
ATOM     31  H15 GCD     1      27.410   2.300  29.390  1.00  0.00            
ATOM     32  C10 GCD     1      28.230   5.040  30.020  1.00  0.00            
ATOM     33  H16 GCD     1      29.100   4.670  29.470  1.00  0.00            
ATOM     34  O8  GCD     1      28.910   5.780  31.080  1.00  0.00            
ATOM     35  C11 GCD     1      28.010   6.540  31.790  1.00  0.00            
ATOM     36  H17 GCD     1      27.310   7.060  31.120  1.00  0.00            
ATOM     37  C12 GCD     1      28.750   7.520  32.610  1.00  0.00            
ATOM     38  H18 GCD     1      28.110   8.310  33.030  1.00  0.00            
ATOM     39  H19 GCD     1      29.470   7.950  31.910  1.00  0.00            
ATOM     40  O9  GCD     1      29.510   6.890  33.630  1.00  0.00            
ATOM     41  H20 GCD     1      30.030   7.480  34.190  1.00  0.00            
ATOM     42  O10 GCD     1      27.430   5.940  29.260  1.00  0.00            
ATOM     43  C13 GCD     1      27.880   6.350  27.940  1.00  0.00            
ATOM     44  H21 GCD     1      28.940   6.070  27.830  1.00  0.00            
ATOM     45  C14 GCD     1      27.100   5.630  26.900  1.00  0.00            
ATOM     46  H22 GCD     1      26.020   5.770  26.990  1.00  0.00            
ATOM     47  O11 GCD     1      27.260   4.190  27.060  1.00  0.00            
ATOM     48  H23 GCD     1      27.050   4.020  27.990  1.00  0.00            
ATOM     49  C15 GCD     1      27.550   5.990  25.520  1.00  0.00            
ATOM     50  H24 GCD     1      28.560   5.570  25.450  1.00  0.00            
ATOM     51  O12 GCD     1      26.690   5.450  24.550  1.00  0.00            
ATOM     52  H25 GCD     1      26.440   4.580  24.890  1.00  0.00            
ATOM     53  C16 GCD     1      27.570   7.500  25.360  1.00  0.00            
ATOM     54  H26 GCD     1      28.270   7.800  24.570  1.00  0.00            
ATOM     55  O13 GCD     1      28.280   8.030  26.400  1.00  0.00            
ATOM     56  C17 GCD     1      27.750   7.820  27.710  1.00  0.00            
ATOM     57  H27 GCD     1      26.700   8.150  27.730  1.00  0.00            
ATOM     58  C18 GCD     1      28.430   8.630  28.770  1.00  0.00            
ATOM     59  H28 GCD     1      27.960   8.560  29.760  1.00  0.00            
ATOM     60  H29 GCD     1      28.400   9.690  28.490  1.00  0.00            
ATOM     61  O14 GCD     1      29.820   8.320  28.840  1.00  0.00            
ATOM     62  H30 GCD     1      30.240   9.060  29.300  1.00  0.00            
ATOM     63  O15 GCD     1      26.180   8.010  25.240  1.00  0.00            
ATOM     64  C19 GCD     1      25.970   8.880  24.130  1.00  0.00            
ATOM     65  H31 GCD     1      26.930   9.140  23.660  1.00  0.00            
ATOM     66  C20 GCD     1      25.060   8.200  23.130  1.00  0.00            
ATOM     67  H32 GCD     1      24.130   7.910  23.620  1.00  0.00            
ATOM     68  O16 GCD     1      25.590   6.990  22.570  1.00  0.00            
ATOM     69  H33 GCD     1      25.850   6.420  23.310  1.00  0.00            
ATOM     70  C21 GCD     1      24.600   9.190  22.060  1.00  0.00            
ATOM     71  H34 GCD     1      25.480   9.500  21.480  1.00  0.00            
ATOM     72  O17 GCD     1      23.700   8.630  21.070  1.00  0.00            
ATOM     73  H35 GCD     1      22.790   8.890  21.260  1.00  0.00            
ATOM     74  C22 GCD     1      23.940  10.470  22.670  1.00  0.00            
ATOM     75  H36 GCD     1      23.750  11.200  21.880  1.00  0.00            
ATOM     76  O18 GCD     1      24.870  11.060  23.600  1.00  0.00            
ATOM     77  C23 GCD     1      25.350  10.170  24.670  1.00  0.00            
ATOM     78  H37 GCD     1      24.590   9.900  25.420  1.00  0.00            
ATOM     79  C24 GCD     1      26.410  11.090  25.350  1.00  0.00            
ATOM     80  H38 GCD     1      27.170  11.380  24.610  1.00  0.00            
ATOM     81  H39 GCD     1      26.930  10.610  26.180  1.00  0.00            
ATOM     82  O19 GCD     1      25.750  12.310  25.870  1.00  0.00            
ATOM     83  H40 GCD     1      25.350  12.700  25.090  1.00  0.00            
ATOM     84  O20 GCD     1      22.730  10.150  23.320  1.00  0.00            
ATOM     85  C25 GCD     1      21.600  11.070  23.190  1.00  0.00            
ATOM     86  H41 GCD     1      21.860  11.950  22.590  1.00  0.00            
ATOM     87  C26 GCD     1      20.480  10.380  22.440  1.00  0.00            
ATOM     88  H42 GCD     1      20.380   9.430  22.990  1.00  0.00            
ATOM     89  O21 GCD     1      20.930  10.010  21.140  1.00  0.00            
ATOM     90  H43 GCD     1      20.930  10.840  20.650  1.00  0.00            
ATOM     91  C27 GCD     1      19.090  11.030  22.480  1.00  0.00            
ATOM     92  H44 GCD     1      19.080  12.030  22.020  1.00  0.00            
ATOM     93  O22 GCD     1      18.040  10.320  21.800  1.00  0.00            
ATOM     94  H45 GCD     1      18.070   9.410  22.100  1.00  0.00            
ATOM     95  C28 GCD     1      18.820  11.230  23.960  1.00  0.00            
ATOM     96  H46 GCD     1      17.850  11.730  24.030  1.00  0.00            
ATOM     97  O23 GCD     1      19.920  12.080  24.510  1.00  0.00            
ATOM     98  C29 GCD     1      21.140  11.450  24.580  1.00  0.00            
ATOM     99  H47 GCD     1      20.960  10.570  25.210  1.00  0.00            
ATOM    100  C30 GCD     1      22.140  12.260  25.340  1.00  0.00            
ATOM    101  H48 GCD     1      23.090  11.720  25.430  1.00  0.00            
ATOM    102  H49 GCD     1      21.700  12.300  26.340  1.00  0.00            
ATOM    103  O24 GCD     1      22.400  13.510  24.800  1.00  0.00            
ATOM    104  H50 GCD     1      23.240  13.500  24.340  1.00  0.00            
ATOM    105  O25 GCD     1      18.660  10.030  24.660  1.00  0.00            
ATOM    106  C31 GCD     1      17.480   9.710  25.260  1.00  0.00            
ATOM    107  H51 GCD     1      16.670  10.360  24.930  1.00  0.00            
ATOM    108  C32 GCD     1      17.160   8.200  25.150  1.00  0.00            
ATOM    109  H52 GCD     1      17.980   7.530  25.430  1.00  0.00            
ATOM    110  O26 GCD     1      16.870   7.760  23.810  1.00  0.00            
ATOM    111  H53 GCD     1      16.490   6.880  23.870  1.00  0.00            
ATOM    112  C33 GCD     1      15.860   7.780  25.900  1.00  0.00            
ATOM    113  H54 GCD     1      15.050   8.370  25.430  1.00  0.00            
ATOM    114  O27 GCD     1      15.480   6.350  25.970  1.00  0.00            
ATOM    115  H55 GCD     1      16.060   6.010  26.660  1.00  0.00            
ATOM    116  C34 GCD     1      15.810   8.330  27.300  1.00  0.00            
ATOM    117  H56 GCD     1      14.820   8.250  27.760  1.00  0.00            
ATOM    118  O28 GCD     1      16.390   9.680  27.280  1.00  0.00            
ATOM    119  C35 GCD     1      17.660   9.860  26.740  1.00  0.00            
ATOM    120  H57 GCD     1      18.350   9.150  27.210  1.00  0.00            
ATOM    121  C36 GCD     1      18.170  11.310  27.080  1.00  0.00            
ATOM    122  H58 GCD     1      17.490  12.090  26.700  1.00  0.00            
ATOM    123  H59 GCD     1      19.150  11.420  26.600  1.00  0.00            
ATOM    124  O29 GCD     1      18.290  11.480  28.540  1.00  0.00            
ATOM    125  H60 GCD     1      18.630  10.660  28.920  1.00  0.00            
ATOM    126  O30 GCD     1      16.790   7.490  27.970  1.00  0.00            
ATOM    127  C37 GCD     1      16.230   6.790  29.090  1.00  0.00            
ATOM    128  H61 GCD     1      15.170   6.570  28.940  1.00  0.00            
ATOM    129  C38 GCD     1      16.960   5.480  29.130  1.00  0.00            
ATOM    130  H62 GCD     1      18.050   5.630  29.080  1.00  0.00            
ATOM    131  O31 GCD     1      16.610   4.570  28.090  1.00  0.00            
ATOM    132  H63 GCD     1      17.260   3.860  28.140  1.00  0.00            
ATOM    133  C39 GCD     1      16.650   4.710  30.440  1.00  0.00            
ATOM    134  H64 GCD     1      15.590   4.460  30.300  1.00  0.00            
ATOM    135  O32 GCD     1      17.460   3.520  30.360  1.00  0.00            
ATOM    136  H65 GCD     1      18.070   3.560  31.100  1.00  0.00            
ATOM    137  C40 GCD     1      16.870   5.560  31.680  1.00  0.00            
ATOM    138  H66 GCD     1      16.510   5.050  32.570  1.00  0.00            
ATOM    139  O33 GCD     1      16.070   6.730  31.570  1.00  0.00            
ATOM    140  C41 GCD     1      16.430   7.550  30.430  1.00  0.00            
ATOM    141  H67 GCD     1      17.470   7.890  30.470  1.00  0.00            
ATOM    142  C42 GCD     1      15.530   8.810  30.430  1.00  0.00            
ATOM    143  H68 GCD     1      15.830   9.550  29.690  1.00  0.00            
ATOM    144  H69 GCD     1      15.790   9.220  31.420  1.00  0.00            
ATOM    145  O34 GCD     1      14.170   8.540  30.340  1.00  0.00            
ATOM    146  H70 GCD     1      13.800   9.430  30.430  1.00  0.00            
ATOM    147  O35 GCD     1      18.250   5.920  31.720  1.00  0.00            
ATOM    148  C43 GCD     1      18.800   5.760  33.030  1.00  0.00            
ATOM    149  H71 GCD     1      18.040   5.570  33.800  1.00  0.00            
ATOM    150  C44 GCD     1      19.810   4.620  33.060  1.00  0.00            
ATOM    151  H72 GCD     1      20.710   4.760  32.450  1.00  0.00            
ATOM    152  O36 GCD     1      19.280   3.460  32.450  1.00  0.00            
ATOM    153  H73 GCD     1      19.690   2.680  32.840  1.00  0.00            
ATOM    154  C45 GCD     1      20.240   4.340  34.460  1.00  0.00            
ATOM    155  H74 GCD     1      19.290   4.120  34.970  1.00  0.00            
ATOM    156  O37 GCD     1      21.110   3.170  34.680  1.00  0.00            
ATOM    157  H75 GCD     1      22.050   3.410  34.640  1.00  0.00            
ATOM    158  C46 GCD     1      20.800   5.630  35.020  1.00  0.00            
ATOM    159  H76 GCD     1      20.950   5.480  36.090  1.00  0.00            
ATOM    160  O38 GCD     1      21.990   5.950  34.320  1.00  0.00            
ATOM    161  O39 GCD     1      19.840   6.650  34.920  1.00  0.00            
ATOM    162  C47 GCD     1      19.480   7.000  33.540  1.00  0.00            
ATOM    163  H77 GCD     1      20.380   7.100  32.920  1.00  0.00            
ATOM    164  C48 GCD     1      18.640   8.310  33.560  1.00  0.00            
ATOM    165  H78 GCD     1      17.610   8.200  33.910  1.00  0.00            
ATOM    166  H79 GCD     1      18.470   8.600  32.510  1.00  0.00            
ATOM    167  O40 GCD     1      19.430   9.460  34.110  1.00  0.00            
ATOM    168  H80 GCD     1      19.290   9.530  35.060  1.00  0.00            
ATOM    169  C1  DU7     2      19.980   6.460  22.150  1.00  0.00            
ATOM    170  N1  DU7     2      20.940   5.580  22.920  1.00  0.00            
ATOM    171  C2  DU7     2      20.990   4.260  22.310  1.00  0.00            
ATOM    172  C3  DU7     2      21.560   6.030  24.170  1.00  0.00            
ATOM    173  C4  DU7     2      22.670   5.260  24.580  1.00  0.00            
ATOM    174  C5  DU7     2      23.380   5.620  25.720  1.00  0.00            
ATOM    175  C6  DU7     2      23.090   6.850  26.350  1.00  0.00            
ATOM    176  N2  DU7     2      23.870   7.240  27.460  1.00  0.00            
ATOM    177  N3  DU7     2      23.600   8.400  27.810  1.00  0.00            
ATOM    178  C7  DU7     2      24.370   9.050  28.780  1.00  0.00            
ATOM    179  C8  DU7     2      24.680   8.390  29.960  1.00  0.00            
ATOM    180  C9  DU7     2      25.400   9.080  30.940  1.00  0.00            
ATOM    181  C10 DU7     2      25.890  10.380  30.770  1.00  0.00            
ATOM    182  S1  DU7     2      26.400  11.320  32.160  1.00  0.00            
ATOM    183  O1  DU7     2      26.410  10.420  33.270  1.00  0.00            
ATOM    184  O2  DU7     2      25.400  12.380  32.220  1.00  0.00            
ATOM    185  O3  DU7     2      27.680  11.820  31.660  1.00  0.00            
ATOM    186  C11 DU7     2      25.520  11.060  29.550  1.00  0.00            
ATOM    187  C12 DU7     2      24.810  10.390  28.550  1.00  0.00            
ATOM    188  C13 DU7     2      21.950   7.620  25.920  1.00  0.00            
ATOM    189  C14 DU7     2      21.200   7.230  24.840  1.00  0.00            
ATOM    190  H1  DU7     2      20.220   7.510  22.350  1.00  0.00            
ATOM    191  H2  DU7     2      20.130   6.270  21.080  1.00  0.00            
ATOM    192  H3  DU7     2      18.940   6.400  22.490  1.00  0.00            
ATOM    193  H4  DU7     2      21.250   3.550  23.110  1.00  0.00            
ATOM    194  H5  DU7     2      20.010   3.990  21.910  1.00  0.00            
ATOM    195  H6  DU7     2      21.680   4.190  21.460  1.00  0.00            
ATOM    196  H7  DU7     2      22.840   4.280  24.150  1.00  0.00            
ATOM    197  H8  DU7     2      24.230   5.020  26.010  1.00  0.00            
ATOM    198  H9  DU7     2      24.420   7.340  30.100  1.00  0.00            
ATOM    199  H10 DU7     2      25.710   8.540  31.830  1.00  0.00            
ATOM    200  H11 DU7     2      25.820  12.100  29.390  1.00  0.00            
ATOM    201  H12 DU7     2      24.540  10.930  27.650  1.00  0.00            
ATOM    202  H13 DU7     2      21.590   8.560  26.330  1.00  0.00            
ATOM    203  H14 DU7     2      20.420   7.850  24.390  1.00  0.00            
TER
ENDMDL
MODEL        1
ATOM      1  H1  GCD     1      22.450  15.940  25.340  1.00  0.00            
ATOM      2  O1  GCD     1      22.070  16.710  25.770  1.00  0.00            
ATOM      3  C1  GCD     1      21.430  17.580  24.840  1.00  0.00            
ATOM      4  H2  GCD     1      21.000  18.500  25.260  1.00  0.00            
ATOM      5  H3  GCD     1      22.250  17.930  24.180  1.00  0.00            
ATOM      6  C2  GCD     1      20.400  16.880  23.940  1.00  0.00            
ATOM      7  H4  GCD     1      20.930  16.080  23.420  1.00  0.00            
ATOM      8  C3  GCD     1      19.790  17.850  22.980  1.00  0.00            
ATOM      9  H5  GCD     1      19.310  18.700  23.480  1.00  0.00            
ATOM     10  C4  GCD     1      18.690  17.170  22.150  1.00  0.00            
ATOM     11  H6  GCD     1      19.240  16.390  21.620  1.00  0.00            
ATOM     12  O2  GCD     1      18.010  18.090  21.270  1.00  0.00            
ATOM     13  H7  GCD     1      17.680  17.600  20.510  1.00  0.00            
ATOM     14  C5  GCD     1      17.690  16.590  23.130  1.00  0.00            
ATOM     15  H8  GCD     1      17.140  17.410  23.600  1.00  0.00            
ATOM     16  O3  GCD     1      16.760  15.870  22.350  1.00  0.00            
ATOM     17  H9  GCD     1      17.170  15.020  22.150  1.00  0.00            
ATOM     18  C6  GCD     1      18.380  15.590  24.050  1.00  0.00            
ATOM     19  O4  GCD     1      19.330  16.310  24.770  1.00  0.00            
ATOM     20  H10 GCD     1      17.730  15.170  24.830  1.00  0.00            
ATOM     21  O5  GCD     1      18.930  14.470  23.320  1.00  0.00            
ATOM     22  C7  GCD     1      18.490  13.240  23.690  1.00  0.00            
ATOM     23  H11 GCD     1      17.540  13.290  24.240  1.00  0.00            
ATOM     24  C8  GCD     1      18.300  12.440  22.360  1.00  0.00            
ATOM     25  H12 GCD     1      19.230  12.460  21.770  1.00  0.00            
ATOM     26  O6  GCD     1      17.210  13.030  21.590  1.00  0.00            
ATOM     27  H13 GCD     1      17.670  13.460  20.860  1.00  0.00            
ATOM     28  C9  GCD     1      17.900  11.050  22.720  1.00  0.00            
ATOM     29  H14 GCD     1      17.010  11.060  23.350  1.00  0.00            
ATOM     30  O7  GCD     1      17.670  10.190  21.640  1.00  0.00            
ATOM     31  H15 GCD     1      16.930  10.450  21.090  1.00  0.00            
ATOM     32  C10 GCD     1      19.010  10.460  23.630  1.00  0.00            
ATOM     33  H16 GCD     1      18.620   9.460  23.830  1.00  0.00            
ATOM     34  O8  GCD     1      19.170  11.260  24.780  1.00  0.00            
ATOM     35  C11 GCD     1      19.580  12.570  24.500  1.00  0.00            
ATOM     36  H17 GCD     1      20.570  12.560  24.010  1.00  0.00            
ATOM     37  C12 GCD     1      19.830  13.220  25.880  1.00  0.00            
ATOM     38  H18 GCD     1      20.300  14.190  25.690  1.00  0.00            
ATOM     39  H19 GCD     1      20.610  12.710  26.470  1.00  0.00            
ATOM     40  O9  GCD     1      18.630  13.400  26.720  1.00  0.00            
ATOM     41  H20 GCD     1      18.200  12.530  26.760  1.00  0.00            
ATOM     42  O10 GCD     1      20.240  10.390  22.820  1.00  0.00            
ATOM     43  C13 GCD     1      21.060   9.220  22.940  1.00  0.00            
ATOM     44  H21 GCD     1      20.680   8.590  23.760  1.00  0.00            
ATOM     45  C14 GCD     1      20.780   8.400  21.710  1.00  0.00            
ATOM     46  H22 GCD     1      20.870   9.020  20.810  1.00  0.00            
ATOM     47  O11 GCD     1      19.380   8.070  21.560  1.00  0.00            
ATOM     48  H23 GCD     1      18.890   8.900  21.550  1.00  0.00            
ATOM     49  C15 GCD     1      21.610   7.100  21.730  1.00  0.00            
ATOM     50  H24 GCD     1      21.400   6.480  22.620  1.00  0.00            
ATOM     51  O12 GCD     1      21.460   6.330  20.560  1.00  0.00            
ATOM     52  H25 GCD     1      20.740   5.770  20.860  1.00  0.00            
ATOM     53  C16 GCD     1      23.080   7.510  21.820  1.00  0.00            
ATOM     54  H26 GCD     1      23.660   6.590  21.920  1.00  0.00            
ATOM     55  O13 GCD     1      23.300   8.280  22.960  1.00  0.00            
ATOM     56  C17 GCD     1      22.520   9.490  23.030  1.00  0.00            
ATOM     57  H27 GCD     1      22.830  10.070  22.150  1.00  0.00            
ATOM     58  C18 GCD     1      22.880  10.250  24.290  1.00  0.00            
ATOM     59  H28 GCD     1      22.700   9.660  25.200  1.00  0.00            
ATOM     60  H29 GCD     1      22.370  11.210  24.470  1.00  0.00            
ATOM     61  O14 GCD     1      24.300  10.520  24.240  1.00  0.00            
ATOM     62  H30 GCD     1      24.760   9.670  24.210  1.00  0.00            
ATOM     63  O15 GCD     1      23.490   8.230  20.700  1.00  0.00            
ATOM     64  C19 GCD     1      24.700   7.850  20.010  1.00  0.00            
ATOM     65  H31 GCD     1      25.090   6.910  20.420  1.00  0.00            
ATOM     66  C20 GCD     1      24.290   7.740  18.550  1.00  0.00            
ATOM     67  H32 GCD     1      23.840   8.700  18.250  1.00  0.00            
ATOM     68  O16 GCD     1      23.350   6.710  18.330  1.00  0.00            
ATOM     69  H33 GCD     1      22.730   6.780  19.070  1.00  0.00            
ATOM     70  C21 GCD     1      25.480   7.610  17.560  1.00  0.00            
ATOM     71  H34 GCD     1      25.930   6.610  17.690  1.00  0.00            
ATOM     72  O17 GCD     1      25.000   7.560  16.160  1.00  0.00            
ATOM     73  H35 GCD     1      24.170   7.080  16.110  1.00  0.00            
ATOM     74  C22 GCD     1      26.510   8.600  17.860  1.00  0.00            
ATOM     75  H36 GCD     1      27.400   8.240  17.330  1.00  0.00            
ATOM     76  O18 GCD     1      26.820   8.660  19.170  1.00  0.00            
ATOM     77  C23 GCD     1      25.730   8.880  20.130  1.00  0.00            
ATOM     78  H37 GCD     1      25.290   9.860  19.930  1.00  0.00            
ATOM     79  C24 GCD     1      26.310   8.790  21.510  1.00  0.00            
ATOM     80  H38 GCD     1      26.810   7.810  21.550  1.00  0.00            
ATOM     81  H39 GCD     1      25.600   8.840  22.340  1.00  0.00            
ATOM     82  O19 GCD     1      27.360   9.780  21.600  1.00  0.00            
ATOM     83  H40 GCD     1      27.050  10.550  22.080  1.00  0.00            
ATOM     84  O20 GCD     1      26.110   9.920  17.390  1.00  0.00            
ATOM     85  C25 GCD     1      26.940  10.670  16.550  1.00  0.00            
ATOM     86  H41 GCD     1      27.870  10.090  16.440  1.00  0.00            
ATOM     87  C26 GCD     1      26.320  10.920  15.160  1.00  0.00            
ATOM     88  H42 GCD     1      25.370  11.440  15.350  1.00  0.00            
ATOM     89  O21 GCD     1      25.990   9.730  14.400  1.00  0.00            
ATOM     90  H43 GCD     1      25.490   9.220  15.050  1.00  0.00            
ATOM     91  C27 GCD     1      27.280  11.810  14.320  1.00  0.00            
ATOM     92  H44 GCD     1      28.170  11.200  14.090  1.00  0.00            
ATOM     93  O22 GCD     1      26.750  12.150  13.030  1.00  0.00            
ATOM     94  H45 GCD     1      27.500  12.410  12.480  1.00  0.00            
ATOM     95  C28 GCD     1      27.700  13.040  15.140  1.00  0.00            
ATOM     96  H46 GCD     1      28.530  13.620  14.730  1.00  0.00            
ATOM     97  O23 GCD     1      28.130  12.750  16.450  1.00  0.00            
ATOM     98  C29 GCD     1      27.260  11.960  17.230  1.00  0.00            
ATOM     99  H47 GCD     1      26.310  12.490  17.330  1.00  0.00            
ATOM    100  C30 GCD     1      28.020  11.770  18.560  1.00  0.00            
ATOM    101  H48 GCD     1      28.920  11.160  18.400  1.00  0.00            
ATOM    102  H49 GCD     1      27.410  11.170  19.250  1.00  0.00            
ATOM    103  O24 GCD     1      28.390  12.950  19.180  1.00  0.00            
ATOM    104  H50 GCD     1      29.100  13.220  18.590  1.00  0.00            
ATOM    105  O25 GCD     1      26.710  13.980  15.230  1.00  0.00            
ATOM    106  C31 GCD     1      26.500  14.950  14.310  1.00  0.00            
ATOM    107  H51 GCD     1      27.030  14.730  13.380  1.00  0.00            
ATOM    108  C32 GCD     1      25.000  15.110  14.070  1.00  0.00            
ATOM    109  H52 GCD     1      24.450  15.090  15.020  1.00  0.00            
ATOM    110  O26 GCD     1      24.540  14.050  13.250  1.00  0.00            
ATOM    111  H53 GCD     1      24.830  13.240  13.690  1.00  0.00            
ATOM    112  C33 GCD     1      24.630  16.480  13.400  1.00  0.00            
ATOM    113  H54 GCD     1      24.940  16.460  12.350  1.00  0.00            
ATOM    114  O27 GCD     1      23.280  16.780  13.310  1.00  0.00            
ATOM    115  H55 GCD     1      22.820  16.050  12.880  1.00  0.00            
ATOM    116  C34 GCD     1      25.290  17.650  14.130  1.00  0.00            
ATOM    117  H56 GCD     1      25.210  18.520  13.480  1.00  0.00            
ATOM    118  O28 GCD     1      26.650  17.370  14.150  1.00  0.00            
ATOM    119  C35 GCD     1      27.090  16.250  14.880  1.00  0.00            
ATOM    120  H57 GCD     1      26.770  16.270  15.920  1.00  0.00            
ATOM    121  C36 GCD     1      28.610  16.300  14.900  1.00  0.00            
ATOM    122  H58 GCD     1      28.950  16.100  13.870  1.00  0.00            
ATOM    123  H59 GCD     1      28.960  15.440  15.490  1.00  0.00            
ATOM    124  O29 GCD     1      29.160  17.550  15.330  1.00  0.00            
ATOM    125  H60 GCD     1      28.990  18.220  14.660  1.00  0.00            
ATOM    126  O30 GCD     1      24.690  17.830  15.420  1.00  0.00            
ATOM    127  C37 GCD     1      24.640  19.270  15.740  1.00  0.00            
ATOM    128  H61 GCD     1      25.360  19.820  15.130  1.00  0.00            
ATOM    129  C38 GCD     1      23.150  19.520  15.620  1.00  0.00            
ATOM    130  H62 GCD     1      22.670  18.660  16.110  1.00  0.00            
ATOM    131  O31 GCD     1      22.870  19.460  14.240  1.00  0.00            
ATOM    132  H63 GCD     1      22.950  18.520  14.050  1.00  0.00            
ATOM    133  C39 GCD     1      22.770  20.900  16.160  1.00  0.00            
ATOM    134  H64 GCD     1      23.200  21.690  15.530  1.00  0.00            
ATOM    135  O32 GCD     1      21.340  21.060  16.230  1.00  0.00            
ATOM    136  H65 GCD     1      20.980  20.900  15.340  1.00  0.00            
ATOM    137  C40 GCD     1      23.310  21.060  17.600  1.00  0.00            
ATOM    138  H66 GCD     1      23.120  22.080  17.940  1.00  0.00            
ATOM    139  O33 GCD     1      24.730  20.730  17.660  1.00  0.00            
ATOM    140  C41 GCD     1      25.060  19.390  17.260  1.00  0.00            
ATOM    141  H67 GCD     1      24.540  18.610  17.840  1.00  0.00            
ATOM    142  C42 GCD     1      26.570  19.140  17.510  1.00  0.00            
ATOM    143  H68 GCD     1      26.850  18.100  17.340  1.00  0.00            
ATOM    144  H69 GCD     1      26.730  19.360  18.580  1.00  0.00            
ATOM    145  O34 GCD     1      27.300  20.090  16.680  1.00  0.00            
ATOM    146  H70 GCD     1      26.740  20.860  16.540  1.00  0.00            
ATOM    147  O35 GCD     1      22.750  20.080  18.430  1.00  0.00            
ATOM    148  C43 GCD     1      22.450  20.490  19.770  1.00  0.00            
ATOM    149  H71 GCD     1      22.790  21.500  20.040  1.00  0.00            
ATOM    150  C44 GCD     1      20.910  20.550  19.860  1.00  0.00            
ATOM    151  H72 GCD     1      20.550  19.590  19.470  1.00  0.00            
ATOM    152  O36 GCD     1      20.440  21.580  18.950  1.00  0.00            
ATOM    153  H73 GCD     1      20.860  21.380  18.110  1.00  0.00            
ATOM    154  C45 GCD     1      20.460  20.770  21.340  1.00  0.00            
ATOM    155  H74 GCD     1      20.730  21.810  21.580  1.00  0.00            
ATOM    156  O37 GCD     1      19.030  20.750  21.550  1.00  0.00            
ATOM    157  H75 GCD     1      18.570  19.910  21.460  1.00  0.00            
ATOM    158  C46 GCD     1      21.140  19.760  22.270  1.00  0.00            
ATOM    159  H76 GCD     1      20.920  20.070  23.290  1.00  0.00            
ATOM    160  O38 GCD     1      20.800  18.380  22.110  1.00  0.00            
ATOM    161  O39 GCD     1      22.540  20.000  22.100  1.00  0.00            
ATOM    162  C47 GCD     1      23.060  19.600  20.800  1.00  0.00            
ATOM    163  H77 GCD     1      22.770  18.560  20.580  1.00  0.00            
ATOM    164  C48 GCD     1      24.610  19.750  20.900  1.00  0.00            
ATOM    165  H78 GCD     1      24.850  20.780  21.200  1.00  0.00            
ATOM    166  H79 GCD     1      25.040  19.540  19.910  1.00  0.00            
ATOM    167  O40 GCD     1      25.080  18.840  21.950  1.00  0.00            
ATOM    168  H80 GCD     1      24.770  17.950  21.730  1.00  0.00            
ATOM    169  C1  DU7     2      21.500   9.170  11.300  1.00  0.00            
ATOM    170  N1  DU7     2      21.410   8.500  12.590  1.00  0.00            
ATOM    171  C2  DU7     2      20.980   7.070  12.500  1.00  0.00            
ATOM    172  C3  DU7     2      21.740   9.120  13.810  1.00  0.00            
ATOM    173  C4  DU7     2      21.460   8.540  15.080  1.00  0.00            
ATOM    174  C5  DU7     2      21.730   9.230  16.250  1.00  0.00            
ATOM    175  C6  DU7     2      22.110  10.570  16.200  1.00  0.00            
ATOM    176  N2  DU7     2      22.350  11.480  17.320  1.00  0.00            
ATOM    177  N3  DU7     2      22.530  10.970  18.470  1.00  0.00            
ATOM    178  C7  DU7     2      22.680  11.960  19.500  1.00  0.00            
ATOM    179  C8  DU7     2      24.030  12.350  19.680  1.00  0.00            
ATOM    180  C9  DU7     2      24.330  13.190  20.740  1.00  0.00            
ATOM    181  C10 DU7     2      23.360  13.820  21.500  1.00  0.00            
ATOM    182  S1  DU7     2      23.870  15.070  22.680  1.00  0.00            
ATOM    183  O1  DU7     2      23.650  16.250  21.830  1.00  0.00            
ATOM    184  O2  DU7     2      25.300  14.740  22.910  1.00  0.00            
ATOM    185  O3  DU7     2      23.010  14.920  23.880  1.00  0.00            
ATOM    186  C11 DU7     2      22.030  13.430  21.290  1.00  0.00            
ATOM    187  C12 DU7     2      21.700  12.480  20.330  1.00  0.00            
ATOM    188  C13 DU7     2      22.420  11.190  14.940  1.00  0.00            
ATOM    189  C14 DU7     2      22.280  10.420  13.750  1.00  0.00            
ATOM    190  H1  DU7     2      21.080  10.180  11.350  1.00  0.00            
ATOM    191  H2  DU7     2      22.560   9.230  11.010  1.00  0.00            
ATOM    192  H3  DU7     2      21.070   8.550  10.500  1.00  0.00            
ATOM    193  H4  DU7     2      20.640   6.790  11.490  1.00  0.00            
ATOM    194  H5  DU7     2      21.770   6.390  12.850  1.00  0.00            
ATOM    195  H6  DU7     2      20.120   7.040  13.180  1.00  0.00            
ATOM    196  H7  DU7     2      21.020   7.540  15.180  1.00  0.00            
ATOM    197  H8  DU7     2      21.500   8.840  17.240  1.00  0.00            
ATOM    198  H9  DU7     2      24.810  11.990  19.020  1.00  0.00            
ATOM    199  H10 DU7     2      25.390  13.390  20.830  1.00  0.00            
ATOM    200  H11 DU7     2      21.210  13.870  21.850  1.00  0.00            
ATOM    201  H12 DU7     2      20.680  12.190  20.120  1.00  0.00            
ATOM    202  H13 DU7     2      22.840  12.190  14.840  1.00  0.00            
ATOM    203  H14 DU7     2      22.390  10.950  12.810  1.00  0.00            
TER
ENDMDL
MODEL        1
ATOM      1  H1  GCD     1       8.810  11.410  26.190  1.00  0.00            
ATOM      2  O1  GCD     1       9.070  11.380  25.260  1.00  0.00            
ATOM      3  C1  GCD     1       8.120  10.590  24.490  1.00  0.00            
ATOM      4  H2  GCD     1       7.100  11.020  24.450  1.00  0.00            
ATOM      5  H3  GCD     1       8.470  10.650  23.450  1.00  0.00            
ATOM      6  C2  GCD     1       8.030   9.140  24.890  1.00  0.00            
ATOM      7  H4  GCD     1       9.020   8.650  24.840  1.00  0.00            
ATOM      8  C3  GCD     1       6.990   8.350  24.060  1.00  0.00            
ATOM      9  H5  GCD     1       6.010   8.850  24.150  1.00  0.00            
ATOM     10  C4  GCD     1       6.830   6.920  24.660  1.00  0.00            
ATOM     11  H6  GCD     1       7.760   6.350  24.650  1.00  0.00            
ATOM     12  O2  GCD     1       5.840   6.060  23.930  1.00  0.00            
ATOM     13  H7  GCD     1       5.400   5.380  24.450  1.00  0.00            
ATOM     14  C5  GCD     1       6.450   7.080  26.060  1.00  0.00            
ATOM     15  H8  GCD     1       5.550   7.700  26.130  1.00  0.00            
ATOM     16  O3  GCD     1       6.410   5.820  26.770  1.00  0.00            
ATOM     17  H9  GCD     1       7.330   5.550  26.890  1.00  0.00            
ATOM     18  C6  GCD     1       7.440   7.930  26.900  1.00  0.00            
ATOM     19  O4  GCD     1       7.600   9.160  26.270  1.00  0.00            
ATOM     20  H10 GCD     1       7.110   8.080  27.930  1.00  0.00            
ATOM     21  O5  GCD     1       8.750   7.270  26.990  1.00  0.00            
ATOM     22  C7  GCD     1       9.280   7.050  28.320  1.00  0.00            
ATOM     23  H11 GCD     1       8.590   7.120  29.170  1.00  0.00            
ATOM     24  C8  GCD     1       9.790   5.610  28.380  1.00  0.00            
ATOM     25  H12 GCD     1      10.370   5.340  27.490  1.00  0.00            
ATOM     26  O6  GCD     1       8.670   4.760  28.470  1.00  0.00            
ATOM     27  H13 GCD     1       9.010   3.860  28.500  1.00  0.00            
ATOM     28  C9  GCD     1      10.710   5.380  29.550  1.00  0.00            
ATOM     29  H14 GCD     1      10.170   5.500  30.500  1.00  0.00            
ATOM     30  O7  GCD     1      11.250   4.090  29.600  1.00  0.00            
ATOM     31  H15 GCD     1      11.680   3.880  28.760  1.00  0.00            
ATOM     32  C10 GCD     1      11.800   6.450  29.510  1.00  0.00            
ATOM     33  H16 GCD     1      12.460   6.380  30.370  1.00  0.00            
ATOM     34  O8  GCD     1      11.190   7.700  29.630  1.00  0.00            
ATOM     35  C11 GCD     1      10.410   8.050  28.510  1.00  0.00            
ATOM     36  H17 GCD     1      11.080   7.990  27.640  1.00  0.00            
ATOM     37  C12 GCD     1       9.910   9.430  28.760  1.00  0.00            
ATOM     38  H18 GCD     1       9.400   9.760  27.840  1.00  0.00            
ATOM     39  H19 GCD     1      10.740  10.110  28.970  1.00  0.00            
ATOM     40  O9  GCD     1       8.870   9.510  29.730  1.00  0.00            
ATOM     41  H20 GCD     1       9.160  10.020  30.490  1.00  0.00            
ATOM     42  O10 GCD     1      12.650   6.430  28.360  1.00  0.00            
ATOM     43  C13 GCD     1      14.040   6.700  28.690  1.00  0.00            
ATOM     44  H21 GCD     1      14.130   7.260  29.620  1.00  0.00            
ATOM     45  C14 GCD     1      14.830   5.440  28.590  1.00  0.00            
ATOM     46  H22 GCD     1      14.580   4.940  27.640  1.00  0.00            
ATOM     47  O11 GCD     1      14.490   4.490  29.720  1.00  0.00            
ATOM     48  H23 GCD     1      15.020   3.690  29.610  1.00  0.00            
ATOM     49  C15 GCD     1      16.390   5.670  28.640  1.00  0.00            
ATOM     50  H24 GCD     1      16.670   6.110  29.610  1.00  0.00            
ATOM     51  O12 GCD     1      17.120   4.420  28.440  1.00  0.00            
ATOM     52  H25 GCD     1      16.650   3.810  27.850  1.00  0.00            
ATOM     53  C16 GCD     1      16.780   6.630  27.540  1.00  0.00            
ATOM     54  H26 GCD     1      17.820   6.970  27.560  1.00  0.00            
ATOM     55  O13 GCD     1      15.940   7.780  27.710  1.00  0.00            
ATOM     56  C17 GCD     1      14.520   7.600  27.620  1.00  0.00            
ATOM     57  H27 GCD     1      14.150   7.280  26.640  1.00  0.00            
ATOM     58  C18 GCD     1      13.880   8.990  27.730  1.00  0.00            
ATOM     59  H28 GCD     1      14.060   9.420  28.720  1.00  0.00            
ATOM     60  H29 GCD     1      12.780   8.880  27.700  1.00  0.00            
ATOM     61  O14 GCD     1      14.260   9.930  26.790  1.00  0.00            
ATOM     62  H30 GCD     1      13.720   9.780  26.000  1.00  0.00            
ATOM     63  O15 GCD     1      16.450   6.040  26.290  1.00  0.00            
ATOM     64  C19 GCD     1      17.400   5.220  25.610  1.00  0.00            
ATOM     65  H31 GCD     1      18.140   4.790  26.300  1.00  0.00            
ATOM     66  C20 GCD     1      16.600   4.040  25.010  1.00  0.00            
ATOM     67  H32 GCD     1      15.830   4.570  24.430  1.00  0.00            
ATOM     68  O16 GCD     1      15.970   3.420  26.100  1.00  0.00            
ATOM     69  H33 GCD     1      15.400   2.710  25.790  1.00  0.00            
ATOM     70  C21 GCD     1      17.570   3.050  24.280  1.00  0.00            
ATOM     71  H34 GCD     1      18.200   2.530  25.010  1.00  0.00            
ATOM     72  O17 GCD     1      16.850   2.160  23.470  1.00  0.00            
ATOM     73  H35 GCD     1      16.000   2.590  23.350  1.00  0.00            
ATOM     74  C22 GCD     1      18.490   3.880  23.280  1.00  0.00            
ATOM     75  H36 GCD     1      19.310   3.250  22.930  1.00  0.00            
ATOM     76  O18 GCD     1      19.020   5.010  23.950  1.00  0.00            
ATOM     77  C23 GCD     1      18.110   5.950  24.480  1.00  0.00            
ATOM     78  H37 GCD     1      17.370   6.180  23.700  1.00  0.00            
ATOM     79  C24 GCD     1      18.680   7.210  25.040  1.00  0.00            
ATOM     80  H38 GCD     1      17.940   7.920  25.420  1.00  0.00            
ATOM     81  H39 GCD     1      19.210   7.740  24.240  1.00  0.00            
ATOM     82  O19 GCD     1      19.570   7.010  26.120  1.00  0.00            
ATOM     83  H40 GCD     1      20.440   6.830  25.740  1.00  0.00            
ATOM     84  O20 GCD     1      17.750   4.430  22.170  1.00  0.00            
ATOM     85  C25 GCD     1      18.250   4.310  20.810  1.00  0.00            
ATOM     86  H41 GCD     1      19.270   3.930  20.910  1.00  0.00            
ATOM     87  C26 GCD     1      17.350   3.280  20.190  1.00  0.00            
ATOM     88  H42 GCD     1      16.320   3.660  20.270  1.00  0.00            
ATOM     89  O21 GCD     1      17.510   2.020  20.840  1.00  0.00            
ATOM     90  H43 GCD     1      17.330   2.050  21.790  1.00  0.00            
ATOM     91  C27 GCD     1      17.580   3.170  18.690  1.00  0.00            
ATOM     92  H44 GCD     1      18.590   2.720  18.700  1.00  0.00            
ATOM     93  O22 GCD     1      16.710   2.230  18.020  1.00  0.00            
ATOM     94  H45 GCD     1      16.150   2.880  17.580  1.00  0.00            
ATOM     95  C28 GCD     1      17.580   4.560  18.040  1.00  0.00            
ATOM     96  H46 GCD     1      17.830   4.460  16.980  1.00  0.00            
ATOM     97  O23 GCD     1      18.540   5.330  18.710  1.00  0.00            
ATOM     98  C29 GCD     1      18.230   5.690  20.110  1.00  0.00            
ATOM     99  H47 GCD     1      17.260   6.200  20.160  1.00  0.00            
ATOM    100  C30 GCD     1      19.340   6.660  20.590  1.00  0.00            
ATOM    101  H48 GCD     1      20.280   6.090  20.480  1.00  0.00            
ATOM    102  H49 GCD     1      19.210   6.880  21.650  1.00  0.00            
ATOM    103  O24 GCD     1      19.340   7.950  19.890  1.00  0.00            
ATOM    104  H50 GCD     1      19.820   8.590  20.440  1.00  0.00            
ATOM    105  O25 GCD     1      16.300   5.160  18.140  1.00  0.00            
ATOM    106  C31 GCD     1      15.870   5.740  16.880  1.00  0.00            
ATOM    107  H51 GCD     1      16.620   5.560  16.100  1.00  0.00            
ATOM    108  C32 GCD     1      14.590   4.990  16.440  1.00  0.00            
ATOM    109  H52 GCD     1      13.900   5.120  17.280  1.00  0.00            
ATOM    110  O26 GCD     1      14.950   3.600  16.200  1.00  0.00            
ATOM    111  H53 GCD     1      14.510   3.350  15.380  1.00  0.00            
ATOM    112  C33 GCD     1      14.050   5.610  15.140  1.00  0.00            
ATOM    113  H54 GCD     1      14.840   5.570  14.380  1.00  0.00            
ATOM    114  O27 GCD     1      12.870   4.930  14.720  1.00  0.00            
ATOM    115  H55 GCD     1      12.060   5.350  15.020  1.00  0.00            
ATOM    116  C34 GCD     1      13.770   7.100  15.400  1.00  0.00            
ATOM    117  H56 GCD     1      13.520   7.570  14.450  1.00  0.00            
ATOM    118  O28 GCD     1      14.990   7.690  15.830  1.00  0.00            
ATOM    119  C35 GCD     1      15.490   7.210  17.110  1.00  0.00            
ATOM    120  H57 GCD     1      14.680   7.340  17.840  1.00  0.00            
ATOM    121  C36 GCD     1      16.750   8.000  17.510  1.00  0.00            
ATOM    122  H58 GCD     1      17.520   7.820  16.750  1.00  0.00            
ATOM    123  H59 GCD     1      17.120   7.710  18.500  1.00  0.00            
ATOM    124  O29 GCD     1      16.410   9.430  17.410  1.00  0.00            
ATOM    125  H60 GCD     1      15.930   9.620  18.220  1.00  0.00            
ATOM    126  O30 GCD     1      12.770   7.270  16.370  1.00  0.00            
ATOM    127  C37 GCD     1      11.750   8.140  16.080  1.00  0.00            
ATOM    128  H61 GCD     1      11.860   8.590  15.090  1.00  0.00            
ATOM    129  C38 GCD     1      10.460   7.290  15.970  1.00  0.00            
ATOM    130  H62 GCD     1      10.470   6.710  16.900  1.00  0.00            
ATOM    131  O31 GCD     1      10.500   6.400  14.860  1.00  0.00            
ATOM    132  H63 GCD     1       9.600   6.070  14.780  1.00  0.00            
ATOM    133  C39 GCD     1       9.270   8.210  15.910  1.00  0.00            
ATOM    134  H64 GCD     1       9.390   8.770  14.980  1.00  0.00            
ATOM    135  O32 GCD     1       7.990   7.560  15.840  1.00  0.00            
ATOM    136  H65 GCD     1       7.660   7.540  16.740  1.00  0.00            
ATOM    137  C40 GCD     1       9.230   9.240  17.080  1.00  0.00            
ATOM    138  H66 GCD     1       8.500  10.040  16.920  1.00  0.00            
ATOM    139  O33 GCD     1      10.430   9.910  17.060  1.00  0.00            
ATOM    140  C41 GCD     1      11.620   9.150  17.100  1.00  0.00            
ATOM    141  H67 GCD     1      11.680   8.640  18.070  1.00  0.00            
ATOM    142  C42 GCD     1      12.770  10.180  17.070  1.00  0.00            
ATOM    143  H68 GCD     1      12.600  10.810  16.190  1.00  0.00            
ATOM    144  H69 GCD     1      13.730   9.650  17.090  1.00  0.00            
ATOM    145  O34 GCD     1      12.590  11.030  18.210  1.00  0.00            
ATOM    146  H70 GCD     1      11.680  11.340  18.100  1.00  0.00            
ATOM    147  O35 GCD     1       9.180   8.540  18.350  1.00  0.00            
ATOM    148  C43 GCD     1       8.150   8.930  19.230  1.00  0.00            
ATOM    149  H71 GCD     1       7.550   9.640  18.650  1.00  0.00            
ATOM    150  C44 GCD     1       7.260   7.790  19.620  1.00  0.00            
ATOM    151  H72 GCD     1       7.940   7.060  20.070  1.00  0.00            
ATOM    152  O36 GCD     1       6.630   7.230  18.450  1.00  0.00            
ATOM    153  H73 GCD     1       5.980   6.570  18.710  1.00  0.00            
ATOM    154  C45 GCD     1       6.200   8.230  20.610  1.00  0.00            
ATOM    155  H74 GCD     1       5.550   8.830  19.960  1.00  0.00            
ATOM    156  O37 GCD     1       5.440   7.090  21.140  1.00  0.00            
ATOM    157  H75 GCD     1       6.040   6.490  21.600  1.00  0.00            
ATOM    158  C46 GCD     1       6.770   9.100  21.750  1.00  0.00            
ATOM    159  H76 GCD     1       5.890   9.530  22.240  1.00  0.00            
ATOM    160  O38 GCD     1       7.350   8.210  22.710  1.00  0.00            
ATOM    161  O39 GCD     1       7.640  10.070  21.250  1.00  0.00            
ATOM    162  C47 GCD     1       8.800   9.590  20.450  1.00  0.00            
ATOM    163  H77 GCD     1       9.490   8.890  20.940  1.00  0.00            
ATOM    164  C48 GCD     1       9.490  10.830  19.900  1.00  0.00            
ATOM    165  H78 GCD     1       8.860  11.360  19.170  1.00  0.00            
ATOM    166  H79 GCD     1      10.380  10.480  19.360  1.00  0.00            
ATOM    167  O40 GCD     1      10.020  11.680  20.900  1.00  0.00            
ATOM    168  H80 GCD     1      10.590  12.370  20.540  1.00  0.00            
ATOM    169  C1  DU7     2       8.830   3.820  17.940  1.00  0.00            
ATOM    170  N1  DU7     2      10.100   3.270  18.470  1.00  0.00            
ATOM    171  C2  DU7     2      10.320   1.800  18.330  1.00  0.00            
ATOM    172  C3  DU7     2      11.020   4.220  19.000  1.00  0.00            
ATOM    173  C4  DU7     2      10.620   5.570  19.280  1.00  0.00            
ATOM    174  C5  DU7     2      11.520   6.500  19.770  1.00  0.00            
ATOM    175  C6  DU7     2      12.910   6.140  19.910  1.00  0.00            
ATOM    176  N2  DU7     2      13.930   7.050  20.360  1.00  0.00            
ATOM    177  N3  DU7     2      14.620   6.610  21.350  1.00  0.00            
ATOM    178  C7  DU7     2      15.390   7.480  22.120  1.00  0.00            
ATOM    179  C8  DU7     2      15.230   7.530  23.510  1.00  0.00            
ATOM    180  C9  DU7     2      15.860   8.630  24.190  1.00  0.00            
ATOM    181  C10 DU7     2      16.680   9.580  23.530  1.00  0.00            
ATOM    182  S1  DU7     2      17.460  10.920  24.380  1.00  0.00            
ATOM    183  O1  DU7     2      17.730  10.530  25.750  1.00  0.00            
ATOM    184  O2  DU7     2      16.410  11.980  24.260  1.00  0.00            
ATOM    185  O3  DU7     2      18.600  11.020  23.490  1.00  0.00            
ATOM    186  C11 DU7     2      16.940   9.340  22.150  1.00  0.00            
ATOM    187  C12 DU7     2      16.230   8.370  21.460  1.00  0.00            
ATOM    188  C13 DU7     2      13.320   4.790  19.730  1.00  0.00            
ATOM    189  C14 DU7     2      12.350   3.890  19.220  1.00  0.00            
ATOM    190  H1  DU7     2       8.250   4.120  18.820  1.00  0.00            
ATOM    191  H2  DU7     2       9.090   4.660  17.280  1.00  0.00            
ATOM    192  H3  DU7     2       8.240   3.140  17.310  1.00  0.00            
ATOM    193  H4  DU7     2       9.690   1.410  17.520  1.00  0.00            
ATOM    194  H5  DU7     2      11.370   1.510  18.220  1.00  0.00            
ATOM    195  H6  DU7     2       9.900   1.270  19.190  1.00  0.00            
ATOM    196  H7  DU7     2       9.600   5.840  19.030  1.00  0.00            
ATOM    197  H8  DU7     2      11.150   7.470  20.100  1.00  0.00            
ATOM    198  H9  DU7     2      14.660   6.840  24.130  1.00  0.00            
ATOM    199  H10 DU7     2      15.690   8.710  25.260  1.00  0.00            
ATOM    200  H11 DU7     2      17.550   9.990  21.520  1.00  0.00            
ATOM    201  H12 DU7     2      16.250   8.350  20.380  1.00  0.00            
ATOM    202  H13 DU7     2      14.280   4.340  19.970  1.00  0.00            
ATOM    203  H14 DU7     2      12.800   2.950  18.920  1.00  0.00            
TER
ENDMDL
MODEL        1
ATOM      1  H1  GCD     1      19.390   5.400  26.550  1.00  0.00            
ATOM      2  O1  GCD     1      19.970   6.030  26.110  1.00  0.00            
ATOM      3  C1  GCD     1      19.250   6.700  25.140  1.00  0.00            
ATOM      4  H2  GCD     1      18.970   7.720  25.420  1.00  0.00            
ATOM      5  H3  GCD     1      19.950   6.950  24.340  1.00  0.00            
ATOM      6  C2  GCD     1      18.110   5.920  24.440  1.00  0.00            
ATOM      7  H4  GCD     1      18.450   5.000  23.940  1.00  0.00            
ATOM      8  C3  GCD     1      17.440   6.770  23.380  1.00  0.00            
ATOM      9  H5  GCD     1      17.060   7.720  23.780  1.00  0.00            
ATOM     10  C4  GCD     1      16.280   6.050  22.790  1.00  0.00            
ATOM     11  H6  GCD     1      16.660   5.170  22.260  1.00  0.00            
ATOM     12  O2  GCD     1      15.710   6.910  21.770  1.00  0.00            
ATOM     13  H7  GCD     1      16.420   7.110  21.150  1.00  0.00            
ATOM     14  C5  GCD     1      15.330   5.540  23.860  1.00  0.00            
ATOM     15  H8  GCD     1      14.830   6.410  24.320  1.00  0.00            
ATOM     16  O3  GCD     1      14.300   4.670  23.400  1.00  0.00            
ATOM     17  H9  GCD     1      14.170   4.900  22.470  1.00  0.00            
ATOM     18  C6  GCD     1      16.110   4.840  25.020  1.00  0.00            
ATOM     19  O4  GCD     1      17.200   5.560  25.450  1.00  0.00            
ATOM     20  H10 GCD     1      15.410   4.740  25.860  1.00  0.00            
ATOM     21  O5  GCD     1      16.520   3.530  24.660  1.00  0.00            
ATOM     22  C7  GCD     1      16.050   2.470  25.510  1.00  0.00            
ATOM     23  H11 GCD     1      15.610   2.930  26.410  1.00  0.00            
ATOM     24  C8  GCD     1      14.900   1.690  24.920  1.00  0.00            
ATOM     25  H12 GCD     1      15.280   1.340  23.950  1.00  0.00            
ATOM     26  O6  GCD     1      13.850   2.580  24.810  1.00  0.00            
ATOM     27  H13 GCD     1      14.130   3.320  24.250  1.00  0.00            
ATOM     28  C9  GCD     1      14.560   0.480  25.860  1.00  0.00            
ATOM     29  H14 GCD     1      14.160   0.940  26.780  1.00  0.00            
ATOM     30  O7  GCD     1      13.600  -0.490  25.340  1.00  0.00            
ATOM     31  H15 GCD     1      13.190  -0.950  26.080  1.00  0.00            
ATOM     32  C10 GCD     1      15.900  -0.300  26.160  1.00  0.00            
ATOM     33  H16 GCD     1      15.830  -1.080  26.930  1.00  0.00            
ATOM     34  O8  GCD     1      16.850   0.590  26.730  1.00  0.00            
ATOM     35  C11 GCD     1      17.250   1.660  25.930  1.00  0.00            
ATOM     36  H17 GCD     1      17.770   1.320  25.020  1.00  0.00            
ATOM     37  C12 GCD     1      18.300   2.520  26.640  1.00  0.00            
ATOM     38  H18 GCD     1      18.650   3.370  26.030  1.00  0.00            
ATOM     39  H19 GCD     1      19.150   1.860  26.820  1.00  0.00            
ATOM     40  O9  GCD     1      17.840   3.060  27.920  1.00  0.00            
ATOM     41  H20 GCD     1      17.640   2.320  28.510  1.00  0.00            
ATOM     42  O10 GCD     1      16.480  -0.760  24.950  1.00  0.00            
ATOM     43  C13 GCD     1      16.480  -2.220  24.790  1.00  0.00            
ATOM     44  H21 GCD     1      15.770  -2.780  25.410  1.00  0.00            
ATOM     45  C14 GCD     1      15.920  -2.540  23.360  1.00  0.00            
ATOM     46  H22 GCD     1      16.490  -2.090  22.540  1.00  0.00            
ATOM     47  O11 GCD     1      14.570  -2.170  23.300  1.00  0.00            
ATOM     48  H23 GCD     1      14.370  -1.270  23.570  1.00  0.00            
ATOM     49  C15 GCD     1      15.990  -4.120  23.190  1.00  0.00            
ATOM     50  H24 GCD     1      15.480  -4.670  23.990  1.00  0.00            
ATOM     51  O12 GCD     1      15.570  -4.550  21.880  1.00  0.00            
ATOM     52  H25 GCD     1      15.940  -3.880  21.290  1.00  0.00            
ATOM     53  C16 GCD     1      17.450  -4.460  23.290  1.00  0.00            
ATOM     54  H26 GCD     1      17.670  -5.510  23.120  1.00  0.00            
ATOM     55  O13 GCD     1      17.860  -4.110  24.660  1.00  0.00            
ATOM     56  C17 GCD     1      17.890  -2.720  24.990  1.00  0.00            
ATOM     57  H27 GCD     1      18.520  -2.040  24.400  1.00  0.00            
ATOM     58  C18 GCD     1      18.270  -2.510  26.430  1.00  0.00            
ATOM     59  H28 GCD     1      17.560  -3.070  27.050  1.00  0.00            
ATOM     60  H29 GCD     1      18.060  -1.460  26.680  1.00  0.00            
ATOM     61  O14 GCD     1      19.550  -2.980  26.810  1.00  0.00            
ATOM     62  H30 GCD     1      20.170  -2.910  26.080  1.00  0.00            
ATOM     63  O15 GCD     1      18.250  -3.700  22.380  1.00  0.00            
ATOM     64  C19 GCD     1      18.930  -4.490  21.280  1.00  0.00            
ATOM     65  H31 GCD     1      18.630  -5.540  21.280  1.00  0.00            
ATOM     66  C20 GCD     1      18.680  -3.690  19.960  1.00  0.00            
ATOM     67  H32 GCD     1      19.100  -2.680  19.990  1.00  0.00            
ATOM     68  O16 GCD     1      17.250  -3.570  19.680  1.00  0.00            
ATOM     69  H33 GCD     1      17.240  -2.830  19.060  1.00  0.00            
ATOM     70  C21 GCD     1      19.380  -4.490  18.810  1.00  0.00            
ATOM     71  H34 GCD     1      18.900  -5.480  18.720  1.00  0.00            
ATOM     72  O17 GCD     1      19.170  -3.950  17.490  1.00  0.00            
ATOM     73  H35 GCD     1      19.920  -3.370  17.320  1.00  0.00            
ATOM     74  C22 GCD     1      20.870  -4.660  19.200  1.00  0.00            
ATOM     75  H36 GCD     1      21.430  -5.260  18.470  1.00  0.00            
ATOM     76  O18 GCD     1      21.120  -5.230  20.500  1.00  0.00            
ATOM     77  C23 GCD     1      20.480  -4.340  21.490  1.00  0.00            
ATOM     78  H37 GCD     1      20.870  -3.320  21.350  1.00  0.00            
ATOM     79  C24 GCD     1      20.770  -4.880  22.900  1.00  0.00            
ATOM     80  H38 GCD     1      20.410  -5.910  23.050  1.00  0.00            
ATOM     81  H39 GCD     1      20.320  -4.240  23.670  1.00  0.00            
ATOM     82  O19 GCD     1      22.110  -4.810  23.280  1.00  0.00            
ATOM     83  H40 GCD     1      22.630  -5.360  22.670  1.00  0.00            
ATOM     84  O20 GCD     1      21.490  -3.390  19.210  1.00  0.00            
ATOM     85  C25 GCD     1      22.710  -3.210  18.520  1.00  0.00            
ATOM     86  H41 GCD     1      23.320  -4.120  18.480  1.00  0.00            
ATOM     87  C26 GCD     1      22.430  -2.550  17.170  1.00  0.00            
ATOM     88  H42 GCD     1      21.820  -1.670  17.390  1.00  0.00            
ATOM     89  O21 GCD     1      21.710  -3.370  16.240  1.00  0.00            
ATOM     90  H43 GCD     1      21.670  -2.990  15.360  1.00  0.00            
ATOM     91  C27 GCD     1      23.720  -2.070  16.520  1.00  0.00            
ATOM     92  H44 GCD     1      24.230  -2.990  16.240  1.00  0.00            
ATOM     93  O22 GCD     1      23.540  -1.440  15.300  1.00  0.00            
ATOM     94  H45 GCD     1      23.090  -0.640  15.570  1.00  0.00            
ATOM     95  C28 GCD     1      24.610  -1.170  17.560  1.00  0.00            
ATOM     96  H46 GCD     1      25.640  -1.030  17.200  1.00  0.00            
ATOM     97  O23 GCD     1      24.840  -2.050  18.630  1.00  0.00            
ATOM     98  C29 GCD     1      23.570  -2.250  19.280  1.00  0.00            
ATOM     99  H47 GCD     1      23.000  -1.330  19.450  1.00  0.00            
ATOM    100  C30 GCD     1      23.860  -2.780  20.670  1.00  0.00            
ATOM    101  H48 GCD     1      24.340  -3.760  20.570  1.00  0.00            
ATOM    102  H49 GCD     1      22.890  -2.980  21.160  1.00  0.00            
ATOM    103  O24 GCD     1      24.640  -2.010  21.570  1.00  0.00            
ATOM    104  H50 GCD     1      25.490  -2.040  21.100  1.00  0.00            
ATOM    105  O25 GCD     1      23.920   0.010  17.900  1.00  0.00            
ATOM    106  C31 GCD     1      24.070   1.140  17.010  1.00  0.00            
ATOM    107  H51 GCD     1      24.520   0.640  16.150  1.00  0.00            
ATOM    108  C32 GCD     1      22.760   1.680  16.590  1.00  0.00            
ATOM    109  H52 GCD     1      22.330   2.040  17.530  1.00  0.00            
ATOM    110  O26 GCD     1      22.000   0.680  16.030  1.00  0.00            
ATOM    111  H53 GCD     1      21.090   0.980  15.950  1.00  0.00            
ATOM    112  C33 GCD     1      22.900   2.810  15.570  1.00  0.00            
ATOM    113  H54 GCD     1      23.390   2.460  14.660  1.00  0.00            
ATOM    114  O27 GCD     1      21.560   3.270  15.180  1.00  0.00            
ATOM    115  H55 GCD     1      21.680   4.170  14.880  1.00  0.00            
ATOM    116  C34 GCD     1      23.750   3.870  16.270  1.00  0.00            
ATOM    117  H56 GCD     1      23.940   4.650  15.530  1.00  0.00            
ATOM    118  O28 GCD     1      25.010   3.240  16.590  1.00  0.00            
ATOM    119  C35 GCD     1      24.940   2.240  17.660  1.00  0.00            
ATOM    120  H57 GCD     1      24.380   2.630  18.520  1.00  0.00            
ATOM    121  C36 GCD     1      26.220   1.860  18.250  1.00  0.00            
ATOM    122  H58 GCD     1      26.750   1.150  17.610  1.00  0.00            
ATOM    123  H59 GCD     1      25.900   1.390  19.190  1.00  0.00            
ATOM    124  O29 GCD     1      27.100   2.960  18.620  1.00  0.00            
ATOM    125  H60 GCD     1      27.800   2.610  19.170  1.00  0.00            
ATOM    126  O30 GCD     1      23.180   4.410  17.400  1.00  0.00            
ATOM    127  C37 GCD     1      23.500   5.780  17.630  1.00  0.00            
ATOM    128  H61 GCD     1      24.470   5.950  17.150  1.00  0.00            
ATOM    129  C38 GCD     1      22.390   6.790  17.210  1.00  0.00            
ATOM    130  H62 GCD     1      21.510   6.430  17.760  1.00  0.00            
ATOM    131  O31 GCD     1      22.260   6.860  15.760  1.00  0.00            
ATOM    132  H63 GCD     1      21.440   7.340  15.590  1.00  0.00            
ATOM    133  C39 GCD     1      22.710   8.180  17.690  1.00  0.00            
ATOM    134  H64 GCD     1      23.590   8.550  17.150  1.00  0.00            
ATOM    135  O32 GCD     1      21.610   9.090  17.320  1.00  0.00            
ATOM    136  H65 GCD     1      20.750   8.780  17.620  1.00  0.00            
ATOM    137  C40 GCD     1      22.930   8.210  19.170  1.00  0.00            
ATOM    138  H66 GCD     1      23.220   9.170  19.590  1.00  0.00            
ATOM    139  O33 GCD     1      24.120   7.410  19.400  1.00  0.00            
ATOM    140  C41 GCD     1      23.940   6.030  19.110  1.00  0.00            
ATOM    141  H67 GCD     1      23.090   5.670  19.710  1.00  0.00            
ATOM    142  C42 GCD     1      25.240   5.290  19.560  1.00  0.00            
ATOM    143  H68 GCD     1      25.180   4.190  19.590  1.00  0.00            
ATOM    144  H69 GCD     1      25.440   5.550  20.610  1.00  0.00            
ATOM    145  O34 GCD     1      26.390   5.650  18.790  1.00  0.00            
ATOM    146  H70 GCD     1      26.620   4.890  18.240  1.00  0.00            
ATOM    147  O35 GCD     1      21.970   7.660  19.970  1.00  0.00            
ATOM    148  C43 GCD     1      21.000   8.500  20.470  1.00  0.00            
ATOM    149  H71 GCD     1      21.030   9.560  20.180  1.00  0.00            
ATOM    150  C44 GCD     1      19.670   7.920  19.910  1.00  0.00            
ATOM    151  H72 GCD     1      19.620   6.840  20.140  1.00  0.00            
ATOM    152  O36 GCD     1      19.610   8.000  18.500  1.00  0.00            
ATOM    153  H73 GCD     1      19.000   7.350  18.140  1.00  0.00            
ATOM    154  C45 GCD     1      18.420   8.610  20.550  1.00  0.00            
ATOM    155  H74 GCD     1      18.550   9.680  20.330  1.00  0.00            
ATOM    156  O37 GCD     1      17.140   8.210  20.000  1.00  0.00            
ATOM    157  H75 GCD     1      17.080   8.720  19.180  1.00  0.00            
ATOM    158  C46 GCD     1      18.520   8.440  22.050  1.00  0.00            
ATOM    159  H76 GCD     1      17.750   9.050  22.540  1.00  0.00            
ATOM    160  O38 GCD     1      18.390   7.140  22.380  1.00  0.00            
ATOM    161  O39 GCD     1      19.810   9.020  22.490  1.00  0.00            
ATOM    162  C47 GCD     1      21.010   8.390  21.990  1.00  0.00            
ATOM    163  H77 GCD     1      20.910   7.340  22.310  1.00  0.00            
ATOM    164  C48 GCD     1      22.300   8.940  22.640  1.00  0.00            
ATOM    165  H78 GCD     1      22.540   9.920  22.220  1.00  0.00            
ATOM    166  H79 GCD     1      23.120   8.310  22.290  1.00  0.00            
ATOM    167  O40 GCD     1      22.200   9.010  24.060  1.00  0.00            
ATOM    168  H80 GCD     1      21.530   9.660  24.300  1.00  0.00            
ATOM    169  C1  DU7     2      15.090   6.390  17.840  1.00  0.00            
ATOM    170  N1  DU7     2      16.030   5.400  17.260  1.00  0.00            
ATOM    171  C2  DU7     2      15.610   4.790  15.940  1.00  0.00            
ATOM    172  C3  DU7     2      17.180   5.020  17.920  1.00  0.00            
ATOM    173  C4  DU7     2      17.170   4.820  19.350  1.00  0.00            
ATOM    174  C5  DU7     2      18.340   4.310  20.000  1.00  0.00            
ATOM    175  C6  DU7     2      19.440   3.960  19.210  1.00  0.00            
ATOM    176  N2  DU7     2      20.570   3.510  19.870  1.00  0.00            
ATOM    177  N3  DU7     2      21.350   4.310  20.430  1.00  0.00            
ATOM    178  C7  DU7     2      22.360   3.730  21.260  1.00  0.00            
ATOM    179  C8  DU7     2      23.100   2.570  20.890  1.00  0.00            
ATOM    180  C9  DU7     2      24.190   2.120  21.580  1.00  0.00            
ATOM    181  C10 DU7     2      24.570   2.800  22.760  1.00  0.00            
ATOM    182  S1  DU7     2      26.010   2.280  23.730  1.00  0.00            
ATOM    183  O1  DU7     2      26.370   0.920  23.250  1.00  0.00            
ATOM    184  O2  DU7     2      25.500   2.330  25.080  1.00  0.00            
ATOM    185  O3  DU7     2      27.000   3.260  23.350  1.00  0.00            
ATOM    186  C11 DU7     2      23.830   3.880  23.160  1.00  0.00            
ATOM    187  C12 DU7     2      22.730   4.370  22.440  1.00  0.00            
ATOM    188  C13 DU7     2      19.380   4.100  17.820  1.00  0.00            
ATOM    189  C14 DU7     2      18.290   4.600  17.140  1.00  0.00            
ATOM    190  H1  DU7     2      15.680   7.230  18.230  1.00  0.00            
ATOM    191  H2  DU7     2      14.320   6.630  17.100  1.00  0.00            
ATOM    192  H3  DU7     2      14.600   5.830  18.640  1.00  0.00            
ATOM    193  H4  DU7     2      15.740   5.540  15.150  1.00  0.00            
ATOM    194  H5  DU7     2      16.180   3.890  15.680  1.00  0.00            
ATOM    195  H6  DU7     2      14.590   4.390  15.890  1.00  0.00            
ATOM    196  H7  DU7     2      16.300   5.010  19.980  1.00  0.00            
ATOM    197  H8  DU7     2      18.460   4.140  21.060  1.00  0.00            
ATOM    198  H9  DU7     2      22.820   2.000  20.010  1.00  0.00            
ATOM    199  H10 DU7     2      24.780   1.260  21.290  1.00  0.00            
ATOM    200  H11 DU7     2      24.040   4.410  24.090  1.00  0.00            
ATOM    201  H12 DU7     2      22.210   5.260  22.790  1.00  0.00            
ATOM    202  H13 DU7     2      20.300   3.860  17.310  1.00  0.00            
ATOM    203  H14 DU7     2      18.380   4.760  16.070  1.00  0.00            
TER
ENDMDL
MODEL        1
ATOM      1  H1  GCD     1      16.660  13.680  28.070  1.00  0.00            
ATOM      2  O1  GCD     1      16.510  14.510  27.590  1.00  0.00            
ATOM      3  C1  GCD     1      16.030  14.180  26.290  1.00  0.00            
ATOM      4  H2  GCD     1      16.270  15.070  25.690  1.00  0.00            
ATOM      5  H3  GCD     1      16.660  13.430  25.800  1.00  0.00            
ATOM      6  C2  GCD     1      14.590  13.810  26.130  1.00  0.00            
ATOM      7  H4  GCD     1      14.450  12.920  26.760  1.00  0.00            
ATOM      8  C3  GCD     1      14.110  13.530  24.700  1.00  0.00            
ATOM      9  H5  GCD     1      14.210  14.480  24.160  1.00  0.00            
ATOM     10  C4  GCD     1      12.650  13.070  24.620  1.00  0.00            
ATOM     11  H6  GCD     1      12.580  12.190  25.260  1.00  0.00            
ATOM     12  O2  GCD     1      12.340  12.710  23.220  1.00  0.00            
ATOM     13  H7  GCD     1      13.170  12.370  22.860  1.00  0.00            
ATOM     14  C5  GCD     1      11.800  14.190  25.150  1.00  0.00            
ATOM     15  H8  GCD     1      11.910  15.020  24.440  1.00  0.00            
ATOM     16  O3  GCD     1      10.360  13.910  25.120  1.00  0.00            
ATOM     17  H9  GCD     1      10.090  13.990  24.200  1.00  0.00            
ATOM     18  C6  GCD     1      12.340  14.640  26.500  1.00  0.00            
ATOM     19  O4  GCD     1      13.760  14.910  26.500  1.00  0.00            
ATOM     20  H10 GCD     1      11.890  15.600  26.770  1.00  0.00            
ATOM     21  O5  GCD     1      12.050  13.620  27.460  1.00  0.00            
ATOM     22  C7  GCD     1      11.130  14.100  28.430  1.00  0.00            
ATOM     23  H11 GCD     1      10.430  14.740  27.880  1.00  0.00            
ATOM     24  C8  GCD     1      10.300  12.890  28.700  1.00  0.00            
ATOM     25  H12 GCD     1      11.030  12.100  28.940  1.00  0.00            
ATOM     26  O6  GCD     1       9.620  12.440  27.560  1.00  0.00            
ATOM     27  H13 GCD     1      10.300  12.370  26.880  1.00  0.00            
ATOM     28  C9  GCD     1       9.410  13.080  29.950  1.00  0.00            
ATOM     29  H14 GCD     1       8.640  13.830  29.720  1.00  0.00            
ATOM     30  O7  GCD     1       8.700  11.850  30.310  1.00  0.00            
ATOM     31  H15 GCD     1       8.230  11.450  29.570  1.00  0.00            
ATOM     32  C10 GCD     1      10.200  13.540  31.140  1.00  0.00            
ATOM     33  H16 GCD     1       9.570  13.800  32.000  1.00  0.00            
ATOM     34  O8  GCD     1      10.860  14.720  30.870  1.00  0.00            
ATOM     35  C11 GCD     1      11.790  14.650  29.740  1.00  0.00            
ATOM     36  H17 GCD     1      12.550  13.960  30.130  1.00  0.00            
ATOM     37  C12 GCD     1      12.390  15.990  29.530  1.00  0.00            
ATOM     38  H18 GCD     1      11.680  16.770  29.220  1.00  0.00            
ATOM     39  H19 GCD     1      13.030  15.960  28.630  1.00  0.00            
ATOM     40  O9  GCD     1      13.200  16.390  30.670  1.00  0.00            
ATOM     41  H20 GCD     1      14.120  16.120  30.530  1.00  0.00            
ATOM     42  O10 GCD     1      11.120  12.540  31.470  1.00  0.00            
ATOM     43  C13 GCD     1      11.350  12.300  32.840  1.00  0.00            
ATOM     44  H21 GCD     1      10.930  13.130  33.420  1.00  0.00            
ATOM     45  C14 GCD     1      10.660  11.020  33.240  1.00  0.00            
ATOM     46  H22 GCD     1      10.910  10.180  32.580  1.00  0.00            
ATOM     47  O11 GCD     1       9.220  11.160  33.320  1.00  0.00            
ATOM     48  H23 GCD     1       8.990  11.310  32.390  1.00  0.00            
ATOM     49  C15 GCD     1      11.150  10.580  34.710  1.00  0.00            
ATOM     50  H24 GCD     1      10.760  11.340  35.400  1.00  0.00            
ATOM     51  O12 GCD     1      10.750   9.270  35.260  1.00  0.00            
ATOM     52  H25 GCD     1       9.840   9.440  35.540  1.00  0.00            
ATOM     53  C16 GCD     1      12.690  10.670  34.910  1.00  0.00            
ATOM     54  H26 GCD     1      12.870  10.570  35.990  1.00  0.00            
ATOM     55  O13 GCD     1      13.010  12.010  34.590  1.00  0.00            
ATOM     56  C17 GCD     1      12.860  12.340  33.190  1.00  0.00            
ATOM     57  H27 GCD     1      13.440  11.670  32.540  1.00  0.00            
ATOM     58  C18 GCD     1      13.390  13.770  32.990  1.00  0.00            
ATOM     59  H28 GCD     1      12.830  14.480  33.610  1.00  0.00            
ATOM     60  H29 GCD     1      13.380  13.990  31.910  1.00  0.00            
ATOM     61  O14 GCD     1      14.790  13.930  33.240  1.00  0.00            
ATOM     62  H30 GCD     1      15.170  13.590  32.420  1.00  0.00            
ATOM     63  O15 GCD     1      13.380   9.760  34.120  1.00  0.00            
ATOM     64  C19 GCD     1      14.320   8.930  34.830  1.00  0.00            
ATOM     65  H31 GCD     1      14.290   9.200  35.890  1.00  0.00            
ATOM     66  C20 GCD     1      13.900   7.480  34.670  1.00  0.00            
ATOM     67  H32 GCD     1      13.840   7.260  33.600  1.00  0.00            
ATOM     68  O16 GCD     1      12.650   7.120  35.310  1.00  0.00            
ATOM     69  H33 GCD     1      12.050   7.870  35.170  1.00  0.00            
ATOM     70  C21 GCD     1      15.090   6.640  35.260  1.00  0.00            
ATOM     71  H34 GCD     1      15.320   6.900  36.300  1.00  0.00            
ATOM     72  O17 GCD     1      14.780   5.280  35.190  1.00  0.00            
ATOM     73  H35 GCD     1      14.970   4.920  34.310  1.00  0.00            
ATOM     74  C22 GCD     1      16.460   7.040  34.580  1.00  0.00            
ATOM     75  H36 GCD     1      17.330   6.540  35.020  1.00  0.00            
ATOM     76  O18 GCD     1      16.700   8.390  34.760  1.00  0.00            
ATOM     77  C23 GCD     1      15.680   9.280  34.190  1.00  0.00            
ATOM     78  H37 GCD     1      15.660   9.200  33.100  1.00  0.00            
ATOM     79  C24 GCD     1      16.220  10.760  34.510  1.00  0.00            
ATOM     80  H38 GCD     1      16.330  10.690  35.600  1.00  0.00            
ATOM     81  H39 GCD     1      15.390  11.450  34.290  1.00  0.00            
ATOM     82  O19 GCD     1      17.340  11.170  33.780  1.00  0.00            
ATOM     83  H40 GCD     1      17.100  11.050  32.860  1.00  0.00            
ATOM     84  O20 GCD     1      16.370   6.710  33.180  1.00  0.00            
ATOM     85  C25 GCD     1      16.950   5.500  32.760  1.00  0.00            
ATOM     86  H41 GCD     1      17.360   4.980  33.630  1.00  0.00            
ATOM     87  C26 GCD     1      16.070   4.590  31.960  1.00  0.00            
ATOM     88  H42 GCD     1      15.730   5.160  31.090  1.00  0.00            
ATOM     89  O21 GCD     1      14.850   4.160  32.640  1.00  0.00            
ATOM     90  H43 GCD     1      14.570   3.320  32.240  1.00  0.00            
ATOM     91  C27 GCD     1      16.920   3.360  31.530  1.00  0.00            
ATOM     92  H44 GCD     1      17.240   2.910  32.480  1.00  0.00            
ATOM     93  O22 GCD     1      16.240   2.430  30.750  1.00  0.00            
ATOM     94  H45 GCD     1      16.090   2.870  29.900  1.00  0.00            
ATOM     95  C28 GCD     1      18.130   3.890  30.750  1.00  0.00            
ATOM     96  H46 GCD     1      18.890   3.130  30.540  1.00  0.00            
ATOM     97  O23 GCD     1      18.820   4.860  31.460  1.00  0.00            
ATOM     98  C29 GCD     1      18.050   5.990  31.850  1.00  0.00            
ATOM     99  H47 GCD     1      17.730   6.500  30.930  1.00  0.00            
ATOM    100  C30 GCD     1      18.920   7.010  32.490  1.00  0.00            
ATOM    101  H48 GCD     1      18.420   7.920  32.830  1.00  0.00            
ATOM    102  H49 GCD     1      19.690   7.310  31.770  1.00  0.00            
ATOM    103  O24 GCD     1      19.610   6.560  33.630  1.00  0.00            
ATOM    104  H50 GCD     1      19.410   7.250  34.270  1.00  0.00            
ATOM    105  O25 GCD     1      17.650   4.460  29.530  1.00  0.00            
ATOM    106  C31 GCD     1      18.200   3.860  28.320  1.00  0.00            
ATOM    107  H51 GCD     1      18.710   2.900  28.520  1.00  0.00            
ATOM    108  C32 GCD     1      17.080   3.720  27.250  1.00  0.00            
ATOM    109  H52 GCD     1      16.760   4.760  27.150  1.00  0.00            
ATOM    110  O26 GCD     1      16.160   2.790  27.640  1.00  0.00            
ATOM    111  H53 GCD     1      15.810   2.540  26.780  1.00  0.00            
ATOM    112  C33 GCD     1      17.640   3.270  25.920  1.00  0.00            
ATOM    113  H54 GCD     1      18.120   2.320  26.180  1.00  0.00            
ATOM    114  O27 GCD     1      16.600   3.050  24.970  1.00  0.00            
ATOM    115  H55 GCD     1      16.910   3.360  24.110  1.00  0.00            
ATOM    116  C34 GCD     1      18.770   4.230  25.500  1.00  0.00            
ATOM    117  H56 GCD     1      19.080   3.830  24.540  1.00  0.00            
ATOM    118  O28 GCD     1      19.770   4.250  26.460  1.00  0.00            
ATOM    119  C35 GCD     1      19.380   4.730  27.780  1.00  0.00            
ATOM    120  H57 GCD     1      19.120   5.770  27.550  1.00  0.00            
ATOM    121  C36 GCD     1      20.650   4.830  28.720  1.00  0.00            
ATOM    122  H58 GCD     1      20.900   3.800  28.980  1.00  0.00            
ATOM    123  H59 GCD     1      20.330   5.390  29.610  1.00  0.00            
ATOM    124  O29 GCD     1      21.690   5.470  28.030  1.00  0.00            
ATOM    125  H60 GCD     1      21.920   4.890  27.300  1.00  0.00            
ATOM    126  O30 GCD     1      18.220   5.500  25.290  1.00  0.00            
ATOM    127  C37 GCD     1      18.750   6.130  24.130  1.00  0.00            
ATOM    128  H61 GCD     1      19.510   5.510  23.640  1.00  0.00            
ATOM    129  C38 GCD     1      17.650   6.180  23.080  1.00  0.00            
ATOM    130  H62 GCD     1      16.810   6.730  23.510  1.00  0.00            
ATOM    131  O31 GCD     1      17.250   4.850  22.760  1.00  0.00            
ATOM    132  H63 GCD     1      16.530   4.950  22.130  1.00  0.00            
ATOM    133  C39 GCD     1      18.030   7.040  21.860  1.00  0.00            
ATOM    134  H64 GCD     1      18.810   6.520  21.290  1.00  0.00            
ATOM    135  O32 GCD     1      16.890   7.160  20.900  1.00  0.00            
ATOM    136  H65 GCD     1      16.390   7.950  21.140  1.00  0.00            
ATOM    137  C40 GCD     1      18.590   8.370  22.300  1.00  0.00            
ATOM    138  H66 GCD     1      18.950   8.900  21.410  1.00  0.00            
ATOM    139  O33 GCD     1      19.620   8.200  23.280  1.00  0.00            
ATOM    140  C41 GCD     1      19.330   7.500  24.470  1.00  0.00            
ATOM    141  H67 GCD     1      18.600   8.080  25.040  1.00  0.00            
ATOM    142  C42 GCD     1      20.520   7.430  25.340  1.00  0.00            
ATOM    143  H68 GCD     1      20.390   7.000  26.340  1.00  0.00            
ATOM    144  H69 GCD     1      20.810   8.480  25.470  1.00  0.00            
ATOM    145  O34 GCD     1      21.690   6.880  24.750  1.00  0.00            
ATOM    146  H70 GCD     1      21.720   5.920  24.830  1.00  0.00            
ATOM    147  O35 GCD     1      17.590   9.150  22.880  1.00  0.00            
ATOM    148  C43 GCD     1      17.460  10.500  22.440  1.00  0.00            
ATOM    149  H71 GCD     1      18.170  10.710  21.630  1.00  0.00            
ATOM    150  C44 GCD     1      16.020  10.590  21.880  1.00  0.00            
ATOM    151  H72 GCD     1      15.260  10.050  22.460  1.00  0.00            
ATOM    152  O36 GCD     1      16.080   9.940  20.620  1.00  0.00            
ATOM    153  H73 GCD     1      15.430  10.350  20.030  1.00  0.00            
ATOM    154  C45 GCD     1      15.590  12.020  21.740  1.00  0.00            
ATOM    155  H74 GCD     1      16.310  12.540  21.100  1.00  0.00            
ATOM    156  O37 GCD     1      14.240  12.190  21.250  1.00  0.00            
ATOM    157  H75 GCD     1      14.180  13.100  20.930  1.00  0.00            
ATOM    158  C46 GCD     1      15.770  12.890  23.020  1.00  0.00            
ATOM    159  H76 GCD     1      15.640  13.950  22.820  1.00  0.00            
ATOM    160  O38 GCD     1      14.920  12.480  24.110  1.00  0.00            
ATOM    161  O39 GCD     1      17.170  12.770  23.260  1.00  0.00            
ATOM    162  C47 GCD     1      17.660  11.500  23.640  1.00  0.00            
ATOM    163  H77 GCD     1      16.990  11.170  24.460  1.00  0.00            
ATOM    164  C48 GCD     1      19.150  11.570  24.090  1.00  0.00            
ATOM    165  H78 GCD     1      19.650  12.030  23.230  1.00  0.00            
ATOM    166  H79 GCD     1      19.370  10.500  24.200  1.00  0.00            
ATOM    167  O40 GCD     1      19.300  12.420  25.280  1.00  0.00            
ATOM    168  H80 GCD     1      19.100  13.300  24.920  1.00  0.00            
ATOM    169  C1  DU7     2       9.740   1.710  34.580  1.00  0.00            
ATOM    170  N1  DU7     2       9.490   2.260  33.210  1.00  0.00            
ATOM    171  C2  DU7     2       8.580   1.440  32.390  1.00  0.00            
ATOM    172  C3  DU7     2      10.000   3.510  32.840  1.00  0.00            
ATOM    173  C4  DU7     2      11.200   4.000  33.450  1.00  0.00            
ATOM    174  C5  DU7     2      11.720   5.260  33.050  1.00  0.00            
ATOM    175  C6  DU7     2      10.970   6.140  32.270  1.00  0.00            
ATOM    176  N2  DU7     2      11.500   7.430  31.800  1.00  0.00            
ATOM    177  N3  DU7     2      12.140   7.390  30.680  1.00  0.00            
ATOM    178  C7  DU7     2      13.070   8.450  30.510  1.00  0.00            
ATOM    179  C8  DU7     2      12.600   9.790  30.370  1.00  0.00            
ATOM    180  C9  DU7     2      13.550  10.810  30.170  1.00  0.00            
ATOM    181  C10 DU7     2      14.940  10.540  30.230  1.00  0.00            
ATOM    182  S1  DU7     2      16.040  11.900  30.170  1.00  0.00            
ATOM    183  O1  DU7     2      17.140  11.340  30.890  1.00  0.00            
ATOM    184  O2  DU7     2      15.360  12.950  30.850  1.00  0.00            
ATOM    185  O3  DU7     2      16.350  12.040  28.750  1.00  0.00            
ATOM    186  C11 DU7     2      15.340   9.220  30.420  1.00  0.00            
ATOM    187  C12 DU7     2      14.420   8.180  30.550  1.00  0.00            
ATOM    188  C13 DU7     2       9.740   5.710  31.770  1.00  0.00            
ATOM    189  C14 DU7     2       9.300   4.390  31.970  1.00  0.00            
ATOM    190  H1  DU7     2      10.350   2.370  35.190  1.00  0.00            
ATOM    191  H2  DU7     2       8.770   1.510  35.060  1.00  0.00            
ATOM    192  H3  DU7     2      10.250   0.740  34.470  1.00  0.00            
ATOM    193  H4  DU7     2       7.580   1.530  32.840  1.00  0.00            
ATOM    194  H5  DU7     2       8.500   1.790  31.350  1.00  0.00            
ATOM    195  H6  DU7     2       8.910   0.400  32.360  1.00  0.00            
ATOM    196  H7  DU7     2      11.800   3.550  34.240  1.00  0.00            
ATOM    197  H8  DU7     2      12.720   5.480  33.420  1.00  0.00            
ATOM    198  H9  DU7     2      11.540  10.020  30.470  1.00  0.00            
ATOM    199  H10 DU7     2      13.080  11.750  29.920  1.00  0.00            
ATOM    200  H11 DU7     2      16.390   8.920  30.420  1.00  0.00            
ATOM    201  H12 DU7     2      14.690   7.140  30.690  1.00  0.00            
ATOM    202  H13 DU7     2       9.120   6.380  31.180  1.00  0.00            
ATOM    203  H14 DU7     2       8.340   4.030  31.620  1.00  0.00            
TER
ENDMDL
MODEL        1
ATOM      1  H1  GCD     1       9.130  15.240  21.740  1.00  0.00            
ATOM      2  O1  GCD     1       9.340  14.390  21.340  1.00  0.00            
ATOM      3  C1  GCD     1       8.140  13.760  20.860  1.00  0.00            
ATOM      4  H2  GCD     1       7.250  14.280  21.240  1.00  0.00            
ATOM      5  H3  GCD     1       8.130  13.820  19.770  1.00  0.00            
ATOM      6  C2  GCD     1       7.930  12.360  21.280  1.00  0.00            
ATOM      7  H4  GCD     1       8.830  11.790  21.000  1.00  0.00            
ATOM      8  C3  GCD     1       6.740  11.690  20.600  1.00  0.00            
ATOM      9  H5  GCD     1       5.890  12.350  20.830  1.00  0.00            
ATOM     10  C4  GCD     1       6.420  10.330  21.230  1.00  0.00            
ATOM     11  H6  GCD     1       7.210   9.600  21.030  1.00  0.00            
ATOM     12  O2  GCD     1       5.270   9.760  20.660  1.00  0.00            
ATOM     13  H7  GCD     1       4.540  10.350  20.870  1.00  0.00            
ATOM     14  C5  GCD     1       6.250  10.440  22.730  1.00  0.00            
ATOM     15  H8  GCD     1       5.440  11.140  22.960  1.00  0.00            
ATOM     16  O3  GCD     1       6.000   9.110  23.270  1.00  0.00            
ATOM     17  H9  GCD     1       6.860   8.690  23.280  1.00  0.00            
ATOM     18  C6  GCD     1       7.500  11.030  23.330  1.00  0.00            
ATOM     19  O4  GCD     1       7.760  12.290  22.740  1.00  0.00            
ATOM     20  H10 GCD     1       7.350  11.220  24.400  1.00  0.00            
ATOM     21  O5  GCD     1       8.560  10.100  23.160  1.00  0.00            
ATOM     22  C7  GCD     1       9.300   9.630  24.300  1.00  0.00            
ATOM     23  H11 GCD     1       8.810  10.000  25.220  1.00  0.00            
ATOM     24  C8  GCD     1       9.370   8.140  24.320  1.00  0.00            
ATOM     25  H12 GCD     1       9.650   7.840  23.300  1.00  0.00            
ATOM     26  O6  GCD     1       8.080   7.610  24.520  1.00  0.00            
ATOM     27  H13 GCD     1       7.570   8.090  25.190  1.00  0.00            
ATOM     28  C9  GCD     1      10.360   7.580  25.400  1.00  0.00            
ATOM     29  H14 GCD     1       9.940   7.660  26.410  1.00  0.00            
ATOM     30  O7  GCD     1      10.540   6.140  25.210  1.00  0.00            
ATOM     31  H15 GCD     1      10.820   5.980  24.300  1.00  0.00            
ATOM     32  C10 GCD     1      11.720   8.320  25.360  1.00  0.00            
ATOM     33  H16 GCD     1      12.260   8.050  26.280  1.00  0.00            
ATOM     34  O8  GCD     1      11.410   9.770  25.440  1.00  0.00            
ATOM     35  C11 GCD     1      10.720  10.230  24.290  1.00  0.00            
ATOM     36  H17 GCD     1      11.190   9.880  23.360  1.00  0.00            
ATOM     37  C12 GCD     1      10.700  11.740  24.330  1.00  0.00            
ATOM     38  H18 GCD     1      10.210  12.170  23.450  1.00  0.00            
ATOM     39  H19 GCD     1      11.700  12.180  24.450  1.00  0.00            
ATOM     40  O9  GCD     1      10.020  12.170  25.470  1.00  0.00            
ATOM     41  H20 GCD     1       9.480  12.910  25.170  1.00  0.00            
ATOM     42  O10 GCD     1      12.490   8.070  24.120  1.00  0.00            
ATOM     43  C13 GCD     1      13.140   6.810  23.870  1.00  0.00            
ATOM     44  H21 GCD     1      12.840   6.050  24.600  1.00  0.00            
ATOM     45  C14 GCD     1      12.800   6.380  22.530  1.00  0.00            
ATOM     46  H22 GCD     1      12.850   7.170  21.770  1.00  0.00            
ATOM     47  O11 GCD     1      11.430   5.950  22.500  1.00  0.00            
ATOM     48  H23 GCD     1      11.350   5.580  21.610  1.00  0.00            
ATOM     49  C15 GCD     1      13.670   5.210  22.080  1.00  0.00            
ATOM     50  H24 GCD     1      13.300   4.410  22.730  1.00  0.00            
ATOM     51  O12 GCD     1      13.410   4.960  20.700  1.00  0.00            
ATOM     52  H25 GCD     1      14.170   5.070  20.120  1.00  0.00            
ATOM     53  C16 GCD     1      15.130   5.450  22.320  1.00  0.00            
ATOM     54  H26 GCD     1      15.670   4.530  22.070  1.00  0.00            
ATOM     55  O13 GCD     1      15.380   5.850  23.730  1.00  0.00            
ATOM     56  C17 GCD     1      14.660   7.060  24.110  1.00  0.00            
ATOM     57  H27 GCD     1      14.870   7.860  23.380  1.00  0.00            
ATOM     58  C18 GCD     1      15.130   7.540  25.450  1.00  0.00            
ATOM     59  H28 GCD     1      14.910   6.710  26.130  1.00  0.00            
ATOM     60  H29 GCD     1      14.590   8.440  25.750  1.00  0.00            
ATOM     61  O14 GCD     1      16.550   7.900  25.590  1.00  0.00            
ATOM     62  H30 GCD     1      16.980   7.100  25.270  1.00  0.00            
ATOM     63  O15 GCD     1      15.630   6.510  21.450  1.00  0.00            
ATOM     64  C19 GCD     1      16.850   6.320  20.800  1.00  0.00            
ATOM     65  H31 GCD     1      17.380   5.510  21.320  1.00  0.00            
ATOM     66  C20 GCD     1      16.580   6.040  19.320  1.00  0.00            
ATOM     67  H32 GCD     1      16.050   6.930  18.950  1.00  0.00            
ATOM     68  O16 GCD     1      15.830   4.870  19.210  1.00  0.00            
ATOM     69  H33 GCD     1      15.790   4.560  18.300  1.00  0.00            
ATOM     70  C21 GCD     1      18.020   5.960  18.610  1.00  0.00            
ATOM     71  H34 GCD     1      18.550   5.180  19.170  1.00  0.00            
ATOM     72  O17 GCD     1      17.880   5.720  17.220  1.00  0.00            
ATOM     73  H35 GCD     1      18.340   6.480  16.850  1.00  0.00            
ATOM     74  C22 GCD     1      18.700   7.320  18.840  1.00  0.00            
ATOM     75  H36 GCD     1      19.670   7.310  18.350  1.00  0.00            
ATOM     76  O18 GCD     1      18.830   7.550  20.150  1.00  0.00            
ATOM     77  C23 GCD     1      17.640   7.610  20.920  1.00  0.00            
ATOM     78  H37 GCD     1      16.990   8.340  20.430  1.00  0.00            
ATOM     79  C24 GCD     1      17.800   8.070  22.360  1.00  0.00            
ATOM     80  H38 GCD     1      16.840   8.220  22.870  1.00  0.00            
ATOM     81  H39 GCD     1      18.350   9.020  22.400  1.00  0.00            
ATOM     82  O19 GCD     1      18.620   7.230  23.210  1.00  0.00            
ATOM     83  H40 GCD     1      19.410   7.030  22.700  1.00  0.00            
ATOM     84  O20 GCD     1      17.900   8.310  18.270  1.00  0.00            
ATOM     85  C25 GCD     1      18.550   9.210  17.380  1.00  0.00            
ATOM     86  H41 GCD     1      19.650   9.250  17.360  1.00  0.00            
ATOM     87  C26 GCD     1      18.200   8.800  15.920  1.00  0.00            
ATOM     88  H42 GCD     1      17.120   8.680  15.780  1.00  0.00            
ATOM     89  O21 GCD     1      18.900   7.570  15.640  1.00  0.00            
ATOM     90  H43 GCD     1      18.710   7.270  14.750  1.00  0.00            
ATOM     91  C27 GCD     1      18.810   9.870  15.010  1.00  0.00            
ATOM     92  H44 GCD     1      19.900   9.870  15.130  1.00  0.00            
ATOM     93  O22 GCD     1      18.540   9.620  13.610  1.00  0.00            
ATOM     94  H45 GCD     1      17.680  10.000  13.410  1.00  0.00            
ATOM     95  C28 GCD     1      18.260  11.270  15.380  1.00  0.00            
ATOM     96  H46 GCD     1      18.750  12.060  14.810  1.00  0.00            
ATOM     97  O23 GCD     1      18.660  11.550  16.710  1.00  0.00            
ATOM     98  C29 GCD     1      18.170  10.630  17.710  1.00  0.00            
ATOM     99  H47 GCD     1      17.080  10.710  17.740  1.00  0.00            
ATOM    100  C30 GCD     1      18.730  11.070  19.040  1.00  0.00            
ATOM    101  H48 GCD     1      19.810  10.930  19.000  1.00  0.00            
ATOM    102  H49 GCD     1      18.350  10.520  19.910  1.00  0.00            
ATOM    103  O24 GCD     1      18.510  12.480  19.260  1.00  0.00            
ATOM    104  H50 GCD     1      18.130  12.900  18.480  1.00  0.00            
ATOM    105  O25 GCD     1      16.850  11.250  15.190  1.00  0.00            
ATOM    106  C31 GCD     1      16.280  12.260  14.350  1.00  0.00            
ATOM    107  H51 GCD     1      17.030  12.810  13.760  1.00  0.00            
ATOM    108  C32 GCD     1      15.460  11.600  13.280  1.00  0.00            
ATOM    109  H52 GCD     1      14.780  10.950  13.830  1.00  0.00            
ATOM    110  O26 GCD     1      16.330  10.760  12.520  1.00  0.00            
ATOM    111  H53 GCD     1      16.970  11.330  12.080  1.00  0.00            
ATOM    112  C33 GCD     1      14.780  12.670  12.450  1.00  0.00            
ATOM    113  H54 GCD     1      15.580  13.220  11.920  1.00  0.00            
ATOM    114  O27 GCD     1      13.990  12.090  11.500  1.00  0.00            
ATOM    115  H55 GCD     1      13.120  11.940  11.880  1.00  0.00            
ATOM    116  C34 GCD     1      14.010  13.660  13.310  1.00  0.00            
ATOM    117  H56 GCD     1      13.670  14.510  12.710  1.00  0.00            
ATOM    118  O28 GCD     1      14.800  14.100  14.380  1.00  0.00            
ATOM    119  C35 GCD     1      15.360  13.150  15.230  1.00  0.00            
ATOM    120  H57 GCD     1      14.560  12.520  15.620  1.00  0.00            
ATOM    121  C36 GCD     1      16.120  13.760  16.350  1.00  0.00            
ATOM    122  H58 GCD     1      16.700  14.620  15.990  1.00  0.00            
ATOM    123  H59 GCD     1      16.850  13.040  16.760  1.00  0.00            
ATOM    124  O29 GCD     1      15.250  14.170  17.330  1.00  0.00            
ATOM    125  H60 GCD     1      14.790  14.990  17.100  1.00  0.00            
ATOM    126  O30 GCD     1      12.930  13.000  13.870  1.00  0.00            
ATOM    127  C37 GCD     1      11.640  13.240  13.270  1.00  0.00            
ATOM    128  H61 GCD     1      11.690  13.560  12.220  1.00  0.00            
ATOM    129  C38 GCD     1      10.850  11.940  13.240  1.00  0.00            
ATOM    130  H62 GCD     1      10.830  11.640  14.300  1.00  0.00            
ATOM    131  O31 GCD     1      11.490  10.930  12.440  1.00  0.00            
ATOM    132  H63 GCD     1      11.120  10.060  12.650  1.00  0.00            
ATOM    133  C39 GCD     1       9.380  12.130  12.900  1.00  0.00            
ATOM    134  H64 GCD     1       9.330  12.700  11.960  1.00  0.00            
ATOM    135  O32 GCD     1       8.640  10.940  12.750  1.00  0.00            
ATOM    136  H65 GCD     1       9.110  10.370  12.140  1.00  0.00            
ATOM    137  C40 GCD     1       8.760  13.150  13.890  1.00  0.00            
ATOM    138  H66 GCD     1       7.710  13.360  13.660  1.00  0.00            
ATOM    139  O33 GCD     1       9.550  14.320  13.840  1.00  0.00            
ATOM    140  C41 GCD     1      10.960  14.210  14.190  1.00  0.00            
ATOM    141  H67 GCD     1      11.020  13.880  15.240  1.00  0.00            
ATOM    142  C42 GCD     1      11.530  15.590  14.070  1.00  0.00            
ATOM    143  H68 GCD     1      11.490  15.920  13.020  1.00  0.00            
ATOM    144  H69 GCD     1      12.610  15.610  14.250  1.00  0.00            
ATOM    145  O34 GCD     1      10.950  16.620  14.810  1.00  0.00            
ATOM    146  H70 GCD     1      10.920  16.290  15.720  1.00  0.00            
ATOM    147  O35 GCD     1       8.720  12.540  15.170  1.00  0.00            
ATOM    148  C43 GCD     1       7.460  12.480  15.890  1.00  0.00            
ATOM    149  H71 GCD     1       6.690  12.830  15.180  1.00  0.00            
ATOM    150  C44 GCD     1       7.210  10.990  16.280  1.00  0.00            
ATOM    151  H72 GCD     1       8.090  10.710  16.880  1.00  0.00            
ATOM    152  O36 GCD     1       7.210  10.210  15.050  1.00  0.00            
ATOM    153  H73 GCD     1       8.000  10.450  14.540  1.00  0.00            
ATOM    154  C45 GCD     1       5.930  10.890  17.190  1.00  0.00            
ATOM    155  H74 GCD     1       5.160  11.450  16.640  1.00  0.00            
ATOM    156  O37 GCD     1       5.410   9.610  17.590  1.00  0.00            
ATOM    157  H75 GCD     1       5.880   9.380  18.400  1.00  0.00            
ATOM    158  C46 GCD     1       6.070  11.870  18.340  1.00  0.00            
ATOM    159  H76 GCD     1       5.140  11.850  18.900  1.00  0.00            
ATOM    160  O38 GCD     1       7.030  11.530  19.200  1.00  0.00            
ATOM    161  O39 GCD     1       6.330  13.240  17.910  1.00  0.00            
ATOM    162  C47 GCD     1       7.450  13.430  17.060  1.00  0.00            
ATOM    163  H77 GCD     1       8.330  13.250  17.690  1.00  0.00            
ATOM    164  C48 GCD     1       7.490  14.890  16.620  1.00  0.00            
ATOM    165  H78 GCD     1       6.580  15.090  16.040  1.00  0.00            
ATOM    166  H79 GCD     1       8.360  14.980  15.960  1.00  0.00            
ATOM    167  O40 GCD     1       7.740  15.800  17.730  1.00  0.00            
ATOM    168  H80 GCD     1       6.990  15.710  18.330  1.00  0.00            
ATOM    169  C1  DU7     2      14.960   5.640  14.810  1.00  0.00            
ATOM    170  N1  DU7     2      13.830   6.070  15.660  1.00  0.00            
ATOM    171  C2  DU7     2      12.820   4.970  15.840  1.00  0.00            
ATOM    172  C3  DU7     2      13.760   7.290  16.340  1.00  0.00            
ATOM    173  C4  DU7     2      14.440   8.420  15.910  1.00  0.00            
ATOM    174  C5  DU7     2      14.410   9.620  16.650  1.00  0.00            
ATOM    175  C6  DU7     2      13.790   9.660  17.900  1.00  0.00            
ATOM    176  N2  DU7     2      13.930  10.810  18.730  1.00  0.00            
ATOM    177  N3  DU7     2      14.940  10.730  19.470  1.00  0.00            
ATOM    178  C7  DU7     2      14.990  11.350  20.710  1.00  0.00            
ATOM    179  C8  DU7     2      14.540  10.670  21.840  1.00  0.00            
ATOM    180  C9  DU7     2      14.580  11.340  23.070  1.00  0.00            
ATOM    181  C10 DU7     2      14.970  12.670  23.140  1.00  0.00            
ATOM    182  S1  DU7     2      15.100  13.500  24.710  1.00  0.00            
ATOM    183  O1  DU7     2      14.630  12.590  25.780  1.00  0.00            
ATOM    184  O2  DU7     2      14.240  14.600  24.480  1.00  0.00            
ATOM    185  O3  DU7     2      16.510  13.930  24.800  1.00  0.00            
ATOM    186  C11 DU7     2      15.360  13.340  22.030  1.00  0.00            
ATOM    187  C12 DU7     2      15.410  12.710  20.810  1.00  0.00            
ATOM    188  C13 DU7     2      13.010   8.610  18.380  1.00  0.00            
ATOM    189  C14 DU7     2      13.010   7.410  17.560  1.00  0.00            
ATOM    190  H1  DU7     2      15.830   5.270  15.370  1.00  0.00            
ATOM    191  H2  DU7     2      14.640   4.830  14.140  1.00  0.00            
ATOM    192  H3  DU7     2      15.340   6.470  14.200  1.00  0.00            
ATOM    193  H4  DU7     2      11.900   5.150  15.270  1.00  0.00            
ATOM    194  H5  DU7     2      13.250   4.010  15.530  1.00  0.00            
ATOM    195  H6  DU7     2      12.640   4.740  16.900  1.00  0.00            
ATOM    196  H7  DU7     2      14.950   8.350  14.950  1.00  0.00            
ATOM    197  H8  DU7     2      15.140  10.390  16.400  1.00  0.00            
ATOM    198  H9  DU7     2      14.210   9.640  21.740  1.00  0.00            
ATOM    199  H10 DU7     2      14.310  10.820  23.990  1.00  0.00            
ATOM    200  H11 DU7     2      15.570  14.410  22.030  1.00  0.00            
ATOM    201  H12 DU7     2      15.750  13.210  19.900  1.00  0.00            
ATOM    202  H13 DU7     2      12.440   8.660  19.300  1.00  0.00            
ATOM    203  H14 DU7     2      12.510   6.550  18.000  1.00  0.00            
TER
ENDMDL
MODEL        1
ATOM      1  H1  GCD     1      18.480  15.420  27.430  1.00  0.00            
ATOM      2  O1  GCD     1      19.180  15.860  26.930  1.00  0.00            
ATOM      3  C1  GCD     1      18.840  15.980  25.600  1.00  0.00            
ATOM      4  H2  GCD     1      19.440  16.730  25.060  1.00  0.00            
ATOM      5  H3  GCD     1      19.010  14.960  25.240  1.00  0.00            
ATOM      6  C2  GCD     1      17.340  16.220  25.270  1.00  0.00            
ATOM      7  H4  GCD     1      16.670  15.460  25.680  1.00  0.00            
ATOM      8  C3  GCD     1      17.080  16.330  23.750  1.00  0.00            
ATOM      9  H5  GCD     1      17.800  17.060  23.360  1.00  0.00            
ATOM     10  C4  GCD     1      15.620  16.750  23.410  1.00  0.00            
ATOM     11  H6  GCD     1      15.060  15.970  23.940  1.00  0.00            
ATOM     12  O2  GCD     1      15.250  16.850  22.050  1.00  0.00            
ATOM     13  H7  GCD     1      15.750  16.180  21.560  1.00  0.00            
ATOM     14  C5  GCD     1      15.290  18.030  24.140  1.00  0.00            
ATOM     15  H8  GCD     1      16.010  18.780  23.810  1.00  0.00            
ATOM     16  O3  GCD     1      13.980  18.490  23.840  1.00  0.00            
ATOM     17  H9  GCD     1      13.380  17.770  24.080  1.00  0.00            
ATOM     18  C6  GCD     1      15.600  17.900  25.610  1.00  0.00            
ATOM     19  O4  GCD     1      17.040  17.540  25.780  1.00  0.00            
ATOM     20  H10 GCD     1      15.350  18.840  26.110  1.00  0.00            
ATOM     21  O5  GCD     1      14.800  17.000  26.300  1.00  0.00            
ATOM     22  C7  GCD     1      13.540  17.420  26.970  1.00  0.00            
ATOM     23  H11 GCD     1      13.260  18.460  26.790  1.00  0.00            
ATOM     24  C8  GCD     1      12.340  16.620  26.440  1.00  0.00            
ATOM     25  H12 GCD     1      12.510  15.540  26.410  1.00  0.00            
ATOM     26  O6  GCD     1      12.150  17.110  25.130  1.00  0.00            
ATOM     27  H13 GCD     1      11.320  16.780  24.770  1.00  0.00            
ATOM     28  C9  GCD     1      11.090  16.850  27.340  1.00  0.00            
ATOM     29  H14 GCD     1      10.740  17.870  27.120  1.00  0.00            
ATOM     30  O7  GCD     1      10.060  15.990  26.850  1.00  0.00            
ATOM     31  H15 GCD     1      10.000  15.910  25.890  1.00  0.00            
ATOM     32  C10 GCD     1      11.410  16.650  28.790  1.00  0.00            
ATOM     33  H16 GCD     1      10.540  16.840  29.430  1.00  0.00            
ATOM     34  O8  GCD     1      12.500  17.640  29.150  1.00  0.00            
ATOM     35  C11 GCD     1      13.710  17.400  28.490  1.00  0.00            
ATOM     36  H17 GCD     1      13.980  16.350  28.660  1.00  0.00            
ATOM     37  C12 GCD     1      14.800  18.280  29.010  1.00  0.00            
ATOM     38  H18 GCD     1      14.540  19.350  28.910  1.00  0.00            
ATOM     39  H19 GCD     1      15.640  18.180  28.300  1.00  0.00            
ATOM     40  O9  GCD     1      15.310  18.010  30.340  1.00  0.00            
ATOM     41  H20 GCD     1      15.670  17.120  30.320  1.00  0.00            
ATOM     42  O10 GCD     1      11.920  15.320  29.060  1.00  0.00            
ATOM     43  C13 GCD     1      11.370  14.660  30.270  1.00  0.00            
ATOM     44  H21 GCD     1      10.630  15.280  30.780  1.00  0.00            
ATOM     45  C14 GCD     1      10.850  13.380  29.770  1.00  0.00            
ATOM     46  H22 GCD     1      11.550  12.820  29.130  1.00  0.00            
ATOM     47  O11 GCD     1       9.740  13.750  29.020  1.00  0.00            
ATOM     48  H23 GCD     1      10.060  14.020  28.150  1.00  0.00            
ATOM     49  C15 GCD     1      10.300  12.580  30.950  1.00  0.00            
ATOM     50  H24 GCD     1       9.400  13.090  31.320  1.00  0.00            
ATOM     51  O12 GCD     1       9.760  11.300  30.480  1.00  0.00            
ATOM     52  H25 GCD     1       9.010  11.480  29.900  1.00  0.00            
ATOM     53  C16 GCD     1      11.320  12.490  32.120  1.00  0.00            
ATOM     54  H26 GCD     1      10.740  12.050  32.930  1.00  0.00            
ATOM     55  O13 GCD     1      11.770  13.780  32.470  1.00  0.00            
ATOM     56  C17 GCD     1      12.490  14.370  31.310  1.00  0.00            
ATOM     57  H27 GCD     1      13.270  13.720  30.890  1.00  0.00            
ATOM     58  C18 GCD     1      13.270  15.550  31.820  1.00  0.00            
ATOM     59  H28 GCD     1      12.710  16.010  32.640  1.00  0.00            
ATOM     60  H29 GCD     1      13.470  16.320  31.070  1.00  0.00            
ATOM     61  O14 GCD     1      14.540  15.140  32.430  1.00  0.00            
ATOM     62  H30 GCD     1      15.080  14.950  31.650  1.00  0.00            
ATOM     63  O15 GCD     1      12.400  11.660  31.700  1.00  0.00            
ATOM     64  C19 GCD     1      12.710  10.580  32.650  1.00  0.00            
ATOM     65  H31 GCD     1      12.320  10.890  33.630  1.00  0.00            
ATOM     66  C20 GCD     1      12.160   9.270  32.220  1.00  0.00            
ATOM     67  H32 GCD     1      12.470   9.080  31.180  1.00  0.00            
ATOM     68  O16 GCD     1      10.740   9.290  32.160  1.00  0.00            
ATOM     69  H33 GCD     1      10.480   9.950  31.500  1.00  0.00            
ATOM     70  C21 GCD     1      12.570   8.120  33.170  1.00  0.00            
ATOM     71  H34 GCD     1      12.280   8.570  34.130  1.00  0.00            
ATOM     72  O17 GCD     1      12.050   6.840  33.000  1.00  0.00            
ATOM     73  H35 GCD     1      12.630   6.380  32.380  1.00  0.00            
ATOM     74  C22 GCD     1      14.090   8.140  33.210  1.00  0.00            
ATOM     75  H36 GCD     1      14.510   7.420  33.920  1.00  0.00            
ATOM     76  O18 GCD     1      14.540   9.380  33.550  1.00  0.00            
ATOM     77  C23 GCD     1      14.240  10.530  32.740  1.00  0.00            
ATOM     78  H37 GCD     1      14.740  10.570  31.760  1.00  0.00            
ATOM     79  C24 GCD     1      14.650  11.790  33.550  1.00  0.00            
ATOM     80  H38 GCD     1      14.240  11.710  34.560  1.00  0.00            
ATOM     81  H39 GCD     1      14.300  12.700  33.050  1.00  0.00            
ATOM     82  O19 GCD     1      16.050  11.810  33.670  1.00  0.00            
ATOM     83  H40 GCD     1      16.290  11.430  34.530  1.00  0.00            
ATOM     84  O20 GCD     1      14.750   7.850  31.910  1.00  0.00            
ATOM     85  C25 GCD     1      15.600   6.790  31.880  1.00  0.00            
ATOM     86  H41 GCD     1      15.910   6.410  32.860  1.00  0.00            
ATOM     87  C26 GCD     1      15.000   5.750  30.930  1.00  0.00            
ATOM     88  H42 GCD     1      14.780   6.230  29.970  1.00  0.00            
ATOM     89  O21 GCD     1      13.730   5.290  31.410  1.00  0.00            
ATOM     90  H43 GCD     1      13.670   4.480  30.900  1.00  0.00            
ATOM     91  C27 GCD     1      16.060   4.600  30.700  1.00  0.00            
ATOM     92  H44 GCD     1      16.270   4.080  31.640  1.00  0.00            
ATOM     93  O22 GCD     1      15.520   3.690  29.670  1.00  0.00            
ATOM     94  H45 GCD     1      15.700   4.210  28.880  1.00  0.00            
ATOM     95  C28 GCD     1      17.380   5.210  30.130  1.00  0.00            
ATOM     96  H46 GCD     1      18.090   4.390  30.000  1.00  0.00            
ATOM     97  O23 GCD     1      17.840   6.180  31.070  1.00  0.00            
ATOM     98  C29 GCD     1      16.930   7.270  31.260  1.00  0.00            
ATOM     99  H47 GCD     1      16.770   7.760  30.290  1.00  0.00            
ATOM    100  C30 GCD     1      17.550   8.230  32.210  1.00  0.00            
ATOM    101  H48 GCD     1      16.860   9.080  32.330  1.00  0.00            
ATOM    102  H49 GCD     1      18.480   8.550  31.730  1.00  0.00            
ATOM    103  O24 GCD     1      17.790   7.610  33.520  1.00  0.00            
ATOM    104  H50 GCD     1      18.360   6.860  33.340  1.00  0.00            
ATOM    105  O25 GCD     1      17.240   5.800  28.800  1.00  0.00            
ATOM    106  C31 GCD     1      18.170   5.510  27.790  1.00  0.00            
ATOM    107  H51 GCD     1      18.730   4.600  28.030  1.00  0.00            
ATOM    108  C32 GCD     1      17.310   5.190  26.550  1.00  0.00            
ATOM    109  H52 GCD     1      16.630   6.040  26.390  1.00  0.00            
ATOM    110  O26 GCD     1      16.500   4.010  26.650  1.00  0.00            
ATOM    111  H53 GCD     1      16.100   3.810  25.790  1.00  0.00            
ATOM    112  C33 GCD     1      18.190   4.990  25.380  1.00  0.00            
ATOM    113  H54 GCD     1      18.730   4.070  25.610  1.00  0.00            
ATOM    114  O27 GCD     1      17.380   4.810  24.240  1.00  0.00            
ATOM    115  H55 GCD     1      17.200   5.690  23.910  1.00  0.00            
ATOM    116  C34 GCD     1      19.180   6.120  25.260  1.00  0.00            
ATOM    117  H56 GCD     1      19.880   5.750  24.500  1.00  0.00            
ATOM    118  O28 GCD     1      19.990   6.400  26.450  1.00  0.00            
ATOM    119  C35 GCD     1      19.100   6.740  27.530  1.00  0.00            
ATOM    120  H57 GCD     1      18.420   7.550  27.230  1.00  0.00            
ATOM    121  C36 GCD     1      20.040   7.120  28.600  1.00  0.00            
ATOM    122  H58 GCD     1      20.710   6.310  28.940  1.00  0.00            
ATOM    123  H59 GCD     1      19.390   7.260  29.480  1.00  0.00            
ATOM    124  O29 GCD     1      20.690   8.350  28.270  1.00  0.00            
ATOM    125  H60 GCD     1      20.030   8.960  27.920  1.00  0.00            
ATOM    126  O30 GCD     1      18.650   7.320  24.820  1.00  0.00            
ATOM    127  C37 GCD     1      18.940   7.680  23.480  1.00  0.00            
ATOM    128  H61 GCD     1      19.490   6.910  22.930  1.00  0.00            
ATOM    129  C38 GCD     1      17.630   8.030  22.800  1.00  0.00            
ATOM    130  H62 GCD     1      17.030   8.780  23.330  1.00  0.00            
ATOM    131  O31 GCD     1      16.950   6.830  22.590  1.00  0.00            
ATOM    132  H63 GCD     1      16.190   6.960  22.010  1.00  0.00            
ATOM    133  C39 GCD     1      17.810   8.730  21.420  1.00  0.00            
ATOM    134  H64 GCD     1      18.300   7.950  20.820  1.00  0.00            
ATOM    135  O32 GCD     1      16.560   9.200  20.860  1.00  0.00            
ATOM    136  H65 GCD     1      16.730  10.100  20.530  1.00  0.00            
ATOM    137  C40 GCD     1      18.860   9.800  21.550  1.00  0.00            
ATOM    138  H66 GCD     1      19.130  10.080  20.540  1.00  0.00            
ATOM    139  O33 GCD     1      20.050   9.400  22.120  1.00  0.00            
ATOM    140  C41 GCD     1      19.890   8.850  23.460  1.00  0.00            
ATOM    141  H67 GCD     1      19.520   9.690  24.070  1.00  0.00            
ATOM    142  C42 GCD     1      21.250   8.510  23.930  1.00  0.00            
ATOM    143  H68 GCD     1      21.080   7.960  24.870  1.00  0.00            
ATOM    144  H69 GCD     1      21.820   9.450  24.050  1.00  0.00            
ATOM    145  O34 GCD     1      21.980   7.600  23.160  1.00  0.00            
ATOM    146  H70 GCD     1      22.270   8.090  22.380  1.00  0.00            
ATOM    147  O35 GCD     1      18.330  10.930  22.350  1.00  0.00            
ATOM    148  C43 GCD     1      18.670  12.230  21.870  1.00  0.00            
ATOM    149  H71 GCD     1      19.470  12.150  21.120  1.00  0.00            
ATOM    150  C44 GCD     1      17.290  12.830  21.410  1.00  0.00            
ATOM    151  H72 GCD     1      16.700  12.880  22.330  1.00  0.00            
ATOM    152  O36 GCD     1      16.730  11.950  20.370  1.00  0.00            
ATOM    153  H73 GCD     1      15.800  12.170  20.280  1.00  0.00            
ATOM    154  C45 GCD     1      17.500  14.300  20.970  1.00  0.00            
ATOM    155  H74 GCD     1      18.140  14.240  20.080  1.00  0.00            
ATOM    156  O37 GCD     1      16.300  14.810  20.460  1.00  0.00            
ATOM    157  H75 GCD     1      16.110  14.240  19.710  1.00  0.00            
ATOM    158  C46 GCD     1      18.160  15.010  22.160  1.00  0.00            
ATOM    159  H76 GCD     1      18.400  16.010  21.780  1.00  0.00            
ATOM    160  O38 GCD     1      17.260  15.040  23.230  1.00  0.00            
ATOM    161  O39 GCD     1      19.370  14.370  22.570  1.00  0.00            
ATOM    162  C47 GCD     1      19.280  13.050  23.030  1.00  0.00            
ATOM    163  H77 GCD     1      18.640  12.980  23.920  1.00  0.00            
ATOM    164  C48 GCD     1      20.690  12.640  23.270  1.00  0.00            
ATOM    165  H78 GCD     1      21.240  13.160  22.470  1.00  0.00            
ATOM    166  H79 GCD     1      20.860  11.570  23.080  1.00  0.00            
ATOM    167  O40 GCD     1      21.210  12.900  24.620  1.00  0.00            
ATOM    168  H80 GCD     1      22.060  12.510  24.850  1.00  0.00            
ATOM    169  C1  DU7     2       9.650   3.860  26.950  1.00  0.00            
ATOM    170  N1  DU7     2       8.890   5.160  27.020  1.00  0.00            
ATOM    171  C2  DU7     2       7.690   5.080  26.120  1.00  0.00            
ATOM    172  C3  DU7     2       9.550   6.380  27.490  1.00  0.00            
ATOM    173  C4  DU7     2      10.670   6.380  28.360  1.00  0.00            
ATOM    174  C5  DU7     2      11.410   7.530  28.770  1.00  0.00            
ATOM    175  C6  DU7     2      10.920   8.750  28.360  1.00  0.00            
ATOM    176  N2  DU7     2      11.700   9.900  28.530  1.00  0.00            
ATOM    177  N3  DU7     2      12.840   9.920  27.880  1.00  0.00            
ATOM    178  C7  DU7     2      13.770  10.950  28.220  1.00  0.00            
ATOM    179  C8  DU7     2      13.530  12.260  27.770  1.00  0.00            
ATOM    180  C9  DU7     2      14.390  13.220  28.180  1.00  0.00            
ATOM    181  C10 DU7     2      15.450  12.990  29.050  1.00  0.00            
ATOM    182  S1  DU7     2      16.670  14.290  29.340  1.00  0.00            
ATOM    183  O1  DU7     2      17.700  13.720  30.130  1.00  0.00            
ATOM    184  O2  DU7     2      15.900  15.410  29.980  1.00  0.00            
ATOM    185  O3  DU7     2      16.960  14.580  27.960  1.00  0.00            
ATOM    186  C11 DU7     2      15.700  11.680  29.480  1.00  0.00            
ATOM    187  C12 DU7     2      14.840  10.640  29.000  1.00  0.00            
ATOM    188  C13 DU7     2       9.740   8.770  27.630  1.00  0.00            
ATOM    189  C14 DU7     2       9.040   7.660  27.140  1.00  0.00            
ATOM    190  H1  DU7     2       9.660   3.670  25.870  1.00  0.00            
ATOM    191  H2  DU7     2      10.670   4.020  27.320  1.00  0.00            
ATOM    192  H3  DU7     2       9.200   3.020  27.480  1.00  0.00            
ATOM    193  H4  DU7     2       7.000   5.930  26.250  1.00  0.00            
ATOM    194  H5  DU7     2       7.960   5.010  25.060  1.00  0.00            
ATOM    195  H6  DU7     2       7.030   4.210  26.250  1.00  0.00            
ATOM    196  H7  DU7     2      10.890   5.480  28.920  1.00  0.00            
ATOM    197  H8  DU7     2      12.310   7.340  29.360  1.00  0.00            
ATOM    198  H9  DU7     2      12.780  12.550  27.040  1.00  0.00            
ATOM    199  H10 DU7     2      14.230  14.210  27.760  1.00  0.00            
ATOM    200  H11 DU7     2      16.550  11.440  30.110  1.00  0.00            
ATOM    201  H12 DU7     2      15.000   9.640  29.380  1.00  0.00            
ATOM    202  H13 DU7     2       9.420   9.740  27.280  1.00  0.00            
ATOM    203  H14 DU7     2       8.310   7.860  26.360  1.00  0.00            
TER
ENDMDL
MODEL        1
ATOM      1  H1  GCD     1      14.990  12.560  28.700  1.00  0.00            
ATOM      2  O1  GCD     1      15.460  13.350  28.980  1.00  0.00            
ATOM      3  C1  GCD     1      16.850  13.020  28.990  1.00  0.00            
ATOM      4  H2  GCD     1      17.430  13.890  29.310  1.00  0.00            
ATOM      5  H3  GCD     1      17.000  12.180  29.700  1.00  0.00            
ATOM      6  C2  GCD     1      17.370  12.540  27.700  1.00  0.00            
ATOM      7  H4  GCD     1      18.460  12.410  27.720  1.00  0.00            
ATOM      8  C3  GCD     1      16.900  13.410  26.550  1.00  0.00            
ATOM      9  H5  GCD     1      15.810  13.380  26.500  1.00  0.00            
ATOM     10  C4  GCD     1      17.420  12.860  25.260  1.00  0.00            
ATOM     11  H6  GCD     1      18.510  12.980  25.280  1.00  0.00            
ATOM     12  O2  GCD     1      16.970  13.640  24.170  1.00  0.00            
ATOM     13  H7  GCD     1      17.070  14.550  24.480  1.00  0.00            
ATOM     14  C5  GCD     1      17.090  11.420  25.060  1.00  0.00            
ATOM     15  H8  GCD     1      16.010  11.490  24.950  1.00  0.00            
ATOM     16  O3  GCD     1      17.690  10.810  23.850  1.00  0.00            
ATOM     17  H9  GCD     1      17.580  11.550  23.250  1.00  0.00            
ATOM     18  C6  GCD     1      17.280  10.580  26.320  1.00  0.00            
ATOM     19  O4  GCD     1      16.730  11.300  27.420  1.00  0.00            
ATOM     20  H10 GCD     1      16.690   9.660  26.200  1.00  0.00            
ATOM     21  O5  GCD     1      18.660  10.290  26.470  1.00  0.00            
ATOM     22  C7  GCD     1      19.060   8.990  26.840  1.00  0.00            
ATOM     23  H11 GCD     1      18.190   8.380  27.100  1.00  0.00            
ATOM     24  C8  GCD     1      19.710   8.370  25.580  1.00  0.00            
ATOM     25  H12 GCD     1      20.450   9.100  25.230  1.00  0.00            
ATOM     26  O6  GCD     1      18.670   8.140  24.570  1.00  0.00            
ATOM     27  H13 GCD     1      18.320   9.030  24.470  1.00  0.00            
ATOM     28  C9  GCD     1      20.390   7.050  25.860  1.00  0.00            
ATOM     29  H14 GCD     1      19.600   6.330  26.130  1.00  0.00            
ATOM     30  O7  GCD     1      21.050   6.450  24.790  1.00  0.00            
ATOM     31  H15 GCD     1      21.700   7.090  24.470  1.00  0.00            
ATOM     32  C10 GCD     1      21.370   7.210  27.000  1.00  0.00            
ATOM     33  H16 GCD     1      21.910   6.280  27.230  1.00  0.00            
ATOM     34  O8  GCD     1      20.610   7.650  28.170  1.00  0.00            
ATOM     35  C11 GCD     1      19.940   8.930  28.020  1.00  0.00            
ATOM     36  H17 GCD     1      20.760   9.650  27.870  1.00  0.00            
ATOM     37  C12 GCD     1      19.070   9.200  29.300  1.00  0.00            
ATOM     38  H18 GCD     1      18.420   8.320  29.320  1.00  0.00            
ATOM     39  H19 GCD     1      18.330   9.980  29.060  1.00  0.00            
ATOM     40  O9  GCD     1      19.850   9.510  30.430  1.00  0.00            
ATOM     41  H20 GCD     1      20.450   8.760  30.540  1.00  0.00            
ATOM     42  O10 GCD     1      22.280   8.210  26.530  1.00  0.00            
ATOM     43  C13 GCD     1      23.680   7.770  26.590  1.00  0.00            
ATOM     44  H21 GCD     1      23.680   6.670  26.510  1.00  0.00            
ATOM     45  C14 GCD     1      24.460   8.310  25.300  1.00  0.00            
ATOM     46  H22 GCD     1      24.540   9.410  25.290  1.00  0.00            
ATOM     47  O11 GCD     1      23.700   7.860  24.150  1.00  0.00            
ATOM     48  H23 GCD     1      24.250   7.680  23.390  1.00  0.00            
ATOM     49  C15 GCD     1      25.880   7.770  25.290  1.00  0.00            
ATOM     50  H24 GCD     1      25.810   6.680  25.300  1.00  0.00            
ATOM     51  O12 GCD     1      26.720   8.160  24.150  1.00  0.00            
ATOM     52  H25 GCD     1      26.710   9.100  23.950  1.00  0.00            
ATOM     53  C16 GCD     1      26.520   8.170  26.590  1.00  0.00            
ATOM     54  H26 GCD     1      27.520   7.730  26.740  1.00  0.00            
ATOM     55  O13 GCD     1      25.800   7.820  27.760  1.00  0.00            
ATOM     56  C17 GCD     1      24.440   8.280  27.820  1.00  0.00            
ATOM     57  H27 GCD     1      24.580   9.370  27.720  1.00  0.00            
ATOM     58  C18 GCD     1      23.790   7.870  29.130  1.00  0.00            
ATOM     59  H28 GCD     1      22.870   8.470  29.180  1.00  0.00            
ATOM     60  H29 GCD     1      24.320   8.260  30.010  1.00  0.00            
ATOM     61  O14 GCD     1      23.570   6.390  29.230  1.00  0.00            
ATOM     62  H30 GCD     1      24.400   5.910  29.340  1.00  0.00            
ATOM     63  O15 GCD     1      26.720   9.560  26.710  1.00  0.00            
ATOM     64  C19 GCD     1      27.950  10.120  26.330  1.00  0.00            
ATOM     65  H31 GCD     1      28.530   9.430  25.700  1.00  0.00            
ATOM     66  C20 GCD     1      27.800  11.360  25.440  1.00  0.00            
ATOM     67  H32 GCD     1      27.150  12.060  25.990  1.00  0.00            
ATOM     68  O16 GCD     1      27.300  11.110  24.120  1.00  0.00            
ATOM     69  H33 GCD     1      26.730  11.820  23.790  1.00  0.00            
ATOM     70  C21 GCD     1      29.110  12.190  25.290  1.00  0.00            
ATOM     71  H34 GCD     1      29.910  11.650  24.760  1.00  0.00            
ATOM     72  O17 GCD     1      28.950  13.380  24.520  1.00  0.00            
ATOM     73  H35 GCD     1      28.640  14.110  25.050  1.00  0.00            
ATOM     74  C22 GCD     1      29.660  12.550  26.650  1.00  0.00            
ATOM     75  H36 GCD     1      30.560  13.150  26.560  1.00  0.00            
ATOM     76  O18 GCD     1      29.920  11.320  27.360  1.00  0.00            
ATOM     77  C23 GCD     1      28.750  10.430  27.610  1.00  0.00            
ATOM     78  H37 GCD     1      28.060  11.000  28.250  1.00  0.00            
ATOM     79  C24 GCD     1      29.110   9.200  28.470  1.00  0.00            
ATOM     80  H38 GCD     1      29.870   8.590  27.960  1.00  0.00            
ATOM     81  H39 GCD     1      28.190   8.630  28.600  1.00  0.00            
ATOM     82  O19 GCD     1      29.680   9.540  29.730  1.00  0.00            
ATOM     83  H40 GCD     1      28.920   9.810  30.260  1.00  0.00            
ATOM     84  O20 GCD     1      28.670  13.350  27.300  1.00  0.00            
ATOM     85  C25 GCD     1      29.190  14.390  28.110  1.00  0.00            
ATOM     86  H41 GCD     1      30.270  14.280  28.280  1.00  0.00            
ATOM     87  C26 GCD     1      28.930  15.770  27.370  1.00  0.00            
ATOM     88  H42 GCD     1      27.830  15.860  27.420  1.00  0.00            
ATOM     89  O21 GCD     1      29.400  15.860  26.030  1.00  0.00            
ATOM     90  H43 GCD     1      30.320  15.560  25.980  1.00  0.00            
ATOM     91  C27 GCD     1      29.370  16.940  28.280  1.00  0.00            
ATOM     92  H44 GCD     1      30.450  16.840  28.460  1.00  0.00            
ATOM     93  O22 GCD     1      29.060  18.120  27.600  1.00  0.00            
ATOM     94  H45 GCD     1      28.110  18.260  27.490  1.00  0.00            
ATOM     95  C28 GCD     1      28.740  16.810  29.650  1.00  0.00            
ATOM     96  H46 GCD     1      29.100  17.590  30.330  1.00  0.00            
ATOM     97  O23 GCD     1      29.200  15.590  30.200  1.00  0.00            
ATOM     98  C29 GCD     1      28.630  14.480  29.480  1.00  0.00            
ATOM     99  H47 GCD     1      27.530  14.500  29.400  1.00  0.00            
ATOM    100  C30 GCD     1      28.930  13.230  30.280  1.00  0.00            
ATOM    101  H48 GCD     1      30.000  13.100  30.470  1.00  0.00            
ATOM    102  H49 GCD     1      28.590  12.310  29.800  1.00  0.00            
ATOM    103  O24 GCD     1      28.200  13.210  31.560  1.00  0.00            
ATOM    104  H50 GCD     1      28.040  12.290  31.790  1.00  0.00            
ATOM    105  O25 GCD     1      27.290  16.890  29.700  1.00  0.00            
ATOM    106  C31 GCD     1      26.690  17.640  30.750  1.00  0.00            
ATOM    107  H51 GCD     1      27.430  17.770  31.560  1.00  0.00            
ATOM    108  C32 GCD     1      26.220  18.970  30.140  1.00  0.00            
ATOM    109  H52 GCD     1      25.530  18.710  29.320  1.00  0.00            
ATOM    110  O26 GCD     1      27.360  19.760  29.680  1.00  0.00            
ATOM    111  H53 GCD     1      27.750  19.280  28.940  1.00  0.00            
ATOM    112  C33 GCD     1      25.450  19.720  31.170  1.00  0.00            
ATOM    113  H54 GCD     1      26.080  19.940  32.040  1.00  0.00            
ATOM    114  O27 GCD     1      24.960  20.970  30.640  1.00  0.00            
ATOM    115  H55 GCD     1      25.680  21.440  30.210  1.00  0.00            
ATOM    116  C34 GCD     1      24.260  18.830  31.630  1.00  0.00            
ATOM    117  H56 GCD     1      23.740  19.340  32.440  1.00  0.00            
ATOM    118  O28 GCD     1      24.790  17.630  32.230  1.00  0.00            
ATOM    119  C35 GCD     1      25.570  16.830  31.400  1.00  0.00            
ATOM    120  H57 GCD     1      24.900  16.550  30.570  1.00  0.00            
ATOM    121  C36 GCD     1      26.100  15.590  32.060  1.00  0.00            
ATOM    122  H58 GCD     1      26.470  14.880  31.310  1.00  0.00            
ATOM    123  H59 GCD     1      25.260  15.240  32.670  1.00  0.00            
ATOM    124  O29 GCD     1      27.070  15.840  33.030  1.00  0.00            
ATOM    125  H60 GCD     1      27.900  15.690  32.560  1.00  0.00            
ATOM    126  O30 GCD     1      23.440  18.500  30.550  1.00  0.00            
ATOM    127  C37 GCD     1      22.100  19.060  30.540  1.00  0.00            
ATOM    128  H61 GCD     1      22.020  19.780  31.360  1.00  0.00            
ATOM    129  C38 GCD     1      21.910  19.770  29.180  1.00  0.00            
ATOM    130  H62 GCD     1      22.340  19.100  28.430  1.00  0.00            
ATOM    131  O31 GCD     1      22.600  21.000  29.070  1.00  0.00            
ATOM    132  H63 GCD     1      23.440  20.840  29.520  1.00  0.00            
ATOM    133  C39 GCD     1      20.440  20.220  29.010  1.00  0.00            
ATOM    134  H64 GCD     1      20.280  21.060  29.690  1.00  0.00            
ATOM    135  O32 GCD     1      20.170  20.610  27.690  1.00  0.00            
ATOM    136  H65 GCD     1      19.600  19.900  27.390  1.00  0.00            
ATOM    137  C40 GCD     1      19.460  19.060  29.410  1.00  0.00            
ATOM    138  H66 GCD     1      18.440  19.450  29.480  1.00  0.00            
ATOM    139  O33 GCD     1      19.810  18.470  30.630  1.00  0.00            
ATOM    140  C41 GCD     1      21.080  17.890  30.640  1.00  0.00            
ATOM    141  H67 GCD     1      21.160  17.120  29.860  1.00  0.00            
ATOM    142  C42 GCD     1      21.050  17.090  31.930  1.00  0.00            
ATOM    143  H68 GCD     1      20.300  16.290  31.880  1.00  0.00            
ATOM    144  H69 GCD     1      20.780  17.850  32.680  1.00  0.00            
ATOM    145  O34 GCD     1      22.310  16.360  32.250  1.00  0.00            
ATOM    146  H70 GCD     1      23.070  16.830  31.890  1.00  0.00            
ATOM    147  O35 GCD     1      19.400  18.070  28.410  1.00  0.00            
ATOM    148  C43 GCD     1      18.100  17.890  27.820  1.00  0.00            
ATOM    149  H71 GCD     1      17.570  18.850  27.890  1.00  0.00            
ATOM    150  C44 GCD     1      18.330  17.640  26.340  1.00  0.00            
ATOM    151  H72 GCD     1      19.150  16.910  26.280  1.00  0.00            
ATOM    152  O36 GCD     1      18.800  18.820  25.680  1.00  0.00            
ATOM    153  H73 GCD     1      18.860  18.640  24.730  1.00  0.00            
ATOM    154  C45 GCD     1      17.140  16.950  25.630  1.00  0.00            
ATOM    155  H74 GCD     1      16.320  17.680  25.650  1.00  0.00            
ATOM    156  O37 GCD     1      17.550  16.400  24.340  1.00  0.00            
ATOM    157  H75 GCD     1      18.440  16.050  24.500  1.00  0.00            
ATOM    158  C46 GCD     1      16.520  15.840  26.510  1.00  0.00            
ATOM    159  H76 GCD     1      15.660  15.480  25.930  1.00  0.00            
ATOM    160  O38 GCD     1      17.460  14.720  26.650  1.00  0.00            
ATOM    161  O39 GCD     1      16.090  16.390  27.740  1.00  0.00            
ATOM    162  C47 GCD     1      17.260  16.780  28.510  1.00  0.00            
ATOM    163  H77 GCD     1      17.870  15.870  28.600  1.00  0.00            
ATOM    164  C48 GCD     1      16.770  17.190  29.890  1.00  0.00            
ATOM    165  H78 GCD     1      17.640  17.060  30.530  1.00  0.00            
ATOM    166  H79 GCD     1      16.050  16.460  30.280  1.00  0.00            
ATOM    167  O40 GCD     1      16.200  18.540  29.860  1.00  0.00            
ATOM    168  H80 GCD     1      15.410  18.600  29.310  1.00  0.00            
ATOM    169  C1  DU7     2      24.320  19.420  23.260  1.00  0.00            
ATOM    170  N1  DU7     2      23.070  18.850  23.920  1.00  0.00            
ATOM    171  C2  DU7     2      21.850  19.690  23.750  1.00  0.00            
ATOM    172  C3  DU7     2      23.120  17.770  24.810  1.00  0.00            
ATOM    173  C4  DU7     2      24.010  16.650  24.690  1.00  0.00            
ATOM    174  C5  DU7     2      24.300  15.780  25.800  1.00  0.00            
ATOM    175  C6  DU7     2      23.550  15.970  27.010  1.00  0.00            
ATOM    176  N2  DU7     2      23.800  15.230  28.160  1.00  0.00            
ATOM    177  N3  DU7     2      23.650  13.980  28.020  1.00  0.00            
ATOM    178  C7  DU7     2      24.220  13.060  28.930  1.00  0.00            
ATOM    179  C8  DU7     2      23.860  13.170  30.290  1.00  0.00            
ATOM    180  C9  DU7     2      24.420  12.350  31.260  1.00  0.00            
ATOM    181  C10 DU7     2      25.380  11.440  30.910  1.00  0.00            
ATOM    182  S1  DU7     2      26.310  10.610  32.160  1.00  0.00            
ATOM    183  O1  DU7     2      25.620   9.440  32.590  1.00  0.00            
ATOM    184  O2  DU7     2      26.480  11.630  33.220  1.00  0.00            
ATOM    185  O3  DU7     2      27.550  10.440  31.450  1.00  0.00            
ATOM    186  C11 DU7     2      25.610  11.160  29.540  1.00  0.00            
ATOM    187  C12 DU7     2      25.060  11.940  28.530  1.00  0.00            
ATOM    188  C13 DU7     2      22.540  16.950  26.990  1.00  0.00            
ATOM    189  C14 DU7     2      22.450  17.890  25.940  1.00  0.00            
ATOM    190  H1  DU7     2      24.070  20.330  22.700  1.00  0.00            
ATOM    191  H2  DU7     2      24.940  19.660  24.130  1.00  0.00            
ATOM    192  H3  DU7     2      24.880  18.670  22.670  1.00  0.00            
ATOM    193  H4  DU7     2      21.930  20.630  24.320  1.00  0.00            
ATOM    194  H5  DU7     2      21.700  19.880  22.680  1.00  0.00            
ATOM    195  H6  DU7     2      20.950  19.190  24.130  1.00  0.00            
ATOM    196  H7  DU7     2      24.740  16.660  23.880  1.00  0.00            
ATOM    197  H8  DU7     2      25.150  15.100  25.740  1.00  0.00            
ATOM    198  H9  DU7     2      23.130  13.890  30.660  1.00  0.00            
ATOM    199  H10 DU7     2      24.300  12.620  32.300  1.00  0.00            
ATOM    200  H11 DU7     2      26.200  10.290  29.260  1.00  0.00            
ATOM    201  H12 DU7     2      25.150  11.650  27.490  1.00  0.00            
ATOM    202  H13 DU7     2      21.920  17.050  27.880  1.00  0.00            
ATOM    203  H14 DU7     2      21.690  18.670  25.970  1.00  0.00            
TER
ENDMDL
MODEL        1
ATOM      1  H1  GCD     1       8.190   6.970  29.370  1.00  0.00            
ATOM      2  O1  GCD     1       8.770   7.670  29.050  1.00  0.00            
ATOM      3  C1  GCD     1       9.890   7.600  29.920  1.00  0.00            
ATOM      4  H2  GCD     1      10.580   8.450  29.820  1.00  0.00            
ATOM      5  H3  GCD     1       9.540   7.590  30.960  1.00  0.00            
ATOM      6  C2  GCD     1      10.770   6.350  29.680  1.00  0.00            
ATOM      7  H4  GCD     1      11.620   6.290  30.370  1.00  0.00            
ATOM      8  C3  GCD     1      11.380   6.300  28.230  1.00  0.00            
ATOM      9  H5  GCD     1      10.580   6.450  27.500  1.00  0.00            
ATOM     10  C4  GCD     1      12.130   4.920  28.090  1.00  0.00            
ATOM     11  H6  GCD     1      12.960   4.890  28.800  1.00  0.00            
ATOM     12  O2  GCD     1      12.710   4.840  26.740  1.00  0.00            
ATOM     13  H7  GCD     1      13.100   3.980  26.570  1.00  0.00            
ATOM     14  C5  GCD     1      11.000   3.880  28.270  1.00  0.00            
ATOM     15  H8  GCD     1      10.170   4.090  27.590  1.00  0.00            
ATOM     16  O3  GCD     1      11.570   2.580  27.980  1.00  0.00            
ATOM     17  H9  GCD     1      11.100   2.100  27.290  1.00  0.00            
ATOM     18  C6  GCD     1      10.510   3.900  29.710  1.00  0.00            
ATOM     19  O4  GCD     1       9.870   5.190  29.820  1.00  0.00            
ATOM     20  H10 GCD     1       9.690   3.210  29.910  1.00  0.00            
ATOM     21  O5  GCD     1      11.580   3.790  30.580  1.00  0.00            
ATOM     22  C7  GCD     1      11.760   2.600  31.380  1.00  0.00            
ATOM     23  H11 GCD     1      10.960   1.900  31.110  1.00  0.00            
ATOM     24  C8  GCD     1      13.170   1.940  31.250  1.00  0.00            
ATOM     25  H12 GCD     1      13.930   2.730  31.230  1.00  0.00            
ATOM     26  O6  GCD     1      13.290   1.380  29.960  1.00  0.00            
ATOM     27  H13 GCD     1      12.890   2.060  29.420  1.00  0.00            
ATOM     28  C9  GCD     1      13.450   0.870  32.330  1.00  0.00            
ATOM     29  H14 GCD     1      12.790   0.050  32.030  1.00  0.00            
ATOM     30  O7  GCD     1      14.770   0.440  32.320  1.00  0.00            
ATOM     31  H15 GCD     1      15.000   0.290  31.390  1.00  0.00            
ATOM     32  C10 GCD     1      13.060   1.320  33.780  1.00  0.00            
ATOM     33  H16 GCD     1      13.180   0.490  34.470  1.00  0.00            
ATOM     34  O8  GCD     1      11.750   1.820  33.670  1.00  0.00            
ATOM     35  C11 GCD     1      11.560   3.040  32.810  1.00  0.00            
ATOM     36  H17 GCD     1      12.310   3.790  33.070  1.00  0.00            
ATOM     37  C12 GCD     1      10.100   3.490  33.020  1.00  0.00            
ATOM     38  H18 GCD     1       9.360   2.730  32.730  1.00  0.00            
ATOM     39  H19 GCD     1       9.830   4.390  32.450  1.00  0.00            
ATOM     40  O9  GCD     1       9.820   3.690  34.460  1.00  0.00            
ATOM     41  H20 GCD     1      10.100   2.900  34.920  1.00  0.00            
ATOM     42  O10 GCD     1      13.950   2.380  34.240  1.00  0.00            
ATOM     43  C13 GCD     1      14.570   2.290  35.490  1.00  0.00            
ATOM     44  H21 GCD     1      14.270   1.400  36.070  1.00  0.00            
ATOM     45  C14 GCD     1      16.080   2.110  35.310  1.00  0.00            
ATOM     46  H22 GCD     1      16.560   2.870  34.670  1.00  0.00            
ATOM     47  O11 GCD     1      16.360   0.820  34.630  1.00  0.00            
ATOM     48  H23 GCD     1      15.760   0.780  33.880  1.00  0.00            
ATOM     49  C15 GCD     1      16.750   2.060  36.690  1.00  0.00            
ATOM     50  H24 GCD     1      16.400   1.170  37.240  1.00  0.00            
ATOM     51  O12 GCD     1      18.190   2.070  36.720  1.00  0.00            
ATOM     52  H25 GCD     1      18.560   2.310  35.860  1.00  0.00            
ATOM     53  C16 GCD     1      16.250   3.240  37.510  1.00  0.00            
ATOM     54  H26 GCD     1      16.640   3.100  38.520  1.00  0.00            
ATOM     55  O13 GCD     1      14.850   3.230  37.670  1.00  0.00            
ATOM     56  C17 GCD     1      14.140   3.440  36.400  1.00  0.00            
ATOM     57  H27 GCD     1      14.370   4.470  36.110  1.00  0.00            
ATOM     58  C18 GCD     1      12.630   3.420  36.680  1.00  0.00            
ATOM     59  H28 GCD     1      12.310   2.420  36.990  1.00  0.00            
ATOM     60  H29 GCD     1      12.080   3.670  35.770  1.00  0.00            
ATOM     61  O14 GCD     1      12.340   4.320  37.780  1.00  0.00            
ATOM     62  H30 GCD     1      13.090   4.330  38.380  1.00  0.00            
ATOM     63  O15 GCD     1      16.720   4.500  36.980  1.00  0.00            
ATOM     64  C19 GCD     1      17.570   5.190  37.900  1.00  0.00            
ATOM     65  H31 GCD     1      17.700   4.630  38.830  1.00  0.00            
ATOM     66  C20 GCD     1      18.950   5.530  37.250  1.00  0.00            
ATOM     67  H32 GCD     1      18.790   6.210  36.410  1.00  0.00            
ATOM     68  O16 GCD     1      19.640   4.370  36.760  1.00  0.00            
ATOM     69  H33 GCD     1      19.070   4.150  36.020  1.00  0.00            
ATOM     70  C21 GCD     1      19.820   6.250  38.250  1.00  0.00            
ATOM     71  H34 GCD     1      19.940   5.520  39.060  1.00  0.00            
ATOM     72  O17 GCD     1      21.060   6.640  37.780  1.00  0.00            
ATOM     73  H35 GCD     1      21.040   7.450  37.250  1.00  0.00            
ATOM     74  C22 GCD     1      19.170   7.490  38.770  1.00  0.00            
ATOM     75  H36 GCD     1      19.720   7.920  39.620  1.00  0.00            
ATOM     76  O18 GCD     1      17.920   7.030  39.340  1.00  0.00            
ATOM     77  C23 GCD     1      16.980   6.510  38.350  1.00  0.00            
ATOM     78  H37 GCD     1      16.960   7.250  37.540  1.00  0.00            
ATOM     79  C24 GCD     1      15.600   6.490  38.880  1.00  0.00            
ATOM     80  H38 GCD     1      15.010   6.050  38.060  1.00  0.00            
ATOM     81  H39 GCD     1      15.150   7.480  39.040  1.00  0.00            
ATOM     82  O19 GCD     1      15.450   5.580  40.010  1.00  0.00            
ATOM     83  H40 GCD     1      14.540   5.620  40.300  1.00  0.00            
ATOM     84  O20 GCD     1      18.930   8.510  37.750  1.00  0.00            
ATOM     85  C25 GCD     1      19.620   9.760  37.940  1.00  0.00            
ATOM     86  H41 GCD     1      20.280   9.640  38.810  1.00  0.00            
ATOM     87  C26 GCD     1      20.370  10.000  36.640  1.00  0.00            
ATOM     88  H42 GCD     1      19.580   9.870  35.890  1.00  0.00            
ATOM     89  O21 GCD     1      21.410   9.110  36.290  1.00  0.00            
ATOM     90  H43 GCD     1      21.340   8.890  35.360  1.00  0.00            
ATOM     91  C27 GCD     1      20.920  11.410  36.640  1.00  0.00            
ATOM     92  H44 GCD     1      21.630  11.380  37.470  1.00  0.00            
ATOM     93  O22 GCD     1      21.540  11.800  35.380  1.00  0.00            
ATOM     94  H45 GCD     1      21.090  11.340  34.660  1.00  0.00            
ATOM     95  C28 GCD     1      19.820  12.400  37.030  1.00  0.00            
ATOM     96  H46 GCD     1      20.360  13.340  37.150  1.00  0.00            
ATOM     97  O23 GCD     1      19.160  12.060  38.220  1.00  0.00            
ATOM     98  C29 GCD     1      18.550  10.770  38.190  1.00  0.00            
ATOM     99  H47 GCD     1      17.860  10.700  37.340  1.00  0.00            
ATOM    100  C30 GCD     1      17.850  10.480  39.490  1.00  0.00            
ATOM    101  H48 GCD     1      17.220   9.600  39.330  1.00  0.00            
ATOM    102  H49 GCD     1      17.170  11.280  39.800  1.00  0.00            
ATOM    103  O24 GCD     1      18.700  10.370  40.570  1.00  0.00            
ATOM    104  H50 GCD     1      19.250  11.150  40.410  1.00  0.00            
ATOM    105  O25 GCD     1      18.980  12.370  35.910  1.00  0.00            
ATOM    106  C31 GCD     1      18.430  13.610  35.420  1.00  0.00            
ATOM    107  H51 GCD     1      18.660  14.380  36.160  1.00  0.00            
ATOM    108  C32 GCD     1      19.080  13.970  34.080  1.00  0.00            
ATOM    109  H52 GCD     1      19.250  13.080  33.470  1.00  0.00            
ATOM    110  O26 GCD     1      20.340  14.580  34.320  1.00  0.00            
ATOM    111  H53 GCD     1      20.720  14.920  33.500  1.00  0.00            
ATOM    112  C33 GCD     1      18.170  14.950  33.250  1.00  0.00            
ATOM    113  H54 GCD     1      18.220  15.840  33.890  1.00  0.00            
ATOM    114  O27 GCD     1      18.760  15.340  31.980  1.00  0.00            
ATOM    115  H55 GCD     1      18.850  14.590  31.380  1.00  0.00            
ATOM    116  C34 GCD     1      16.770  14.380  33.150  1.00  0.00            
ATOM    117  H56 GCD     1      16.180  15.130  32.610  1.00  0.00            
ATOM    118  O28 GCD     1      16.210  14.150  34.380  1.00  0.00            
ATOM    119  C35 GCD     1      17.000  13.290  35.250  1.00  0.00            
ATOM    120  H57 GCD     1      17.150  12.330  34.750  1.00  0.00            
ATOM    121  C36 GCD     1      16.200  13.240  36.580  1.00  0.00            
ATOM    122  H58 GCD     1      16.550  12.410  37.200  1.00  0.00            
ATOM    123  H59 GCD     1      15.150  12.930  36.520  1.00  0.00            
ATOM    124  O29 GCD     1      16.320  14.440  37.390  1.00  0.00            
ATOM    125  H60 GCD     1      15.850  15.000  36.760  1.00  0.00            
ATOM    126  O30 GCD     1      16.760  13.190  32.310  1.00  0.00            
ATOM    127  C37 GCD     1      16.200  13.430  30.980  1.00  0.00            
ATOM    128  H61 GCD     1      16.470  14.390  30.540  1.00  0.00            
ATOM    129  C38 GCD     1      17.050  12.590  30.000  1.00  0.00            
ATOM    130  H62 GCD     1      16.890  11.560  30.370  1.00  0.00            
ATOM    131  O31 GCD     1      18.420  12.920  30.060  1.00  0.00            
ATOM    132  H63 GCD     1      18.900  12.130  29.780  1.00  0.00            
ATOM    133  C39 GCD     1      16.410  12.720  28.550  1.00  0.00            
ATOM    134  H64 GCD     1      16.600  13.770  28.260  1.00  0.00            
ATOM    135  O32 GCD     1      17.130  11.860  27.670  1.00  0.00            
ATOM    136  H65 GCD     1      16.620  11.090  27.390  1.00  0.00            
ATOM    137  C40 GCD     1      14.910  12.460  28.530  1.00  0.00            
ATOM    138  H66 GCD     1      14.490  12.710  27.550  1.00  0.00            
ATOM    139  O33 GCD     1      14.340  13.390  29.420  1.00  0.00            
ATOM    140  C41 GCD     1      14.670  13.140  30.820  1.00  0.00            
ATOM    141  H67 GCD     1      14.560  12.150  31.270  1.00  0.00            
ATOM    142  C42 GCD     1      13.820  14.140  31.620  1.00  0.00            
ATOM    143  H68 GCD     1      13.980  13.970  32.690  1.00  0.00            
ATOM    144  H69 GCD     1      12.760  13.980  31.370  1.00  0.00            
ATOM    145  O34 GCD     1      14.150  15.500  31.370  1.00  0.00            
ATOM    146  H70 GCD     1      14.120  15.950  32.220  1.00  0.00            
ATOM    147  O35 GCD     1      14.560  11.170  28.920  1.00  0.00            
ATOM    148  C43 GCD     1      13.800  10.430  27.960  1.00  0.00            
ATOM    149  H71 GCD     1      13.760  10.930  26.980  1.00  0.00            
ATOM    150  C44 GCD     1      14.540   9.120  27.660  1.00  0.00            
ATOM    151  H72 GCD     1      14.580   8.500  28.560  1.00  0.00            
ATOM    152  O36 GCD     1      15.850   9.430  27.160  1.00  0.00            
ATOM    153  H73 GCD     1      16.300   8.620  26.890  1.00  0.00            
ATOM    154  C45 GCD     1      13.760   8.430  26.540  1.00  0.00            
ATOM    155  H74 GCD     1      13.830   9.020  25.610  1.00  0.00            
ATOM    156  O37 GCD     1      14.380   7.200  26.200  1.00  0.00            
ATOM    157  H75 GCD     1      13.770   6.520  26.520  1.00  0.00            
ATOM    158  C46 GCD     1      12.320   8.230  26.970  1.00  0.00            
ATOM    159  H76 GCD     1      11.700   7.760  26.200  1.00  0.00            
ATOM    160  O38 GCD     1      12.310   7.380  28.120  1.00  0.00            
ATOM    161  O39 GCD     1      11.680   9.460  27.380  1.00  0.00            
ATOM    162  C47 GCD     1      12.420  10.130  28.430  1.00  0.00            
ATOM    163  H77 GCD     1      12.450   9.490  29.320  1.00  0.00            
ATOM    164  C48 GCD     1      11.590  11.420  28.740  1.00  0.00            
ATOM    165  H78 GCD     1      12.180  12.100  29.360  1.00  0.00            
ATOM    166  H79 GCD     1      10.700  11.180  29.340  1.00  0.00            
ATOM    167  O40 GCD     1      11.300  12.180  27.560  1.00  0.00            
ATOM    168  H80 GCD     1      11.430  11.510  26.870  1.00  0.00            
ATOM    169  C1  DU7     2      17.310   3.000  31.030  1.00  0.00            
ATOM    170  N1  DU7     2      17.480   4.350  30.390  1.00  0.00            
ATOM    171  C2  DU7     2      18.470   4.220  29.300  1.00  0.00            
ATOM    172  C3  DU7     2      16.680   5.450  30.670  1.00  0.00            
ATOM    173  C4  DU7     2      15.560   5.340  31.460  1.00  0.00            
ATOM    174  C5  DU7     2      14.820   6.430  31.870  1.00  0.00            
ATOM    175  C6  DU7     2      15.180   7.700  31.410  1.00  0.00            
ATOM    176  N2  DU7     2      14.320   8.800  31.700  1.00  0.00            
ATOM    177  N3  DU7     2      14.170   9.050  32.930  1.00  0.00            
ATOM    178  C7  DU7     2      13.280  10.080  33.260  1.00  0.00            
ATOM    179  C8  DU7     2      13.780  11.190  33.950  1.00  0.00            
ATOM    180  C9  DU7     2      12.930  12.200  34.450  1.00  0.00            
ATOM    181  C10 DU7     2      11.540  12.140  34.270  1.00  0.00            
ATOM    182  S1  DU7     2      10.500  13.450  34.980  1.00  0.00            
ATOM    183  O1  DU7     2      11.180  13.710  36.210  1.00  0.00            
ATOM    184  O2  DU7     2       9.140  12.910  35.110  1.00  0.00            
ATOM    185  O3  DU7     2      10.620  14.570  34.140  1.00  0.00            
ATOM    186  C11 DU7     2      11.010  11.110  33.490  1.00  0.00            
ATOM    187  C12 DU7     2      11.860  10.070  33.070  1.00  0.00            
ATOM    188  C13 DU7     2      16.290   7.880  30.530  1.00  0.00            
ATOM    189  C14 DU7     2      17.060   6.720  30.140  1.00  0.00            
ATOM    190  H1  DU7     2      18.300   2.610  31.280  1.00  0.00            
ATOM    191  H2  DU7     2      16.730   3.010  31.960  1.00  0.00            
ATOM    192  H3  DU7     2      16.820   2.310  30.320  1.00  0.00            
ATOM    193  H4  DU7     2      18.780   3.180  29.130  1.00  0.00            
ATOM    194  H5  DU7     2      18.120   4.650  28.350  1.00  0.00            
ATOM    195  H6  DU7     2      19.310   4.890  29.540  1.00  0.00            
ATOM    196  H7  DU7     2      15.190   4.380  31.780  1.00  0.00            
ATOM    197  H8  DU7     2      13.950   6.260  32.490  1.00  0.00            
ATOM    198  H9  DU7     2      14.860  11.240  34.020  1.00  0.00            
ATOM    199  H10 DU7     2      13.340  13.120  34.860  1.00  0.00            
ATOM    200  H11 DU7     2       9.940  10.980  33.330  1.00  0.00            
ATOM    201  H12 DU7     2      11.500   9.150  32.610  1.00  0.00            
ATOM    202  H13 DU7     2      16.560   8.880  30.230  1.00  0.00            
ATOM    203  H14 DU7     2      17.860   6.860  29.410  1.00  0.00            
TER
ENDMDL
MODEL        1
ATOM      1  H1  GCD     1      22.830  18.200  19.290  1.00  0.00            
ATOM      2  O1  GCD     1      22.620  17.670  20.070  1.00  0.00            
ATOM      3  C1  GCD     1      22.910  16.350  19.830  1.00  0.00            
ATOM      4  H2  GCD     1      22.410  16.160  18.870  1.00  0.00            
ATOM      5  H3  GCD     1      23.980  16.200  19.640  1.00  0.00            
ATOM      6  C2  GCD     1      22.530  15.400  20.970  1.00  0.00            
ATOM      7  H4  GCD     1      22.710  14.340  20.730  1.00  0.00            
ATOM      8  C3  GCD     1      21.090  15.680  21.500  1.00  0.00            
ATOM      9  H5  GCD     1      21.000  16.740  21.780  1.00  0.00            
ATOM     10  C4  GCD     1      20.990  14.810  22.770  1.00  0.00            
ATOM     11  H6  GCD     1      21.200  13.760  22.510  1.00  0.00            
ATOM     12  O2  GCD     1      19.650  14.930  23.230  1.00  0.00            
ATOM     13  H7  GCD     1      19.160  14.280  22.710  1.00  0.00            
ATOM     14  C5  GCD     1      22.050  15.220  23.790  1.00  0.00            
ATOM     15  H8  GCD     1      21.910  16.280  24.050  1.00  0.00            
ATOM     16  O3  GCD     1      21.900  14.450  25.040  1.00  0.00            
ATOM     17  H9  GCD     1      22.070  13.530  24.820  1.00  0.00            
ATOM     18  C6  GCD     1      23.510  15.120  23.200  1.00  0.00            
ATOM     19  O4  GCD     1      23.460  15.890  21.970  1.00  0.00            
ATOM     20  H10 GCD     1      24.220  15.520  23.930  1.00  0.00            
ATOM     21  O5  GCD     1      23.860  13.750  22.810  1.00  0.00            
ATOM     22  C7  GCD     1      25.170  13.360  23.280  1.00  0.00            
ATOM     23  H11 GCD     1      25.510  14.110  24.000  1.00  0.00            
ATOM     24  C8  GCD     1      25.060  12.040  24.030  1.00  0.00            
ATOM     25  H12 GCD     1      24.640  11.310  23.330  1.00  0.00            
ATOM     26  O6  GCD     1      24.220  12.030  25.260  1.00  0.00            
ATOM     27  H13 GCD     1      24.210  11.110  25.550  1.00  0.00            
ATOM     28  C9  GCD     1      26.490  11.470  24.300  1.00  0.00            
ATOM     29  H14 GCD     1      26.990  12.070  25.080  1.00  0.00            
ATOM     30  O7  GCD     1      26.390  10.020  24.730  1.00  0.00            
ATOM     31  H15 GCD     1      26.500   9.460  23.950  1.00  0.00            
ATOM     32  C10 GCD     1      27.330  11.500  23.090  1.00  0.00            
ATOM     33  H16 GCD     1      28.350  11.250  23.390  1.00  0.00            
ATOM     34  O8  GCD     1      27.410  12.820  22.530  1.00  0.00            
ATOM     35  C11 GCD     1      26.150  13.340  22.080  1.00  0.00            
ATOM     36  H17 GCD     1      25.750  12.710  21.280  1.00  0.00            
ATOM     37  C12 GCD     1      26.430  14.770  21.520  1.00  0.00            
ATOM     38  H18 GCD     1      25.660  15.240  20.910  1.00  0.00            
ATOM     39  H19 GCD     1      27.280  14.710  20.830  1.00  0.00            
ATOM     40  O9  GCD     1      26.930  15.650  22.510  1.00  0.00            
ATOM     41  H20 GCD     1      27.530  16.290  22.100  1.00  0.00            
ATOM     42  O10 GCD     1      26.920  10.640  22.010  1.00  0.00            
ATOM     43  C13 GCD     1      27.890  10.020  21.310  1.00  0.00            
ATOM     44  H21 GCD     1      28.920  10.330  21.520  1.00  0.00            
ATOM     45  C14 GCD     1      27.830   8.480  21.630  1.00  0.00            
ATOM     46  H22 GCD     1      26.870   7.980  21.460  1.00  0.00            
ATOM     47  O11 GCD     1      28.210   8.300  23.010  1.00  0.00            
ATOM     48  H23 GCD     1      27.880   7.430  23.270  1.00  0.00            
ATOM     49  C15 GCD     1      28.760   7.660  20.690  1.00  0.00            
ATOM     50  H24 GCD     1      29.800   8.020  20.760  1.00  0.00            
ATOM     51  O12 GCD     1      28.690   6.280  20.960  1.00  0.00            
ATOM     52  H25 GCD     1      27.760   6.030  21.040  1.00  0.00            
ATOM     53  C16 GCD     1      28.300   7.940  19.240  1.00  0.00            
ATOM     54  H26 GCD     1      28.920   7.440  18.490  1.00  0.00            
ATOM     55  O13 GCD     1      28.480   9.300  18.960  1.00  0.00            
ATOM     56  C17 GCD     1      27.680  10.160  19.810  1.00  0.00            
ATOM     57  H27 GCD     1      26.640   9.880  19.600  1.00  0.00            
ATOM     58  C18 GCD     1      28.100  11.610  19.390  1.00  0.00            
ATOM     59  H28 GCD     1      29.190  11.600  19.430  1.00  0.00            
ATOM     60  H29 GCD     1      27.650  12.390  20.020  1.00  0.00            
ATOM     61  O14 GCD     1      27.680  11.880  18.070  1.00  0.00            
ATOM     62  H30 GCD     1      28.000  11.140  17.540  1.00  0.00            
ATOM     63  O15 GCD     1      26.910   7.660  19.000  1.00  0.00            
ATOM     64  C19 GCD     1      26.670   6.360  18.530  1.00  0.00            
ATOM     65  H31 GCD     1      27.530   5.690  18.530  1.00  0.00            
ATOM     66  C20 GCD     1      25.610   5.690  19.430  1.00  0.00            
ATOM     67  H32 GCD     1      24.720   6.320  19.360  1.00  0.00            
ATOM     68  O16 GCD     1      26.120   5.600  20.790  1.00  0.00            
ATOM     69  H33 GCD     1      25.460   5.800  21.470  1.00  0.00            
ATOM     70  C21 GCD     1      25.130   4.310  18.880  1.00  0.00            
ATOM     71  H34 GCD     1      25.970   3.630  19.070  1.00  0.00            
ATOM     72  O17 GCD     1      23.960   3.860  19.640  1.00  0.00            
ATOM     73  H35 GCD     1      23.780   3.010  19.230  1.00  0.00            
ATOM     74  C22 GCD     1      24.860   4.370  17.390  1.00  0.00            
ATOM     75  H36 GCD     1      24.770   3.410  16.870  1.00  0.00            
ATOM     76  O18 GCD     1      25.990   4.970  16.740  1.00  0.00            
ATOM     77  C23 GCD     1      26.250   6.350  17.080  1.00  0.00            
ATOM     78  H37 GCD     1      25.380   7.000  16.880  1.00  0.00            
ATOM     79  C24 GCD     1      27.420   6.820  16.180  1.00  0.00            
ATOM     80  H38 GCD     1      28.310   6.310  16.580  1.00  0.00            
ATOM     81  H39 GCD     1      27.740   7.870  16.270  1.00  0.00            
ATOM     82  O19 GCD     1      27.210   6.490  14.800  1.00  0.00            
ATOM     83  H40 GCD     1      26.330   6.790  14.550  1.00  0.00            
ATOM     84  O20 GCD     1      23.620   5.110  17.030  1.00  0.00            
ATOM     85  C25 GCD     1      22.660   4.320  16.260  1.00  0.00            
ATOM     86  H41 GCD     1      22.830   3.240  16.280  1.00  0.00            
ATOM     87  C26 GCD     1      21.240   4.600  16.900  1.00  0.00            
ATOM     88  H42 GCD     1      20.980   5.660  16.850  1.00  0.00            
ATOM     89  O21 GCD     1      21.330   4.260  18.280  1.00  0.00            
ATOM     90  H43 GCD     1      22.220   4.460  18.610  1.00  0.00            
ATOM     91  C27 GCD     1      20.120   3.930  16.020  1.00  0.00            
ATOM     92  H44 GCD     1      20.330   2.870  15.870  1.00  0.00            
ATOM     93  O22 GCD     1      18.830   4.090  16.580  1.00  0.00            
ATOM     94  H45 GCD     1      18.980   4.010  17.530  1.00  0.00            
ATOM     95  C28 GCD     1      20.160   4.650  14.710  1.00  0.00            
ATOM     96  H46 GCD     1      19.410   4.280  14.010  1.00  0.00            
ATOM     97  O23 GCD     1      21.440   4.380  14.170  1.00  0.00            
ATOM     98  C29 GCD     1      22.570   4.930  14.810  1.00  0.00            
ATOM     99  H47 GCD     1      22.470   6.020  14.910  1.00  0.00            
ATOM    100  C30 GCD     1      23.830   4.720  13.970  1.00  0.00            
ATOM    101  H48 GCD     1      24.020   3.640  13.950  1.00  0.00            
ATOM    102  H49 GCD     1      24.680   5.040  14.580  1.00  0.00            
ATOM    103  O24 GCD     1      23.760   5.390  12.690  1.00  0.00            
ATOM    104  H50 GCD     1      23.960   6.330  12.770  1.00  0.00            
ATOM    105  O25 GCD     1      19.940   6.030  14.840  1.00  0.00            
ATOM    106  C31 GCD     1      18.910   6.560  14.050  1.00  0.00            
ATOM    107  H51 GCD     1      18.600   5.820  13.300  1.00  0.00            
ATOM    108  C32 GCD     1      17.760   6.950  15.010  1.00  0.00            
ATOM    109  H52 GCD     1      18.100   7.270  16.000  1.00  0.00            
ATOM    110  O26 GCD     1      17.070   5.710  15.370  1.00  0.00            
ATOM    111  H53 GCD     1      17.800   5.100  15.550  1.00  0.00            
ATOM    112  C33 GCD     1      16.710   7.920  14.420  1.00  0.00            
ATOM    113  H54 GCD     1      16.180   7.280  13.710  1.00  0.00            
ATOM    114  O27 GCD     1      15.790   8.310  15.470  1.00  0.00            
ATOM    115  H55 GCD     1      15.580   7.680  16.170  1.00  0.00            
ATOM    116  C34 GCD     1      17.360   9.100  13.680  1.00  0.00            
ATOM    117  H56 GCD     1      16.570   9.720  13.240  1.00  0.00            
ATOM    118  O28 GCD     1      18.430   8.690  12.740  1.00  0.00            
ATOM    119  C35 GCD     1      19.440   7.830  13.370  1.00  0.00            
ATOM    120  H57 GCD     1      19.940   8.430  14.140  1.00  0.00            
ATOM    121  C36 GCD     1      20.600   7.590  12.360  1.00  0.00            
ATOM    122  H58 GCD     1      21.480   7.210  12.910  1.00  0.00            
ATOM    123  H59 GCD     1      20.910   8.520  11.870  1.00  0.00            
ATOM    124  O29 GCD     1      20.250   6.740  11.260  1.00  0.00            
ATOM    125  H60 GCD     1      19.510   7.170  10.820  1.00  0.00            
ATOM    126  O30 GCD     1      17.890   9.930  14.720  1.00  0.00            
ATOM    127  C37 GCD     1      17.620  11.290  14.500  1.00  0.00            
ATOM    128  H61 GCD     1      17.200  11.540  13.520  1.00  0.00            
ATOM    129  C38 GCD     1      16.590  11.780  15.550  1.00  0.00            
ATOM    130  H62 GCD     1      16.940  11.480  16.540  1.00  0.00            
ATOM    131  O31 GCD     1      15.340  11.090  15.380  1.00  0.00            
ATOM    132  H63 GCD     1      15.500  10.160  15.590  1.00  0.00            
ATOM    133  C39 GCD     1      16.470  13.320  15.500  1.00  0.00            
ATOM    134  H64 GCD     1      16.090  13.510  14.490  1.00  0.00            
ATOM    135  O32 GCD     1      15.460  13.950  16.310  1.00  0.00            
ATOM    136  H65 GCD     1      15.820  13.770  17.190  1.00  0.00            
ATOM    137  C40 GCD     1      17.830  14.010  15.500  1.00  0.00            
ATOM    138  H66 GCD     1      17.830  15.060  15.220  1.00  0.00            
ATOM    139  O33 GCD     1      18.770  13.420  14.660  1.00  0.00            
ATOM    140  C41 GCD     1      18.880  12.010  14.750  1.00  0.00            
ATOM    141  H67 GCD     1      19.220  11.840  15.770  1.00  0.00            
ATOM    142  C42 GCD     1      20.040  11.430  13.950  1.00  0.00            
ATOM    143  H68 GCD     1      20.330  10.450  14.360  1.00  0.00            
ATOM    144  H69 GCD     1      20.920  12.080  14.050  1.00  0.00            
ATOM    145  O34 GCD     1      19.920  11.270  12.540  1.00  0.00            
ATOM    146  H70 GCD     1      19.290  10.550  12.440  1.00  0.00            
ATOM    147  O35 GCD     1      18.380  13.920  16.790  1.00  0.00            
ATOM    148  C43 GCD     1      18.270  15.100  17.590  1.00  0.00            
ATOM    149  H71 GCD     1      17.480  15.770  17.220  1.00  0.00            
ATOM    150  C44 GCD     1      17.780  14.530  18.940  1.00  0.00            
ATOM    151  H72 GCD     1      18.500  13.760  19.220  1.00  0.00            
ATOM    152  O36 GCD     1      16.400  14.080  18.730  1.00  0.00            
ATOM    153  H73 GCD     1      16.040  13.870  19.600  1.00  0.00            
ATOM    154  C45 GCD     1      17.790  15.690  19.960  1.00  0.00            
ATOM    155  H74 GCD     1      17.120  16.480  19.590  1.00  0.00            
ATOM    156  O37 GCD     1      17.300  15.300  21.260  1.00  0.00            
ATOM    157  H75 GCD     1      17.730  15.950  21.830  1.00  0.00            
ATOM    158  C46 GCD     1      19.190  16.330  20.100  1.00  0.00            
ATOM    159  H76 GCD     1      19.280  17.110  20.850  1.00  0.00            
ATOM    160  O38 GCD     1      20.070  15.320  20.540  1.00  0.00            
ATOM    161  O39 GCD     1      19.560  16.800  18.860  1.00  0.00            
ATOM    162  C47 GCD     1      19.610  15.800  17.800  1.00  0.00            
ATOM    163  H77 GCD     1      20.340  15.050  18.150  1.00  0.00            
ATOM    164  C48 GCD     1      20.070  16.410  16.560  1.00  0.00            
ATOM    165  H78 GCD     1      19.950  15.700  15.730  1.00  0.00            
ATOM    166  H79 GCD     1      21.130  16.660  16.730  1.00  0.00            
ATOM    167  O40 GCD     1      19.420  17.680  16.190  1.00  0.00            
ATOM    168  H80 GCD     1      19.680  18.220  16.940  1.00  0.00            
ATOM    169  C1  DU7     2      20.110  11.670  25.840  1.00  0.00            
ATOM    170  N1  DU7     2      19.410  11.560  24.540  1.00  0.00            
ATOM    171  C2  DU7     2      17.970  11.640  24.680  1.00  0.00            
ATOM    172  C3  DU7     2      20.080  11.410  23.340  1.00  0.00            
ATOM    173  C4  DU7     2      19.380  11.350  22.140  1.00  0.00            
ATOM    174  C5  DU7     2      20.040  11.450  20.880  1.00  0.00            
ATOM    175  C6  DU7     2      21.430  11.450  20.820  1.00  0.00            
ATOM    176  N2  DU7     2      22.110  11.450  19.610  1.00  0.00            
ATOM    177  N3  DU7     2      22.780  10.380  19.450  1.00  0.00            
ATOM    178  C7  DU7     2      23.170  10.100  18.130  1.00  0.00            
ATOM    179  C8  DU7     2      22.390   9.340  17.280  1.00  0.00            
ATOM    180  C9  DU7     2      22.810   8.970  16.020  1.00  0.00            
ATOM    181  C10 DU7     2      24.040   9.430  15.590  1.00  0.00            
ATOM    182  S1  DU7     2      24.450   8.970  13.980  1.00  0.00            
ATOM    183  O1  DU7     2      25.490   9.820  13.420  1.00  0.00            
ATOM    184  O2  DU7     2      23.230   9.070  13.220  1.00  0.00            
ATOM    185  O3  DU7     2      24.840   7.560  14.110  1.00  0.00            
ATOM    186  C11 DU7     2      24.890  10.220  16.400  1.00  0.00            
ATOM    187  C12 DU7     2      24.430  10.550  17.720  1.00  0.00            
ATOM    188  C13 DU7     2      22.140  11.410  22.080  1.00  0.00            
ATOM    189  C14 DU7     2      21.480  11.300  23.320  1.00  0.00            
ATOM    190  H1  DU7     2      20.520  12.680  25.940  1.00  0.00            
ATOM    191  H2  DU7     2      19.390  11.590  26.660  1.00  0.00            
ATOM    192  H3  DU7     2      20.820  10.830  25.800  1.00  0.00            
ATOM    193  H4  DU7     2      17.570  12.410  25.350  1.00  0.00            
ATOM    194  H5  DU7     2      17.410  11.800  23.760  1.00  0.00            
ATOM    195  H6  DU7     2      17.590  10.710  25.140  1.00  0.00            
ATOM    196  H7  DU7     2      18.300  11.260  22.150  1.00  0.00            
ATOM    197  H8  DU7     2      19.570  11.430  19.900  1.00  0.00            
ATOM    198  H9  DU7     2      21.390   9.090  17.620  1.00  0.00            
ATOM    199  H10 DU7     2      22.230   8.250  15.440  1.00  0.00            
ATOM    200  H11 DU7     2      25.840  10.590  16.020  1.00  0.00            
ATOM    201  H12 DU7     2      25.050  11.070  18.450  1.00  0.00            
ATOM    202  H13 DU7     2      23.220  11.280  22.010  1.00  0.00            
ATOM    203  H14 DU7     2      22.070  11.150  24.220  1.00  0.00            
TER
ENDMDL
MODEL        1
ATOM      1  H1  GCD     1      19.540  14.190  28.720  1.00  0.00            
ATOM      2  O1  GCD     1      20.000  13.720  28.020  1.00  0.00            
ATOM      3  C1  GCD     1      20.880  12.850  28.750  1.00  0.00            
ATOM      4  H2  GCD     1      21.680  12.500  28.090  1.00  0.00            
ATOM      5  H3  GCD     1      21.400  13.260  29.630  1.00  0.00            
ATOM      6  C2  GCD     1      20.180  11.630  29.260  1.00  0.00            
ATOM      7  H4  GCD     1      21.000  10.960  29.560  1.00  0.00            
ATOM      8  C3  GCD     1      19.350  10.960  28.120  1.00  0.00            
ATOM      9  H5  GCD     1      18.590  11.610  27.680  1.00  0.00            
ATOM     10  C4  GCD     1      18.470   9.830  28.710  1.00  0.00            
ATOM     11  H6  GCD     1      19.130   9.070  29.140  1.00  0.00            
ATOM     12  O2  GCD     1      17.770   9.340  27.520  1.00  0.00            
ATOM     13  H7  GCD     1      18.420   9.490  26.820  1.00  0.00            
ATOM     14  C5  GCD     1      17.560  10.400  29.780  1.00  0.00            
ATOM     15  H8  GCD     1      16.900  11.240  29.540  1.00  0.00            
ATOM     16  O3  GCD     1      16.790   9.310  30.250  1.00  0.00            
ATOM     17  H9  GCD     1      16.240   9.210  29.470  1.00  0.00            
ATOM     18  C6  GCD     1      18.420  11.000  30.840  1.00  0.00            
ATOM     19  O4  GCD     1      19.350  12.060  30.340  1.00  0.00            
ATOM     20  H10 GCD     1      17.770  11.600  31.490  1.00  0.00            
ATOM     21  O5  GCD     1      19.350  10.110  31.500  1.00  0.00            
ATOM     22  C7  GCD     1      19.400  10.260  32.940  1.00  0.00            
ATOM     23  H11 GCD     1      19.150  11.280  33.240  1.00  0.00            
ATOM     24  C8  GCD     1      18.520   9.220  33.570  1.00  0.00            
ATOM     25  H12 GCD     1      18.850   8.220  33.260  1.00  0.00            
ATOM     26  O6  GCD     1      17.220   9.360  33.040  1.00  0.00            
ATOM     27  H13 GCD     1      17.360   9.190  32.100  1.00  0.00            
ATOM     28  C9  GCD     1      18.650   9.390  35.110  1.00  0.00            
ATOM     29  H14 GCD     1      18.350  10.420  35.330  1.00  0.00            
ATOM     30  O7  GCD     1      17.990   8.390  35.890  1.00  0.00            
ATOM     31  H15 GCD     1      18.700   7.770  36.070  1.00  0.00            
ATOM     32  C10 GCD     1      20.160   9.300  35.460  1.00  0.00            
ATOM     33  H16 GCD     1      20.260   9.550  36.520  1.00  0.00            
ATOM     34  O8  GCD     1      21.010  10.160  34.730  1.00  0.00            
ATOM     35  C11 GCD     1      20.800  10.050  33.300  1.00  0.00            
ATOM     36  H17 GCD     1      21.040   9.050  32.920  1.00  0.00            
ATOM     37  C12 GCD     1      21.690  11.030  32.570  1.00  0.00            
ATOM     38  H18 GCD     1      21.730  11.980  33.130  1.00  0.00            
ATOM     39  H19 GCD     1      21.340  11.210  31.550  1.00  0.00            
ATOM     40  O9  GCD     1      23.100  10.580  32.470  1.00  0.00            
ATOM     41  H20 GCD     1      23.090   9.770  31.950  1.00  0.00            
ATOM     42  O10 GCD     1      20.640   7.970  35.300  1.00  0.00            
ATOM     43  C13 GCD     1      21.470   7.540  36.400  1.00  0.00            
ATOM     44  H21 GCD     1      21.630   8.300  37.180  1.00  0.00            
ATOM     45  C14 GCD     1      20.710   6.290  36.920  1.00  0.00            
ATOM     46  H22 GCD     1      20.310   5.870  35.990  1.00  0.00            
ATOM     47  O11 GCD     1      19.620   6.680  37.730  1.00  0.00            
ATOM     48  H23 GCD     1      19.010   5.950  37.900  1.00  0.00            
ATOM     49  C15 GCD     1      21.580   5.350  37.770  1.00  0.00            
ATOM     50  H24 GCD     1      21.800   5.780  38.750  1.00  0.00            
ATOM     51  O12 GCD     1      20.910   4.160  38.070  1.00  0.00            
ATOM     52  H25 GCD     1      21.140   3.600  37.310  1.00  0.00            
ATOM     53  C16 GCD     1      23.020   5.120  37.300  1.00  0.00            
ATOM     54  H26 GCD     1      23.700   4.720  38.050  1.00  0.00            
ATOM     55  O13 GCD     1      23.550   6.340  36.810  1.00  0.00            
ATOM     56  C17 GCD     1      22.860   7.080  35.840  1.00  0.00            
ATOM     57  H27 GCD     1      22.840   6.490  34.910  1.00  0.00            
ATOM     58  C18 GCD     1      23.560   8.320  35.390  1.00  0.00            
ATOM     59  H28 GCD     1      23.070   8.830  34.550  1.00  0.00            
ATOM     60  H29 GCD     1      24.570   8.100  35.000  1.00  0.00            
ATOM     61  O14 GCD     1      23.750   9.300  36.400  1.00  0.00            
ATOM     62  H30 GCD     1      23.920  10.090  35.870  1.00  0.00            
ATOM     63  O15 GCD     1      23.000   4.220  36.180  1.00  0.00            
ATOM     64  C19 GCD     1      23.540   2.960  36.290  1.00  0.00            
ATOM     65  H31 GCD     1      23.680   2.700  37.350  1.00  0.00            
ATOM     66  C20 GCD     1      22.500   2.010  35.620  1.00  0.00            
ATOM     67  H32 GCD     1      22.370   2.490  34.640  1.00  0.00            
ATOM     68  O16 GCD     1      21.260   1.990  36.370  1.00  0.00            
ATOM     69  H33 GCD     1      20.650   2.110  35.640  1.00  0.00            
ATOM     70  C21 GCD     1      23.020   0.620  35.400  1.00  0.00            
ATOM     71  H34 GCD     1      23.220   0.250  36.420  1.00  0.00            
ATOM     72  O17 GCD     1      22.060  -0.110  34.620  1.00  0.00            
ATOM     73  H35 GCD     1      21.940   0.350  33.780  1.00  0.00            
ATOM     74  C22 GCD     1      24.430   0.650  34.680  1.00  0.00            
ATOM     75  H36 GCD     1      24.890  -0.330  34.760  1.00  0.00            
ATOM     76  O18 GCD     1      25.330   1.570  35.350  1.00  0.00            
ATOM     77  C23 GCD     1      24.870   2.900  35.530  1.00  0.00            
ATOM     78  H37 GCD     1      24.650   3.270  34.520  1.00  0.00            
ATOM     79  C24 GCD     1      25.950   3.850  36.100  1.00  0.00            
ATOM     80  H38 GCD     1      25.500   4.840  36.170  1.00  0.00            
ATOM     81  H39 GCD     1      26.850   3.920  35.470  1.00  0.00            
ATOM     82  O19 GCD     1      26.250   3.440  37.510  1.00  0.00            
ATOM     83  H40 GCD     1      26.380   2.480  37.540  1.00  0.00            
ATOM     84  O20 GCD     1      24.330   1.050  33.330  1.00  0.00            
ATOM     85  C25 GCD     1      25.240   0.370  32.410  1.00  0.00            
ATOM     86  H41 GCD     1      25.960  -0.300  32.870  1.00  0.00            
ATOM     87  C26 GCD     1      24.310  -0.430  31.470  1.00  0.00            
ATOM     88  H42 GCD     1      23.540   0.230  31.070  1.00  0.00            
ATOM     89  O21 GCD     1      23.540  -1.430  32.140  1.00  0.00            
ATOM     90  H43 GCD     1      24.180  -1.800  32.770  1.00  0.00            
ATOM     91  C27 GCD     1      25.080  -1.000  30.320  1.00  0.00            
ATOM     92  H44 GCD     1      25.850  -1.600  30.820  1.00  0.00            
ATOM     93  O22 GCD     1      24.360  -1.930  29.450  1.00  0.00            
ATOM     94  H45 GCD     1      24.000  -2.670  29.940  1.00  0.00            
ATOM     95  C28 GCD     1      25.720   0.160  29.540  1.00  0.00            
ATOM     96  H46 GCD     1      26.360  -0.350  28.830  1.00  0.00            
ATOM     97  O23 GCD     1      26.590   0.840  30.410  1.00  0.00            
ATOM     98  C29 GCD     1      26.020   1.380  31.590  1.00  0.00            
ATOM     99  H47 GCD     1      25.190   2.020  31.290  1.00  0.00            
ATOM    100  C30 GCD     1      27.070   2.190  32.350  1.00  0.00            
ATOM    101  H48 GCD     1      26.470   2.840  33.000  1.00  0.00            
ATOM    102  H49 GCD     1      27.720   2.810  31.710  1.00  0.00            
ATOM    103  O24 GCD     1      28.020   1.380  33.000  1.00  0.00            
ATOM    104  H50 GCD     1      28.810   1.410  32.440  1.00  0.00            
ATOM    105  O25 GCD     1      24.920   1.070  28.800  1.00  0.00            
ATOM    106  C31 GCD     1      25.320   1.220  27.490  1.00  0.00            
ATOM    107  H51 GCD     1      25.710   0.260  27.130  1.00  0.00            
ATOM    108  C32 GCD     1      24.040   1.420  26.650  1.00  0.00            
ATOM    109  H52 GCD     1      23.510   2.290  27.040  1.00  0.00            
ATOM    110  O26 GCD     1      23.280   0.190  26.880  1.00  0.00            
ATOM    111  H53 GCD     1      23.180   0.040  27.830  1.00  0.00            
ATOM    112  C33 GCD     1      24.350   1.640  25.160  1.00  0.00            
ATOM    113  H54 GCD     1      24.950   0.880  24.650  1.00  0.00            
ATOM    114  O27 GCD     1      23.160   1.830  24.420  1.00  0.00            
ATOM    115  H55 GCD     1      22.880   0.910  24.330  1.00  0.00            
ATOM    116  C34 GCD     1      25.190   2.930  25.080  1.00  0.00            
ATOM    117  H56 GCD     1      25.550   2.940  24.050  1.00  0.00            
ATOM    118  O28 GCD     1      26.360   2.800  25.900  1.00  0.00            
ATOM    119  C35 GCD     1      26.280   2.450  27.290  1.00  0.00            
ATOM    120  H57 GCD     1      25.900   3.280  27.910  1.00  0.00            
ATOM    121  C36 GCD     1      27.720   2.200  27.800  1.00  0.00            
ATOM    122  H58 GCD     1      27.770   2.030  28.890  1.00  0.00            
ATOM    123  H59 GCD     1      28.270   3.140  27.670  1.00  0.00            
ATOM    124  O29 GCD     1      28.350   1.160  27.040  1.00  0.00            
ATOM    125  H60 GCD     1      28.340   1.370  26.100  1.00  0.00            
ATOM    126  O30 GCD     1      24.550   4.110  25.470  1.00  0.00            
ATOM    127  C37 GCD     1      24.880   5.260  24.660  1.00  0.00            
ATOM    128  H61 GCD     1      25.720   5.010  24.010  1.00  0.00            
ATOM    129  C38 GCD     1      23.700   5.520  23.810  1.00  0.00            
ATOM    130  H62 GCD     1      22.840   5.800  24.430  1.00  0.00            
ATOM    131  O31 GCD     1      23.470   4.470  22.860  1.00  0.00            
ATOM    132  H63 GCD     1      23.240   3.660  23.340  1.00  0.00            
ATOM    133  C39 GCD     1      24.020   6.810  23.020  1.00  0.00            
ATOM    134  H64 GCD     1      24.930   6.710  22.410  1.00  0.00            
ATOM    135  O32 GCD     1      23.030   7.120  22.090  1.00  0.00            
ATOM    136  H65 GCD     1      22.180   7.030  22.540  1.00  0.00            
ATOM    137  C40 GCD     1      24.300   7.970  24.010  1.00  0.00            
ATOM    138  H66 GCD     1      24.610   8.880  23.500  1.00  0.00            
ATOM    139  O33 GCD     1      25.440   7.600  24.720  1.00  0.00            
ATOM    140  C41 GCD     1      25.260   6.480  25.570  1.00  0.00            
ATOM    141  H67 GCD     1      24.490   6.640  26.330  1.00  0.00            
ATOM    142  C42 GCD     1      26.600   6.190  26.290  1.00  0.00            
ATOM    143  H68 GCD     1      27.390   6.150  25.530  1.00  0.00            
ATOM    144  H69 GCD     1      26.590   5.200  26.770  1.00  0.00            
ATOM    145  O34 GCD     1      26.780   7.290  27.250  1.00  0.00            
ATOM    146  H70 GCD     1      26.050   7.200  27.870  1.00  0.00            
ATOM    147  O35 GCD     1      23.220   8.190  24.890  1.00  0.00            
ATOM    148  C43 GCD     1      22.400   9.340  24.680  1.00  0.00            
ATOM    149  H71 GCD     1      22.670   9.750  23.700  1.00  0.00            
ATOM    150  C44 GCD     1      21.000   8.950  24.600  1.00  0.00            
ATOM    151  H72 GCD     1      20.820   8.320  25.480  1.00  0.00            
ATOM    152  O36 GCD     1      20.870   8.170  23.350  1.00  0.00            
ATOM    153  H73 GCD     1      19.990   7.770  23.280  1.00  0.00            
ATOM    154  C45 GCD     1      20.030  10.210  24.770  1.00  0.00            
ATOM    155  H74 GCD     1      20.170  10.910  23.930  1.00  0.00            
ATOM    156  O37 GCD     1      18.710   9.730  25.040  1.00  0.00            
ATOM    157  H75 GCD     1      18.460   8.950  24.540  1.00  0.00            
ATOM    158  C46 GCD     1      20.430  11.090  25.980  1.00  0.00            
ATOM    159  H76 GCD     1      19.840  12.000  25.910  1.00  0.00            
ATOM    160  O38 GCD     1      20.200  10.400  27.210  1.00  0.00            
ATOM    161  O39 GCD     1      21.870  11.410  25.900  1.00  0.00            
ATOM    162  C47 GCD     1      22.780  10.310  25.850  1.00  0.00            
ATOM    163  H77 GCD     1      22.730   9.600  26.690  1.00  0.00            
ATOM    164  C48 GCD     1      24.210  10.890  25.720  1.00  0.00            
ATOM    165  H78 GCD     1      25.000  10.190  25.420  1.00  0.00            
ATOM    166  H79 GCD     1      24.380  11.350  26.700  1.00  0.00            
ATOM    167  O40 GCD     1      24.210  11.940  24.760  1.00  0.00            
ATOM    168  H80 GCD     1      23.480  12.520  24.990  1.00  0.00            
ATOM    169  C1  DU7     2      14.780   0.700  23.790  1.00  0.00            
ATOM    170  N1  DU7     2      16.240   0.700  23.740  1.00  0.00            
ATOM    171  C2  DU7     2      16.770  -0.190  22.730  1.00  0.00            
ATOM    172  C3  DU7     2      17.090   1.410  24.580  1.00  0.00            
ATOM    173  C4  DU7     2      16.550   2.420  25.450  1.00  0.00            
ATOM    174  C5  DU7     2      17.360   3.230  26.220  1.00  0.00            
ATOM    175  C6  DU7     2      18.730   3.080  26.260  1.00  0.00            
ATOM    176  N2  DU7     2      19.610   3.910  27.020  1.00  0.00            
ATOM    177  N3  DU7     2      19.850   5.100  26.710  1.00  0.00            
ATOM    178  C7  DU7     2      20.840   5.700  27.480  1.00  0.00            
ATOM    179  C8  DU7     2      22.120   5.190  27.760  1.00  0.00            
ATOM    180  C9  DU7     2      23.020   5.890  28.540  1.00  0.00            
ATOM    181  C10 DU7     2      22.720   7.210  28.990  1.00  0.00            
ATOM    182  S1  DU7     2      23.950   8.300  29.580  1.00  0.00            
ATOM    183  O1  DU7     2      23.710   9.600  28.970  1.00  0.00            
ATOM    184  O2  DU7     2      25.240   7.660  29.280  1.00  0.00            
ATOM    185  O3  DU7     2      23.700   8.300  31.010  1.00  0.00            
ATOM    186  C11 DU7     2      21.450   7.720  28.650  1.00  0.00            
ATOM    187  C12 DU7     2      20.540   7.000  27.980  1.00  0.00            
ATOM    188  C13 DU7     2      19.310   1.990  25.500  1.00  0.00            
ATOM    189  C14 DU7     2      18.480   1.160  24.700  1.00  0.00            
ATOM    190  H1  DU7     2      14.440   0.630  24.830  1.00  0.00            
ATOM    191  H2  DU7     2      14.420   1.630  23.340  1.00  0.00            
ATOM    192  H3  DU7     2      14.410  -0.120  23.190  1.00  0.00            
ATOM    193  H4  DU7     2      16.150  -0.210  21.820  1.00  0.00            
ATOM    194  H5  DU7     2      17.800   0.060  22.460  1.00  0.00            
ATOM    195  H6  DU7     2      16.880  -1.220  23.110  1.00  0.00            
ATOM    196  H7  DU7     2      15.490   2.610  25.480  1.00  0.00            
ATOM    197  H8  DU7     2      16.900   3.970  26.870  1.00  0.00            
ATOM    198  H9  DU7     2      22.420   4.260  27.290  1.00  0.00            
ATOM    199  H10 DU7     2      23.970   5.420  28.770  1.00  0.00            
ATOM    200  H11 DU7     2      21.330   8.790  28.780  1.00  0.00            
ATOM    201  H12 DU7     2      19.620   7.490  27.680  1.00  0.00            
ATOM    202  H13 DU7     2      20.380   1.890  25.360  1.00  0.00            
ATOM    203  H14 DU7     2      18.930   0.340  24.140  1.00  0.00            
TER
ENDMDL
MODEL        1
ATOM      1  H1  GCD     1      20.700   7.140  16.870  1.00  0.00            
ATOM      2  O1  GCD     1      21.640   7.270  16.690  1.00  0.00            
ATOM      3  C1  GCD     1      22.340   7.100  17.900  1.00  0.00            
ATOM      4  H2  GCD     1      23.350   7.530  17.830  1.00  0.00            
ATOM      5  H3  GCD     1      21.860   7.680  18.700  1.00  0.00            
ATOM      6  C2  GCD     1      22.420   5.660  18.360  1.00  0.00            
ATOM      7  H4  GCD     1      23.000   5.510  19.280  1.00  0.00            
ATOM      8  C3  GCD     1      22.980   4.730  17.300  1.00  0.00            
ATOM      9  H5  GCD     1      22.520   4.880  16.320  1.00  0.00            
ATOM     10  C4  GCD     1      22.880   3.320  17.710  1.00  0.00            
ATOM     11  H6  GCD     1      23.450   3.130  18.630  1.00  0.00            
ATOM     12  O2  GCD     1      23.390   2.470  16.620  1.00  0.00            
ATOM     13  H7  GCD     1      23.330   1.530  16.820  1.00  0.00            
ATOM     14  C5  GCD     1      21.370   3.110  17.900  1.00  0.00            
ATOM     15  H8  GCD     1      20.860   3.450  16.990  1.00  0.00            
ATOM     16  O3  GCD     1      20.950   1.760  18.160  1.00  0.00            
ATOM     17  H9  GCD     1      21.270   1.450  19.020  1.00  0.00            
ATOM     18  C6  GCD     1      20.790   3.980  19.050  1.00  0.00            
ATOM     19  O4  GCD     1      21.000   5.300  18.680  1.00  0.00            
ATOM     20  H10 GCD     1      19.710   3.910  19.200  1.00  0.00            
ATOM     21  O5  GCD     1      21.440   3.690  20.300  1.00  0.00            
ATOM     22  C7  GCD     1      20.630   3.070  21.310  1.00  0.00            
ATOM     23  H11 GCD     1      19.580   2.920  21.000  1.00  0.00            
ATOM     24  C8  GCD     1      21.300   1.770  21.750  1.00  0.00            
ATOM     25  H12 GCD     1      22.320   2.040  22.050  1.00  0.00            
ATOM     26  O6  GCD     1      21.280   0.780  20.740  1.00  0.00            
ATOM     27  H13 GCD     1      21.980   0.130  20.910  1.00  0.00            
ATOM     28  C9  GCD     1      20.760   1.180  23.050  1.00  0.00            
ATOM     29  H14 GCD     1      19.790   0.680  22.890  1.00  0.00            
ATOM     30  O7  GCD     1      21.630   0.200  23.520  1.00  0.00            
ATOM     31  H15 GCD     1      22.510   0.540  23.740  1.00  0.00            
ATOM     32  C10 GCD     1      20.580   2.270  24.100  1.00  0.00            
ATOM     33  H16 GCD     1      19.910   1.870  24.870  1.00  0.00            
ATOM     34  O8  GCD     1      19.880   3.380  23.490  1.00  0.00            
ATOM     35  C11 GCD     1      20.540   4.060  22.480  1.00  0.00            
ATOM     36  H17 GCD     1      21.530   4.390  22.830  1.00  0.00            
ATOM     37  C12 GCD     1      19.760   5.390  22.120  1.00  0.00            
ATOM     38  H18 GCD     1      20.420   5.980  21.470  1.00  0.00            
ATOM     39  H19 GCD     1      19.690   6.150  22.900  1.00  0.00            
ATOM     40  O9  GCD     1      18.510   5.130  21.390  1.00  0.00            
ATOM     41  H20 GCD     1      17.950   4.780  22.080  1.00  0.00            
ATOM     42  O10 GCD     1      21.810   2.840  24.610  1.00  0.00            
ATOM     43  C13 GCD     1      22.040   2.770  26.020  1.00  0.00            
ATOM     44  H21 GCD     1      21.170   2.280  26.480  1.00  0.00            
ATOM     45  C14 GCD     1      23.390   2.200  26.340  1.00  0.00            
ATOM     46  H22 GCD     1      24.070   2.640  25.610  1.00  0.00            
ATOM     47  O11 GCD     1      23.260   0.800  26.080  1.00  0.00            
ATOM     48  H23 GCD     1      23.630   0.800  25.190  1.00  0.00            
ATOM     49  C15 GCD     1      23.810   2.440  27.820  1.00  0.00            
ATOM     50  H24 GCD     1      23.210   1.750  28.420  1.00  0.00            
ATOM     51  O12 GCD     1      25.170   2.100  28.130  1.00  0.00            
ATOM     52  H25 GCD     1      25.360   2.150  29.080  1.00  0.00            
ATOM     53  C16 GCD     1      23.410   3.850  28.330  1.00  0.00            
ATOM     54  H26 GCD     1      23.310   3.900  29.420  1.00  0.00            
ATOM     55  O13 GCD     1      22.090   4.280  27.840  1.00  0.00            
ATOM     56  C17 GCD     1      21.950   4.210  26.500  1.00  0.00            
ATOM     57  H27 GCD     1      22.670   4.870  25.990  1.00  0.00            
ATOM     58  C18 GCD     1      20.610   4.850  26.190  1.00  0.00            
ATOM     59  H28 GCD     1      20.550   5.080  25.120  1.00  0.00            
ATOM     60  H29 GCD     1      20.580   5.810  26.710  1.00  0.00            
ATOM     61  O14 GCD     1      19.450   4.070  26.670  1.00  0.00            
ATOM     62  H30 GCD     1      19.510   3.550  27.480  1.00  0.00            
ATOM     63  O15 GCD     1      24.370   4.790  28.010  1.00  0.00            
ATOM     64  C19 GCD     1      24.620   5.740  29.070  1.00  0.00            
ATOM     65  H31 GCD     1      23.900   5.810  29.890  1.00  0.00            
ATOM     66  C20 GCD     1      26.060   5.360  29.620  1.00  0.00            
ATOM     67  H32 GCD     1      26.660   5.200  28.720  1.00  0.00            
ATOM     68  O16 GCD     1      26.040   4.140  30.370  1.00  0.00            
ATOM     69  H33 GCD     1      26.950   3.970  30.630  1.00  0.00            
ATOM     70  C21 GCD     1      26.620   6.510  30.470  1.00  0.00            
ATOM     71  H34 GCD     1      25.970   6.540  31.360  1.00  0.00            
ATOM     72  O17 GCD     1      27.930   6.340  30.910  1.00  0.00            
ATOM     73  H35 GCD     1      28.550   6.710  30.270  1.00  0.00            
ATOM     74  C22 GCD     1      26.530   7.850  29.840  1.00  0.00            
ATOM     75  H36 GCD     1      26.810   8.590  30.600  1.00  0.00            
ATOM     76  O18 GCD     1      25.200   8.090  29.380  1.00  0.00            
ATOM     77  C23 GCD     1      24.650   7.110  28.490  1.00  0.00            
ATOM     78  H37 GCD     1      25.290   7.100  27.590  1.00  0.00            
ATOM     79  C24 GCD     1      23.250   7.510  28.120  1.00  0.00            
ATOM     80  H38 GCD     1      22.640   7.320  29.010  1.00  0.00            
ATOM     81  H39 GCD     1      22.820   6.920  27.290  1.00  0.00            
ATOM     82  O19 GCD     1      23.040   8.830  27.580  1.00  0.00            
ATOM     83  H40 GCD     1      23.750   8.910  26.940  1.00  0.00            
ATOM     84  O20 GCD     1      27.320   7.970  28.650  1.00  0.00            
ATOM     85  C25 GCD     1      28.310   9.000  28.690  1.00  0.00            
ATOM     86  H41 GCD     1      28.340   9.480  29.680  1.00  0.00            
ATOM     87  C26 GCD     1      29.670   8.290  28.420  1.00  0.00            
ATOM     88  H42 GCD     1      29.450   7.750  27.490  1.00  0.00            
ATOM     89  O21 GCD     1      30.070   7.360  29.460  1.00  0.00            
ATOM     90  H43 GCD     1      30.980   7.070  29.290  1.00  0.00            
ATOM     91  C27 GCD     1      30.780   9.340  28.160  1.00  0.00            
ATOM     92  H44 GCD     1      31.010   9.930  29.060  1.00  0.00            
ATOM     93  O22 GCD     1      32.050   8.770  27.700  1.00  0.00            
ATOM     94  H45 GCD     1      31.920   8.530  26.770  1.00  0.00            
ATOM     95  C28 GCD     1      30.270  10.320  27.100  1.00  0.00            
ATOM     96  H46 GCD     1      30.840  11.220  26.870  1.00  0.00            
ATOM     97  O23 GCD     1      29.070  10.990  27.570  1.00  0.00            
ATOM     98  C29 GCD     1      27.970  10.040  27.640  1.00  0.00            
ATOM     99  H47 GCD     1      27.970   9.450  26.720  1.00  0.00            
ATOM    100  C30 GCD     1      26.570  10.740  27.690  1.00  0.00            
ATOM    101  H48 GCD     1      25.870   9.920  27.890  1.00  0.00            
ATOM    102  H49 GCD     1      26.320  11.320  26.790  1.00  0.00            
ATOM    103  O24 GCD     1      26.430  11.660  28.790  1.00  0.00            
ATOM    104  H50 GCD     1      27.340  11.970  28.870  1.00  0.00            
ATOM    105  O25 GCD     1      30.220   9.620  25.860  1.00  0.00            
ATOM    106  C31 GCD     1      31.200   9.970  24.910  1.00  0.00            
ATOM    107  H51 GCD     1      32.090  10.360  25.410  1.00  0.00            
ATOM    108  C32 GCD     1      31.580   8.620  24.180  1.00  0.00            
ATOM    109  H52 GCD     1      30.630   8.230  23.790  1.00  0.00            
ATOM    110  O26 GCD     1      32.240   7.820  25.130  1.00  0.00            
ATOM    111  H53 GCD     1      32.320   6.950  24.720  1.00  0.00            
ATOM    112  C33 GCD     1      32.380   8.900  22.900  1.00  0.00            
ATOM    113  H54 GCD     1      33.210   9.470  23.340  1.00  0.00            
ATOM    114  O27 GCD     1      32.890   7.820  22.150  1.00  0.00            
ATOM    115  H55 GCD     1      32.980   7.150  22.830  1.00  0.00            
ATOM    116  C34 GCD     1      31.620   9.840  21.980  1.00  0.00            
ATOM    117  H56 GCD     1      32.250  10.150  21.140  1.00  0.00            
ATOM    118  O28 GCD     1      31.220  11.040  22.690  1.00  0.00            
ATOM    119  C35 GCD     1      30.490  10.890  23.890  1.00  0.00            
ATOM    120  H57 GCD     1      29.440  10.690  23.680  1.00  0.00            
ATOM    121  C36 GCD     1      30.370  12.250  24.520  1.00  0.00            
ATOM    122  H58 GCD     1      29.640  12.360  25.320  1.00  0.00            
ATOM    123  H59 GCD     1      30.030  12.840  23.660  1.00  0.00            
ATOM    124  O29 GCD     1      31.670  12.750  24.890  1.00  0.00            
ATOM    125  H60 GCD     1      31.470  13.700  24.920  1.00  0.00            
ATOM    126  O30 GCD     1      30.510   9.150  21.510  1.00  0.00            
ATOM    127  C37 GCD     1      30.050   9.510  20.160  1.00  0.00            
ATOM    128  H61 GCD     1      30.390  10.510  19.850  1.00  0.00            
ATOM    129  C38 GCD     1      30.570   8.470  19.190  1.00  0.00            
ATOM    130  H62 GCD     1      30.210   7.460  19.430  1.00  0.00            
ATOM    131  O31 GCD     1      32.040   8.470  19.230  1.00  0.00            
ATOM    132  H63 GCD     1      32.290   8.260  20.130  1.00  0.00            
ATOM    133  C39 GCD     1      30.030   8.690  17.740  1.00  0.00            
ATOM    134  H64 GCD     1      30.340   9.730  17.560  1.00  0.00            
ATOM    135  O32 GCD     1      30.590   7.820  16.800  1.00  0.00            
ATOM    136  H65 GCD     1      31.520   8.060  16.720  1.00  0.00            
ATOM    137  C40 GCD     1      28.510   8.830  17.780  1.00  0.00            
ATOM    138  H66 GCD     1      28.300   9.290  16.810  1.00  0.00            
ATOM    139  O33 GCD     1      28.120   9.780  18.800  1.00  0.00            
ATOM    140  C41 GCD     1      28.480   9.450  20.140  1.00  0.00            
ATOM    141  H67 GCD     1      28.230   8.420  20.420  1.00  0.00            
ATOM    142  C42 GCD     1      27.730  10.320  21.110  1.00  0.00            
ATOM    143  H68 GCD     1      28.030  10.000  22.120  1.00  0.00            
ATOM    144  H69 GCD     1      26.650  10.190  20.950  1.00  0.00            
ATOM    145  O34 GCD     1      28.070  11.700  20.990  1.00  0.00            
ATOM    146  H70 GCD     1      27.840  11.980  21.890  1.00  0.00            
ATOM    147  O35 GCD     1      27.880   7.550  17.930  1.00  0.00            
ATOM    148  C43 GCD     1      27.090   7.000  16.820  1.00  0.00            
ATOM    149  H71 GCD     1      27.560   7.320  15.890  1.00  0.00            
ATOM    150  C44 GCD     1      27.210   5.480  16.930  1.00  0.00            
ATOM    151  H72 GCD     1      26.810   5.310  17.930  1.00  0.00            
ATOM    152  O36 GCD     1      28.640   5.050  16.940  1.00  0.00            
ATOM    153  H73 GCD     1      29.180   5.660  17.450  1.00  0.00            
ATOM    154  C45 GCD     1      26.400   4.720  15.870  1.00  0.00            
ATOM    155  H74 GCD     1      26.750   4.970  14.860  1.00  0.00            
ATOM    156  O37 GCD     1      26.440   3.300  16.060  1.00  0.00            
ATOM    157  H75 GCD     1      26.020   3.020  16.880  1.00  0.00            
ATOM    158  C46 GCD     1      24.940   5.270  16.060  1.00  0.00            
ATOM    159  H76 GCD     1      24.320   4.860  15.260  1.00  0.00            
ATOM    160  O38 GCD     1      24.440   4.980  17.330  1.00  0.00            
ATOM    161  O39 GCD     1      25.000   6.670  15.830  1.00  0.00            
ATOM    162  C47 GCD     1      25.660   7.470  16.880  1.00  0.00            
ATOM    163  H77 GCD     1      25.400   7.080  17.870  1.00  0.00            
ATOM    164  C48 GCD     1      25.430   9.000  16.670  1.00  0.00            
ATOM    165  H78 GCD     1      25.830   9.590  17.500  1.00  0.00            
ATOM    166  H79 GCD     1      24.340   9.100  16.770  1.00  0.00            
ATOM    167  O40 GCD     1      25.920   9.480  15.410  1.00  0.00            
ATOM    168  H80 GCD     1      25.630   8.860  14.730  1.00  0.00            
ATOM    169  C1  DU7     2      29.570  -0.680  16.700  1.00  0.00            
ATOM    170  N1  DU7     2      28.330  -0.020  17.150  1.00  0.00            
ATOM    171  C2  DU7     2      27.090  -0.710  16.820  1.00  0.00            
ATOM    172  C3  DU7     2      28.280   1.000  18.040  1.00  0.00            
ATOM    173  C4  DU7     2      29.460   1.790  18.320  1.00  0.00            
ATOM    174  C5  DU7     2      29.420   2.900  19.260  1.00  0.00            
ATOM    175  C6  DU7     2      28.190   3.170  19.970  1.00  0.00            
ATOM    176  N2  DU7     2      28.160   4.260  20.910  1.00  0.00            
ATOM    177  N3  DU7     2      27.530   5.340  20.540  1.00  0.00            
ATOM    178  C7  DU7     2      27.100   6.260  21.510  1.00  0.00            
ATOM    179  C8  DU7     2      25.690   6.530  21.510  1.00  0.00            
ATOM    180  C9  DU7     2      25.170   7.470  22.490  1.00  0.00            
ATOM    181  C10 DU7     2      26.070   8.140  23.400  1.00  0.00            
ATOM    182  S1  DU7     2      25.520   9.400  24.450  1.00  0.00            
ATOM    183  O1  DU7     2      26.780  10.010  24.730  1.00  0.00            
ATOM    184  O2  DU7     2      24.730   8.700  25.450  1.00  0.00            
ATOM    185  O3  DU7     2      24.590  10.170  23.590  1.00  0.00            
ATOM    186  C11 DU7     2      27.460   7.740  23.360  1.00  0.00            
ATOM    187  C12 DU7     2      27.970   6.870  22.470  1.00  0.00            
ATOM    188  C13 DU7     2      27.140   2.250  19.880  1.00  0.00            
ATOM    189  C14 DU7     2      27.170   1.200  18.900  1.00  0.00            
ATOM    190  H1  DU7     2      29.260  -1.680  16.380  1.00  0.00            
ATOM    191  H2  DU7     2      29.800  -0.180  15.740  1.00  0.00            
ATOM    192  H3  DU7     2      30.440  -0.690  17.370  1.00  0.00            
ATOM    193  H4  DU7     2      27.130  -1.540  16.110  1.00  0.00            
ATOM    194  H5  DU7     2      26.620  -1.180  17.690  1.00  0.00            
ATOM    195  H6  DU7     2      26.410   0.030  16.390  1.00  0.00            
ATOM    196  H7  DU7     2      30.400   1.660  17.790  1.00  0.00            
ATOM    197  H8  DU7     2      30.260   3.540  19.510  1.00  0.00            
ATOM    198  H9  DU7     2      25.090   6.030  20.760  1.00  0.00            
ATOM    199  H10 DU7     2      24.090   7.590  22.510  1.00  0.00            
ATOM    200  H11 DU7     2      28.180   8.080  24.110  1.00  0.00            
ATOM    201  H12 DU7     2      29.030   6.630  22.360  1.00  0.00            
ATOM    202  H13 DU7     2      26.290   2.350  20.550  1.00  0.00            
ATOM    203  H14 DU7     2      26.270   0.580  18.890  1.00  0.00            
TER
ENDMDL
MODEL        1
ATOM      1  H1  GCD     1      18.610  45.960  37.030  1.00  0.00            
ATOM      2  O1  GCD     1      18.190  45.810  36.180  1.00  0.00            
ATOM      3  C1  GCD     1      17.200  46.840  36.030  1.00  0.00            
ATOM      4  H2  GCD     1      17.550  47.710  36.600  1.00  0.00            
ATOM      5  H3  GCD     1      17.160  47.170  34.980  1.00  0.00            
ATOM      6  C2  GCD     1      15.780  46.530  36.560  1.00  0.00            
ATOM      7  H4  GCD     1      15.360  45.730  35.920  1.00  0.00            
ATOM      8  C3  GCD     1      14.870  47.770  36.460  1.00  0.00            
ATOM      9  H5  GCD     1      15.420  48.620  36.900  1.00  0.00            
ATOM     10  C4  GCD     1      13.560  47.590  37.170  1.00  0.00            
ATOM     11  H6  GCD     1      13.140  46.780  36.580  1.00  0.00            
ATOM     12  O2  GCD     1      12.700  48.710  37.260  1.00  0.00            
ATOM     13  H7  GCD     1      13.090  49.370  37.840  1.00  0.00            
ATOM     14  C5  GCD     1      13.730  47.070  38.620  1.00  0.00            
ATOM     15  H8  GCD     1      14.270  47.810  39.230  1.00  0.00            
ATOM     16  O3  GCD     1      12.590  46.680  39.250  1.00  0.00            
ATOM     17  H9  GCD     1      12.580  45.710  39.220  1.00  0.00            
ATOM     18  C6  GCD     1      14.620  45.790  38.520  1.00  0.00            
ATOM     19  O4  GCD     1      15.830  46.200  37.950  1.00  0.00            
ATOM     20  H10 GCD     1      14.840  45.390  39.510  1.00  0.00            
ATOM     21  O5  GCD     1      13.960  44.750  37.790  1.00  0.00            
ATOM     22  C7  GCD     1      13.660  43.550  38.490  1.00  0.00            
ATOM     23  H11 GCD     1      13.760  43.610  39.580  1.00  0.00            
ATOM     24  C8  GCD     1      12.200  43.220  38.280  1.00  0.00            
ATOM     25  H12 GCD     1      12.000  43.190  37.200  1.00  0.00            
ATOM     26  O6  GCD     1      11.370  44.260  38.870  1.00  0.00            
ATOM     27  H13 GCD     1      10.420  44.110  38.850  1.00  0.00            
ATOM     28  C9  GCD     1      11.940  41.860  38.930  1.00  0.00            
ATOM     29  H14 GCD     1      12.140  41.950  40.000  1.00  0.00            
ATOM     30  O7  GCD     1      10.590  41.400  38.550  1.00  0.00            
ATOM     31  H15 GCD     1       9.930  42.100  38.580  1.00  0.00            
ATOM     32  C10 GCD     1      13.010  40.860  38.440  1.00  0.00            
ATOM     33  H16 GCD     1      12.840  39.930  38.970  1.00  0.00            
ATOM     34  O8  GCD     1      14.350  41.250  38.630  1.00  0.00            
ATOM     35  C11 GCD     1      14.640  42.520  38.010  1.00  0.00            
ATOM     36  H17 GCD     1      14.640  42.470  36.920  1.00  0.00            
ATOM     37  C12 GCD     1      16.040  42.790  38.500  1.00  0.00            
ATOM     38  H18 GCD     1      16.120  42.690  39.590  1.00  0.00            
ATOM     39  H19 GCD     1      16.410  43.780  38.200  1.00  0.00            
ATOM     40  O9  GCD     1      16.920  41.930  37.770  1.00  0.00            
ATOM     41  H20 GCD     1      16.730  41.110  38.250  1.00  0.00            
ATOM     42  O10 GCD     1      12.850  40.590  37.030  1.00  0.00            
ATOM     43  C13 GCD     1      12.960  39.170  36.710  1.00  0.00            
ATOM     44  H21 GCD     1      13.230  38.560  37.580  1.00  0.00            
ATOM     45  C14 GCD     1      11.600  38.700  36.300  1.00  0.00            
ATOM     46  H22 GCD     1      11.120  39.380  35.570  1.00  0.00            
ATOM     47  O11 GCD     1      10.830  38.670  37.480  1.00  0.00            
ATOM     48  H23 GCD     1      10.840  39.530  37.910  1.00  0.00            
ATOM     49  C15 GCD     1      11.750  37.310  35.790  1.00  0.00            
ATOM     50  H24 GCD     1      12.260  36.720  36.560  1.00  0.00            
ATOM     51  O12 GCD     1      10.400  36.660  35.550  1.00  0.00            
ATOM     52  H25 GCD     1       9.870  36.920  36.320  1.00  0.00            
ATOM     53  C16 GCD     1      12.710  37.270  34.540  1.00  0.00            
ATOM     54  H26 GCD     1      12.830  36.310  34.040  1.00  0.00            
ATOM     55  O13 GCD     1      14.040  37.730  34.910  1.00  0.00            
ATOM     56  C17 GCD     1      13.970  38.970  35.600  1.00  0.00            
ATOM     57  H27 GCD     1      13.660  39.730  34.870  1.00  0.00            
ATOM     58  C18 GCD     1      15.410  39.140  36.070  1.00  0.00            
ATOM     59  H28 GCD     1      15.460  40.140  36.530  1.00  0.00            
ATOM     60  H29 GCD     1      16.020  39.110  35.160  1.00  0.00            
ATOM     61  O14 GCD     1      15.900  38.210  37.100  1.00  0.00            
ATOM     62  H30 GCD     1      15.760  37.360  36.660  1.00  0.00            
ATOM     63  O15 GCD     1      12.170  38.220  33.550  1.00  0.00            
ATOM     64  C19 GCD     1      11.400  37.430  32.630  1.00  0.00            
ATOM     65  H31 GCD     1      10.990  36.520  33.080  1.00  0.00            
ATOM     66  C20 GCD     1      10.260  38.360  32.090  1.00  0.00            
ATOM     67  H32 GCD     1      10.690  39.320  31.800  1.00  0.00            
ATOM     68  O16 GCD     1       9.370  38.770  33.200  1.00  0.00            
ATOM     69  H33 GCD     1       9.530  38.110  33.880  1.00  0.00            
ATOM     70  C21 GCD     1       9.530  37.750  31.010  1.00  0.00            
ATOM     71  H34 GCD     1       9.000  36.860  31.400  1.00  0.00            
ATOM     72  O17 GCD     1       8.500  38.520  30.510  1.00  0.00            
ATOM     73  H35 GCD     1       8.670  39.400  30.870  1.00  0.00            
ATOM     74  C22 GCD     1      10.490  37.220  29.910  1.00  0.00            
ATOM     75  H36 GCD     1       9.880  36.690  29.180  1.00  0.00            
ATOM     76  O18 GCD     1      11.410  36.340  30.430  1.00  0.00            
ATOM     77  C23 GCD     1      12.270  36.950  31.420  1.00  0.00            
ATOM     78  H37 GCD     1      12.800  37.760  30.900  1.00  0.00            
ATOM     79  C24 GCD     1      13.330  35.810  31.730  1.00  0.00            
ATOM     80  H38 GCD     1      14.060  36.110  32.490  1.00  0.00            
ATOM     81  H39 GCD     1      13.900  35.640  30.810  1.00  0.00            
ATOM     82  O19 GCD     1      12.680  34.610  32.220  1.00  0.00            
ATOM     83  H40 GCD     1      12.010  34.300  31.590  1.00  0.00            
ATOM     84  O20 GCD     1      11.310  38.290  29.390  1.00  0.00            
ATOM     85  C25 GCD     1      11.500  38.330  27.990  1.00  0.00            
ATOM     86  H41 GCD     1      11.100  37.400  27.580  1.00  0.00            
ATOM     87  C26 GCD     1      10.820  39.640  27.520  1.00  0.00            
ATOM     88  H42 GCD     1      11.250  40.510  28.030  1.00  0.00            
ATOM     89  O21 GCD     1       9.460  39.480  27.790  1.00  0.00            
ATOM     90  H43 GCD     1       9.390  39.320  28.740  1.00  0.00            
ATOM     91  C27 GCD     1      11.070  39.870  25.990  1.00  0.00            
ATOM     92  H44 GCD     1      10.560  39.000  25.550  1.00  0.00            
ATOM     93  O22 GCD     1      10.360  40.990  25.510  1.00  0.00            
ATOM     94  H45 GCD     1       9.520  40.900  25.990  1.00  0.00            
ATOM     95  C28 GCD     1      12.560  39.870  25.660  1.00  0.00            
ATOM     96  H46 GCD     1      12.570  39.920  24.570  1.00  0.00            
ATOM     97  O23 GCD     1      13.090  38.680  26.300  1.00  0.00            
ATOM     98  C29 GCD     1      12.990  38.470  27.710  1.00  0.00            
ATOM     99  H47 GCD     1      13.290  39.370  28.250  1.00  0.00            
ATOM    100  C30 GCD     1      13.820  37.260  28.080  1.00  0.00            
ATOM    101  H48 GCD     1      13.620  36.400  27.420  1.00  0.00            
ATOM    102  H49 GCD     1      13.580  36.800  29.050  1.00  0.00            
ATOM    103  O24 GCD     1      15.250  37.450  28.170  1.00  0.00            
ATOM    104  H50 GCD     1      15.470  38.020  27.420  1.00  0.00            
ATOM    105  O25 GCD     1      13.090  41.040  26.310  1.00  0.00            
ATOM    106  C31 GCD     1      13.870  41.990  25.570  1.00  0.00            
ATOM    107  H51 GCD     1      14.320  41.640  24.630  1.00  0.00            
ATOM    108  C32 GCD     1      13.050  43.230  25.390  1.00  0.00            
ATOM    109  H52 GCD     1      12.520  43.500  26.310  1.00  0.00            
ATOM    110  O26 GCD     1      11.980  42.910  24.400  1.00  0.00            
ATOM    111  H53 GCD     1      11.620  42.030  24.570  1.00  0.00            
ATOM    112  C33 GCD     1      13.820  44.410  24.900  1.00  0.00            
ATOM    113  H54 GCD     1      14.170  44.100  23.910  1.00  0.00            
ATOM    114  O27 GCD     1      12.970  45.590  24.820  1.00  0.00            
ATOM    115  H55 GCD     1      12.520  45.740  25.660  1.00  0.00            
ATOM    116  C34 GCD     1      14.990  44.640  25.770  1.00  0.00            
ATOM    117  H56 GCD     1      15.520  45.510  25.370  1.00  0.00            
ATOM    118  O28 GCD     1      15.770  43.480  25.680  1.00  0.00            
ATOM    119  C35 GCD     1      15.150  42.380  26.380  1.00  0.00            
ATOM    120  H57 GCD     1      14.960  42.700  27.420  1.00  0.00            
ATOM    121  C36 GCD     1      16.230  41.210  26.450  1.00  0.00            
ATOM    122  H58 GCD     1      16.320  40.880  25.410  1.00  0.00            
ATOM    123  H59 GCD     1      15.920  40.370  27.090  1.00  0.00            
ATOM    124  O29 GCD     1      17.550  41.630  26.820  1.00  0.00            
ATOM    125  H60 GCD     1      18.200  41.020  26.470  1.00  0.00            
ATOM    126  O30 GCD     1      14.700  44.970  27.150  1.00  0.00            
ATOM    127  C37 GCD     1      14.480  46.360  27.490  1.00  0.00            
ATOM    128  H61 GCD     1      14.370  47.000  26.610  1.00  0.00            
ATOM    129  C38 GCD     1      13.200  46.410  28.280  1.00  0.00            
ATOM    130  H62 GCD     1      13.170  45.810  29.200  1.00  0.00            
ATOM    131  O31 GCD     1      12.150  46.100  27.360  1.00  0.00            
ATOM    132  H63 GCD     1      11.330  46.390  27.790  1.00  0.00            
ATOM    133  C39 GCD     1      12.980  47.900  28.620  1.00  0.00            
ATOM    134  H64 GCD     1      12.920  48.470  27.690  1.00  0.00            
ATOM    135  O32 GCD     1      11.830  48.210  29.390  1.00  0.00            
ATOM    136  H65 GCD     1      12.170  48.390  30.280  1.00  0.00            
ATOM    137  C40 GCD     1      14.180  48.460  29.410  1.00  0.00            
ATOM    138  H66 GCD     1      14.030  49.540  29.540  1.00  0.00            
ATOM    139  O33 GCD     1      15.480  48.260  28.850  1.00  0.00            
ATOM    140  C41 GCD     1      15.670  46.910  28.340  1.00  0.00            
ATOM    141  H67 GCD     1      15.820  46.170  29.140  1.00  0.00            
ATOM    142  C42 GCD     1      17.040  46.990  27.570  1.00  0.00            
ATOM    143  H68 GCD     1      17.000  47.660  26.700  1.00  0.00            
ATOM    144  H69 GCD     1      17.180  46.010  27.090  1.00  0.00            
ATOM    145  O34 GCD     1      18.100  47.380  28.440  1.00  0.00            
ATOM    146  H70 GCD     1      18.680  48.050  28.060  1.00  0.00            
ATOM    147  O35 GCD     1      14.150  47.910  30.670  1.00  0.00            
ATOM    148  C43 GCD     1      14.760  48.740  31.750  1.00  0.00            
ATOM    149  H71 GCD     1      15.260  49.590  31.280  1.00  0.00            
ATOM    150  C44 GCD     1      13.560  49.240  32.620  1.00  0.00            
ATOM    151  H72 GCD     1      12.960  48.360  32.870  1.00  0.00            
ATOM    152  O36 GCD     1      12.680  50.000  31.840  1.00  0.00            
ATOM    153  H73 GCD     1      12.960  50.920  31.790  1.00  0.00            
ATOM    154  C45 GCD     1      14.080  50.040  33.790  1.00  0.00            
ATOM    155  H74 GCD     1      14.520  50.990  33.460  1.00  0.00            
ATOM    156  O37 GCD     1      12.920  50.330  34.560  1.00  0.00            
ATOM    157  H75 GCD     1      12.630  49.540  35.040  1.00  0.00            
ATOM    158  C46 GCD     1      15.120  49.260  34.610  1.00  0.00            
ATOM    159  H76 GCD     1      15.610  49.890  35.360  1.00  0.00            
ATOM    160  O38 GCD     1      14.520  48.060  35.090  1.00  0.00            
ATOM    161  O39 GCD     1      16.180  48.870  33.750  1.00  0.00            
ATOM    162  C47 GCD     1      15.800  48.110  32.630  1.00  0.00            
ATOM    163  H77 GCD     1      15.230  47.260  33.030  1.00  0.00            
ATOM    164  C48 GCD     1      17.080  47.790  31.880  1.00  0.00            
ATOM    165  H78 GCD     1      16.700  46.930  31.320  1.00  0.00            
ATOM    166  H79 GCD     1      17.840  47.340  32.540  1.00  0.00            
ATOM    167  O40 GCD     1      17.610  48.820  31.100  1.00  0.00            
ATOM    168  H80 GCD     1      17.280  48.700  30.200  1.00  0.00            
ATOM    169  C1  DU7     2       8.780  41.580  34.520  1.00  0.00            
ATOM    170  N1  DU7     2       9.670  42.660  34.950  1.00  0.00            
ATOM    171  C2  DU7     2       9.040  43.790  35.680  1.00  0.00            
ATOM    172  C3  DU7     2      10.990  42.800  34.490  1.00  0.00            
ATOM    173  C4  DU7     2      11.630  41.730  33.840  1.00  0.00            
ATOM    174  C5  DU7     2      12.870  41.880  33.220  1.00  0.00            
ATOM    175  C6  DU7     2      13.570  43.100  33.400  1.00  0.00            
ATOM    176  N2  DU7     2      14.820  43.240  32.830  1.00  0.00            
ATOM    177  N3  DU7     2      14.960  43.800  31.710  1.00  0.00            
ATOM    178  C7  DU7     2      16.280  43.930  31.160  1.00  0.00            
ATOM    179  C8  DU7     2      17.440  44.400  31.940  1.00  0.00            
ATOM    180  C9  DU7     2      18.670  44.560  31.230  1.00  0.00            
ATOM    181  C10 DU7     2      18.840  44.270  29.860  1.00  0.00            
ATOM    182  S1  DU7     2      20.470  44.430  29.090  1.00  0.00            
ATOM    183  O1  DU7     2      20.200  43.830  27.760  1.00  0.00            
ATOM    184  O2  DU7     2      21.350  43.640  29.880  1.00  0.00            
ATOM    185  O3  DU7     2      20.740  45.850  29.160  1.00  0.00            
ATOM    186  C11 DU7     2      17.700  43.840  29.160  1.00  0.00            
ATOM    187  C12 DU7     2      16.430  43.670  29.790  1.00  0.00            
ATOM    188  C13 DU7     2      12.930  44.170  34.060  1.00  0.00            
ATOM    189  C14 DU7     2      11.620  44.010  34.510  1.00  0.00            
ATOM    190  H1  DU7     2       8.810  40.820  35.300  1.00  0.00            
ATOM    191  H2  DU7     2       7.780  42.020  34.500  1.00  0.00            
ATOM    192  H3  DU7     2       9.030  41.150  33.540  1.00  0.00            
ATOM    193  H4  DU7     2       8.950  44.600  34.940  1.00  0.00            
ATOM    194  H5  DU7     2       8.040  43.470  36.010  1.00  0.00            
ATOM    195  H6  DU7     2       9.600  44.170  36.550  1.00  0.00            
ATOM    196  H7  DU7     2      11.210  40.730  33.730  1.00  0.00            
ATOM    197  H8  DU7     2      13.260  41.030  32.670  1.00  0.00            
ATOM    198  H9  DU7     2      17.370  44.510  33.020  1.00  0.00            
ATOM    199  H10 DU7     2      19.540  44.790  31.840  1.00  0.00            
ATOM    200  H11 DU7     2      17.760  43.600  28.100  1.00  0.00            
ATOM    201  H12 DU7     2      15.580  43.250  29.260  1.00  0.00            
ATOM    202  H13 DU7     2      13.410  45.140  34.080  1.00  0.00            
ATOM    203  H14 DU7     2      11.190  44.810  35.110  1.00  0.00            
TER
ENDMDL
MODEL        1
ATOM      1  H1  GCD     1      23.970  15.150  28.670  1.00  0.00            
ATOM      2  O1  GCD     1      24.670  15.340  29.300  1.00  0.00            
ATOM      3  C1  GCD     1      24.440  14.240  30.150  1.00  0.00            
ATOM      4  H2  GCD     1      24.490  13.260  29.660  1.00  0.00            
ATOM      5  H3  GCD     1      25.260  14.290  30.870  1.00  0.00            
ATOM      6  C2  GCD     1      23.050  14.360  30.830  1.00  0.00            
ATOM      7  H4  GCD     1      22.850  13.450  31.420  1.00  0.00            
ATOM      8  C3  GCD     1      21.970  14.590  29.790  1.00  0.00            
ATOM      9  H5  GCD     1      22.130  15.540  29.270  1.00  0.00            
ATOM     10  C4  GCD     1      20.560  14.630  30.430  1.00  0.00            
ATOM     11  H6  GCD     1      20.400  13.590  30.740  1.00  0.00            
ATOM     12  O2  GCD     1      19.560  14.940  29.470  1.00  0.00            
ATOM     13  H7  GCD     1      19.650  14.340  28.720  1.00  0.00            
ATOM     14  C5  GCD     1      20.550  15.730  31.530  1.00  0.00            
ATOM     15  H8  GCD     1      20.650  16.660  30.950  1.00  0.00            
ATOM     16  O3  GCD     1      19.380  15.700  32.250  1.00  0.00            
ATOM     17  H9  GCD     1      19.450  16.320  32.980  1.00  0.00            
ATOM     18  C6  GCD     1      21.800  15.630  32.440  1.00  0.00            
ATOM     19  O4  GCD     1      23.030  15.440  31.740  1.00  0.00            
ATOM     20  H10 GCD     1      21.950  16.580  32.960  1.00  0.00            
ATOM     21  O5  GCD     1      21.690  14.580  33.440  1.00  0.00            
ATOM     22  C7  GCD     1      22.060  14.930  34.770  1.00  0.00            
ATOM     23  H11 GCD     1      22.470  15.930  34.930  1.00  0.00            
ATOM     24  C8  GCD     1      20.750  14.910  35.530  1.00  0.00            
ATOM     25  H12 GCD     1      20.220  13.990  35.260  1.00  0.00            
ATOM     26  O6  GCD     1      20.030  16.140  35.390  1.00  0.00            
ATOM     27  H13 GCD     1      19.480  16.240  36.170  1.00  0.00            
ATOM     28  C9  GCD     1      20.990  14.780  37.050  1.00  0.00            
ATOM     29  H14 GCD     1      21.390  15.730  37.440  1.00  0.00            
ATOM     30  O7  GCD     1      19.660  14.640  37.660  1.00  0.00            
ATOM     31  H15 GCD     1      19.250  13.790  37.470  1.00  0.00            
ATOM     32  C10 GCD     1      22.010  13.690  37.390  1.00  0.00            
ATOM     33  H16 GCD     1      22.220  13.710  38.460  1.00  0.00            
ATOM     34  O8  GCD     1      23.280  14.030  36.670  1.00  0.00            
ATOM     35  C11 GCD     1      23.140  14.000  35.230  1.00  0.00            
ATOM     36  H17 GCD     1      22.860  12.980  34.950  1.00  0.00            
ATOM     37  C12 GCD     1      24.500  14.250  34.570  1.00  0.00            
ATOM     38  H18 GCD     1      24.430  14.070  33.490  1.00  0.00            
ATOM     39  H19 GCD     1      25.230  13.500  34.880  1.00  0.00            
ATOM     40  O9  GCD     1      24.930  15.630  34.700  1.00  0.00            
ATOM     41  H20 GCD     1      24.940  15.770  35.650  1.00  0.00            
ATOM     42  O10 GCD     1      21.630  12.400  36.910  1.00  0.00            
ATOM     43  C13 GCD     1      20.700  11.680  37.690  1.00  0.00            
ATOM     44  H21 GCD     1      20.390  12.360  38.490  1.00  0.00            
ATOM     45  C14 GCD     1      19.500  11.260  36.880  1.00  0.00            
ATOM     46  H22 GCD     1      19.930  10.880  35.950  1.00  0.00            
ATOM     47  O11 GCD     1      18.590  12.350  36.660  1.00  0.00            
ATOM     48  H23 GCD     1      18.270  12.210  35.750  1.00  0.00            
ATOM     49  C15 GCD     1      18.830  10.050  37.530  1.00  0.00            
ATOM     50  H24 GCD     1      18.490  10.350  38.530  1.00  0.00            
ATOM     51  O12 GCD     1      17.760   9.600  36.740  1.00  0.00            
ATOM     52  H25 GCD     1      18.090   9.010  36.050  1.00  0.00            
ATOM     53  C16 GCD     1      19.920   9.010  37.910  1.00  0.00            
ATOM     54  H26 GCD     1      19.590   8.250  38.630  1.00  0.00            
ATOM     55  O13 GCD     1      20.880   9.580  38.750  1.00  0.00            
ATOM     56  C17 GCD     1      21.670  10.590  38.250  1.00  0.00            
ATOM     57  H27 GCD     1      22.270  10.160  37.440  1.00  0.00            
ATOM     58  C18 GCD     1      22.490  11.140  39.400  1.00  0.00            
ATOM     59  H28 GCD     1      23.150  11.930  39.020  1.00  0.00            
ATOM     60  H29 GCD     1      23.050  10.340  39.900  1.00  0.00            
ATOM     61  O14 GCD     1      21.690  11.710  40.430  1.00  0.00            
ATOM     62  H30 GCD     1      21.140  10.960  40.670  1.00  0.00            
ATOM     63  O15 GCD     1      20.550   8.370  36.800  1.00  0.00            
ATOM     64  C19 GCD     1      20.140   7.000  36.600  1.00  0.00            
ATOM     65  H31 GCD     1      19.330   6.770  37.300  1.00  0.00            
ATOM     66  C20 GCD     1      19.580   6.780  35.190  1.00  0.00            
ATOM     67  H32 GCD     1      20.260   7.200  34.440  1.00  0.00            
ATOM     68  O16 GCD     1      18.380   7.590  35.040  1.00  0.00            
ATOM     69  H33 GCD     1      17.700   6.920  34.880  1.00  0.00            
ATOM     70  C21 GCD     1      19.270   5.370  34.880  1.00  0.00            
ATOM     71  H34 GCD     1      18.450   5.030  35.530  1.00  0.00            
ATOM     72  O17 GCD     1      18.750   5.210  33.560  1.00  0.00            
ATOM     73  H35 GCD     1      19.400   5.630  32.990  1.00  0.00            
ATOM     74  C22 GCD     1      20.440   4.510  35.120  1.00  0.00            
ATOM     75  H36 GCD     1      20.310   3.420  35.110  1.00  0.00            
ATOM     76  O18 GCD     1      21.000   4.790  36.360  1.00  0.00            
ATOM     77  C23 GCD     1      21.360   6.110  36.720  1.00  0.00            
ATOM     78  H37 GCD     1      22.210   6.460  36.110  1.00  0.00            
ATOM     79  C24 GCD     1      21.910   6.130  38.140  1.00  0.00            
ATOM     80  H38 GCD     1      22.260   7.130  38.430  1.00  0.00            
ATOM     81  H39 GCD     1      22.740   5.430  38.250  1.00  0.00            
ATOM     82  O19 GCD     1      20.830   5.740  38.980  1.00  0.00            
ATOM     83  H40 GCD     1      20.820   4.780  38.960  1.00  0.00            
ATOM     84  O20 GCD     1      21.400   4.750  34.140  1.00  0.00            
ATOM     85  C25 GCD     1      22.320   3.760  33.650  1.00  0.00            
ATOM     86  H41 GCD     1      22.420   2.980  34.420  1.00  0.00            
ATOM     87  C26 GCD     1      21.830   3.150  32.290  1.00  0.00            
ATOM     88  H42 GCD     1      21.740   3.950  31.540  1.00  0.00            
ATOM     89  O21 GCD     1      20.680   2.430  32.550  1.00  0.00            
ATOM     90  H43 GCD     1      20.140   3.120  32.950  1.00  0.00            
ATOM     91  C27 GCD     1      22.920   2.240  31.760  1.00  0.00            
ATOM     92  H44 GCD     1      23.060   1.470  32.530  1.00  0.00            
ATOM     93  O22 GCD     1      22.420   1.630  30.630  1.00  0.00            
ATOM     94  H45 GCD     1      21.460   1.670  30.720  1.00  0.00            
ATOM     95  C28 GCD     1      24.160   3.020  31.510  1.00  0.00            
ATOM     96  H46 GCD     1      24.970   2.340  31.240  1.00  0.00            
ATOM     97  O23 GCD     1      24.490   3.420  32.820  1.00  0.00            
ATOM     98  C29 GCD     1      23.650   4.460  33.400  1.00  0.00            
ATOM     99  H47 GCD     1      23.520   5.240  32.630  1.00  0.00            
ATOM    100  C30 GCD     1      24.310   5.070  34.630  1.00  0.00            
ATOM    101  H48 GCD     1      23.750   5.960  34.920  1.00  0.00            
ATOM    102  H49 GCD     1      25.280   5.500  34.370  1.00  0.00            
ATOM    103  O24 GCD     1      24.390   4.270  35.830  1.00  0.00            
ATOM    104  H50 GCD     1      24.880   4.800  36.470  1.00  0.00            
ATOM    105  O25 GCD     1      24.030   4.120  30.620  1.00  0.00            
ATOM    106  C31 GCD     1      25.040   4.310  29.660  1.00  0.00            
ATOM    107  H51 GCD     1      25.840   3.590  29.840  1.00  0.00            
ATOM    108  C32 GCD     1      24.380   3.910  28.300  1.00  0.00            
ATOM    109  H52 GCD     1      23.450   4.480  28.200  1.00  0.00            
ATOM    110  O26 GCD     1      24.020   2.500  28.310  1.00  0.00            
ATOM    111  H53 GCD     1      23.510   2.380  29.120  1.00  0.00            
ATOM    112  C33 GCD     1      25.310   4.300  27.140  1.00  0.00            
ATOM    113  H54 GCD     1      26.150   3.600  27.190  1.00  0.00            
ATOM    114  O27 GCD     1      24.560   4.220  25.920  1.00  0.00            
ATOM    115  H55 GCD     1      23.830   4.830  25.760  1.00  0.00            
ATOM    116  C34 GCD     1      25.840   5.740  27.260  1.00  0.00            
ATOM    117  H56 GCD     1      26.680   5.910  26.590  1.00  0.00            
ATOM    118  O28 GCD     1      26.400   5.930  28.540  1.00  0.00            
ATOM    119  C35 GCD     1      25.440   5.760  29.630  1.00  0.00            
ATOM    120  H57 GCD     1      24.580   6.390  29.390  1.00  0.00            
ATOM    121  C36 GCD     1      26.100   6.340  30.830  1.00  0.00            
ATOM    122  H58 GCD     1      25.370   6.290  31.650  1.00  0.00            
ATOM    123  H59 GCD     1      26.450   7.360  30.650  1.00  0.00            
ATOM    124  O29 GCD     1      27.200   5.520  31.180  1.00  0.00            
ATOM    125  H60 GCD     1      27.390   5.740  32.100  1.00  0.00            
ATOM    126  O30 GCD     1      24.880   6.790  27.100  1.00  0.00            
ATOM    127  C37 GCD     1      24.770   7.370  25.780  1.00  0.00            
ATOM    128  H61 GCD     1      25.100   6.640  25.030  1.00  0.00            
ATOM    129  C38 GCD     1      23.250   7.480  25.590  1.00  0.00            
ATOM    130  H62 GCD     1      22.770   7.940  26.460  1.00  0.00            
ATOM    131  O31 GCD     1      22.680   6.170  25.340  1.00  0.00            
ATOM    132  H63 GCD     1      21.720   6.240  25.240  1.00  0.00            
ATOM    133  C39 GCD     1      22.890   8.460  24.510  1.00  0.00            
ATOM    134  H64 GCD     1      23.300   8.040  23.580  1.00  0.00            
ATOM    135  O32 GCD     1      21.510   8.740  24.320  1.00  0.00            
ATOM    136  H65 GCD     1      21.170   9.350  24.990  1.00  0.00            
ATOM    137  C40 GCD     1      23.640   9.770  24.770  1.00  0.00            
ATOM    138  H66 GCD     1      23.430  10.440  23.930  1.00  0.00            
ATOM    139  O33 GCD     1      24.970   9.530  24.710  1.00  0.00            
ATOM    140  C41 GCD     1      25.520   8.690  25.760  1.00  0.00            
ATOM    141  H67 GCD     1      25.240   9.170  26.700  1.00  0.00            
ATOM    142  C42 GCD     1      27.010   8.650  25.680  1.00  0.00            
ATOM    143  H68 GCD     1      27.520   8.170  24.830  1.00  0.00            
ATOM    144  H69 GCD     1      27.390   8.110  26.560  1.00  0.00            
ATOM    145  O34 GCD     1      27.520  10.030  25.710  1.00  0.00            
ATOM    146  H70 GCD     1      27.790  10.390  24.860  1.00  0.00            
ATOM    147  O35 GCD     1      23.330  10.400  26.010  1.00  0.00            
ATOM    148  C43 GCD     1      22.820  11.750  25.930  1.00  0.00            
ATOM    149  H71 GCD     1      22.730  12.200  24.930  1.00  0.00            
ATOM    150  C44 GCD     1      21.360  11.660  26.370  1.00  0.00            
ATOM    151  H72 GCD     1      21.280  11.060  27.290  1.00  0.00            
ATOM    152  O36 GCD     1      20.570  11.070  25.320  1.00  0.00            
ATOM    153  H73 GCD     1      20.520  11.640  24.540  1.00  0.00            
ATOM    154  C45 GCD     1      20.890  13.080  26.710  1.00  0.00            
ATOM    155  H74 GCD     1      20.650  13.620  25.790  1.00  0.00            
ATOM    156  O37 GCD     1      19.680  13.080  27.410  1.00  0.00            
ATOM    157  H75 GCD     1      19.550  12.360  28.040  1.00  0.00            
ATOM    158  C46 GCD     1      21.840  13.970  27.530  1.00  0.00            
ATOM    159  H76 GCD     1      21.420  14.980  27.570  1.00  0.00            
ATOM    160  O38 GCD     1      21.970  13.520  28.860  1.00  0.00            
ATOM    161  O39 GCD     1      23.150  14.040  26.840  1.00  0.00            
ATOM    162  C47 GCD     1      23.740  12.740  26.630  1.00  0.00            
ATOM    163  H77 GCD     1      23.940  12.230  27.580  1.00  0.00            
ATOM    164  C48 GCD     1      25.120  12.790  25.970  1.00  0.00            
ATOM    165  H78 GCD     1      25.540  11.800  25.760  1.00  0.00            
ATOM    166  H79 GCD     1      25.790  13.320  26.650  1.00  0.00            
ATOM    167  O40 GCD     1      24.930  13.490  24.680  1.00  0.00            
ATOM    168  H80 GCD     1      24.020  13.820  24.640  1.00  0.00            
ATOM    169  C1  DU7     2      17.720   2.400  25.160  1.00  0.00            
ATOM    170  N1  DU7     2      17.990   3.820  24.950  1.00  0.00            
ATOM    171  C2  DU7     2      17.360   4.340  23.710  1.00  0.00            
ATOM    172  C3  DU7     2      18.820   4.580  25.900  1.00  0.00            
ATOM    173  C4  DU7     2      19.430   4.060  27.060  1.00  0.00            
ATOM    174  C5  DU7     2      20.190   4.800  27.970  1.00  0.00            
ATOM    175  C6  DU7     2      20.310   6.160  27.720  1.00  0.00            
ATOM    176  N2  DU7     2      20.910   7.020  28.610  1.00  0.00            
ATOM    177  N3  DU7     2      22.080   6.770  29.040  1.00  0.00            
ATOM    178  C7  DU7     2      22.630   7.570  30.080  1.00  0.00            
ATOM    179  C8  DU7     2      22.450   7.270  31.440  1.00  0.00            
ATOM    180  C9  DU7     2      22.940   8.150  32.430  1.00  0.00            
ATOM    181  C10 DU7     2      23.780   9.210  32.060  1.00  0.00            
ATOM    182  S1  DU7     2      24.280  10.450  33.230  1.00  0.00            
ATOM    183  O1  DU7     2      23.050  10.820  33.910  1.00  0.00            
ATOM    184  O2  DU7     2      24.920  11.490  32.420  1.00  0.00            
ATOM    185  O3  DU7     2      25.090   9.560  34.010  1.00  0.00            
ATOM    186  C11 DU7     2      23.920   9.530  30.680  1.00  0.00            
ATOM    187  C12 DU7     2      23.260   8.780  29.690  1.00  0.00            
ATOM    188  C13 DU7     2      19.760   6.730  26.560  1.00  0.00            
ATOM    189  C14 DU7     2      19.100   5.940  25.590  1.00  0.00            
ATOM    190  H1  DU7     2      17.620   1.830  24.230  1.00  0.00            
ATOM    191  H2  DU7     2      18.530   1.890  25.710  1.00  0.00            
ATOM    192  H3  DU7     2      16.860   2.300  25.830  1.00  0.00            
ATOM    193  H4  DU7     2      16.460   3.780  23.430  1.00  0.00            
ATOM    194  H5  DU7     2      17.200   5.420  23.770  1.00  0.00            
ATOM    195  H6  DU7     2      18.200   4.200  23.020  1.00  0.00            
ATOM    196  H7  DU7     2      19.120   3.060  27.330  1.00  0.00            
ATOM    197  H8  DU7     2      20.510   4.300  28.880  1.00  0.00            
ATOM    198  H9  DU7     2      21.810   6.440  31.710  1.00  0.00            
ATOM    199  H10 DU7     2      22.680   8.050  33.480  1.00  0.00            
ATOM    200  H11 DU7     2      24.400  10.460  30.410  1.00  0.00            
ATOM    201  H12 DU7     2      23.390   9.160  28.680  1.00  0.00            
ATOM    202  H13 DU7     2      19.810   7.800  26.410  1.00  0.00            
ATOM    203  H14 DU7     2      18.620   6.480  24.790  1.00  0.00            
TER
ENDMDL
MODEL        1
ATOM      1  H1  GCD     1      24.430  12.990  29.500  1.00  0.00            
ATOM      2  O1  GCD     1      24.660  13.430  30.330  1.00  0.00            
ATOM      3  C1  GCD     1      23.800  12.850  31.290  1.00  0.00            
ATOM      4  H2  GCD     1      23.790  11.760  31.190  1.00  0.00            
ATOM      5  H3  GCD     1      24.310  13.030  32.240  1.00  0.00            
ATOM      6  C2  GCD     1      22.410  13.470  31.230  1.00  0.00            
ATOM      7  H4  GCD     1      21.860  12.840  31.940  1.00  0.00            
ATOM      8  C3  GCD     1      21.700  13.360  29.910  1.00  0.00            
ATOM      9  H5  GCD     1      21.980  14.280  29.380  1.00  0.00            
ATOM     10  C4  GCD     1      20.160  13.490  30.160  1.00  0.00            
ATOM     11  H6  GCD     1      19.820  12.800  30.940  1.00  0.00            
ATOM     12  O2  GCD     1      19.420  13.230  28.960  1.00  0.00            
ATOM     13  H7  GCD     1      19.910  12.660  28.370  1.00  0.00            
ATOM     14  C5  GCD     1      20.000  14.980  30.590  1.00  0.00            
ATOM     15  H8  GCD     1      20.290  15.550  29.700  1.00  0.00            
ATOM     16  O3  GCD     1      18.600  15.200  30.790  1.00  0.00            
ATOM     17  H9  GCD     1      18.420  14.830  31.660  1.00  0.00            
ATOM     18  C6  GCD     1      20.910  15.250  31.810  1.00  0.00            
ATOM     19  O4  GCD     1      22.280  14.850  31.540  1.00  0.00            
ATOM     20  H10 GCD     1      20.840  16.320  32.010  1.00  0.00            
ATOM     21  O5  GCD     1      20.530  14.420  32.900  1.00  0.00            
ATOM     22  C7  GCD     1      19.930  15.010  34.060  1.00  0.00            
ATOM     23  H11 GCD     1      19.930  16.100  33.940  1.00  0.00            
ATOM     24  C8  GCD     1      18.510  14.450  34.250  1.00  0.00            
ATOM     25  H12 GCD     1      18.540  13.350  34.350  1.00  0.00            
ATOM     26  O6  GCD     1      17.720  14.760  33.140  1.00  0.00            
ATOM     27  H13 GCD     1      16.810  14.680  33.420  1.00  0.00            
ATOM     28  C9  GCD     1      17.980  14.980  35.590  1.00  0.00            
ATOM     29  H14 GCD     1      18.040  16.070  35.490  1.00  0.00            
ATOM     30  O7  GCD     1      16.590  14.610  35.800  1.00  0.00            
ATOM     31  H15 GCD     1      16.630  13.960  36.510  1.00  0.00            
ATOM     32  C10 GCD     1      18.850  14.520  36.760  1.00  0.00            
ATOM     33  H16 GCD     1      18.450  14.980  37.670  1.00  0.00            
ATOM     34  O8  GCD     1      20.160  15.020  36.530  1.00  0.00            
ATOM     35  C11 GCD     1      20.790  14.660  35.250  1.00  0.00            
ATOM     36  H17 GCD     1      21.070  13.600  35.300  1.00  0.00            
ATOM     37  C12 GCD     1      22.110  15.460  35.220  1.00  0.00            
ATOM     38  H18 GCD     1      22.770  15.010  34.470  1.00  0.00            
ATOM     39  H19 GCD     1      22.640  15.340  36.180  1.00  0.00            
ATOM     40  O9  GCD     1      21.960  16.860  34.990  1.00  0.00            
ATOM     41  H20 GCD     1      22.510  17.010  34.210  1.00  0.00            
ATOM     42  O10 GCD     1      18.920  13.110  36.810  1.00  0.00            
ATOM     43  C13 GCD     1      18.830  12.480  38.050  1.00  0.00            
ATOM     44  H21 GCD     1      18.740  13.230  38.850  1.00  0.00            
ATOM     45  C14 GCD     1      17.550  11.590  38.050  1.00  0.00            
ATOM     46  H22 GCD     1      17.550  10.890  37.200  1.00  0.00            
ATOM     47  O11 GCD     1      16.420  12.490  38.050  1.00  0.00            
ATOM     48  H23 GCD     1      15.640  11.930  38.100  1.00  0.00            
ATOM     49  C15 GCD     1      17.520  10.750  39.350  1.00  0.00            
ATOM     50  H24 GCD     1      17.530  11.390  40.240  1.00  0.00            
ATOM     51  O12 GCD     1      16.400   9.860  39.370  1.00  0.00            
ATOM     52  H25 GCD     1      16.490   9.260  38.620  1.00  0.00            
ATOM     53  C16 GCD     1      18.820   9.930  39.430  1.00  0.00            
ATOM     54  H26 GCD     1      18.930   9.480  40.420  1.00  0.00            
ATOM     55  O13 GCD     1      19.980  10.790  39.350  1.00  0.00            
ATOM     56  C17 GCD     1      20.090  11.620  38.180  1.00  0.00            
ATOM     57  H27 GCD     1      20.230  11.020  37.270  1.00  0.00            
ATOM     58  C18 GCD     1      21.400  12.460  38.240  1.00  0.00            
ATOM     59  H28 GCD     1      21.830  12.720  37.270  1.00  0.00            
ATOM     60  H29 GCD     1      22.250  11.860  38.610  1.00  0.00            
ATOM     61  O14 GCD     1      21.290  13.610  39.020  1.00  0.00            
ATOM     62  H30 GCD     1      20.630  14.210  38.660  1.00  0.00            
ATOM     63  O15 GCD     1      18.830   8.860  38.390  1.00  0.00            
ATOM     64  C19 GCD     1      18.830   7.530  38.790  1.00  0.00            
ATOM     65  H31 GCD     1      18.360   7.490  39.780  1.00  0.00            
ATOM     66  C20 GCD     1      18.020   6.660  37.800  1.00  0.00            
ATOM     67  H32 GCD     1      18.500   6.700  36.810  1.00  0.00            
ATOM     68  O16 GCD     1      16.630   7.060  37.670  1.00  0.00            
ATOM     69  H33 GCD     1      16.440   6.760  36.770  1.00  0.00            
ATOM     70  C21 GCD     1      18.030   5.240  38.360  1.00  0.00            
ATOM     71  H34 GCD     1      17.510   5.260  39.320  1.00  0.00            
ATOM     72  O17 GCD     1      17.150   4.420  37.610  1.00  0.00            
ATOM     73  H35 GCD     1      16.220   4.580  37.810  1.00  0.00            
ATOM     74  C22 GCD     1      19.460   4.680  38.510  1.00  0.00            
ATOM     75  H36 GCD     1      19.380   3.790  39.130  1.00  0.00            
ATOM     76  O18 GCD     1      20.160   5.620  39.350  1.00  0.00            
ATOM     77  C23 GCD     1      20.210   7.000  38.950  1.00  0.00            
ATOM     78  H37 GCD     1      20.840   7.090  38.050  1.00  0.00            
ATOM     79  C24 GCD     1      21.030   7.630  40.040  1.00  0.00            
ATOM     80  H38 GCD     1      21.260   8.690  39.870  1.00  0.00            
ATOM     81  H39 GCD     1      21.970   7.070  40.150  1.00  0.00            
ATOM     82  O19 GCD     1      20.360   7.490  41.300  1.00  0.00            
ATOM     83  H40 GCD     1      20.470   6.570  41.600  1.00  0.00            
ATOM     84  O20 GCD     1      20.030   4.470  37.260  1.00  0.00            
ATOM     85  C25 GCD     1      20.580   3.210  36.890  1.00  0.00            
ATOM     86  H41 GCD     1      20.460   2.450  37.680  1.00  0.00            
ATOM     87  C26 GCD     1      19.800   2.750  35.670  1.00  0.00            
ATOM     88  H42 GCD     1      19.790   3.620  35.000  1.00  0.00            
ATOM     89  O21 GCD     1      18.480   2.410  36.070  1.00  0.00            
ATOM     90  H43 GCD     1      18.140   3.170  36.560  1.00  0.00            
ATOM     91  C27 GCD     1      20.460   1.510  35.050  1.00  0.00            
ATOM     92  H44 GCD     1      20.430   0.680  35.770  1.00  0.00            
ATOM     93  O22 GCD     1      19.810   1.060  33.850  1.00  0.00            
ATOM     94  H45 GCD     1      18.890   1.160  34.100  1.00  0.00            
ATOM     95  C28 GCD     1      21.940   1.770  34.790  1.00  0.00            
ATOM     96  H46 GCD     1      22.390   0.820  34.480  1.00  0.00            
ATOM     97  O23 GCD     1      22.590   2.270  35.900  1.00  0.00            
ATOM     98  C29 GCD     1      22.100   3.380  36.570  1.00  0.00            
ATOM     99  H47 GCD     1      22.130   4.210  35.860  1.00  0.00            
ATOM    100  C30 GCD     1      23.070   3.800  37.690  1.00  0.00            
ATOM    101  H48 GCD     1      22.740   4.780  38.060  1.00  0.00            
ATOM    102  H49 GCD     1      24.080   3.970  37.290  1.00  0.00            
ATOM    103  O24 GCD     1      23.040   2.800  38.720  1.00  0.00            
ATOM    104  H50 GCD     1      23.470   2.050  38.280  1.00  0.00            
ATOM    105  O25 GCD     1      22.040   2.780  33.760  1.00  0.00            
ATOM    106  C31 GCD     1      23.170   2.570  32.890  1.00  0.00            
ATOM    107  H51 GCD     1      23.850   1.810  33.280  1.00  0.00            
ATOM    108  C32 GCD     1      22.710   2.280  31.490  1.00  0.00            
ATOM    109  H52 GCD     1      22.080   3.090  31.090  1.00  0.00            
ATOM    110  O26 GCD     1      21.930   1.100  31.540  1.00  0.00            
ATOM    111  H53 GCD     1      21.300   1.130  32.270  1.00  0.00            
ATOM    112  C33 GCD     1      23.880   2.060  30.520  1.00  0.00            
ATOM    113  H54 GCD     1      24.480   1.230  30.930  1.00  0.00            
ATOM    114  O27 GCD     1      23.550   1.790  29.200  1.00  0.00            
ATOM    115  H55 GCD     1      23.100   2.550  28.820  1.00  0.00            
ATOM    116  C34 GCD     1      24.770   3.290  30.560  1.00  0.00            
ATOM    117  H56 GCD     1      25.740   3.070  30.100  1.00  0.00            
ATOM    118  O28 GCD     1      25.180   3.490  31.920  1.00  0.00            
ATOM    119  C35 GCD     1      24.090   3.780  32.790  1.00  0.00            
ATOM    120  H57 GCD     1      23.590   4.660  32.370  1.00  0.00            
ATOM    121  C36 GCD     1      24.630   4.240  34.090  1.00  0.00            
ATOM    122  H58 GCD     1      23.860   4.860  34.560  1.00  0.00            
ATOM    123  H59 GCD     1      25.520   4.870  33.970  1.00  0.00            
ATOM    124  O29 GCD     1      25.070   3.150  34.850  1.00  0.00            
ATOM    125  H60 GCD     1      24.360   2.710  35.310  1.00  0.00            
ATOM    126  O30 GCD     1      24.120   4.460  30.020  1.00  0.00            
ATOM    127  C37 GCD     1      24.420   4.870  28.730  1.00  0.00            
ATOM    128  H61 GCD     1      24.770   4.050  28.090  1.00  0.00            
ATOM    129  C38 GCD     1      23.100   5.280  28.040  1.00  0.00            
ATOM    130  H62 GCD     1      22.600   5.980  28.720  1.00  0.00            
ATOM    131  O31 GCD     1      22.310   4.050  27.900  1.00  0.00            
ATOM    132  H63 GCD     1      21.420   4.420  27.870  1.00  0.00            
ATOM    133  C39 GCD     1      23.290   6.040  26.740  1.00  0.00            
ATOM    134  H64 GCD     1      23.760   5.440  25.950  1.00  0.00            
ATOM    135  O32 GCD     1      22.050   6.530  26.170  1.00  0.00            
ATOM    136  H65 GCD     1      21.660   5.730  25.800  1.00  0.00            
ATOM    137  C40 GCD     1      24.250   7.160  27.050  1.00  0.00            
ATOM    138  H66 GCD     1      24.520   7.680  26.120  1.00  0.00            
ATOM    139  O33 GCD     1      25.500   6.740  27.620  1.00  0.00            
ATOM    140  C41 GCD     1      25.340   6.070  28.900  1.00  0.00            
ATOM    141  H67 GCD     1      24.960   6.700  29.710  1.00  0.00            
ATOM    142  C42 GCD     1      26.760   5.830  29.310  1.00  0.00            
ATOM    143  H68 GCD     1      27.300   5.160  28.630  1.00  0.00            
ATOM    144  H69 GCD     1      26.570   5.150  30.150  1.00  0.00            
ATOM    145  O34 GCD     1      27.460   6.970  29.800  1.00  0.00            
ATOM    146  H70 GCD     1      27.510   7.530  29.010  1.00  0.00            
ATOM    147  O35 GCD     1      23.630   8.060  27.970  1.00  0.00            
ATOM    148  C43 GCD     1      23.500   9.430  27.550  1.00  0.00            
ATOM    149  H71 GCD     1      24.050   9.600  26.620  1.00  0.00            
ATOM    150  C44 GCD     1      22.010   9.850  27.290  1.00  0.00            
ATOM    151  H72 GCD     1      21.330   9.680  28.130  1.00  0.00            
ATOM    152  O36 GCD     1      21.580   9.080  26.270  1.00  0.00            
ATOM    153  H73 GCD     1      22.060   8.260  26.440  1.00  0.00            
ATOM    154  C45 GCD     1      21.900  11.360  26.970  1.00  0.00            
ATOM    155  H74 GCD     1      22.450  11.620  26.060  1.00  0.00            
ATOM    156  O37 GCD     1      20.570  11.850  26.870  1.00  0.00            
ATOM    157  H75 GCD     1      20.490  11.760  25.920  1.00  0.00            
ATOM    158  C46 GCD     1      22.710  12.200  28.030  1.00  0.00            
ATOM    159  H76 GCD     1      22.830  13.260  27.760  1.00  0.00            
ATOM    160  O38 GCD     1      22.000  12.090  29.290  1.00  0.00            
ATOM    161  O39 GCD     1      24.000  11.690  28.320  1.00  0.00            
ATOM    162  C47 GCD     1      24.130  10.260  28.640  1.00  0.00            
ATOM    163  H77 GCD     1      23.580   9.940  29.530  1.00  0.00            
ATOM    164  C48 GCD     1      25.630   9.990  28.850  1.00  0.00            
ATOM    165  H78 GCD     1      25.760   8.910  29.030  1.00  0.00            
ATOM    166  H79 GCD     1      26.030  10.620  29.650  1.00  0.00            
ATOM    167  O40 GCD     1      26.430  10.140  27.660  1.00  0.00            
ATOM    168  H80 GCD     1      26.980   9.360  27.580  1.00  0.00            
ATOM    169  C1  DU7     2      19.130   0.560  26.860  1.00  0.00            
ATOM    170  N1  DU7     2      19.210   1.990  26.720  1.00  0.00            
ATOM    171  C2  DU7     2      19.510   2.310  25.330  1.00  0.00            
ATOM    172  C3  DU7     2      19.410   2.830  27.750  1.00  0.00            
ATOM    173  C4  DU7     2      19.580   2.420  29.100  1.00  0.00            
ATOM    174  C5  DU7     2      19.780   3.340  30.130  1.00  0.00            
ATOM    175  C6  DU7     2      19.840   4.710  29.840  1.00  0.00            
ATOM    176  N2  DU7     2      20.060   5.680  30.830  1.00  0.00            
ATOM    177  N3  DU7     2      21.220   5.790  31.250  1.00  0.00            
ATOM    178  C7  DU7     2      21.530   6.950  32.020  1.00  0.00            
ATOM    179  C8  DU7     2      21.270   6.910  33.400  1.00  0.00            
ATOM    180  C9  DU7     2      21.620   8.010  34.210  1.00  0.00            
ATOM    181  C10 DU7     2      22.180   9.120  33.590  1.00  0.00            
ATOM    182  S1  DU7     2      22.480  10.660  34.470  1.00  0.00            
ATOM    183  O1  DU7     2      23.810  11.080  33.990  1.00  0.00            
ATOM    184  O2  DU7     2      22.330  10.180  35.870  1.00  0.00            
ATOM    185  O3  DU7     2      21.440  11.500  34.050  1.00  0.00            
ATOM    186  C11 DU7     2      22.280   9.250  32.180  1.00  0.00            
ATOM    187  C12 DU7     2      21.960   8.160  31.410  1.00  0.00            
ATOM    188  C13 DU7     2      19.600   5.090  28.530  1.00  0.00            
ATOM    189  C14 DU7     2      19.440   4.200  27.530  1.00  0.00            
ATOM    190  H1  DU7     2      20.150   0.140  26.840  1.00  0.00            
ATOM    191  H2  DU7     2      18.680   0.270  27.820  1.00  0.00            
ATOM    192  H3  DU7     2      18.760   0.030  25.980  1.00  0.00            
ATOM    193  H4  DU7     2      20.540   2.680  25.330  1.00  0.00            
ATOM    194  H5  DU7     2      19.440   1.440  24.670  1.00  0.00            
ATOM    195  H6  DU7     2      18.840   3.080  24.910  1.00  0.00            
ATOM    196  H7  DU7     2      19.500   1.410  29.510  1.00  0.00            
ATOM    197  H8  DU7     2      19.960   3.090  31.170  1.00  0.00            
ATOM    198  H9  DU7     2      20.760   6.040  33.810  1.00  0.00            
ATOM    199  H10 DU7     2      21.570   7.960  35.300  1.00  0.00            
ATOM    200  H11 DU7     2      22.400  10.210  31.700  1.00  0.00            
ATOM    201  H12 DU7     2      22.030   8.250  30.330  1.00  0.00            
ATOM    202  H13 DU7     2      19.470   6.130  28.270  1.00  0.00            
ATOM    203  H14 DU7     2      19.250   4.530  26.510  1.00  0.00            
TER
ENDMDL
MODEL        1
ATOM      1  H1  GCD     1      23.590  16.400  30.850  1.00  0.00            
ATOM      2  O1  GCD     1      23.830  15.760  30.170  1.00  0.00            
ATOM      3  C1  GCD     1      24.020  14.520  30.900  1.00  0.00            
ATOM      4  H2  GCD     1      24.390  13.810  30.150  1.00  0.00            
ATOM      5  H3  GCD     1      24.780  14.680  31.680  1.00  0.00            
ATOM      6  C2  GCD     1      22.750  14.010  31.540  1.00  0.00            
ATOM      7  H4  GCD     1      23.040  13.090  32.070  1.00  0.00            
ATOM      8  C3  GCD     1      21.590  13.610  30.690  1.00  0.00            
ATOM      9  H5  GCD     1      21.270  14.530  30.190  1.00  0.00            
ATOM     10  C4  GCD     1      20.370  13.250  31.490  1.00  0.00            
ATOM     11  H6  GCD     1      20.530  12.280  31.960  1.00  0.00            
ATOM     12  O2  GCD     1      19.190  13.150  30.600  1.00  0.00            
ATOM     13  H7  GCD     1      19.510  12.530  29.930  1.00  0.00            
ATOM     14  C5  GCD     1      20.080  14.340  32.500  1.00  0.00            
ATOM     15  H8  GCD     1      19.930  15.270  31.920  1.00  0.00            
ATOM     16  O3  GCD     1      19.020  14.070  33.310  1.00  0.00            
ATOM     17  H9  GCD     1      19.260  14.010  34.250  1.00  0.00            
ATOM     18  C6  GCD     1      21.250  14.820  33.270  1.00  0.00            
ATOM     19  O4  GCD     1      22.370  15.060  32.430  1.00  0.00            
ATOM     20  H10 GCD     1      21.020  15.790  33.710  1.00  0.00            
ATOM     21  O5  GCD     1      21.770  13.870  34.300  1.00  0.00            
ATOM     22  C7  GCD     1      21.900  14.570  35.460  1.00  0.00            
ATOM     23  H11 GCD     1      22.060  15.640  35.270  1.00  0.00            
ATOM     24  C8  GCD     1      20.800  14.230  36.440  1.00  0.00            
ATOM     25  H12 GCD     1      20.730  13.140  36.440  1.00  0.00            
ATOM     26  O6  GCD     1      19.600  14.750  35.980  1.00  0.00            
ATOM     27  H13 GCD     1      18.870  14.370  36.480  1.00  0.00            
ATOM     28  C9  GCD     1      21.110  14.550  37.890  1.00  0.00            
ATOM     29  H14 GCD     1      21.280  15.620  38.040  1.00  0.00            
ATOM     30  O7  GCD     1      20.060  14.200  38.700  1.00  0.00            
ATOM     31  H15 GCD     1      19.770  13.300  38.510  1.00  0.00            
ATOM     32  C10 GCD     1      22.410  13.840  38.250  1.00  0.00            
ATOM     33  H16 GCD     1      22.770  14.130  39.240  1.00  0.00            
ATOM     34  O8  GCD     1      23.450  14.320  37.350  1.00  0.00            
ATOM     35  C11 GCD     1      23.250  14.100  35.990  1.00  0.00            
ATOM     36  H17 GCD     1      23.250  13.000  35.930  1.00  0.00            
ATOM     37  C12 GCD     1      24.430  14.490  35.230  1.00  0.00            
ATOM     38  H18 GCD     1      24.430  14.110  34.200  1.00  0.00            
ATOM     39  H19 GCD     1      25.310  14.010  35.680  1.00  0.00            
ATOM     40  O9  GCD     1      24.520  15.950  35.180  1.00  0.00            
ATOM     41  H20 GCD     1      24.630  16.150  36.110  1.00  0.00            
ATOM     42  O10 GCD     1      22.270  12.430  38.090  1.00  0.00            
ATOM     43  C13 GCD     1      22.030  11.700  39.300  1.00  0.00            
ATOM     44  H21 GCD     1      21.640  12.370  40.080  1.00  0.00            
ATOM     45  C14 GCD     1      20.840  10.730  39.120  1.00  0.00            
ATOM     46  H22 GCD     1      21.040   9.960  38.360  1.00  0.00            
ATOM     47  O11 GCD     1      19.640  11.490  38.720  1.00  0.00            
ATOM     48  H23 GCD     1      18.820  11.010  38.900  1.00  0.00            
ATOM     49  C15 GCD     1      20.620  10.030  40.460  1.00  0.00            
ATOM     50  H24 GCD     1      20.440  10.850  41.170  1.00  0.00            
ATOM     51  O12 GCD     1      19.410   9.220  40.390  1.00  0.00            
ATOM     52  H25 GCD     1      19.590   8.330  40.060  1.00  0.00            
ATOM     53  C16 GCD     1      21.820   9.280  40.750  1.00  0.00            
ATOM     54  H26 GCD     1      21.650   8.860  41.750  1.00  0.00            
ATOM     55  O13 GCD     1      22.980  10.130  40.850  1.00  0.00            
ATOM     56  C17 GCD     1      23.350  11.030  39.780  1.00  0.00            
ATOM     57  H27 GCD     1      23.750  10.390  38.990  1.00  0.00            
ATOM     58  C18 GCD     1      24.350  12.100  40.230  1.00  0.00            
ATOM     59  H28 GCD     1      24.530  12.830  39.430  1.00  0.00            
ATOM     60  H29 GCD     1      25.290  11.580  40.470  1.00  0.00            
ATOM     61  O14 GCD     1      23.790  12.780  41.270  1.00  0.00            
ATOM     62  H30 GCD     1      24.200  12.320  42.010  1.00  0.00            
ATOM     63  O15 GCD     1      22.090   8.350  39.730  1.00  0.00            
ATOM     64  C19 GCD     1      22.390   7.020  40.250  1.00  0.00            
ATOM     65  H31 GCD     1      22.510   6.950  41.340  1.00  0.00            
ATOM     66  C20 GCD     1      21.320   5.980  39.670  1.00  0.00            
ATOM     67  H32 GCD     1      21.220   6.120  38.590  1.00  0.00            
ATOM     68  O16 GCD     1      19.920   6.120  40.100  1.00  0.00            
ATOM     69  H33 GCD     1      19.370   5.570  39.550  1.00  0.00            
ATOM     70  C21 GCD     1      21.650   4.600  39.920  1.00  0.00            
ATOM     71  H34 GCD     1      21.650   4.540  41.020  1.00  0.00            
ATOM     72  O17 GCD     1      20.750   3.610  39.250  1.00  0.00            
ATOM     73  H35 GCD     1      20.950   3.530  38.310  1.00  0.00            
ATOM     74  C22 GCD     1      23.040   4.310  39.520  1.00  0.00            
ATOM     75  H36 GCD     1      23.290   3.300  39.850  1.00  0.00            
ATOM     76  O18 GCD     1      23.950   5.230  40.200  1.00  0.00            
ATOM     77  C23 GCD     1      23.740   6.570  39.750  1.00  0.00            
ATOM     78  H37 GCD     1      23.820   6.560  38.660  1.00  0.00            
ATOM     79  C24 GCD     1      24.910   7.460  40.180  1.00  0.00            
ATOM     80  H38 GCD     1      24.950   8.390  39.600  1.00  0.00            
ATOM     81  H39 GCD     1      25.890   6.990  40.020  1.00  0.00            
ATOM     82  O19 GCD     1      24.810   7.860  41.610  1.00  0.00            
ATOM     83  H40 GCD     1      23.990   8.360  41.670  1.00  0.00            
ATOM     84  O20 GCD     1      23.130   4.370  38.110  1.00  0.00            
ATOM     85  C25 GCD     1      23.480   3.230  37.360  1.00  0.00            
ATOM     86  H41 GCD     1      23.350   2.330  37.960  1.00  0.00            
ATOM     87  C26 GCD     1      22.520   2.990  36.270  1.00  0.00            
ATOM     88  H42 GCD     1      22.380   3.920  35.700  1.00  0.00            
ATOM     89  O21 GCD     1      21.270   2.640  36.800  1.00  0.00            
ATOM     90  H43 GCD     1      20.620   2.740  36.100  1.00  0.00            
ATOM     91  C27 GCD     1      23.060   1.890  35.400  1.00  0.00            
ATOM     92  H44 GCD     1      23.230   1.120  36.170  1.00  0.00            
ATOM     93  O22 GCD     1      22.250   1.480  34.340  1.00  0.00            
ATOM     94  H45 GCD     1      21.380   1.380  34.750  1.00  0.00            
ATOM     95  C28 GCD     1      24.460   2.080  34.930  1.00  0.00            
ATOM     96  H46 GCD     1      24.870   1.150  34.540  1.00  0.00            
ATOM     97  O23 GCD     1      25.300   2.440  36.030  1.00  0.00            
ATOM     98  C29 GCD     1      24.910   3.460  36.900  1.00  0.00            
ATOM     99  H47 GCD     1      25.060   4.430  36.410  1.00  0.00            
ATOM    100  C30 GCD     1      25.820   3.460  38.150  1.00  0.00            
ATOM    101  H48 GCD     1      25.560   4.340  38.750  1.00  0.00            
ATOM    102  H49 GCD     1      26.830   3.580  37.730  1.00  0.00            
ATOM    103  O24 GCD     1      25.740   2.190  38.830  1.00  0.00            
ATOM    104  H50 GCD     1      25.870   1.540  38.130  1.00  0.00            
ATOM    105  O25 GCD     1      24.530   3.140  33.980  1.00  0.00            
ATOM    106  C31 GCD     1      25.430   2.900  32.930  1.00  0.00            
ATOM    107  H51 GCD     1      26.050   2.030  33.150  1.00  0.00            
ATOM    108  C32 GCD     1      24.540   2.640  31.670  1.00  0.00            
ATOM    109  H52 GCD     1      23.800   3.430  31.520  1.00  0.00            
ATOM    110  O26 GCD     1      23.770   1.470  31.880  1.00  0.00            
ATOM    111  H53 GCD     1      23.440   1.580  32.780  1.00  0.00            
ATOM    112  C33 GCD     1      25.410   2.490  30.420  1.00  0.00            
ATOM    113  H54 GCD     1      26.040   1.610  30.570  1.00  0.00            
ATOM    114  O27 GCD     1      24.630   2.150  29.220  1.00  0.00            
ATOM    115  H55 GCD     1      24.380   2.950  28.750  1.00  0.00            
ATOM    116  C34 GCD     1      26.240   3.750  30.230  1.00  0.00            
ATOM    117  H56 GCD     1      26.910   3.700  29.370  1.00  0.00            
ATOM    118  O28 GCD     1      27.020   3.840  31.380  1.00  0.00            
ATOM    119  C35 GCD     1      26.350   4.080  32.690  1.00  0.00            
ATOM    120  H57 GCD     1      25.720   4.980  32.640  1.00  0.00            
ATOM    121  C36 GCD     1      27.410   4.310  33.750  1.00  0.00            
ATOM    122  H58 GCD     1      26.810   4.540  34.650  1.00  0.00            
ATOM    123  H59 GCD     1      28.030   5.190  33.510  1.00  0.00            
ATOM    124  O29 GCD     1      28.270   3.260  34.010  1.00  0.00            
ATOM    125  H60 GCD     1      28.740   3.390  34.850  1.00  0.00            
ATOM    126  O30 GCD     1      25.420   4.890  30.050  1.00  0.00            
ATOM    127  C37 GCD     1      25.340   5.550  28.850  1.00  0.00            
ATOM    128  H61 GCD     1      25.810   5.020  28.020  1.00  0.00            
ATOM    129  C38 GCD     1      23.870   5.560  28.440  1.00  0.00            
ATOM    130  H62 GCD     1      23.250   5.810  29.320  1.00  0.00            
ATOM    131  O31 GCD     1      23.630   4.290  27.980  1.00  0.00            
ATOM    132  H63 GCD     1      22.710   4.030  27.870  1.00  0.00            
ATOM    133  C39 GCD     1      23.650   6.490  27.270  1.00  0.00            
ATOM    134  H64 GCD     1      24.130   6.060  26.370  1.00  0.00            
ATOM    135  O32 GCD     1      22.290   6.680  27.050  1.00  0.00            
ATOM    136  H65 GCD     1      21.880   5.850  26.750  1.00  0.00            
ATOM    137  C40 GCD     1      24.360   7.840  27.510  1.00  0.00            
ATOM    138  H66 GCD     1      24.360   8.350  26.540  1.00  0.00            
ATOM    139  O33 GCD     1      25.690   7.620  27.850  1.00  0.00            
ATOM    140  C41 GCD     1      25.980   6.940  29.080  1.00  0.00            
ATOM    141  H67 GCD     1      25.510   7.570  29.840  1.00  0.00            
ATOM    142  C42 GCD     1      27.470   6.840  29.290  1.00  0.00            
ATOM    143  H68 GCD     1      27.980   6.310  28.480  1.00  0.00            
ATOM    144  H69 GCD     1      27.550   6.220  30.190  1.00  0.00            
ATOM    145  O34 GCD     1      28.160   8.140  29.450  1.00  0.00            
ATOM    146  H70 GCD     1      28.090   8.640  28.620  1.00  0.00            
ATOM    147  O35 GCD     1      23.750   8.610  28.450  1.00  0.00            
ATOM    148  C43 GCD     1      23.450   9.980  28.060  1.00  0.00            
ATOM    149  H71 GCD     1      23.960  10.250  27.130  1.00  0.00            
ATOM    150  C44 GCD     1      21.940  10.080  27.920  1.00  0.00            
ATOM    151  H72 GCD     1      21.490   9.780  28.880  1.00  0.00            
ATOM    152  O36 GCD     1      21.510   9.280  26.850  1.00  0.00            
ATOM    153  H73 GCD     1      21.540   8.410  27.260  1.00  0.00            
ATOM    154  C45 GCD     1      21.540  11.590  27.620  1.00  0.00            
ATOM    155  H74 GCD     1      21.790  11.900  26.600  1.00  0.00            
ATOM    156  O37 GCD     1      20.160  11.700  27.650  1.00  0.00            
ATOM    157  H75 GCD     1      19.690  10.980  27.220  1.00  0.00            
ATOM    158  C46 GCD     1      22.270  12.470  28.620  1.00  0.00            
ATOM    159  H76 GCD     1      22.090  13.470  28.210  1.00  0.00            
ATOM    160  O38 GCD     1      21.680  12.460  29.880  1.00  0.00            
ATOM    161  O39 GCD     1      23.650  12.290  28.600  1.00  0.00            
ATOM    162  C47 GCD     1      24.070  10.980  29.020  1.00  0.00            
ATOM    163  H77 GCD     1      23.560  10.830  29.980  1.00  0.00            
ATOM    164  C48 GCD     1      25.610  10.760  29.260  1.00  0.00            
ATOM    165  H78 GCD     1      25.800   9.760  29.660  1.00  0.00            
ATOM    166  H79 GCD     1      25.970  11.500  29.990  1.00  0.00            
ATOM    167  O40 GCD     1      26.350  10.950  27.980  1.00  0.00            
ATOM    168  H80 GCD     1      27.180  10.520  28.190  1.00  0.00            
ATOM    169  C1  DU7     2      19.260   0.290  30.310  1.00  0.00            
ATOM    170  N1  DU7     2      19.050   1.570  29.620  1.00  0.00            
ATOM    171  C2  DU7     2      18.510   1.480  28.230  1.00  0.00            
ATOM    172  C3  DU7     2      19.420   2.810  30.160  1.00  0.00            
ATOM    173  C4  DU7     2      20.330   2.830  31.240  1.00  0.00            
ATOM    174  C5  DU7     2      20.840   4.040  31.720  1.00  0.00            
ATOM    175  C6  DU7     2      20.440   5.300  31.130  1.00  0.00            
ATOM    176  N2  DU7     2      20.960   6.520  31.570  1.00  0.00            
ATOM    177  N3  DU7     2      21.560   7.270  30.750  1.00  0.00            
ATOM    178  C7  DU7     2      22.380   8.170  31.480  1.00  0.00            
ATOM    179  C8  DU7     2      23.690   7.760  31.840  1.00  0.00            
ATOM    180  C9  DU7     2      24.540   8.690  32.410  1.00  0.00            
ATOM    181  C10 DU7     2      24.100  10.000  32.660  1.00  0.00            
ATOM    182  S1  DU7     2      25.140  11.260  33.390  1.00  0.00            
ATOM    183  O1  DU7     2      26.390  10.630  33.240  1.00  0.00            
ATOM    184  O2  DU7     2      24.730  11.510  34.790  1.00  0.00            
ATOM    185  O3  DU7     2      24.970  12.370  32.460  1.00  0.00            
ATOM    186  C11 DU7     2      22.730  10.320  32.450  1.00  0.00            
ATOM    187  C12 DU7     2      21.880   9.440  31.780  1.00  0.00            
ATOM    188  C13 DU7     2      19.510   5.260  30.060  1.00  0.00            
ATOM    189  C14 DU7     2      19.010   4.030  29.600  1.00  0.00            
ATOM    190  H1  DU7     2      18.860   0.420  31.330  1.00  0.00            
ATOM    191  H2  DU7     2      18.920  -0.570  29.720  1.00  0.00            
ATOM    192  H3  DU7     2      20.330   0.070  30.240  1.00  0.00            
ATOM    193  H4  DU7     2      19.120   0.850  27.570  1.00  0.00            
ATOM    194  H5  DU7     2      17.510   1.040  28.270  1.00  0.00            
ATOM    195  H6  DU7     2      18.450   2.430  27.690  1.00  0.00            
ATOM    196  H7  DU7     2      20.590   1.910  31.740  1.00  0.00            
ATOM    197  H8  DU7     2      21.460   4.060  32.620  1.00  0.00            
ATOM    198  H9  DU7     2      24.020   6.740  31.660  1.00  0.00            
ATOM    199  H10 DU7     2      25.600   8.470  32.440  1.00  0.00            
ATOM    200  H11 DU7     2      22.350  11.290  32.750  1.00  0.00            
ATOM    201  H12 DU7     2      20.850   9.650  31.510  1.00  0.00            
ATOM    202  H13 DU7     2      19.210   6.190  29.590  1.00  0.00            
ATOM    203  H14 DU7     2      18.240   4.110  28.850  1.00  0.00            
TER
ENDMDL
MODEL        1
ATOM      1  H1  GCD     1      19.130  11.790  20.990  1.00  0.00            
ATOM      2  O1  GCD     1      19.030  11.190  21.740  1.00  0.00            
ATOM      3  C1  GCD     1      18.030  10.350  21.240  1.00  0.00            
ATOM      4  H2  GCD     1      18.370   9.990  20.260  1.00  0.00            
ATOM      5  H3  GCD     1      18.060   9.470  21.910  1.00  0.00            
ATOM      6  C2  GCD     1      16.640  10.820  21.370  1.00  0.00            
ATOM      7  H4  GCD     1      16.030  10.030  20.930  1.00  0.00            
ATOM      8  C3  GCD     1      16.480  12.180  20.600  1.00  0.00            
ATOM      9  H5  GCD     1      17.210  12.900  21.000  1.00  0.00            
ATOM     10  C4  GCD     1      15.060  12.650  20.830  1.00  0.00            
ATOM     11  H6  GCD     1      14.440  11.790  20.560  1.00  0.00            
ATOM     12  O2  GCD     1      14.880  13.840  20.070  1.00  0.00            
ATOM     13  H7  GCD     1      15.020  13.550  19.160  1.00  0.00            
ATOM     14  C5  GCD     1      14.850  12.790  22.320  1.00  0.00            
ATOM     15  H8  GCD     1      15.460  13.530  22.850  1.00  0.00            
ATOM     16  O3  GCD     1      13.480  13.190  22.700  1.00  0.00            
ATOM     17  H9  GCD     1      12.940  12.410  22.530  1.00  0.00            
ATOM     18  C6  GCD     1      15.070  11.420  23.050  1.00  0.00            
ATOM     19  O4  GCD     1      16.340  10.930  22.740  1.00  0.00            
ATOM     20  H10 GCD     1      14.950  11.580  24.130  1.00  0.00            
ATOM     21  O5  GCD     1      14.010  10.470  22.660  1.00  0.00            
ATOM     22  C7  GCD     1      13.170  10.010  23.680  1.00  0.00            
ATOM     23  H11 GCD     1      13.050  10.770  24.460  1.00  0.00            
ATOM     24  C8  GCD     1      11.720  10.040  23.100  1.00  0.00            
ATOM     25  H12 GCD     1      11.670   9.550  22.120  1.00  0.00            
ATOM     26  O6  GCD     1      11.340  11.380  22.850  1.00  0.00            
ATOM     27  H13 GCD     1      11.030  11.910  23.600  1.00  0.00            
ATOM     28  C9  GCD     1      10.780   9.450  24.120  1.00  0.00            
ATOM     29  H14 GCD     1      10.820  10.110  24.990  1.00  0.00            
ATOM     30  O7  GCD     1       9.420   9.620  23.620  1.00  0.00            
ATOM     31  H15 GCD     1       9.390  10.330  22.970  1.00  0.00            
ATOM     32  C10 GCD     1      11.230   8.100  24.560  1.00  0.00            
ATOM     33  H16 GCD     1      10.590   7.780  25.390  1.00  0.00            
ATOM     34  O8  GCD     1      12.600   8.070  24.990  1.00  0.00            
ATOM     35  C11 GCD     1      13.600   8.640  24.160  1.00  0.00            
ATOM     36  H17 GCD     1      13.630   8.010  23.260  1.00  0.00            
ATOM     37  C12 GCD     1      14.940   8.610  24.900  1.00  0.00            
ATOM     38  H18 GCD     1      15.720   8.690  24.130  1.00  0.00            
ATOM     39  H19 GCD     1      14.940   7.630  25.400  1.00  0.00            
ATOM     40  O9  GCD     1      15.030   9.660  25.850  1.00  0.00            
ATOM     41  H20 GCD     1      15.960   9.740  26.090  1.00  0.00            
ATOM     42  O10 GCD     1      11.130   7.150  23.500  1.00  0.00            
ATOM     43  C13 GCD     1      10.270   6.030  23.720  1.00  0.00            
ATOM     44  H21 GCD     1       9.690   6.260  24.620  1.00  0.00            
ATOM     45  C14 GCD     1       9.200   6.030  22.660  1.00  0.00            
ATOM     46  H22 GCD     1       9.610   6.030  21.640  1.00  0.00            
ATOM     47  O11 GCD     1       8.340   7.180  22.750  1.00  0.00            
ATOM     48  H23 GCD     1       8.840   7.980  22.950  1.00  0.00            
ATOM     49  C15 GCD     1       8.240   4.780  22.820  1.00  0.00            
ATOM     50  H24 GCD     1       7.810   4.730  23.830  1.00  0.00            
ATOM     51  O12 GCD     1       7.160   4.760  21.800  1.00  0.00            
ATOM     52  H25 GCD     1       6.560   5.500  21.980  1.00  0.00            
ATOM     53  C16 GCD     1       9.110   3.540  22.770  1.00  0.00            
ATOM     54  H26 GCD     1       8.380   2.750  22.940  1.00  0.00            
ATOM     55  O13 GCD     1      10.030   3.640  23.860  1.00  0.00            
ATOM     56  C17 GCD     1      11.050   4.730  23.810  1.00  0.00            
ATOM     57  H27 GCD     1      11.700   4.590  22.940  1.00  0.00            
ATOM     58  C18 GCD     1      11.910   4.670  25.100  1.00  0.00            
ATOM     59  H28 GCD     1      11.190   4.840  25.920  1.00  0.00            
ATOM     60  H29 GCD     1      12.720   5.410  25.200  1.00  0.00            
ATOM     61  O14 GCD     1      12.500   3.350  25.270  1.00  0.00            
ATOM     62  H30 GCD     1      11.680   2.840  25.250  1.00  0.00            
ATOM     63  O15 GCD     1       9.820   3.530  21.520  1.00  0.00            
ATOM     64  C19 GCD     1       9.690   2.420  20.730  1.00  0.00            
ATOM     65  H31 GCD     1       9.030   1.660  21.170  1.00  0.00            
ATOM     66  C20 GCD     1       9.000   2.720  19.400  1.00  0.00            
ATOM     67  H32 GCD     1       9.510   3.640  19.070  1.00  0.00            
ATOM     68  O16 GCD     1       7.630   2.950  19.750  1.00  0.00            
ATOM     69  H33 GCD     1       7.640   3.500  20.540  1.00  0.00            
ATOM     70  C21 GCD     1       9.100   1.660  18.320  1.00  0.00            
ATOM     71  H34 GCD     1       8.460   0.820  18.610  1.00  0.00            
ATOM     72  O17 GCD     1       8.620   2.080  17.020  1.00  0.00            
ATOM     73  H35 GCD     1       8.380   3.010  17.060  1.00  0.00            
ATOM     74  C22 GCD     1      10.550   1.080  18.260  1.00  0.00            
ATOM     75  H36 GCD     1      10.500   0.210  17.610  1.00  0.00            
ATOM     76  O18 GCD     1      10.970   0.720  19.580  1.00  0.00            
ATOM     77  C23 GCD     1      11.090   1.830  20.550  1.00  0.00            
ATOM     78  H37 GCD     1      11.710   2.610  20.110  1.00  0.00            
ATOM     79  C24 GCD     1      11.860   1.420  21.810  1.00  0.00            
ATOM     80  H38 GCD     1      12.110   2.250  22.480  1.00  0.00            
ATOM     81  H39 GCD     1      12.750   0.900  21.430  1.00  0.00            
ATOM     82  O19 GCD     1      11.090   0.440  22.620  1.00  0.00            
ATOM     83  H40 GCD     1      11.560   0.300  23.450  1.00  0.00            
ATOM     84  O20 GCD     1      11.420   2.000  17.610  1.00  0.00            
ATOM     85  C25 GCD     1      12.440   1.390  16.790  1.00  0.00            
ATOM     86  H41 GCD     1      12.400   0.310  16.990  1.00  0.00            
ATOM     87  C26 GCD     1      12.080   1.620  15.320  1.00  0.00            
ATOM     88  H42 GCD     1      11.920   2.700  15.170  1.00  0.00            
ATOM     89  O21 GCD     1      10.880   0.970  15.110  1.00  0.00            
ATOM     90  H43 GCD     1      10.120   1.400  15.530  1.00  0.00            
ATOM     91  C27 GCD     1      13.200   1.220  14.400  1.00  0.00            
ATOM     92  H44 GCD     1      13.290   0.150  14.620  1.00  0.00            
ATOM     93  O22 GCD     1      12.890   1.580  13.050  1.00  0.00            
ATOM     94  H45 GCD     1      13.070   2.520  13.030  1.00  0.00            
ATOM     95  C28 GCD     1      14.580   1.730  14.860  1.00  0.00            
ATOM     96  H46 GCD     1      15.350   1.080  14.430  1.00  0.00            
ATOM     97  O23 GCD     1      14.790   1.430  16.210  1.00  0.00            
ATOM     98  C29 GCD     1      13.810   1.990  17.100  1.00  0.00            
ATOM     99  H47 GCD     1      13.810   3.090  17.090  1.00  0.00            
ATOM    100  C30 GCD     1      14.360   1.560  18.420  1.00  0.00            
ATOM    101  H48 GCD     1      13.620   1.850  19.180  1.00  0.00            
ATOM    102  H49 GCD     1      15.300   2.050  18.680  1.00  0.00            
ATOM    103  O24 GCD     1      14.360   0.110  18.620  1.00  0.00            
ATOM    104  H50 GCD     1      14.620   0.010  19.540  1.00  0.00            
ATOM    105  O25 GCD     1      14.650   3.130  14.710  1.00  0.00            
ATOM    106  C31 GCD     1      15.350   3.570  13.600  1.00  0.00            
ATOM    107  H51 GCD     1      15.410   2.800  12.810  1.00  0.00            
ATOM    108  C32 GCD     1      14.620   4.750  13.060  1.00  0.00            
ATOM    109  H52 GCD     1      14.540   5.420  13.920  1.00  0.00            
ATOM    110  O26 GCD     1      13.350   4.350  12.600  1.00  0.00            
ATOM    111  H53 GCD     1      12.850   5.160  12.490  1.00  0.00            
ATOM    112  C33 GCD     1      15.410   5.390  11.880  1.00  0.00            
ATOM    113  H54 GCD     1      15.410   4.630  11.090  1.00  0.00            
ATOM    114  O27 GCD     1      14.710   6.520  11.400  1.00  0.00            
ATOM    115  H55 GCD     1      15.230   7.320  11.570  1.00  0.00            
ATOM    116  C34 GCD     1      16.840   5.720  12.270  1.00  0.00            
ATOM    117  H56 GCD     1      17.380   6.060  11.370  1.00  0.00            
ATOM    118  O28 GCD     1      17.420   4.510  12.810  1.00  0.00            
ATOM    119  C35 GCD     1      16.800   3.990  13.990  1.00  0.00            
ATOM    120  H57 GCD     1      16.680   4.810  14.710  1.00  0.00            
ATOM    121  C36 GCD     1      17.630   2.790  14.580  1.00  0.00            
ATOM    122  H58 GCD     1      17.690   1.990  13.830  1.00  0.00            
ATOM    123  H59 GCD     1      17.110   2.420  15.480  1.00  0.00            
ATOM    124  O29 GCD     1      18.980   3.170  14.950  1.00  0.00            
ATOM    125  H60 GCD     1      18.930   3.450  15.870  1.00  0.00            
ATOM    126  O30 GCD     1      16.850   6.690  13.280  1.00  0.00            
ATOM    127  C37 GCD     1      17.760   7.760  13.110  1.00  0.00            
ATOM    128  H61 GCD     1      18.480   7.600  12.290  1.00  0.00            
ATOM    129  C38 GCD     1      17.000   9.070  12.970  1.00  0.00            
ATOM    130  H62 GCD     1      16.360   9.130  13.850  1.00  0.00            
ATOM    131  O31 GCD     1      16.110   9.040  11.860  1.00  0.00            
ATOM    132  H63 GCD     1      16.690   9.150  11.100  1.00  0.00            
ATOM    133  C39 GCD     1      17.990  10.260  12.900  1.00  0.00            
ATOM    134  H64 GCD     1      18.720  10.100  12.100  1.00  0.00            
ATOM    135  O32 GCD     1      17.300  11.490  12.720  1.00  0.00            
ATOM    136  H65 GCD     1      17.030  11.780  13.590  1.00  0.00            
ATOM    137  C40 GCD     1      18.790  10.240  14.160  1.00  0.00            
ATOM    138  H66 GCD     1      19.490  11.060  14.000  1.00  0.00            
ATOM    139  O33 GCD     1      19.430   9.010  14.320  1.00  0.00            
ATOM    140  C41 GCD     1      18.560   7.890  14.370  1.00  0.00            
ATOM    141  H67 GCD     1      17.790   8.090  15.130  1.00  0.00            
ATOM    142  C42 GCD     1      19.440   6.680  14.670  1.00  0.00            
ATOM    143  H68 GCD     1      20.270   6.570  13.950  1.00  0.00            
ATOM    144  H69 GCD     1      18.840   5.760  14.660  1.00  0.00            
ATOM    145  O34 GCD     1      20.030   6.770  15.950  1.00  0.00            
ATOM    146  H70 GCD     1      20.860   7.250  15.820  1.00  0.00            
ATOM    147  O35 GCD     1      17.970  10.510  15.240  1.00  0.00            
ATOM    148  C43 GCD     1      18.340  11.510  16.130  1.00  0.00            
ATOM    149  H71 GCD     1      19.150  12.100  15.670  1.00  0.00            
ATOM    150  C44 GCD     1      17.130  12.470  16.320  1.00  0.00            
ATOM    151  H72 GCD     1      16.260  11.890  16.640  1.00  0.00            
ATOM    152  O36 GCD     1      16.800  13.020  15.070  1.00  0.00            
ATOM    153  H73 GCD     1      16.020  13.510  15.350  1.00  0.00            
ATOM    154  C45 GCD     1      17.430  13.540  17.360  1.00  0.00            
ATOM    155  H74 GCD     1      18.260  14.210  17.120  1.00  0.00            
ATOM    156  O37 GCD     1      16.250  14.320  17.490  1.00  0.00            
ATOM    157  H75 GCD     1      16.510  15.040  18.080  1.00  0.00            
ATOM    158  C46 GCD     1      17.770  12.800  18.670  1.00  0.00            
ATOM    159  H76 GCD     1      18.090  13.570  19.370  1.00  0.00            
ATOM    160  O38 GCD     1      16.810  11.930  19.250  1.00  0.00            
ATOM    161  O39 GCD     1      18.970  12.050  18.370  1.00  0.00            
ATOM    162  C47 GCD     1      18.810  10.950  17.490  1.00  0.00            
ATOM    163  H77 GCD     1      17.970  10.380  17.890  1.00  0.00            
ATOM    164  C48 GCD     1      20.070  10.170  17.350  1.00  0.00            
ATOM    165  H78 GCD     1      20.730  10.910  16.870  1.00  0.00            
ATOM    166  H79 GCD     1      19.910   9.290  16.720  1.00  0.00            
ATOM    167  O40 GCD     1      20.510   9.530  18.580  1.00  0.00            
ATOM    168  H80 GCD     1      21.180   8.880  18.320  1.00  0.00            
ATOM    169  C1  DU7     2      11.640  14.600  17.610  1.00  0.00            
ATOM    170  N1  DU7     2      11.580  13.480  18.630  1.00  0.00            
ATOM    171  C2  DU7     2      11.120  13.900  19.950  1.00  0.00            
ATOM    172  C3  DU7     2      12.240  12.270  18.470  1.00  0.00            
ATOM    173  C4  DU7     2      12.270  11.350  19.570  1.00  0.00            
ATOM    174  C5  DU7     2      13.080  10.190  19.410  1.00  0.00            
ATOM    175  C6  DU7     2      13.740   9.900  18.200  1.00  0.00            
ATOM    176  N2  DU7     2      14.530   8.770  18.090  1.00  0.00            
ATOM    177  N3  DU7     2      15.670   8.910  18.600  1.00  0.00            
ATOM    178  C7  DU7     2      16.490   7.780  18.760  1.00  0.00            
ATOM    179  C8  DU7     2      16.610   6.960  17.690  1.00  0.00            
ATOM    180  C9  DU7     2      17.200   5.690  17.790  1.00  0.00            
ATOM    181  C10 DU7     2      17.750   5.260  19.040  1.00  0.00            
ATOM    182  S1  DU7     2      18.660   3.650  19.100  1.00  0.00            
ATOM    183  O1  DU7     2      18.690   3.250  17.690  1.00  0.00            
ATOM    184  O2  DU7     2      17.850   2.770  19.870  1.00  0.00            
ATOM    185  O3  DU7     2      19.960   4.040  19.570  1.00  0.00            
ATOM    186  C11 DU7     2      17.660   6.120  20.190  1.00  0.00            
ATOM    187  C12 DU7     2      16.940   7.360  20.020  1.00  0.00            
ATOM    188  C13 DU7     2      13.530  10.780  17.080  1.00  0.00            
ATOM    189  C14 DU7     2      12.770  11.890  17.220  1.00  0.00            
ATOM    190  H1  DU7     2      10.620  14.700  17.190  1.00  0.00            
ATOM    191  H2  DU7     2      12.000  15.580  17.960  1.00  0.00            
ATOM    192  H3  DU7     2      12.080  14.430  16.620  1.00  0.00            
ATOM    193  H4  DU7     2      10.540  13.220  20.600  1.00  0.00            
ATOM    194  H5  DU7     2      11.960  14.230  20.560  1.00  0.00            
ATOM    195  H6  DU7     2      10.520  14.810  19.820  1.00  0.00            
ATOM    196  H7  DU7     2      11.890  11.740  20.510  1.00  0.00            
ATOM    197  H8  DU7     2      13.240   9.550  20.270  1.00  0.00            
ATOM    198  H9  DU7     2      16.250   7.280  16.720  1.00  0.00            
ATOM    199  H10 DU7     2      17.250   5.150  16.850  1.00  0.00            
ATOM    200  H11 DU7     2      17.960   5.670  21.130  1.00  0.00            
ATOM    201  H12 DU7     2      16.810   7.970  20.900  1.00  0.00            
ATOM    202  H13 DU7     2      14.010  10.630  16.120  1.00  0.00            
ATOM    203  H14 DU7     2      12.620  12.510  16.340  1.00  0.00            
TER
ENDMDL
MODEL        1
ATOM      1  H1  GCD     1      24.330  15.650  32.530  1.00  0.00            
ATOM      2  O1  GCD     1      23.830  14.830  32.600  1.00  0.00            
ATOM      3  C1  GCD     1      24.230  13.930  33.720  1.00  0.00            
ATOM      4  H2  GCD     1      24.850  13.170  33.240  1.00  0.00            
ATOM      5  H3  GCD     1      24.900  14.520  34.350  1.00  0.00            
ATOM      6  C2  GCD     1      23.090  13.350  34.490  1.00  0.00            
ATOM      7  H4  GCD     1      23.600  12.600  35.110  1.00  0.00            
ATOM      8  C3  GCD     1      22.110  12.700  33.570  1.00  0.00            
ATOM      9  H5  GCD     1      21.730  13.420  32.840  1.00  0.00            
ATOM     10  C4  GCD     1      20.930  12.280  34.350  1.00  0.00            
ATOM     11  H6  GCD     1      21.200  11.380  34.910  1.00  0.00            
ATOM     12  O2  GCD     1      19.930  11.880  33.370  1.00  0.00            
ATOM     13  H7  GCD     1      20.470  11.290  32.830  1.00  0.00            
ATOM     14  C5  GCD     1      20.440  13.370  35.390  1.00  0.00            
ATOM     15  H8  GCD     1      20.090  14.240  34.810  1.00  0.00            
ATOM     16  O3  GCD     1      19.340  12.870  36.130  1.00  0.00            
ATOM     17  H9  GCD     1      18.650  12.620  35.510  1.00  0.00            
ATOM     18  C6  GCD     1      21.540  13.900  36.240  1.00  0.00            
ATOM     19  O4  GCD     1      22.480  14.360  35.290  1.00  0.00            
ATOM     20  H10 GCD     1      21.340  14.820  36.810  1.00  0.00            
ATOM     21  O5  GCD     1      22.030  12.770  37.030  1.00  0.00            
ATOM     22  C7  GCD     1      22.250  13.120  38.350  1.00  0.00            
ATOM     23  H11 GCD     1      22.420  14.190  38.540  1.00  0.00            
ATOM     24  C8  GCD     1      21.030  12.840  39.260  1.00  0.00            
ATOM     25  H12 GCD     1      20.830  11.760  39.210  1.00  0.00            
ATOM     26  O6  GCD     1      19.860  13.570  38.910  1.00  0.00            
ATOM     27  H13 GCD     1      19.590  13.200  38.060  1.00  0.00            
ATOM     28  C9  GCD     1      21.310  13.230  40.680  1.00  0.00            
ATOM     29  H14 GCD     1      21.440  14.320  40.710  1.00  0.00            
ATOM     30  O7  GCD     1      20.280  12.990  41.610  1.00  0.00            
ATOM     31  H15 GCD     1      19.500  13.210  41.090  1.00  0.00            
ATOM     32  C10 GCD     1      22.630  12.740  41.280  1.00  0.00            
ATOM     33  H16 GCD     1      22.840  13.420  42.110  1.00  0.00            
ATOM     34  O8  GCD     1      23.640  12.810  40.320  1.00  0.00            
ATOM     35  C11 GCD     1      23.380  12.340  38.960  1.00  0.00            
ATOM     36  H17 GCD     1      23.200  11.250  38.940  1.00  0.00            
ATOM     37  C12 GCD     1      24.700  12.490  38.170  1.00  0.00            
ATOM     38  H18 GCD     1      24.470  12.150  37.150  1.00  0.00            
ATOM     39  H19 GCD     1      25.390  11.800  38.670  1.00  0.00            
ATOM     40  O9  GCD     1      25.280  13.750  38.120  1.00  0.00            
ATOM     41  H20 GCD     1      25.720  13.770  38.980  1.00  0.00            
ATOM     42  O10 GCD     1      22.510  11.330  41.520  1.00  0.00            
ATOM     43  C13 GCD     1      22.700  10.950  42.870  1.00  0.00            
ATOM     44  H21 GCD     1      22.920  11.820  43.500  1.00  0.00            
ATOM     45  C14 GCD     1      21.540  10.150  43.440  1.00  0.00            
ATOM     46  H22 GCD     1      21.320   9.310  42.760  1.00  0.00            
ATOM     47  O11 GCD     1      20.440  11.010  43.720  1.00  0.00            
ATOM     48  H23 GCD     1      20.380  11.560  42.930  1.00  0.00            
ATOM     49  C15 GCD     1      21.980   9.420  44.730  1.00  0.00            
ATOM     50  H24 GCD     1      21.960  10.280  45.410  1.00  0.00            
ATOM     51  O12 GCD     1      20.980   8.470  45.280  1.00  0.00            
ATOM     52  H25 GCD     1      20.130   8.710  44.890  1.00  0.00            
ATOM     53  C16 GCD     1      23.400   8.730  44.590  1.00  0.00            
ATOM     54  H26 GCD     1      23.750   8.510  45.600  1.00  0.00            
ATOM     55  O13 GCD     1      24.300   9.690  44.110  1.00  0.00            
ATOM     56  C17 GCD     1      24.020  10.180  42.790  1.00  0.00            
ATOM     57  H27 GCD     1      23.930   9.290  42.160  1.00  0.00            
ATOM     58  C18 GCD     1      25.240  11.030  42.390  1.00  0.00            
ATOM     59  H28 GCD     1      25.370  11.070  41.300  1.00  0.00            
ATOM     60  H29 GCD     1      26.110  10.560  42.860  1.00  0.00            
ATOM     61  O14 GCD     1      25.280  12.370  42.830  1.00  0.00            
ATOM     62  H30 GCD     1      25.670  12.510  43.710  1.00  0.00            
ATOM     63  O15 GCD     1      23.550   7.550  43.780  1.00  0.00            
ATOM     64  C19 GCD     1      24.120   6.320  44.230  1.00  0.00            
ATOM     65  H31 GCD     1      24.320   6.290  45.310  1.00  0.00            
ATOM     66  C20 GCD     1      23.140   5.220  43.850  1.00  0.00            
ATOM     67  H32 GCD     1      22.990   5.250  42.760  1.00  0.00            
ATOM     68  O16 GCD     1      21.830   5.160  44.480  1.00  0.00            
ATOM     69  H33 GCD     1      21.890   5.550  45.360  1.00  0.00            
ATOM     70  C21 GCD     1      23.950   3.900  44.200  1.00  0.00            
ATOM     71  H34 GCD     1      24.200   3.750  45.260  1.00  0.00            
ATOM     72  O17 GCD     1      23.130   2.770  43.820  1.00  0.00            
ATOM     73  H35 GCD     1      22.310   3.010  44.250  1.00  0.00            
ATOM     74  C22 GCD     1      25.300   3.880  43.540  1.00  0.00            
ATOM     75  H36 GCD     1      25.810   2.960  43.810  1.00  0.00            
ATOM     76  O18 GCD     1      26.060   4.980  43.920  1.00  0.00            
ATOM     77  C23 GCD     1      25.460   6.180  43.470  1.00  0.00            
ATOM     78  H37 GCD     1      25.180   6.200  42.410  1.00  0.00            
ATOM     79  C24 GCD     1      26.460   7.320  43.820  1.00  0.00            
ATOM     80  H38 GCD     1      26.100   8.310  43.510  1.00  0.00            
ATOM     81  H39 GCD     1      27.420   7.150  43.310  1.00  0.00            
ATOM     82  O19 GCD     1      26.690   7.390  45.190  1.00  0.00            
ATOM     83  H40 GCD     1      26.690   8.340  45.350  1.00  0.00            
ATOM     84  O20 GCD     1      25.070   3.840  42.090  1.00  0.00            
ATOM     85  C25 GCD     1      25.840   2.900  41.410  1.00  0.00            
ATOM     86  H41 GCD     1      26.550   2.340  42.040  1.00  0.00            
ATOM     87  C26 GCD     1      24.980   1.810  40.740  1.00  0.00            
ATOM     88  H42 GCD     1      24.260   2.390  40.160  1.00  0.00            
ATOM     89  O21 GCD     1      24.200   1.150  41.740  1.00  0.00            
ATOM     90  H43 GCD     1      23.730   1.840  42.210  1.00  0.00            
ATOM     91  C27 GCD     1      25.790   0.850  39.880  1.00  0.00            
ATOM     92  H44 GCD     1      26.620   0.450  40.480  1.00  0.00            
ATOM     93  O22 GCD     1      25.070  -0.030  39.000  1.00  0.00            
ATOM     94  H45 GCD     1      25.540  -0.850  38.830  1.00  0.00            
ATOM     95  C28 GCD     1      26.710   1.660  38.920  1.00  0.00            
ATOM     96  H46 GCD     1      27.410   0.970  38.440  1.00  0.00            
ATOM     97  O23 GCD     1      27.550   2.540  39.670  1.00  0.00            
ATOM     98  C29 GCD     1      26.700   3.600  40.330  1.00  0.00            
ATOM     99  H47 GCD     1      26.030   4.150  39.650  1.00  0.00            
ATOM    100  C30 GCD     1      27.620   4.710  40.830  1.00  0.00            
ATOM    101  H48 GCD     1      27.000   5.570  41.140  1.00  0.00            
ATOM    102  H49 GCD     1      28.230   5.140  40.020  1.00  0.00            
ATOM    103  O24 GCD     1      28.440   4.150  41.910  1.00  0.00            
ATOM    104  H50 GCD     1      27.850   3.850  42.610  1.00  0.00            
ATOM    105  O25 GCD     1      25.950   2.420  37.890  1.00  0.00            
ATOM    106  C31 GCD     1      26.220   2.020  36.490  1.00  0.00            
ATOM    107  H51 GCD     1      26.700   1.030  36.540  1.00  0.00            
ATOM    108  C32 GCD     1      24.820   1.910  35.790  1.00  0.00            
ATOM    109  H52 GCD     1      24.250   2.830  35.980  1.00  0.00            
ATOM    110  O26 GCD     1      24.150   0.780  36.240  1.00  0.00            
ATOM    111  H53 GCD     1      24.410   0.670  37.160  1.00  0.00            
ATOM    112  C33 GCD     1      25.060   1.770  34.320  1.00  0.00            
ATOM    113  H54 GCD     1      25.460   0.760  34.210  1.00  0.00            
ATOM    114  O27 GCD     1      23.810   1.980  33.610  1.00  0.00            
ATOM    115  H55 GCD     1      23.270   1.190  33.690  1.00  0.00            
ATOM    116  C34 GCD     1      26.120   2.680  33.760  1.00  0.00            
ATOM    117  H56 GCD     1      26.230   2.370  32.720  1.00  0.00            
ATOM    118  O28 GCD     1      27.300   2.540  34.460  1.00  0.00            
ATOM    119  C35 GCD     1      27.190   2.950  35.760  1.00  0.00            
ATOM    120  H57 GCD     1      26.760   3.960  35.870  1.00  0.00            
ATOM    121  C36 GCD     1      28.600   3.010  36.310  1.00  0.00            
ATOM    122  H58 GCD     1      28.550   3.420  37.330  1.00  0.00            
ATOM    123  H59 GCD     1      29.280   3.660  35.760  1.00  0.00            
ATOM    124  O29 GCD     1      29.220   1.740  36.320  1.00  0.00            
ATOM    125  H60 GCD     1      29.430   1.660  35.390  1.00  0.00            
ATOM    126  O30 GCD     1      25.670   4.030  33.690  1.00  0.00            
ATOM    127  C37 GCD     1      25.910   4.780  32.470  1.00  0.00            
ATOM    128  H61 GCD     1      26.590   4.190  31.840  1.00  0.00            
ATOM    129  C38 GCD     1      24.600   4.920  31.700  1.00  0.00            
ATOM    130  H62 GCD     1      23.900   5.490  32.320  1.00  0.00            
ATOM    131  O31 GCD     1      24.000   3.670  31.370  1.00  0.00            
ATOM    132  H63 GCD     1      23.850   3.230  32.210  1.00  0.00            
ATOM    133  C39 GCD     1      24.970   5.720  30.460  1.00  0.00            
ATOM    134  H64 GCD     1      25.650   5.040  29.920  1.00  0.00            
ATOM    135  O32 GCD     1      23.870   5.990  29.590  1.00  0.00            
ATOM    136  H65 GCD     1      23.390   5.230  29.240  1.00  0.00            
ATOM    137  C40 GCD     1      25.700   7.040  30.870  1.00  0.00            
ATOM    138  H66 GCD     1      26.110   7.510  29.980  1.00  0.00            
ATOM    139  O33 GCD     1      26.790   6.760  31.700  1.00  0.00            
ATOM    140  C41 GCD     1      26.460   6.130  32.900  1.00  0.00            
ATOM    141  H67 GCD     1      25.700   6.670  33.490  1.00  0.00            
ATOM    142  C42 GCD     1      27.710   6.110  33.690  1.00  0.00            
ATOM    143  H68 GCD     1      28.540   5.780  33.060  1.00  0.00            
ATOM    144  H69 GCD     1      27.620   5.370  34.500  1.00  0.00            
ATOM    145  O34 GCD     1      28.050   7.410  34.180  1.00  0.00            
ATOM    146  H70 GCD     1      28.200   7.900  33.370  1.00  0.00            
ATOM    147  O35 GCD     1      24.720   7.850  31.540  1.00  0.00            
ATOM    148  C43 GCD     1      24.520   9.190  31.050  1.00  0.00            
ATOM    149  H71 GCD     1      25.020   9.240  30.070  1.00  0.00            
ATOM    150  C44 GCD     1      23.050   9.300  30.840  1.00  0.00            
ATOM    151  H72 GCD     1      22.610   8.970  31.790  1.00  0.00            
ATOM    152  O36 GCD     1      22.620   8.470  29.800  1.00  0.00            
ATOM    153  H73 GCD     1      23.240   7.730  29.830  1.00  0.00            
ATOM    154  C45 GCD     1      22.610  10.740  30.600  1.00  0.00            
ATOM    155  H74 GCD     1      22.940  11.000  29.590  1.00  0.00            
ATOM    156  O37 GCD     1      21.200  10.860  30.580  1.00  0.00            
ATOM    157  H75 GCD     1      20.970  11.290  29.750  1.00  0.00            
ATOM    158  C46 GCD     1      23.190  11.760  31.590  1.00  0.00            
ATOM    159  H76 GCD     1      23.040  12.810  31.340  1.00  0.00            
ATOM    160  O38 GCD     1      22.650  11.510  32.830  1.00  0.00            
ATOM    161  O39 GCD     1      24.620  11.550  31.520  1.00  0.00            
ATOM    162  C47 GCD     1      25.000  10.260  32.010  1.00  0.00            
ATOM    163  H77 GCD     1      24.510  10.060  32.970  1.00  0.00            
ATOM    164  C48 GCD     1      26.510  10.180  32.230  1.00  0.00            
ATOM    165  H78 GCD     1      26.680   9.240  32.780  1.00  0.00            
ATOM    166  H79 GCD     1      26.820  10.980  32.920  1.00  0.00            
ATOM    167  O40 GCD     1      27.260  10.200  31.020  1.00  0.00            
ATOM    168  H80 GCD     1      27.070  11.040  30.580  1.00  0.00            
ATOM    169  C1  DU7     2      20.880   3.970  33.620  1.00  0.00            
ATOM    170  N1  DU7     2      20.880   5.490  33.720  1.00  0.00            
ATOM    171  C2  DU7     2      19.610   6.020  33.320  1.00  0.00            
ATOM    172  C3  DU7     2      21.890   6.260  34.300  1.00  0.00            
ATOM    173  C4  DU7     2      22.810   5.700  35.240  1.00  0.00            
ATOM    174  C5  DU7     2      23.670   6.560  35.900  1.00  0.00            
ATOM    175  C6  DU7     2      23.600   7.960  35.740  1.00  0.00            
ATOM    176  N2  DU7     2      24.580   8.810  36.310  1.00  0.00            
ATOM    177  N3  DU7     2      25.510   9.260  35.510  1.00  0.00            
ATOM    178  C7  DU7     2      26.540  10.060  36.030  1.00  0.00            
ATOM    179  C8  DU7     2      27.470   9.500  36.900  1.00  0.00            
ATOM    180  C9  DU7     2      28.540  10.260  37.460  1.00  0.00            
ATOM    181  C10 DU7     2      28.660  11.630  37.120  1.00  0.00            
ATOM    182  S1  DU7     2      30.050  12.550  37.740  1.00  0.00            
ATOM    183  O1  DU7     2      29.930  12.370  39.150  1.00  0.00
[truncated: 2,009,467 more chars]
