# Supplementary material for: Achieving Chemical Accuracy in Cyclodextrin Host–Guest Binding via Integrative Atomistic Modelling
Source: Adv Sci (Weinh). 2025 Dec 14;13(10):e19782. doi: 10.1002/advs.202519782 (PMC12915143; doi:10.1002/advs.202519782)
Supplement: Supplementary file 1 — Supporting Information [file ADVS-13-e19782-s003.zip › all_poses/GCD.DX5.pdb]

MODEL        1
ATOM      1  H1  GCD     1      31.460  20.220  10.020  1.00  0.00            
ATOM      2  O1  GCD     1      30.620  19.750   9.950  1.00  0.00            
ATOM      3  C1  GCD     1      30.000  20.680   9.030  1.00  0.00            
ATOM      4  H2  GCD     1      30.770  21.110   8.370  1.00  0.00            
ATOM      5  H3  GCD     1      29.180  20.230   8.460  1.00  0.00            
ATOM      6  C2  GCD     1      29.410  21.890   9.730  1.00  0.00            
ATOM      7  H4  GCD     1      28.870  21.490  10.600  1.00  0.00            
ATOM      8  C3  GCD     1      28.480  22.890   8.940  1.00  0.00            
ATOM      9  H5  GCD     1      29.040  23.180   8.040  1.00  0.00            
ATOM     10  C4  GCD     1      28.120  24.140   9.800  1.00  0.00            
ATOM     11  H6  GCD     1      27.480  23.750  10.600  1.00  0.00            
ATOM     12  O2  GCD     1      27.390  25.140   9.080  1.00  0.00            
ATOM     13  H7  GCD     1      27.900  25.640   8.420  1.00  0.00            
ATOM     14  C5  GCD     1      29.360  24.720  10.430  1.00  0.00            
ATOM     15  H8  GCD     1      30.000  25.020   9.590  1.00  0.00            
ATOM     16  O3  GCD     1      29.050  25.780  11.310  1.00  0.00            
ATOM     17  H9  GCD     1      28.760  26.560  10.830  1.00  0.00            
ATOM     18  C6  GCD     1      30.160  23.720  11.080  1.00  0.00            
ATOM     19  O4  GCD     1      30.530  22.660  10.170  1.00  0.00            
ATOM     20  H10 GCD     1      31.130  24.120  11.410  1.00  0.00            
ATOM     21  O5  GCD     1      29.460  23.150  12.170  1.00  0.00            
ATOM     22  C7  GCD     1      29.840  23.640  13.470  1.00  0.00            
ATOM     23  H11 GCD     1      30.350  24.600  13.310  1.00  0.00            
ATOM     24  C8  GCD     1      28.620  23.870  14.280  1.00  0.00            
ATOM     25  H12 GCD     1      28.140  22.890  14.380  1.00  0.00            
ATOM     26  O6  GCD     1      27.790  24.870  13.640  1.00  0.00            
ATOM     27  H13 GCD     1      28.240  25.160  12.840  1.00  0.00            
ATOM     28  C9  GCD     1      28.940  24.310  15.680  1.00  0.00            
ATOM     29  H14 GCD     1      29.440  25.270  15.480  1.00  0.00            
ATOM     30  O7  GCD     1      27.830  24.510  16.640  1.00  0.00            
ATOM     31  H15 GCD     1      27.090  24.870  16.140  1.00  0.00            
ATOM     32  C10 GCD     1      29.930  23.250  16.360  1.00  0.00            
ATOM     33  H16 GCD     1      30.290  23.610  17.330  1.00  0.00            
ATOM     34  O8  GCD     1      31.120  23.010  15.530  1.00  0.00            
ATOM     35  C11 GCD     1      30.780  22.580  14.170  1.00  0.00            
ATOM     36  H17 GCD     1      30.350  21.580  14.110  1.00  0.00            
ATOM     37  C12 GCD     1      32.100  22.490  13.420  1.00  0.00            
ATOM     38  H18 GCD     1      32.070  22.090  12.400  1.00  0.00            
ATOM     39  H19 GCD     1      32.750  21.770  13.930  1.00  0.00            
ATOM     40  O9  GCD     1      32.800  23.780  13.360  1.00  0.00            
ATOM     41  H20 GCD     1      33.150  24.030  14.220  1.00  0.00            
ATOM     42  O10 GCD     1      29.250  22.010  16.480  1.00  0.00            
ATOM     43  C13 GCD     1      29.500  21.350  17.710  1.00  0.00            
ATOM     44  H21 GCD     1      30.240  21.920  18.280  1.00  0.00            
ATOM     45  C14 GCD     1      28.140  21.200  18.400  1.00  0.00            
ATOM     46  H22 GCD     1      27.480  20.680  17.690  1.00  0.00            
ATOM     47  O11 GCD     1      27.680  22.440  18.790  1.00  0.00            
ATOM     48  H23 GCD     1      27.850  23.090  18.100  1.00  0.00            
ATOM     49  C15 GCD     1      28.220  20.280  19.620  1.00  0.00            
ATOM     50  H24 GCD     1      28.840  20.710  20.420  1.00  0.00            
ATOM     51  O12 GCD     1      26.890  20.020  20.170  1.00  0.00            
ATOM     52  H25 GCD     1      26.440  20.850  20.360  1.00  0.00            
ATOM     53  C16 GCD     1      28.930  18.970  19.300  1.00  0.00            
ATOM     54  H26 GCD     1      29.070  18.340  20.180  1.00  0.00            
ATOM     55  O13 GCD     1      30.180  19.340  18.740  1.00  0.00            
ATOM     56  C17 GCD     1      30.080  19.970  17.450  1.00  0.00            
ATOM     57  H27 GCD     1      29.390  19.430  16.800  1.00  0.00            
ATOM     58  C18 GCD     1      31.410  20.060  16.790  1.00  0.00            
ATOM     59  H28 GCD     1      32.040  20.690  17.420  1.00  0.00            
ATOM     60  H29 GCD     1      31.220  20.540  15.820  1.00  0.00            
ATOM     61  O14 GCD     1      32.110  18.840  16.730  1.00  0.00            
ATOM     62  H30 GCD     1      32.120  18.450  17.610  1.00  0.00            
ATOM     63  O15 GCD     1      28.210  18.190  18.480  1.00  0.00            
ATOM     64  C19 GCD     1      27.960  16.810  18.760  1.00  0.00            
ATOM     65  H31 GCD     1      28.620  16.390  19.530  1.00  0.00            
ATOM     66  C20 GCD     1      26.500  16.600  19.240  1.00  0.00            
ATOM     67  H32 GCD     1      25.800  16.940  18.470  1.00  0.00            
ATOM     68  O16 GCD     1      26.160  17.370  20.390  1.00  0.00            
ATOM     69  H33 GCD     1      26.510  18.250  20.210  1.00  0.00            
ATOM     70  C21 GCD     1      26.250  15.080  19.460  1.00  0.00            
ATOM     71  H34 GCD     1      26.710  14.720  20.390  1.00  0.00            
ATOM     72  O17 GCD     1      24.820  14.970  19.660  1.00  0.00            
ATOM     73  H35 GCD     1      24.690  15.610  20.370  1.00  0.00            
ATOM     74  C22 GCD     1      26.670  14.320  18.200  1.00  0.00            
ATOM     75  H36 GCD     1      26.660  13.240  18.380  1.00  0.00            
ATOM     76  O18 GCD     1      28.010  14.660  17.810  1.00  0.00            
ATOM     77  C23 GCD     1      28.310  16.060  17.520  1.00  0.00            
ATOM     78  H37 GCD     1      27.670  16.510  16.760  1.00  0.00            
ATOM     79  C24 GCD     1      29.750  16.040  17.060  1.00  0.00            
ATOM     80  H38 GCD     1      29.960  17.000  16.570  1.00  0.00            
ATOM     81  H39 GCD     1      29.930  15.200  16.380  1.00  0.00            
ATOM     82  O19 GCD     1      30.690  15.930  18.150  1.00  0.00            
ATOM     83  H40 GCD     1      30.920  14.990  18.120  1.00  0.00            
ATOM     84  O20 GCD     1      25.900  14.530  17.020  1.00  0.00            
ATOM     85  C25 GCD     1      25.090  13.420  16.580  1.00  0.00            
ATOM     86  H41 GCD     1      24.960  12.640  17.340  1.00  0.00            
ATOM     87  C26 GCD     1      23.670  13.960  16.250  1.00  0.00            
ATOM     88  H42 GCD     1      23.780  14.760  15.510  1.00  0.00            
ATOM     89  O21 GCD     1      23.010  14.510  17.390  1.00  0.00            
ATOM     90  H43 GCD     1      23.690  14.990  17.870  1.00  0.00            
ATOM     91  C27 GCD     1      22.810  12.920  15.590  1.00  0.00            
ATOM     92  H44 GCD     1      22.630  12.160  16.360  1.00  0.00            
ATOM     93  O22 GCD     1      21.590  13.510  15.120  1.00  0.00            
ATOM     94  H45 GCD     1      20.940  13.420  15.830  1.00  0.00            
ATOM     95  C28 GCD     1      23.590  12.400  14.370  1.00  0.00            
ATOM     96  H46 GCD     1      23.020  11.580  13.920  1.00  0.00            
ATOM     97  O23 GCD     1      24.740  11.800  14.850  1.00  0.00            
ATOM     98  C29 GCD     1      25.660  12.790  15.310  1.00  0.00            
ATOM     99  H47 GCD     1      25.830  13.570  14.550  1.00  0.00            
ATOM    100  C30 GCD     1      26.980  12.120  15.640  1.00  0.00            
ATOM    101  H48 GCD     1      26.890  11.210  16.260  1.00  0.00            
ATOM    102  H49 GCD     1      27.540  12.920  16.130  1.00  0.00            
ATOM    103  O24 GCD     1      27.620  11.740  14.460  1.00  0.00            
ATOM    104  H50 GCD     1      27.050  11.160  13.940  1.00  0.00            
ATOM    105  O25 GCD     1      23.800  13.330  13.360  1.00  0.00            
ATOM    106  C31 GCD     1      23.510  12.820  12.020  1.00  0.00            
ATOM    107  H51 GCD     1      23.370  11.730  11.990  1.00  0.00            
ATOM    108  C32 GCD     1      22.270  13.500  11.500  1.00  0.00            
ATOM    109  H52 GCD     1      22.230  14.590  11.570  1.00  0.00            
ATOM    110  O26 GCD     1      21.130  13.140  12.240  1.00  0.00            
ATOM    111  H53 GCD     1      21.340  13.170  13.180  1.00  0.00            
ATOM    112  C33 GCD     1      22.140  13.080  10.050  1.00  0.00            
ATOM    113  H54 GCD     1      22.010  11.990  10.000  1.00  0.00            
ATOM    114  O27 GCD     1      21.040  13.610   9.360  1.00  0.00            
ATOM    115  H55 GCD     1      21.150  13.180   8.500  1.00  0.00            
ATOM    116  C34 GCD     1      23.320  13.490   9.260  1.00  0.00            
ATOM    117  H56 GCD     1      23.190  13.160   8.230  1.00  0.00            
ATOM    118  O28 GCD     1      24.380  12.760   9.730  1.00  0.00            
ATOM    119  C35 GCD     1      24.770  12.980  11.120  1.00  0.00            
ATOM    120  H57 GCD     1      25.260  13.950  11.270  1.00  0.00            
ATOM    121  C36 GCD     1      25.670  11.840  11.430  1.00  0.00            
ATOM    122  H58 GCD     1      25.180  10.870  11.320  1.00  0.00            
ATOM    123  H59 GCD     1      25.900  11.880  12.500  1.00  0.00            
ATOM    124  O29 GCD     1      26.890  11.910  10.680  1.00  0.00            
ATOM    125  H60 GCD     1      26.960  11.030  10.300  1.00  0.00            
ATOM    126  O30 GCD     1      23.470  14.880   9.380  1.00  0.00            
ATOM    127  C37 GCD     1      23.160  15.710   8.190  1.00  0.00            
ATOM    128  H61 GCD     1      22.500  15.130   7.530  1.00  0.00            
ATOM    129  C38 GCD     1      22.470  16.930   8.730  1.00  0.00            
ATOM    130  H62 GCD     1      23.150  17.300   9.510  1.00  0.00            
ATOM    131  O31 GCD     1      21.200  16.450   9.380  1.00  0.00            
ATOM    132  H63 GCD     1      21.330  15.540   9.650  1.00  0.00            
ATOM    133  C39 GCD     1      22.280  17.990   7.670  1.00  0.00            
ATOM    134  H64 GCD     1      21.500  17.570   7.030  1.00  0.00            
ATOM    135  O32 GCD     1      21.840  19.190   8.160  1.00  0.00            
ATOM    136  H65 GCD     1      22.590  19.780   8.240  1.00  0.00            
ATOM    137  C40 GCD     1      23.590  18.170   6.880  1.00  0.00            
ATOM    138  H66 GCD     1      23.310  18.760   6.010  1.00  0.00            
ATOM    139  O33 GCD     1      24.050  16.960   6.430  1.00  0.00            
ATOM    140  C41 GCD     1      24.460  16.090   7.530  1.00  0.00            
ATOM    141  H67 GCD     1      25.030  16.490   8.380  1.00  0.00            
ATOM    142  C42 GCD     1      25.270  14.900   6.990  1.00  0.00            
ATOM    143  H68 GCD     1      25.650  14.370   7.870  1.00  0.00            
ATOM    144  H69 GCD     1      26.160  15.280   6.470  1.00  0.00            
ATOM    145  O34 GCD     1      24.460  14.100   6.140  1.00  0.00            
ATOM    146  H70 GCD     1      24.620  14.430   5.250  1.00  0.00            
ATOM    147  O35 GCD     1      24.620  18.810   7.640  1.00  0.00            
ATOM    148  C43 GCD     1      25.250  19.860   6.940  1.00  0.00            
ATOM    149  H71 GCD     1      25.200  19.670   5.860  1.00  0.00            
ATOM    150  C44 GCD     1      24.590  21.280   7.340  1.00  0.00            
ATOM    151  H72 GCD     1      24.520  21.300   8.430  1.00  0.00            
ATOM    152  O36 GCD     1      23.340  21.480   6.750  1.00  0.00            
ATOM    153  H73 GCD     1      23.170  22.430   6.760  1.00  0.00            
ATOM    154  C45 GCD     1      25.560  22.400   6.820  1.00  0.00            
ATOM    155  H74 GCD     1      25.630  22.290   5.730  1.00  0.00            
ATOM    156  O37 GCD     1      25.200  23.680   7.190  1.00  0.00            
ATOM    157  H75 GCD     1      25.820  23.910   7.890  1.00  0.00            
ATOM    158  C46 GCD     1      27.050  22.080   7.210  1.00  0.00            
ATOM    159  H76 GCD     1      27.790  22.730   6.740  1.00  0.00            
ATOM    160  O38 GCD     1      27.240  22.240   8.600  1.00  0.00            
ATOM    161  O39 GCD     1      27.460  20.830   6.810  1.00  0.00            
ATOM    162  C47 GCD     1      26.700  19.730   7.310  1.00  0.00            
ATOM    163  H77 GCD     1      26.790  19.640   8.400  1.00  0.00            
ATOM    164  C48 GCD     1      27.340  18.420   6.700  1.00  0.00            
ATOM    165  H78 GCD     1      27.070  18.340   5.640  1.00  0.00            
ATOM    166  H79 GCD     1      27.010  17.500   7.210  1.00  0.00            
ATOM    167  O40 GCD     1      28.730  18.390   6.860  1.00  0.00            
ATOM    168  H80 GCD     1      29.080  19.180   6.430  1.00  0.00            
ATOM    169  C1  DX5     2      24.150  19.560  17.790  1.00  0.00            
ATOM    170  N1  DX5     2      23.590  18.760  16.720  1.00  0.00            
ATOM    171  C2  DX5     2      22.480  17.870  17.100  1.00  0.00            
ATOM    172  C3  DX5     2      24.650  18.060  16.040  1.00  0.00            
ATOM    173  C4  DX5     2      24.410  17.710  14.550  1.00  0.00            
ATOM    174  C5  DX5     2      24.250  19.060  13.770  1.00  0.00            
ATOM    175  N2  DX5     2      24.090  18.860  12.230  1.00  0.00            
ATOM    176  C6  DX5     2      25.260  18.330  11.560  1.00  0.00            
ATOM    177  C7  DX5     2      25.340  16.970  11.140  1.00  0.00            
ATOM    178  C8  DX5     2      26.460  16.540  10.460  1.00  0.00            
ATOM    179  C9  DX5     2      27.630  17.360  10.350  1.00  0.00            
ATOM    180  C10 DX5     2      27.520  18.710  10.790  1.00  0.00            
ATOM    181  C11 DX5     2      26.350  19.190  11.380  1.00  0.00            
ATOM    182  S1  DX5     2      26.290  20.920  11.740  1.00  0.00            
ATOM    183  C12 DX5     2      24.530  21.130  11.370  1.00  0.00            
ATOM    184  C13 DX5     2      24.040  22.330  10.860  1.00  0.00            
ATOM    185  C14 DX5     2      22.700  22.420  10.480  1.00  0.00            
ATOM    186  C15 DX5     2      21.800  21.390  10.680  1.00  0.00            
ATOM    187  Cl1 DX5     2      20.090  21.670  10.330  1.00  0.00            
ATOM    188  C16 DX5     2      22.270  20.300  11.400  1.00  0.00            
ATOM    189  C17 DX5     2      23.610  20.130  11.680  1.00  0.00            
ATOM    190  H1  DX5     2      24.850  20.340  17.460  1.00  0.00            
ATOM    191  H2  DX5     2      23.390  19.990  18.450  1.00  0.00            
ATOM    192  H3  DX5     2      24.750  18.950  18.460  1.00  0.00            
ATOM    193  H4  DX5     2      21.580  18.400  17.440  1.00  0.00            
ATOM    194  H5  DX5     2      22.160  17.180  16.310  1.00  0.00            
ATOM    195  H6  DX5     2      22.840  17.320  17.970  1.00  0.00            
ATOM    196  H7  DX5     2      24.910  17.090  16.490  1.00  0.00            
ATOM    197  H8  DX5     2      25.600  18.590  16.160  1.00  0.00            
ATOM    198  H9  DX5     2      23.590  16.990  14.440  1.00  0.00            
ATOM    199  H10 DX5     2      25.350  17.210  14.310  1.00  0.00            
ATOM    200  H11 DX5     2      25.100  19.740  13.870  1.00  0.00            
ATOM    201  H12 DX5     2      23.440  19.660  14.190  1.00  0.00            
ATOM    202  H13 DX5     2      23.300  18.230  12.020  1.00  0.00            
ATOM    203  H14 DX5     2      24.450  16.370  11.270  1.00  0.00            
ATOM    204  H15 DX5     2      26.590  15.510  10.130  1.00  0.00            
ATOM    205  H16 DX5     2      28.570  16.920  10.030  1.00  0.00            
ATOM    206  H17 DX5     2      28.420  19.320  10.780  1.00  0.00            
ATOM    207  H18 DX5     2      24.730  23.170  10.760  1.00  0.00            
ATOM    208  H19 DX5     2      22.380  23.410  10.160  1.00  0.00            
ATOM    209  H20 DX5     2      21.580  19.530  11.750  1.00  0.00            
TER
ENDMDL
MODEL        1
ATOM      1  H1  GCD     1      32.050  17.840   7.340  1.00  0.00            
ATOM      2  O1  GCD     1      31.300  17.310   7.640  1.00  0.00            
ATOM      3  C1  GCD     1      30.090  17.950   7.450  1.00  0.00            
ATOM      4  H2  GCD     1      29.960  18.400   6.460  1.00  0.00            
ATOM      5  H3  GCD     1      29.290  17.220   7.590  1.00  0.00            
ATOM      6  C2  GCD     1      30.100  19.020   8.580  1.00  0.00            
ATOM      7  H4  GCD     1      30.150  18.440   9.510  1.00  0.00            
ATOM      8  C3  GCD     1      28.850  19.920   8.640  1.00  0.00            
ATOM      9  H5  GCD     1      28.730  20.300   7.620  1.00  0.00            
ATOM     10  C4  GCD     1      28.970  21.170   9.530  1.00  0.00            
ATOM     11  H6  GCD     1      28.810  20.940  10.600  1.00  0.00            
ATOM     12  O2  GCD     1      27.910  22.090   9.210  1.00  0.00            
ATOM     13  H7  GCD     1      27.060  21.620   9.230  1.00  0.00            
ATOM     14  C5  GCD     1      30.300  21.820   9.280  1.00  0.00            
ATOM     15  H8  GCD     1      30.360  22.340   8.320  1.00  0.00            
ATOM     16  O3  GCD     1      30.460  22.880  10.180  1.00  0.00            
ATOM     17  H9  GCD     1      30.620  22.630  11.100  1.00  0.00            
ATOM     18  C6  GCD     1      31.470  20.860   9.280  1.00  0.00            
ATOM     19  O4  GCD     1      31.160  19.850   8.300  1.00  0.00            
ATOM     20  H10 GCD     1      32.430  21.330   9.040  1.00  0.00            
ATOM     21  O5  GCD     1      31.510  20.190  10.500  1.00  0.00            
ATOM     22  C7  GCD     1      32.230  20.840  11.550  1.00  0.00            
ATOM     23  H11 GCD     1      32.480  21.860  11.210  1.00  0.00            
ATOM     24  C8  GCD     1      31.330  20.870  12.730  1.00  0.00            
ATOM     25  H12 GCD     1      30.960  19.850  12.810  1.00  0.00            
ATOM     26  O6  GCD     1      30.260  21.810  12.550  1.00  0.00            
ATOM     27  H13 GCD     1      29.780  22.030  13.360  1.00  0.00            
ATOM     28  C9  GCD     1      32.060  21.170  14.040  1.00  0.00            
ATOM     29  H14 GCD     1      32.340  22.230  13.970  1.00  0.00            
ATOM     30  O7  GCD     1      31.200  21.120  15.170  1.00  0.00            
ATOM     31  H15 GCD     1      31.240  20.300  15.680  1.00  0.00            
ATOM     32  C10 GCD     1      33.350  20.380  14.280  1.00  0.00            
ATOM     33  H16 GCD     1      33.840  20.860  15.130  1.00  0.00            
ATOM     34  O8  GCD     1      34.170  20.490  13.110  1.00  0.00            
ATOM     35  C11 GCD     1      33.550  20.040  11.820  1.00  0.00            
ATOM     36  H17 GCD     1      33.270  18.990  12.030  1.00  0.00            
ATOM     37  C12 GCD     1      34.540  20.140  10.690  1.00  0.00            
ATOM     38  H18 GCD     1      34.220  19.570   9.810  1.00  0.00            
ATOM     39  H19 GCD     1      35.480  19.820  11.150  1.00  0.00            
ATOM     40  O9  GCD     1      34.790  21.510  10.290  1.00  0.00            
ATOM     41  H20 GCD     1      34.700  21.950  11.140  1.00  0.00            
ATOM     42  O10 GCD     1      33.100  18.980  14.550  1.00  0.00            
ATOM     43  C13 GCD     1      33.960  18.400  15.570  1.00  0.00            
ATOM     44  H21 GCD     1      34.890  18.980  15.680  1.00  0.00            
ATOM     45  C14 GCD     1      33.100  18.230  16.890  1.00  0.00            
ATOM     46  H22 GCD     1      32.170  17.670  16.710  1.00  0.00            
ATOM     47  O11 GCD     1      32.720  19.500  17.430  1.00  0.00            
ATOM     48  H23 GCD     1      33.480  20.030  17.670  1.00  0.00            
ATOM     49  C15 GCD     1      33.870  17.490  17.980  1.00  0.00            
ATOM     50  H24 GCD     1      34.760  18.110  18.190  1.00  0.00            
ATOM     51  O12 GCD     1      33.140  17.270  19.170  1.00  0.00            
ATOM     52  H25 GCD     1      32.420  17.910  19.110  1.00  0.00            
ATOM     53  C16 GCD     1      34.420  16.180  17.400  1.00  0.00            
ATOM     54  H26 GCD     1      35.160  15.710  18.050  1.00  0.00            
ATOM     55  O13 GCD     1      35.080  16.390  16.140  1.00  0.00            
ATOM     56  C17 GCD     1      34.370  17.000  15.070  1.00  0.00            
ATOM     57  H27 GCD     1      33.450  16.450  14.790  1.00  0.00            
ATOM     58  C18 GCD     1      35.290  17.170  13.890  1.00  0.00            
ATOM     59  H28 GCD     1      36.140  17.840  14.060  1.00  0.00            
ATOM     60  H29 GCD     1      34.590  17.490  13.110  1.00  0.00            
ATOM     61  O14 GCD     1      35.900  15.950  13.520  1.00  0.00            
ATOM     62  H30 GCD     1      35.310  15.420  12.970  1.00  0.00            
ATOM     63  O15 GCD     1      33.350  15.260  17.350  1.00  0.00            
ATOM     64  C19 GCD     1      33.350  13.990  17.990  1.00  0.00            
ATOM     65  H31 GCD     1      34.390  13.910  18.340  1.00  0.00            
ATOM     66  C20 GCD     1      32.370  14.040  19.190  1.00  0.00            
ATOM     67  H32 GCD     1      31.410  14.430  18.840  1.00  0.00            
ATOM     68  O16 GCD     1      32.870  14.820  20.310  1.00  0.00            
ATOM     69  H33 GCD     1      33.060  15.660  19.880  1.00  0.00            
ATOM     70  C21 GCD     1      32.020  12.630  19.680  1.00  0.00            
ATOM     71  H34 GCD     1      32.900  12.250  20.220  1.00  0.00            
ATOM     72  O17 GCD     1      30.900  12.650  20.580  1.00  0.00            
ATOM     73  H35 GCD     1      30.900  13.260  21.330  1.00  0.00            
ATOM     74  C22 GCD     1      31.670  11.770  18.490  1.00  0.00            
ATOM     75  H36 GCD     1      31.670  10.730  18.820  1.00  0.00            
ATOM     76  O18 GCD     1      32.740  11.700  17.580  1.00  0.00            
ATOM     77  C23 GCD     1      33.060  12.920  16.970  1.00  0.00            
ATOM     78  H37 GCD     1      32.210  13.230  16.340  1.00  0.00            
ATOM     79  C24 GCD     1      34.160  12.630  15.970  1.00  0.00            
ATOM     80  H38 GCD     1      35.120  12.430  16.470  1.00  0.00            
ATOM     81  H39 GCD     1      34.400  13.510  15.350  1.00  0.00            
ATOM     82  O19 GCD     1      33.860  11.680  14.970  1.00  0.00            
ATOM     83  H40 GCD     1      33.630  10.990  15.600  1.00  0.00            
ATOM     84  O20 GCD     1      30.500  12.090  17.800  1.00  0.00            
ATOM     85  C25 GCD     1      29.410  11.180  17.720  1.00  0.00            
ATOM     86  H41 GCD     1      29.510  10.410  18.500  1.00  0.00            
ATOM     87  C26 GCD     1      28.120  12.030  17.960  1.00  0.00            
ATOM     88  H42 GCD     1      27.990  12.780  17.180  1.00  0.00            
ATOM     89  O21 GCD     1      28.320  12.700  19.160  1.00  0.00            
ATOM     90  H43 GCD     1      29.250  12.970  19.110  1.00  0.00            
ATOM     91  C27 GCD     1      26.920  11.070  17.970  1.00  0.00            
ATOM     92  H44 GCD     1      27.170  10.410  18.810  1.00  0.00            
ATOM     93  O22 GCD     1      25.630  11.660  18.110  1.00  0.00            
ATOM     94  H45 GCD     1      25.220  11.570  17.240  1.00  0.00            
ATOM     95  C28 GCD     1      26.970  10.230  16.590  1.00  0.00            
ATOM     96  H46 GCD     1      26.220   9.450  16.750  1.00  0.00            
ATOM     97  O23 GCD     1      28.190   9.520  16.380  1.00  0.00            
ATOM     98  C29 GCD     1      29.280  10.430  16.380  1.00  0.00            
ATOM     99  H47 GCD     1      29.090  11.180  15.600  1.00  0.00            
ATOM    100  C30 GCD     1      30.600   9.770  15.920  1.00  0.00            
ATOM    101  H48 GCD     1      31.020   9.010  16.590  1.00  0.00            
ATOM    102  H49 GCD     1      31.390  10.530  15.860  1.00  0.00            
ATOM    103  O24 GCD     1      30.520   9.140  14.620  1.00  0.00            
ATOM    104  H50 GCD     1      29.720   8.610  14.700  1.00  0.00            
ATOM    105  O25 GCD     1      26.630  11.140  15.500  1.00  0.00            
ATOM    106  C31 GCD     1      25.700  10.740  14.530  1.00  0.00            
ATOM    107  H51 GCD     1      25.370   9.720  14.760  1.00  0.00            
ATOM    108  C32 GCD     1      24.520  11.690  14.650  1.00  0.00            
ATOM    109  H52 GCD     1      24.860  12.720  14.500  1.00  0.00            
ATOM    110  O26 GCD     1      23.910  11.510  15.950  1.00  0.00            
ATOM    111  H53 GCD     1      23.340  10.730  15.960  1.00  0.00            
ATOM    112  C33 GCD     1      23.470  11.340  13.640  1.00  0.00            
ATOM    113  H54 GCD     1      23.240  10.290  13.850  1.00  0.00            
ATOM    114  O27 GCD     1      22.180  12.000  13.780  1.00  0.00            
ATOM    115  H55 GCD     1      21.730  11.760  14.600  1.00  0.00            
ATOM    116  C34 GCD     1      24.080  11.240  12.230  1.00  0.00            
ATOM    117  H56 GCD     1      23.290  10.850  11.590  1.00  0.00            
ATOM    118  O28 GCD     1      25.270  10.440  12.210  1.00  0.00            
ATOM    119  C35 GCD     1      26.270  10.760  13.100  1.00  0.00            
ATOM    120  H57 GCD     1      26.790  11.700  12.860  1.00  0.00            
ATOM    121  C36 GCD     1      27.310   9.670  13.030  1.00  0.00            
ATOM    122  H58 GCD     1      26.950   8.670  13.300  1.00  0.00            
ATOM    123  H59 GCD     1      28.180   9.890  13.660  1.00  0.00            
ATOM    124  O29 GCD     1      27.890   9.640  11.630  1.00  0.00            
ATOM    125  H60 GCD     1      27.100   9.330  11.160  1.00  0.00            
ATOM    126  O30 GCD     1      24.480  12.550  11.870  1.00  0.00            
ATOM    127  C37 GCD     1      23.660  13.140  10.860  1.00  0.00            
ATOM    128  H61 GCD     1      22.840  12.430  10.670  1.00  0.00            
ATOM    129  C38 GCD     1      23.200  14.510  11.390  1.00  0.00            
ATOM    130  H62 GCD     1      24.030  15.100  11.800  1.00  0.00            
ATOM    131  O31 GCD     1      22.220  14.300  12.410  1.00  0.00            
ATOM    132  H63 GCD     1      22.260  13.380  12.690  1.00  0.00            
ATOM    133  C39 GCD     1      22.570  15.270  10.320  1.00  0.00            
ATOM    134  H64 GCD     1      21.640  14.760  10.040  1.00  0.00            
ATOM    135  O32 GCD     1      22.160  16.640  10.720  1.00  0.00            
ATOM    136  H65 GCD     1      21.380  16.520  11.280  1.00  0.00            
ATOM    137  C40 GCD     1      23.490  15.350   9.090  1.00  0.00            
ATOM    138  H66 GCD     1      22.950  15.810   8.260  1.00  0.00            
ATOM    139  O33 GCD     1      23.900  14.090   8.670  1.00  0.00            
ATOM    140  C41 GCD     1      24.550  13.280   9.640  1.00  0.00            
ATOM    141  H67 GCD     1      25.440  13.820   9.970  1.00  0.00            
ATOM    142  C42 GCD     1      25.040  12.050   8.940  1.00  0.00            
ATOM    143  H68 GCD     1      25.310  11.400   9.780  1.00  0.00            
ATOM    144  H69 GCD     1      25.840  12.310   8.230  1.00  0.00            
ATOM    145  O34 GCD     1      24.000  11.470   8.090  1.00  0.00            
ATOM    146  H70 GCD     1      23.590  12.160   7.570  1.00  0.00            
ATOM    147  O35 GCD     1      24.550  16.200   9.560  1.00  0.00            
ATOM    148  C43 GCD     1      25.000  17.220   8.690  1.00  0.00            
ATOM    149  H71 GCD     1      24.260  17.280   7.870  1.00  0.00            
ATOM    150  C44 GCD     1      24.980  18.580   9.420  1.00  0.00            
ATOM    151  H72 GCD     1      25.680  18.500  10.260  1.00  0.00            
ATOM    152  O36 GCD     1      23.660  18.820  10.010  1.00  0.00            
ATOM    153  H73 GCD     1      23.330  17.960  10.290  1.00  0.00            
ATOM    154  C45 GCD     1      25.400  19.600   8.400  1.00  0.00            
ATOM    155  H74 GCD     1      24.640  19.590   7.600  1.00  0.00            
ATOM    156  O37 GCD     1      25.400  20.920   8.980  1.00  0.00            
ATOM    157  H75 GCD     1      24.600  21.010   9.510  1.00  0.00            
ATOM    158  C46 GCD     1      26.810  19.200   7.910  1.00  0.00            
ATOM    159  H76 GCD     1      27.070  19.890   7.090  1.00  0.00            
ATOM    160  O38 GCD     1      27.720  19.170   8.940  1.00  0.00            
ATOM    161  O39 GCD     1      26.760  17.970   7.340  1.00  0.00            
ATOM    162  C47 GCD     1      26.350  16.860   8.140  1.00  0.00            
ATOM    163  H77 GCD     1      27.040  16.800   8.980  1.00  0.00            
ATOM    164  C48 GCD     1      26.330  15.610   7.230  1.00  0.00            
ATOM    165  H78 GCD     1      25.410  15.620   6.630  1.00  0.00            
ATOM    166  H79 GCD     1      26.200  14.730   7.880  1.00  0.00            
ATOM    167  O40 GCD     1      27.560  15.380   6.490  1.00  0.00            
ATOM    168  H80 GCD     1      27.690  16.090   5.850  1.00  0.00            
ATOM    169  C1  DX5     2      29.970  15.380  16.750  1.00  0.00            
ATOM    170  N1  DX5     2      29.010  16.190  17.490  1.00  0.00            
ATOM    171  C2  DX5     2      29.500  16.610  18.830  1.00  0.00            
ATOM    172  C3  DX5     2      27.600  15.760  17.310  1.00  0.00            
ATOM    173  C4  DX5     2      27.090  15.490  15.900  1.00  0.00            
ATOM    174  C5  DX5     2      27.270  16.690  15.010  1.00  0.00            
ATOM    175  N2  DX5     2      26.520  16.780  13.720  1.00  0.00            
ATOM    176  C6  DX5     2      27.240  16.030  12.640  1.00  0.00            
ATOM    177  C7  DX5     2      27.000  14.660  12.470  1.00  0.00            
ATOM    178  C8  DX5     2      27.740  13.960  11.550  1.00  0.00            
ATOM    179  C9  DX5     2      28.660  14.680  10.750  1.00  0.00            
ATOM    180  C10 DX5     2      28.820  16.100  10.820  1.00  0.00            
ATOM    181  C11 DX5     2      28.130  16.820  11.800  1.00  0.00            
ATOM    182  S1  DX5     2      28.450  18.550  12.130  1.00  0.00            
ATOM    183  C12 DX5     2      26.860  19.040  12.560  1.00  0.00            
ATOM    184  C13 DX5     2      26.430  20.350  12.290  1.00  0.00            
ATOM    185  C14 DX5     2      25.080  20.660  12.420  1.00  0.00            
ATOM    186  C15 DX5     2      24.220  19.780  13.030  1.00  0.00            
ATOM    187  Cl1 DX5     2      22.480  20.140  13.130  1.00  0.00            
ATOM    188  C16 DX5     2      24.690  18.480  13.440  1.00  0.00            
ATOM    189  C17 DX5     2      26.020  18.110  13.230  1.00  0.00            
ATOM    190  H1  DX5     2      29.790  15.270  15.680  1.00  0.00            
ATOM    191  H2  DX5     2      31.030  15.670  16.840  1.00  0.00            
ATOM    192  H3  DX5     2      30.020  14.340  17.100  1.00  0.00            
ATOM    193  H4  DX5     2      30.230  17.420  18.720  1.00  0.00            
ATOM    194  H5  DX5     2      28.690  17.050  19.420  1.00  0.00            
ATOM    195  H6  DX5     2      29.850  15.750  19.420  1.00  0.00            
ATOM    196  H7  DX5     2      26.950  16.460  17.850  1.00  0.00            
ATOM    197  H8  DX5     2      27.460  14.820  17.870  1.00  0.00            
ATOM    198  H9  DX5     2      26.050  15.170  15.970  1.00  0.00            
ATOM    199  H10 DX5     2      27.620  14.610  15.510  1.00  0.00            
ATOM    200  H11 DX5     2      28.280  16.890  14.640  1.00  0.00            
ATOM    201  H12 DX5     2      26.870  17.540  15.560  1.00  0.00            
ATOM    202  H13 DX5     2      25.630  16.270  13.780  1.00  0.00            
ATOM    203  H14 DX5     2      26.200  14.190  13.030  1.00  0.00            
ATOM    204  H15 DX5     2      27.730  12.880  11.460  1.00  0.00            
ATOM    205  H16 DX5     2      29.220  14.160   9.980  1.00  0.00            
ATOM    206  H17 DX5     2      29.650  16.530  10.260  1.00  0.00            
ATOM    207  H18 DX5     2      27.120  21.030  11.790  1.00  0.00            
ATOM    208  H19 DX5     2      24.690  21.620  12.090  1.00  0.00            
ATOM    209  H20 DX5     2      23.950  17.760  13.790  1.00  0.00            
TER
ENDMDL
MODEL        1
ATOM      1  H1  GCD     1      32.420  21.600  14.180  1.00  0.00            
ATOM      2  O1  GCD     1      31.650  22.120  14.450  1.00  0.00            
ATOM      3  C1  GCD     1      30.900  22.760  13.340  1.00  0.00            
ATOM      4  H2  GCD     1      31.540  23.480  12.820  1.00  0.00            
ATOM      5  H3  GCD     1      30.670  21.920  12.680  1.00  0.00            
ATOM      6  C2  GCD     1      29.610  23.330  13.700  1.00  0.00            
ATOM      7  H4  GCD     1      28.980  22.590  14.200  1.00  0.00            
ATOM      8  C3  GCD     1      28.730  23.910  12.600  1.00  0.00            
ATOM      9  H5  GCD     1      29.280  24.640  12.000  1.00  0.00            
ATOM     10  C4  GCD     1      27.500  24.540  13.300  1.00  0.00            
ATOM     11  H6  GCD     1      27.070  23.710  13.880  1.00  0.00            
ATOM     12  O2  GCD     1      26.580  25.030  12.320  1.00  0.00            
ATOM     13  H7  GCD     1      26.740  24.730  11.420  1.00  0.00            
ATOM     14  C5  GCD     1      27.780  25.580  14.330  1.00  0.00            
ATOM     15  H8  GCD     1      28.110  26.560  13.960  1.00  0.00            
ATOM     16  O3  GCD     1      26.550  25.950  15.120  1.00  0.00            
ATOM     17  H9  GCD     1      26.030  25.170  15.320  1.00  0.00            
ATOM     18  C6  GCD     1      28.820  25.000  15.290  1.00  0.00            
ATOM     19  O4  GCD     1      29.920  24.480  14.520  1.00  0.00            
ATOM     20  H10 GCD     1      29.210  25.740  15.990  1.00  0.00            
ATOM     21  O5  GCD     1      28.410  23.890  16.100  1.00  0.00            
ATOM     22  C7  GCD     1      27.450  24.080  17.190  1.00  0.00            
ATOM     23  H11 GCD     1      27.100  25.120  17.180  1.00  0.00            
ATOM     24  C8  GCD     1      26.310  23.140  17.020  1.00  0.00            
ATOM     25  H12 GCD     1      26.640  22.110  16.850  1.00  0.00            
ATOM     26  O6  GCD     1      25.410  23.500  15.880  1.00  0.00            
ATOM     27  H13 GCD     1      24.690  22.870  15.910  1.00  0.00            
ATOM     28  C9  GCD     1      25.420  23.030  18.240  1.00  0.00            
ATOM     29  H14 GCD     1      24.930  24.010  18.320  1.00  0.00            
ATOM     30  O7  GCD     1      24.370  22.030  18.250  1.00  0.00            
ATOM     31  H15 GCD     1      23.790  22.120  17.480  1.00  0.00            
ATOM     32  C10 GCD     1      26.300  22.710  19.430  1.00  0.00            
ATOM     33  H16 GCD     1      25.630  22.780  20.290  1.00  0.00            
ATOM     34  O8  GCD     1      27.320  23.630  19.600  1.00  0.00            
ATOM     35  C11 GCD     1      28.200  23.810  18.490  1.00  0.00            
ATOM     36  H17 GCD     1      28.750  22.890  18.250  1.00  0.00            
ATOM     37  C12 GCD     1      29.200  24.930  18.840  1.00  0.00            
ATOM     38  H18 GCD     1      29.870  25.170  18.000  1.00  0.00            
ATOM     39  H19 GCD     1      29.890  24.530  19.590  1.00  0.00            
ATOM     40  O9  GCD     1      28.580  26.130  19.360  1.00  0.00            
ATOM     41  H20 GCD     1      29.320  26.700  19.570  1.00  0.00            
ATOM     42  O10 GCD     1      26.830  21.390  19.200  1.00  0.00            
ATOM     43  C13 GCD     1      26.880  20.680  20.430  1.00  0.00            
ATOM     44  H21 GCD     1      26.900  21.370  21.280  1.00  0.00            
ATOM     45  C14 GCD     1      25.810  19.650  20.470  1.00  0.00            
ATOM     46  H22 GCD     1      25.860  19.010  19.580  1.00  0.00            
ATOM     47  O11 GCD     1      24.510  20.290  20.470  1.00  0.00            
ATOM     48  H23 GCD     1      24.470  20.820  19.660  1.00  0.00            
ATOM     49  C15 GCD     1      25.870  18.700  21.610  1.00  0.00            
ATOM     50  H24 GCD     1      25.700  19.350  22.480  1.00  0.00            
ATOM     51  O12 GCD     1      24.830  17.720  21.610  1.00  0.00            
ATOM     52  H25 GCD     1      24.040  18.250  21.450  1.00  0.00            
ATOM     53  C16 GCD     1      27.240  18.020  21.580  1.00  0.00            
ATOM     54  H26 GCD     1      27.310  17.490  22.530  1.00  0.00            
ATOM     55  O13 GCD     1      28.240  19.050  21.590  1.00  0.00            
ATOM     56  C17 GCD     1      28.190  19.840  20.410  1.00  0.00            
ATOM     57  H27 GCD     1      28.230  19.140  19.560  1.00  0.00            
ATOM     58  C18 GCD     1      29.460  20.620  20.190  1.00  0.00            
ATOM     59  H28 GCD     1      29.590  21.430  20.910  1.00  0.00            
ATOM     60  H29 GCD     1      29.580  21.090  19.200  1.00  0.00            
ATOM     61  O14 GCD     1      30.640  19.760  20.280  1.00  0.00            
ATOM     62  H30 GCD     1      30.560  19.480  21.200  1.00  0.00            
ATOM     63  O15 GCD     1      27.440  17.170  20.440  1.00  0.00            
ATOM     64  C19 GCD     1      27.760  15.830  20.690  1.00  0.00            
ATOM     65  H31 GCD     1      28.360  15.840  21.610  1.00  0.00            
ATOM     66  C20 GCD     1      26.530  14.960  20.790  1.00  0.00            
ATOM     67  H32 GCD     1      25.840  15.170  19.970  1.00  0.00            
ATOM     68  O16 GCD     1      25.900  15.180  22.010  1.00  0.00            
ATOM     69  H33 GCD     1      25.470  16.040  21.980  1.00  0.00            
ATOM     70  C21 GCD     1      26.900  13.470  20.750  1.00  0.00            
ATOM     71  H34 GCD     1      27.440  13.140  21.650  1.00  0.00            
ATOM     72  O17 GCD     1      25.760  12.660  20.550  1.00  0.00            
ATOM     73  H35 GCD     1      25.680  12.110  21.340  1.00  0.00            
ATOM     74  C22 GCD     1      27.820  13.210  19.580  1.00  0.00            
ATOM     75  H36 GCD     1      28.170  12.170  19.630  1.00  0.00            
ATOM     76  O18 GCD     1      29.030  14.030  19.740  1.00  0.00            
ATOM     77  C23 GCD     1      28.760  15.430  19.580  1.00  0.00            
ATOM     78  H37 GCD     1      28.280  15.630  18.610  1.00  0.00            
ATOM     79  C24 GCD     1      30.100  16.220  19.650  1.00  0.00            
ATOM     80  H38 GCD     1      30.600  15.900  20.580  1.00  0.00            
ATOM     81  H39 GCD     1      29.930  17.300  19.740  1.00  0.00            
ATOM     82  O19 GCD     1      30.970  15.960  18.550  1.00  0.00            
ATOM     83  H40 GCD     1      31.210  15.030  18.580  1.00  0.00            
ATOM     84  O20 GCD     1      27.180  13.410  18.330  1.00  0.00            
ATOM     85  C25 GCD     1      26.800  12.300  17.550  1.00  0.00            
ATOM     86  H41 GCD     1      26.580  11.410  18.150  1.00  0.00            
ATOM     87  C26 GCD     1      25.520  12.710  16.820  1.00  0.00            
ATOM     88  H42 GCD     1      25.580  13.690  16.330  1.00  0.00            
ATOM     89  O21 GCD     1      24.350  12.680  17.700  1.00  0.00            
ATOM     90  H43 GCD     1      24.620  12.310  18.550  1.00  0.00            
ATOM     91  C27 GCD     1      25.160  11.660  15.690  1.00  0.00            
ATOM     92  H44 GCD     1      25.050  10.730  16.260  1.00  0.00            
ATOM     93  O22 GCD     1      24.000  12.060  15.020  1.00  0.00            
ATOM     94  H45 GCD     1      23.340  12.200  15.710  1.00  0.00            
ATOM     95  C28 GCD     1      26.350  11.310  14.770  1.00  0.00            
ATOM     96  H46 GCD     1      26.060  10.460  14.150  1.00  0.00            
ATOM     97  O23 GCD     1      27.480  11.000  15.610  1.00  0.00            
ATOM     98  C29 GCD     1      27.940  11.990  16.560  1.00  0.00            
ATOM     99  H47 GCD     1      28.320  12.840  15.990  1.00  0.00            
ATOM    100  C30 GCD     1      29.160  11.390  17.240  1.00  0.00            
ATOM    101  H48 GCD     1      28.840  10.420  17.650  1.00  0.00            
ATOM    102  H49 GCD     1      29.460  12.120  18.010  1.00  0.00            
ATOM    103  O24 GCD     1      30.190  11.210  16.330  1.00  0.00            
ATOM    104  H50 GCD     1      29.780  10.750  15.580  1.00  0.00            
ATOM    105  O25 GCD     1      26.730  12.400  13.970  1.00  0.00            
ATOM    106  C31 GCD     1      26.990  12.170  12.600  1.00  0.00            
ATOM    107  H51 GCD     1      27.220  11.130  12.330  1.00  0.00            
ATOM    108  C32 GCD     1      25.690  12.570  11.940  1.00  0.00            
ATOM    109  H52 GCD     1      25.350  13.580  12.190  1.00  0.00            
ATOM    110  O26 GCD     1      24.640  11.710  12.240  1.00  0.00            
ATOM    111  H53 GCD     1      24.340  11.840  13.150  1.00  0.00            
ATOM    112  C33 GCD     1      25.990  12.700  10.420  1.00  0.00            
ATOM    113  H54 GCD     1      26.180  11.700  10.000  1.00  0.00            
ATOM    114  O27 GCD     1      24.900  13.230   9.730  1.00  0.00            
ATOM    115  H55 GCD     1      24.560  12.390   9.390  1.00  0.00            
ATOM    116  C34 GCD     1      27.240  13.510  10.160  1.00  0.00            
ATOM    117  H56 GCD     1      27.380  13.400   9.080  1.00  0.00            
ATOM    118  O28 GCD     1      28.310  13.050  10.830  1.00  0.00            
ATOM    119  C35 GCD     1      28.170  12.970  12.240  1.00  0.00            
ATOM    120  H57 GCD     1      28.080  13.980  12.670  1.00  0.00            
ATOM    121  C36 GCD     1      29.450  12.300  12.830  1.00  0.00            
ATOM    122  H58 GCD     1      29.530  11.240  12.550  1.00  0.00            
ATOM    123  H59 GCD     1      29.570  12.310  13.920  1.00  0.00            
ATOM    124  O29 GCD     1      30.610  12.980  12.370  1.00  0.00            
ATOM    125  H60 GCD     1      30.600  13.050  11.410  1.00  0.00            
ATOM    126  O30 GCD     1      26.920  14.890  10.430  1.00  0.00            
ATOM    127  C37 GCD     1      26.800  15.770   9.300  1.00  0.00            
ATOM    128  H61 GCD     1      26.460  15.200   8.430  1.00  0.00            
ATOM    129  C38 GCD     1      25.720  16.790   9.560  1.00  0.00            
ATOM    130  H62 GCD     1      25.820  17.330  10.520  1.00  0.00            
ATOM    131  O31 GCD     1      24.540  16.100   9.680  1.00  0.00            
ATOM    132  H63 GCD     1      24.720  15.160   9.830  1.00  0.00            
ATOM    133  C39 GCD     1      25.700  17.820   8.440  1.00  0.00            
ATOM    134  H64 GCD     1      25.420  17.200   7.570  1.00  0.00            
ATOM    135  O32 GCD     1      24.700  18.870   8.690  1.00  0.00            
ATOM    136  H65 GCD     1      23.870  18.760   8.220  1.00  0.00            
ATOM    137  C40 GCD     1      27.080  18.340   8.220  1.00  0.00            
ATOM    138  H66 GCD     1      27.100  19.010   7.360  1.00  0.00            
ATOM    139  O33 GCD     1      28.090  17.310   7.970  1.00  0.00            
ATOM    140  C41 GCD     1      28.150  16.360   9.020  1.00  0.00            
ATOM    141  H67 GCD     1      28.600  16.780   9.930  1.00  0.00            
ATOM    142  C42 GCD     1      29.080  15.330   8.430  1.00  0.00            
ATOM    143  H68 GCD     1      29.410  14.590   9.170  1.00  0.00            
ATOM    144  H69 GCD     1      29.920  15.910   8.040  1.00  0.00            
ATOM    145  O34 GCD     1      28.570  14.560   7.340  1.00  0.00            
ATOM    146  H70 GCD     1      29.290  13.970   7.080  1.00  0.00            
ATOM    147  O35 GCD     1      27.510  19.030   9.410  1.00  0.00            
ATOM    148  C43 GCD     1      27.950  20.390   9.230  1.00  0.00            
ATOM    149  H71 GCD     1      28.190  20.540   8.170  1.00  0.00            
ATOM    150  C44 GCD     1      26.930  21.460   9.570  1.00  0.00            
ATOM    151  H72 GCD     1      26.500  21.210  10.560  1.00  0.00            
ATOM    152  O36 GCD     1      25.850  21.390   8.610  1.00  0.00            
ATOM    153  H73 GCD     1      25.470  20.520   8.800  1.00  0.00            
ATOM    154  C45 GCD     1      27.510  22.850   9.490  1.00  0.00            
ATOM    155  H74 GCD     1      27.830  23.030   8.460  1.00  0.00            
ATOM    156  O37 GCD     1      26.480  23.760   9.760  1.00  0.00            
ATOM    157  H75 GCD     1      26.290  24.270   8.960  1.00  0.00            
ATOM    158  C46 GCD     1      28.830  22.970  10.330  1.00  0.00            
ATOM    159  H76 GCD     1      29.350  23.910  10.140  1.00  0.00            
ATOM    160  O38 GCD     1      28.450  22.800  11.730  1.00  0.00            
ATOM    161  O39 GCD     1      29.620  21.860  10.030  1.00  0.00            
ATOM    162  C47 GCD     1      29.240  20.550  10.080  1.00  0.00            
ATOM    163  H77 GCD     1      28.960  20.340  11.120  1.00  0.00            
ATOM    164  C48 GCD     1      30.320  19.550   9.750  1.00  0.00            
ATOM    165  H78 GCD     1      30.610  19.580   8.700  1.00  0.00            
ATOM    166  H79 GCD     1      30.030  18.530  10.020  1.00  0.00            
ATOM    167  O40 GCD     1      31.500  19.810  10.540  1.00  0.00            
ATOM    168  H80 GCD     1      31.740  20.720  10.350  1.00  0.00            
ATOM    169  C1  DX5     2      24.030  17.660  18.140  1.00  0.00            
ATOM    170  N1  DX5     2      23.190  16.920  17.170  1.00  0.00            
ATOM    171  C2  DX5     2      22.040  16.300  17.840  1.00  0.00            
ATOM    172  C3  DX5     2      23.930  16.020  16.340  1.00  0.00            
ATOM    173  C4  DX5     2      25.200  16.650  15.630  1.00  0.00            
ATOM    174  C5  DX5     2      24.930  17.980  14.970  1.00  0.00            
ATOM    175  N2  DX5     2      25.370  18.160  13.560  1.00  0.00            
ATOM    176  C6  DX5     2      26.870  17.950  13.340  1.00  0.00            
ATOM    177  C7  DX5     2      27.300  16.740  12.820  1.00  0.00            
ATOM    178  C8  DX5     2      28.710  16.560  12.550  1.00  0.00            
ATOM    179  C9  DX5     2      29.570  17.670  12.640  1.00  0.00            
ATOM    180  C10 DX5     2      29.070  18.890  13.050  1.00  0.00            
ATOM    181  C11 DX5     2      27.720  19.050  13.480  1.00  0.00            
ATOM    182  S1  DX5     2      27.090  20.670  13.970  1.00  0.00            
ATOM    183  C12 DX5     2      25.520  20.620  13.130  1.00  0.00            
ATOM    184  C13 DX5     2      25.040  21.810  12.560  1.00  0.00            
ATOM    185  C14 DX5     2      23.820  21.800  11.830  1.00  0.00            
ATOM    186  C15 DX5     2      23.070  20.680  11.710  1.00  0.00            
ATOM    187  Cl1 DX5     2      21.540  20.670  10.870  1.00  0.00            
ATOM    188  C16 DX5     2      23.520  19.450  12.280  1.00  0.00            
ATOM    189  C17 DX5     2      24.790  19.440  13.000  1.00  0.00            
ATOM    190  H1  DX5     2      24.890  18.150  17.650  1.00  0.00            
ATOM    191  H2  DX5     2      23.520  18.490  18.640  1.00  0.00            
ATOM    192  H3  DX5     2      24.350  17.070  19.010  1.00  0.00            
ATOM    193  H4  DX5     2      21.430  15.760  17.110  1.00  0.00            
ATOM    194  H5  DX5     2      22.360  15.540  18.570  1.00  0.00            
ATOM    195  H6  DX5     2      21.470  17.100  18.320  1.00  0.00            
ATOM    196  H7  DX5     2      23.280  15.620  15.550  1.00  0.00            
ATOM    197  H8  DX5     2      24.350  15.180  16.910  1.00  0.00            
ATOM    198  H9  DX5     2      25.630  15.940  14.920  1.00  0.00            
ATOM    199  H10 DX5     2      26.020  16.750  16.360  1.00  0.00            
ATOM    200  H11 DX5     2      25.390  18.780  15.550  1.00  0.00            
ATOM    201  H12 DX5     2      23.870  18.200  14.910  1.00  0.00            
ATOM    202  H13 DX5     2      24.950  17.410  12.980  1.00  0.00            
ATOM    203  H14 DX5     2      26.720  15.820  12.740  1.00  0.00            
ATOM    204  H15 DX5     2      29.170  15.630  12.210  1.00  0.00            
ATOM    205  H16 DX5     2      30.610  17.540  12.360  1.00  0.00            
ATOM    206  H17 DX5     2      29.730  19.750  13.100  1.00  0.00            
ATOM    207  H18 DX5     2      25.690  22.690  12.560  1.00  0.00            
ATOM    208  H19 DX5     2      23.350  22.720  11.520  1.00  0.00            
ATOM    209  H20 DX5     2      22.890  18.570  12.270  1.00  0.00            
TER
ENDMDL
MODEL        1
ATOM      1  H1  GCD     1      26.050  24.620   8.190  1.00  0.00            
ATOM      2  O1  GCD     1      25.280  24.090   7.970  1.00  0.00            
ATOM      3  C1  GCD     1      24.160  24.600   8.710  1.00  0.00            
ATOM      4  H2  GCD     1      24.410  25.670   8.670  1.00  0.00            
ATOM      5  H3  GCD     1      23.290  24.300   8.110  1.00  0.00            
ATOM      6  C2  GCD     1      24.100  24.020  10.140  1.00  0.00            
ATOM      7  H4  GCD     1      24.330  22.950  10.120  1.00  0.00            
ATOM      8  C3  GCD     1      22.750  24.170  10.900  1.00  0.00            
ATOM      9  H5  GCD     1      22.440  25.220  10.960  1.00  0.00            
ATOM     10  C4  GCD     1      22.910  23.710  12.320  1.00  0.00            
ATOM     11  H6  GCD     1      23.300  22.680  12.290  1.00  0.00            
ATOM     12  O2  GCD     1      21.610  23.770  13.000  1.00  0.00            
ATOM     13  H7  GCD     1      21.650  23.300  13.840  1.00  0.00            
ATOM     14  C5  GCD     1      23.920  24.520  13.010  1.00  0.00            
ATOM     15  H8  GCD     1      23.650  25.550  12.770  1.00  0.00            
ATOM     16  O3  GCD     1      23.990  24.240  14.440  1.00  0.00            
ATOM     17  H9  GCD     1      24.530  23.450  14.560  1.00  0.00            
ATOM     18  C6  GCD     1      25.280  24.350  12.290  1.00  0.00            
ATOM     19  O4  GCD     1      25.060  24.730  10.890  1.00  0.00            
ATOM     20  H10 GCD     1      26.000  25.070  12.680  1.00  0.00            
ATOM     21  O5  GCD     1      25.830  23.060  12.480  1.00  0.00            
ATOM     22  C7  GCD     1      26.960  22.800  13.260  1.00  0.00            
ATOM     23  H11 GCD     1      27.170  23.670  13.900  1.00  0.00            
ATOM     24  C8  GCD     1      26.700  21.600  14.150  1.00  0.00            
ATOM     25  H12 GCD     1      26.500  20.690  13.570  1.00  0.00            
ATOM     26  O6  GCD     1      25.540  21.960  14.920  1.00  0.00            
ATOM     27  H13 GCD     1      25.060  21.150  15.160  1.00  0.00            
ATOM     28  C9  GCD     1      27.950  21.340  15.020  1.00  0.00            
ATOM     29  H14 GCD     1      28.180  22.200  15.670  1.00  0.00            
ATOM     30  O7  GCD     1      27.830  20.170  15.830  1.00  0.00            
ATOM     31  H15 GCD     1      28.240  19.450  15.330  1.00  0.00            
ATOM     32  C10 GCD     1      29.160  21.110  14.040  1.00  0.00            
ATOM     33  H16 GCD     1      30.120  21.100  14.560  1.00  0.00            
ATOM     34  O8  GCD     1      29.230  22.280  13.250  1.00  0.00            
ATOM     35  C11 GCD     1      28.180  22.520  12.400  1.00  0.00            
ATOM     36  H17 GCD     1      27.970  21.580  11.870  1.00  0.00            
ATOM     37  C12 GCD     1      28.480  23.510  11.370  1.00  0.00            
ATOM     38  H18 GCD     1      27.710  23.470  10.590  1.00  0.00            
ATOM     39  H19 GCD     1      29.500  23.390  10.980  1.00  0.00            
ATOM     40  O9  GCD     1      28.540  24.850  11.820  1.00  0.00            
ATOM     41  H20 GCD     1      29.260  24.910  12.460  1.00  0.00            
ATOM     42  O10 GCD     1      29.030  19.960  13.270  1.00  0.00            
ATOM     43  C13 GCD     1      30.170  19.030  13.230  1.00  0.00            
ATOM     44  H21 GCD     1      31.020  19.360  13.840  1.00  0.00            
ATOM     45  C14 GCD     1      29.590  17.730  13.800  1.00  0.00            
ATOM     46  H22 GCD     1      28.730  17.330  13.240  1.00  0.00            
ATOM     47  O11 GCD     1      29.320  17.870  15.240  1.00  0.00            
ATOM     48  H23 GCD     1      28.870  17.060  15.510  1.00  0.00            
ATOM     49  C15 GCD     1      30.640  16.580  13.720  1.00  0.00            
ATOM     50  H24 GCD     1      31.490  17.030  14.240  1.00  0.00            
ATOM     51  O12 GCD     1      30.180  15.330  14.310  1.00  0.00            
ATOM     52  H25 GCD     1      29.850  14.730  13.630  1.00  0.00            
ATOM     53  C16 GCD     1      31.210  16.490  12.260  1.00  0.00            
ATOM     54  H26 GCD     1      32.130  15.890  12.260  1.00  0.00            
ATOM     55  O13 GCD     1      31.620  17.830  11.840  1.00  0.00            
ATOM     56  C17 GCD     1      30.640  18.850  11.810  1.00  0.00            
ATOM     57  H27 GCD     1      29.770  18.480  11.260  1.00  0.00            
ATOM     58  C18 GCD     1      31.280  20.100  11.110  1.00  0.00            
ATOM     59  H28 GCD     1      32.200  20.350  11.650  1.00  0.00            
ATOM     60  H29 GCD     1      30.500  20.880  11.130  1.00  0.00            
ATOM     61  O14 GCD     1      31.530  19.840   9.690  1.00  0.00            
ATOM     62  H30 GCD     1      32.380  19.400   9.590  1.00  0.00            
ATOM     63  O15 GCD     1      30.250  15.890  11.360  1.00  0.00            
ATOM     64  C19 GCD     1      30.480  14.740  10.510  1.00  0.00            
ATOM     65  H31 GCD     1      31.450  14.320  10.790  1.00  0.00            
ATOM     66  C20 GCD     1      29.400  13.670  10.880  1.00  0.00            
ATOM     67  H32 GCD     1      28.460  14.240  10.910  1.00  0.00            
ATOM     68  O16 GCD     1      29.580  13.130  12.230  1.00  0.00            
ATOM     69  H33 GCD     1      28.890  12.510  12.500  1.00  0.00            
ATOM     70  C21 GCD     1      29.400  12.490   9.860  1.00  0.00            
ATOM     71  H34 GCD     1      30.320  11.960  10.120  1.00  0.00            
ATOM     72  O17 GCD     1      28.320  11.630  10.020  1.00  0.00            
ATOM     73  H35 GCD     1      27.550  11.950   9.530  1.00  0.00            
ATOM     74  C22 GCD     1      29.490  13.040   8.420  1.00  0.00            
ATOM     75  H36 GCD     1      29.670  12.170   7.780  1.00  0.00            
ATOM     76  O18 GCD     1      30.610  13.870   8.310  1.00  0.00            
ATOM     77  C23 GCD     1      30.520  15.100   9.050  1.00  0.00            
ATOM     78  H37 GCD     1      29.560  15.590   8.850  1.00  0.00            
ATOM     79  C24 GCD     1      31.890  15.920   8.820  1.00  0.00            
ATOM     80  H38 GCD     1      32.650  15.270   9.270  1.00  0.00            
ATOM     81  H39 GCD     1      31.820  16.870   9.370  1.00  0.00            
ATOM     82  O19 GCD     1      32.160  16.320   7.480  1.00  0.00            
ATOM     83  H40 GCD     1      32.220  15.500   6.980  1.00  0.00            
ATOM     84  O20 GCD     1      28.240  13.600   8.030  1.00  0.00            
ATOM     85  C25 GCD     1      27.520  12.980   6.880  1.00  0.00            
ATOM     86  H41 GCD     1      28.010  12.050   6.590  1.00  0.00            
ATOM     87  C26 GCD     1      26.140  12.790   7.350  1.00  0.00            
ATOM     88  H42 GCD     1      25.830  13.740   7.800  1.00  0.00            
ATOM     89  O21 GCD     1      26.130  11.840   8.440  1.00  0.00            
ATOM     90  H43 GCD     1      26.350  10.950   8.150  1.00  0.00            
ATOM     91  C27 GCD     1      25.230  12.450   6.200  1.00  0.00            
ATOM     92  H44 GCD     1      25.440  11.410   5.920  1.00  0.00            
ATOM     93  O22 GCD     1      23.780  12.420   6.530  1.00  0.00            
ATOM     94  H45 GCD     1      23.680  11.850   7.310  1.00  0.00            
ATOM     95  C28 GCD     1      25.470  13.560   5.060  1.00  0.00            
ATOM     96  H46 GCD     1      24.980  13.180   4.150  1.00  0.00            
ATOM     97  O23 GCD     1      26.820  13.790   4.730  1.00  0.00            
ATOM     98  C29 GCD     1      27.700  14.080   5.820  1.00  0.00            
ATOM     99  H47 GCD     1      27.330  15.060   6.160  1.00  0.00            
ATOM    100  C30 GCD     1      29.120  14.260   5.210  1.00  0.00            
ATOM    101  H48 GCD     1      29.510  13.310   4.820  1.00  0.00            
ATOM    102  H49 GCD     1      29.730  14.490   6.090  1.00  0.00            
ATOM    103  O24 GCD     1      29.250  15.360   4.310  1.00  0.00            
ATOM    104  H50 GCD     1      28.660  15.120   3.580  1.00  0.00            
ATOM    105  O25 GCD     1      24.840  14.820   5.360  1.00  0.00            
ATOM    106  C31 GCD     1      24.260  15.520   4.290  1.00  0.00            
ATOM    107  H51 GCD     1      24.610  15.170   3.310  1.00  0.00            
ATOM    108  C32 GCD     1      22.770  15.340   4.400  1.00  0.00            
ATOM    109  H52 GCD     1      22.510  15.800   5.360  1.00  0.00            
ATOM    110  O26 GCD     1      22.450  13.900   4.250  1.00  0.00            
ATOM    111  H53 GCD     1      23.020  13.480   4.900  1.00  0.00            
ATOM    112  C33 GCD     1      22.080  16.170   3.260  1.00  0.00            
ATOM    113  H54 GCD     1      22.550  15.830   2.330  1.00  0.00            
ATOM    114  O27 GCD     1      20.720  15.880   3.230  1.00  0.00            
ATOM    115  H55 GCD     1      20.300  16.100   4.070  1.00  0.00            
ATOM    116  C34 GCD     1      22.410  17.590   3.310  1.00  0.00            
ATOM    117  H56 GCD     1      22.100  18.160   2.430  1.00  0.00            
ATOM    118  O28 GCD     1      23.870  17.690   3.390  1.00  0.00            
ATOM    119  C35 GCD     1      24.560  16.990   4.420  1.00  0.00            
ATOM    120  H57 GCD     1      24.290  17.430   5.390  1.00  0.00            
ATOM    121  C36 GCD     1      26.000  17.280   4.270  1.00  0.00            
ATOM    122  H58 GCD     1      26.270  16.890   3.280  1.00  0.00            
ATOM    123  H59 GCD     1      26.590  16.850   5.090  1.00  0.00            
ATOM    124  O29 GCD     1      26.280  18.680   4.410  1.00  0.00            
ATOM    125  H60 GCD     1      26.050  19.030   3.550  1.00  0.00            
ATOM    126  O30 GCD     1      21.840  18.270   4.440  1.00  0.00            
ATOM    127  C37 GCD     1      20.640  19.010   4.250  1.00  0.00            
ATOM    128  H61 GCD     1      20.170  18.760   3.290  1.00  0.00            
ATOM    129  C38 GCD     1      19.700  18.640   5.440  1.00  0.00            
ATOM    130  H62 GCD     1      20.330  18.710   6.340  1.00  0.00            
ATOM    131  O31 GCD     1      19.180  17.360   5.250  1.00  0.00            
ATOM    132  H63 GCD     1      18.510  17.230   5.940  1.00  0.00            
ATOM    133  C39 GCD     1      18.590  19.720   5.560  1.00  0.00            
ATOM    134  H64 GCD     1      17.970  19.640   4.660  1.00  0.00            
ATOM    135  O32 GCD     1      17.790  19.430   6.690  1.00  0.00            
ATOM    136  H65 GCD     1      17.000  19.980   6.740  1.00  0.00            
ATOM    137  C40 GCD     1      19.130  21.060   5.600  1.00  0.00            
ATOM    138  H66 GCD     1      18.270  21.730   5.610  1.00  0.00            
ATOM    139  O33 GCD     1      19.850  21.320   4.390  1.00  0.00            
ATOM    140  C41 GCD     1      21.010  20.550   4.250  1.00  0.00            
ATOM    141  H67 GCD     1      21.670  20.830   5.080  1.00  0.00            
ATOM    142  C42 GCD     1      21.640  20.980   2.880  1.00  0.00            
ATOM    143  H68 GCD     1      22.650  20.570   2.800  1.00  0.00            
ATOM    144  H69 GCD     1      21.620  22.070   2.780  1.00  0.00            
ATOM    145  O34 GCD     1      20.840  20.570   1.760  1.00  0.00            
ATOM    146  H70 GCD     1      19.940  20.810   2.000  1.00  0.00            
ATOM    147  O35 GCD     1      19.910  21.380   6.740  1.00  0.00            
ATOM    148  C43 GCD     1      19.490  22.410   7.620  1.00  0.00            
ATOM    149  H71 GCD     1      18.500  22.830   7.450  1.00  0.00            
ATOM    150  C44 GCD     1      19.580  21.850   9.090  1.00  0.00            
ATOM    151  H72 GCD     1      20.580  21.420   9.250  1.00  0.00            
ATOM    152  O36 GCD     1      18.570  20.820   9.290  1.00  0.00            
ATOM    153  H73 GCD     1      18.720  20.210   8.560  1.00  0.00            
ATOM    154  C45 GCD     1      19.440  22.990  10.110  1.00  0.00            
ATOM    155  H74 GCD     1      18.480  23.510  10.000  1.00  0.00            
ATOM    156  O37 GCD     1      19.490  22.460  11.420  1.00  0.00            
ATOM    157  H75 GCD     1      20.320  22.560  11.890  1.00  0.00            
ATOM    158  C46 GCD     1      20.540  23.970   9.880  1.00  0.00            
ATOM    159  H76 GCD     1      20.430  24.870  10.480  1.00  0.00            
ATOM    160  O38 GCD     1      21.810  23.380  10.130  1.00  0.00            
ATOM    161  O39 GCD     1      20.560  24.470   8.480  1.00  0.00            
ATOM    162  C47 GCD     1      20.600  23.490   7.440  1.00  0.00            
ATOM    163  H77 GCD     1      21.530  22.910   7.370  1.00  0.00            
ATOM    164  C48 GCD     1      20.460  24.290   6.120  1.00  0.00            
ATOM    165  H78 GCD     1      20.710  23.620   5.290  1.00  0.00            
ATOM    166  H79 GCD     1      21.130  25.160   6.130  1.00  0.00            
ATOM    167  O40 GCD     1      19.070  24.610   5.910  1.00  0.00            
ATOM    168  H80 GCD     1      18.640  25.170   6.560  1.00  0.00            
ATOM    169  C1  DX5     2      27.030  18.040   8.690  1.00  0.00            
ATOM    170  N1  DX5     2      26.160  17.150   9.450  1.00  0.00            
ATOM    171  C2  DX5     2      26.970  16.250  10.320  1.00  0.00            
ATOM    172  C3  DX5     2      25.170  16.450   8.560  1.00  0.00            
ATOM    173  C4  DX5     2      24.090  15.760   9.380  1.00  0.00            
ATOM    174  C5  DX5     2      23.390  16.710  10.360  1.00  0.00            
ATOM    175  N2  DX5     2      22.480  17.800   9.800  1.00  0.00            
ATOM    176  C6  DX5     2      23.090  18.860   9.010  1.00  0.00            
ATOM    177  C7  DX5     2      22.950  18.730   7.640  1.00  0.00            
ATOM    178  C8  DX5     2      23.730  19.570   6.880  1.00  0.00            
ATOM    179  C9  DX5     2      24.610  20.500   7.370  1.00  0.00            
ATOM    180  C10 DX5     2      24.770  20.640   8.760  1.00  0.00            
ATOM    181  C11 DX5     2      23.960  19.850   9.590  1.00  0.00            
ATOM    182  S1  DX5     2      24.020  19.930  11.360  1.00  0.00            
ATOM    183  C12 DX5     2      22.290  19.490  11.680  1.00  0.00            
ATOM    184  C13 DX5     2      21.660  19.830  12.890  1.00  0.00            
ATOM    185  C14 DX5     2      20.390  19.360  13.240  1.00  0.00            
ATOM    186  C15 DX5     2      19.670  18.650  12.240  1.00  0.00            
ATOM    187  Cl1 DX5     2      18.000  18.190  12.520  1.00  0.00            
ATOM    188  C16 DX5     2      20.410  18.120  11.180  1.00  0.00            
ATOM    189  C17 DX5     2      21.680  18.510  10.880  1.00  0.00            
ATOM    190  H1  DX5     2      27.790  17.480   8.130  1.00  0.00            
ATOM    191  H2  DX5     2      26.550  18.640   7.910  1.00  0.00            
ATOM    192  H3  DX5     2      27.510  18.790   9.330  1.00  0.00            
ATOM    193  H4  DX5     2      27.480  15.600   9.610  1.00  0.00            
ATOM    194  H5  DX5     2      27.720  16.690  10.980  1.00  0.00            
ATOM    195  H6  DX5     2      26.250  15.670  10.920  1.00  0.00            
ATOM    196  H7  DX5     2      25.690  15.770   7.870  1.00  0.00            
ATOM    197  H8  DX5     2      24.650  17.190   7.930  1.00  0.00            
ATOM    198  H9  DX5     2      24.570  14.990  10.000  1.00  0.00            
ATOM    199  H10 DX5     2      23.280  15.390   8.750  1.00  0.00            
ATOM    200  H11 DX5     2      24.230  17.190  10.870  1.00  0.00            
ATOM    201  H12 DX5     2      22.850  16.090  11.070  1.00  0.00            
ATOM    202  H13 DX5     2      21.690  17.310   9.350  1.00  0.00            
ATOM    203  H14 DX5     2      22.280  18.030   7.140  1.00  0.00            
ATOM    204  H15 DX5     2      23.670  19.600   5.800  1.00  0.00            
ATOM    205  H16 DX5     2      25.350  21.050   6.800  1.00  0.00            
ATOM    206  H17 DX5     2      25.520  21.320   9.160  1.00  0.00            
ATOM    207  H18 DX5     2      22.250  20.410  13.590  1.00  0.00            
ATOM    208  H19 DX5     2      19.920  19.680  14.160  1.00  0.00            
ATOM    209  H20 DX5     2      19.870  17.410  10.550  1.00  0.00            
TER
ENDMDL
MODEL        1
ATOM      1  H1  GCD     1      32.550  24.070  11.520  1.00  0.00            
ATOM      2  O1  GCD     1      32.140  23.280  11.160  1.00  0.00            
ATOM      3  C1  GCD     1      30.850  23.630  10.650  1.00  0.00            
ATOM      4  H2  GCD     1      30.850  24.390   9.860  1.00  0.00            
ATOM      5  H3  GCD     1      30.440  22.760  10.130  1.00  0.00            
ATOM      6  C2  GCD     1      29.880  24.000  11.730  1.00  0.00            
ATOM      7  H4  GCD     1      29.700  23.220  12.480  1.00  0.00            
ATOM      8  C3  GCD     1      28.540  24.320  11.220  1.00  0.00            
ATOM      9  H5  GCD     1      28.690  25.000  10.370  1.00  0.00            
ATOM     10  C4  GCD     1      27.680  24.910  12.340  1.00  0.00            
ATOM     11  H6  GCD     1      27.530  24.140  13.100  1.00  0.00            
ATOM     12  O2  GCD     1      26.440  25.330  11.770  1.00  0.00            
ATOM     13  H7  GCD     1      26.000  24.560  11.380  1.00  0.00            
ATOM     14  C5  GCD     1      28.360  26.130  12.980  1.00  0.00            
ATOM     15  H8  GCD     1      28.430  26.970  12.270  1.00  0.00            
ATOM     16  O3  GCD     1      27.550  26.570  14.080  1.00  0.00            
ATOM     17  H9  GCD     1      26.680  26.810  13.730  1.00  0.00            
ATOM     18  C6  GCD     1      29.720  25.730  13.480  1.00  0.00            
ATOM     19  O4  GCD     1      30.470  25.120  12.410  1.00  0.00            
ATOM     20  H10 GCD     1      30.310  26.570  13.860  1.00  0.00            
ATOM     21  O5  GCD     1      29.630  24.740  14.550  1.00  0.00            
ATOM     22  C7  GCD     1      30.440  24.900  15.680  1.00  0.00            
ATOM     23  H11 GCD     1      31.180  25.700  15.520  1.00  0.00            
ATOM     24  C8  GCD     1      29.500  25.280  16.840  1.00  0.00            
ATOM     25  H12 GCD     1      28.720  24.520  16.720  1.00  0.00            
ATOM     26  O6  GCD     1      28.850  26.490  16.740  1.00  0.00            
ATOM     27  H13 GCD     1      28.500  26.480  15.840  1.00  0.00            
ATOM     28  C9  GCD     1      30.190  25.100  18.230  1.00  0.00            
ATOM     29  H14 GCD     1      30.940  25.900  18.230  1.00  0.00            
ATOM     30  O7  GCD     1      29.300  25.210  19.380  1.00  0.00            
ATOM     31  H15 GCD     1      28.840  24.390  19.590  1.00  0.00            
ATOM     32  C10 GCD     1      31.010  23.850  18.390  1.00  0.00            
ATOM     33  H16 GCD     1      31.580  23.960  19.320  1.00  0.00            
ATOM     34  O8  GCD     1      31.860  23.640  17.230  1.00  0.00            
ATOM     35  C11 GCD     1      31.200  23.580  15.980  1.00  0.00            
ATOM     36  H17 GCD     1      30.480  22.760  16.110  1.00  0.00            
ATOM     37  C12 GCD     1      32.360  23.190  15.000  1.00  0.00            
ATOM     38  H18 GCD     1      31.930  22.690  14.120  1.00  0.00            
ATOM     39  H19 GCD     1      33.090  22.600  15.570  1.00  0.00            
ATOM     40  O9  GCD     1      33.210  24.290  14.480  1.00  0.00            
ATOM     41  H20 GCD     1      33.900  23.860  13.950  1.00  0.00            
ATOM     42  O10 GCD     1      30.140  22.700  18.590  1.00  0.00            
ATOM     43  C13 GCD     1      29.920  22.260  19.900  1.00  0.00            
ATOM     44  H21 GCD     1      30.110  23.100  20.570  1.00  0.00            
ATOM     45  C14 GCD     1      28.480  21.820  20.020  1.00  0.00            
ATOM     46  H22 GCD     1      28.350  21.020  19.270  1.00  0.00            
ATOM     47  O11 GCD     1      27.620  22.970  19.890  1.00  0.00            
ATOM     48  H23 GCD     1      26.810  22.500  19.670  1.00  0.00            
ATOM     49  C15 GCD     1      28.200  21.180  21.400  1.00  0.00            
ATOM     50  H24 GCD     1      28.340  21.930  22.190  1.00  0.00            
ATOM     51  O12 GCD     1      26.890  20.660  21.630  1.00  0.00            
ATOM     52  H25 GCD     1      26.950  19.730  21.400  1.00  0.00            
ATOM     53  C16 GCD     1      29.160  20.100  21.760  1.00  0.00            
ATOM     54  H26 GCD     1      28.980  19.780  22.790  1.00  0.00            
ATOM     55  O13 GCD     1      30.510  20.670  21.590  1.00  0.00            
ATOM     56  C17 GCD     1      30.850  21.070  20.260  1.00  0.00            
ATOM     57  H27 GCD     1      30.580  20.220  19.620  1.00  0.00            
ATOM     58  C18 GCD     1      32.340  21.370  20.140  1.00  0.00            
ATOM     59  H28 GCD     1      32.580  22.370  20.510  1.00  0.00            
ATOM     60  H29 GCD     1      32.650  21.370  19.090  1.00  0.00            
ATOM     61  O14 GCD     1      33.100  20.420  20.870  1.00  0.00            
ATOM     62  H30 GCD     1      32.850  20.520  21.800  1.00  0.00            
ATOM     63  O15 GCD     1      28.930  19.050  20.840  1.00  0.00            
ATOM     64  C19 GCD     1      28.910  17.740  21.300  1.00  0.00            
ATOM     65  H31 GCD     1      28.650  17.710  22.360  1.00  0.00            
ATOM     66  C20 GCD     1      27.930  17.090  20.340  1.00  0.00            
ATOM     67  H32 GCD     1      28.370  17.140  19.340  1.00  0.00            
ATOM     68  O16 GCD     1      26.650  17.780  20.430  1.00  0.00            
ATOM     69  H33 GCD     1      26.620  18.430  19.720  1.00  0.00            
ATOM     70  C21 GCD     1      27.880  15.570  20.700  1.00  0.00            
ATOM     71  H34 GCD     1      27.490  15.450  21.720  1.00  0.00            
ATOM     72  O17 GCD     1      27.040  14.870  19.720  1.00  0.00            
ATOM     73  H35 GCD     1      27.390  13.990  19.530  1.00  0.00            
ATOM     74  C22 GCD     1      29.260  15.030  20.660  1.00  0.00            
ATOM     75  H36 GCD     1      29.150  13.990  20.980  1.00  0.00            
ATOM     76  O18 GCD     1      30.070  15.660  21.520  1.00  0.00            
ATOM     77  C23 GCD     1      30.300  17.080  21.300  1.00  0.00            
ATOM     78  H37 GCD     1      30.910  17.170  20.400  1.00  0.00            
ATOM     79  C24 GCD     1      31.170  17.540  22.460  1.00  0.00            
ATOM     80  H38 GCD     1      30.720  17.430  23.460  1.00  0.00            
ATOM     81  H39 GCD     1      31.370  18.590  22.240  1.00  0.00            
ATOM     82  O19 GCD     1      32.460  16.990  22.470  1.00  0.00            
ATOM     83  H40 GCD     1      32.750  16.790  23.370  1.00  0.00            
ATOM     84  O20 GCD     1      29.840  14.950  19.340  1.00  0.00            
ATOM     85  C25 GCD     1      30.460  13.740  18.880  1.00  0.00            
ATOM     86  H41 GCD     1      30.720  13.120  19.740  1.00  0.00            
ATOM     87  C26 GCD     1      29.350  12.970  18.030  1.00  0.00            
ATOM     88  H42 GCD     1      28.860  13.650  17.310  1.00  0.00            
ATOM     89  O21 GCD     1      28.350  12.450  18.920  1.00  0.00            
ATOM     90  H43 GCD     1      27.590  12.140  18.410  1.00  0.00            
ATOM     91  C27 GCD     1      29.940  11.820  17.200  1.00  0.00            
ATOM     92  H44 GCD     1      30.320  11.120  17.950  1.00  0.00            
ATOM     93  O22 GCD     1      28.970  11.140  16.320  1.00  0.00            
ATOM     94  H45 GCD     1      28.990  11.670  15.520  1.00  0.00            
ATOM     95  C28 GCD     1      30.980  12.450  16.280  1.00  0.00            
ATOM     96  H46 GCD     1      31.560  11.640  15.830  1.00  0.00            
ATOM     97  O23 GCD     1      31.980  13.030  17.110  1.00  0.00            
ATOM     98  C29 GCD     1      31.580  14.120  17.920  1.00  0.00            
ATOM     99  H47 GCD     1      31.250  14.990  17.330  1.00  0.00            
ATOM    100  C30 GCD     1      32.760  14.500  18.750  1.00  0.00            
ATOM    101  H48 GCD     1      33.050  13.690  19.440  1.00  0.00            
ATOM    102  H49 GCD     1      32.550  15.410  19.320  1.00  0.00            
ATOM    103  O24 GCD     1      33.870  14.960  17.980  1.00  0.00            
ATOM    104  H50 GCD     1      34.580  15.260  18.560  1.00  0.00            
ATOM    105  O25 GCD     1      30.440  13.390  15.300  1.00  0.00            
ATOM    106  C31 GCD     1      30.700  13.070  13.970  1.00  0.00            
ATOM    107  H51 GCD     1      31.300  12.160  13.840  1.00  0.00            
ATOM    108  C32 GCD     1      29.230  13.020  13.340  1.00  0.00            
ATOM    109  H52 GCD     1      28.710  13.950  13.630  1.00  0.00            
ATOM    110  O26 GCD     1      28.560  11.840  13.870  1.00  0.00            
ATOM    111  H53 GCD     1      27.650  11.990  13.600  1.00  0.00            
ATOM    112  C33 GCD     1      29.340  12.880  11.800  1.00  0.00            
ATOM    113  H54 GCD     1      29.780  11.900  11.580  1.00  0.00            
ATOM    114  O27 GCD     1      28.050  12.750  11.210  1.00  0.00            
ATOM    115  H55 GCD     1      27.560  13.580  11.280  1.00  0.00            
ATOM    116  C34 GCD     1      30.160  14.030  11.270  1.00  0.00            
ATOM    117  H56 GCD     1      30.430  13.780  10.240  1.00  0.00            
ATOM    118  O28 GCD     1      31.420  14.080  11.900  1.00  0.00            
ATOM    119  C35 GCD     1      31.410  14.230  13.340  1.00  0.00            
ATOM    120  H57 GCD     1      31.000  15.220  13.560  1.00  0.00            
ATOM    121  C36 GCD     1      32.840  14.330  13.810  1.00  0.00            
ATOM    122  H58 GCD     1      33.440  13.540  13.350  1.00  0.00            
ATOM    123  H59 GCD     1      32.870  14.300  14.910  1.00  0.00            
ATOM    124  O29 GCD     1      33.490  15.610  13.570  1.00  0.00            
ATOM    125  H60 GCD     1      34.020  15.720  14.360  1.00  0.00            
ATOM    126  O30 GCD     1      29.480  15.320  11.290  1.00  0.00            
ATOM    127  C37 GCD     1      28.670  15.690  10.110  1.00  0.00            
ATOM    128  H61 GCD     1      28.560  14.850   9.410  1.00  0.00            
ATOM    129  C38 GCD     1      27.280  16.150  10.570  1.00  0.00            
ATOM    130  H62 GCD     1      27.530  16.890  11.330  1.00  0.00            
ATOM    131  O31 GCD     1      26.480  14.950  11.070  1.00  0.00            
ATOM    132  H63 GCD     1      25.560  15.220  10.970  1.00  0.00            
ATOM    133  C39 GCD     1      26.480  16.830   9.420  1.00  0.00            
ATOM    134  H64 GCD     1      26.310  15.950   8.780  1.00  0.00            
ATOM    135  O32 GCD     1      25.180  17.390   9.790  1.00  0.00            
ATOM    136  H65 GCD     1      24.580  16.690  10.050  1.00  0.00            
ATOM    137  C40 GCD     1      27.380  17.880   8.720  1.00  0.00            
ATOM    138  H66 GCD     1      26.940  18.150   7.750  1.00  0.00            
ATOM    139  O33 GCD     1      28.620  17.390   8.380  1.00  0.00            
ATOM    140  C41 GCD     1      29.440  16.750   9.330  1.00  0.00            
ATOM    141  H67 GCD     1      29.650  17.590  10.010  1.00  0.00            
ATOM    142  C42 GCD     1      30.670  16.290   8.630  1.00  0.00            
ATOM    143  H68 GCD     1      31.350  15.880   9.380  1.00  0.00            
ATOM    144  H69 GCD     1      31.080  17.200   8.160  1.00  0.00            
ATOM    145  O34 GCD     1      30.330  15.340   7.660  1.00  0.00            
ATOM    146  H70 GCD     1      31.130  15.170   7.160  1.00  0.00            
ATOM    147  O35 GCD     1      27.550  19.040   9.530  1.00  0.00            
ATOM    148  C43 GCD     1      27.240  20.300   9.020  1.00  0.00            
ATOM    149  H71 GCD     1      26.750  20.150   8.040  1.00  0.00            
ATOM    150  C44 GCD     1      26.210  20.990   9.960  1.00  0.00            
ATOM    151  H72 GCD     1      26.570  20.910  10.990  1.00  0.00            
ATOM    152  O36 GCD     1      24.970  20.360   9.880  1.00  0.00            
ATOM    153  H73 GCD     1      25.050  19.410   9.990  1.00  0.00            
ATOM    154  C45 GCD     1      25.940  22.440   9.620  1.00  0.00            
ATOM    155  H74 GCD     1      25.390  22.540   8.670  1.00  0.00            
ATOM    156  O37 GCD     1      25.230  23.030  10.680  1.00  0.00            
ATOM    157  H75 GCD     1      24.290  23.080  10.500  1.00  0.00            
ATOM    158  C46 GCD     1      27.330  23.130   9.530  1.00  0.00            
ATOM    159  H76 GCD     1      27.220  24.140   9.130  1.00  0.00            
ATOM    160  O38 GCD     1      27.860  23.150  10.810  1.00  0.00            
ATOM    161  O39 GCD     1      28.170  22.440   8.620  1.00  0.00            
ATOM    162  C47 GCD     1      28.480  21.080   8.990  1.00  0.00            
ATOM    163  H77 GCD     1      28.870  21.070  10.020  1.00  0.00            
ATOM    164  C48 GCD     1      29.620  20.440   8.100  1.00  0.00            
ATOM    165  H78 GCD     1      29.960  19.500   8.570  1.00  0.00            
ATOM    166  H79 GCD     1      30.450  21.160   8.060  1.00  0.00            
ATOM    167  O40 GCD     1      29.050  20.020   6.820  1.00  0.00            
ATOM    168  H80 GCD     1      29.390  19.200   6.440  1.00  0.00            
ATOM    169  C1  DX5     2      32.020  17.610  15.960  1.00  0.00            
ATOM    170  N1  DX5     2      31.140  18.660  16.490  1.00  0.00            
ATOM    171  C2  DX5     2      31.860  19.760  17.080  1.00  0.00            
ATOM    172  C3  DX5     2      30.090  18.080  17.340  1.00  0.00            
ATOM    173  C4  DX5     2      28.940  17.340  16.620  1.00  0.00            
ATOM    174  C5  DX5     2      27.950  18.400  16.070  1.00  0.00            
ATOM    175  N2  DX5     2      27.780  18.440  14.560  1.00  0.00            
ATOM    176  C6  DX5     2      29.010  18.700  13.820  1.00  0.00            
ATOM    177  C7  DX5     2      29.820  17.700  13.210  1.00  0.00            
ATOM    178  C8  DX5     2      31.010  17.970  12.590  1.00  0.00            
ATOM    179  C9  DX5     2      31.450  19.300  12.360  1.00  0.00            
ATOM    180  C10 DX5     2      30.610  20.340  12.790  1.00  0.00            
ATOM    181  C11 DX5     2      29.430  20.050  13.600  1.00  0.00            
ATOM    182  S1  DX5     2      28.390  21.410  14.160  1.00  0.00            
ATOM    183  C12 DX5     2      26.810  20.700  13.800  1.00  0.00            
ATOM    184  C13 DX5     2      25.760  21.480  13.390  1.00  0.00            
ATOM    185  C14 DX5     2      24.600  20.870  12.980  1.00  0.00            
ATOM    186  C15 DX5     2      24.400  19.490  13.080  1.00  0.00            
ATOM    187  Cl1 DX5     2      22.990  18.760  12.560  1.00  0.00            
ATOM    188  C16 DX5     2      25.360  18.700  13.680  1.00  0.00            
ATOM    189  C17 DX5     2      26.590  19.300  14.100  1.00  0.00            
ATOM    190  H1  DX5     2      31.540  16.970  15.200  1.00  0.00            
ATOM    191  H2  DX5     2      32.810  18.130  15.400  1.00  0.00            
ATOM    192  H3  DX5     2      32.500  17.020  16.740  1.00  0.00            
ATOM    193  H4  DX5     2      31.170  20.530  17.440  1.00  0.00            
ATOM    194  H5  DX5     2      32.440  19.440  17.960  1.00  0.00            
ATOM    195  H6  DX5     2      32.520  20.280  16.380  1.00  0.00            
ATOM    196  H7  DX5     2      29.610  18.790  18.030  1.00  0.00            
ATOM    197  H8  DX5     2      30.480  17.260  17.960  1.00  0.00            
ATOM    198  H9  DX5     2      28.340  16.720  17.300  1.00  0.00            
ATOM    199  H10 DX5     2      29.390  16.720  15.830  1.00  0.00            
ATOM    200  H11 DX5     2      28.300  19.370  16.440  1.00  0.00            
ATOM    201  H12 DX5     2      26.990  18.130  16.500  1.00  0.00            
ATOM    202  H13 DX5     2      27.570  17.470  14.270  1.00  0.00            
ATOM    203  H14 DX5     2      29.440  16.690  13.330  1.00  0.00            
ATOM    204  H15 DX5     2      31.500  17.150  12.070  1.00  0.00            
ATOM    205  H16 DX5     2      32.370  19.560  11.850  1.00  0.00            
ATOM    206  H17 DX5     2      30.880  21.300  12.360  1.00  0.00            
ATOM    207  H18 DX5     2      25.810  22.560  13.440  1.00  0.00            
ATOM    208  H19 DX5     2      23.780  21.460  12.570  1.00  0.00            
ATOM    209  H20 DX5     2      25.100  17.660  13.850  1.00  0.00            
TER
ENDMDL
MODEL        1
ATOM      1  H1  GCD     1      33.910  31.590  11.090  1.00  0.00            
ATOM      2  O1  GCD     1      34.180  31.290  10.220  1.00  0.00            
ATOM      3  C1  GCD     1      33.140  31.740   9.290  1.00  0.00            
ATOM      4  H2  GCD     1      33.260  32.830   9.220  1.00  0.00            
ATOM      5  H3  GCD     1      33.400  31.250   8.350  1.00  0.00            
ATOM      6  C2  GCD     1      31.710  31.480   9.820  1.00  0.00            
ATOM      7  H4  GCD     1      31.660  30.460  10.230  1.00  0.00            
ATOM      8  C3  GCD     1      30.520  31.670   8.910  1.00  0.00            
ATOM      9  H5  GCD     1      30.600  32.700   8.540  1.00  0.00            
ATOM     10  C4  GCD     1      29.130  31.460   9.610  1.00  0.00            
ATOM     11  H6  GCD     1      28.980  30.420   9.910  1.00  0.00            
ATOM     12  O2  GCD     1      28.100  31.830   8.740  1.00  0.00            
ATOM     13  H7  GCD     1      27.300  31.740   9.280  1.00  0.00            
ATOM     14  C5  GCD     1      29.150  32.320  10.890  1.00  0.00            
ATOM     15  H8  GCD     1      29.180  33.330  10.480  1.00  0.00            
ATOM     16  O3  GCD     1      27.970  32.070  11.660  1.00  0.00            
ATOM     17  H9  GCD     1      28.150  32.090  12.610  1.00  0.00            
ATOM     18  C6  GCD     1      30.370  32.120  11.740  1.00  0.00            
ATOM     19  O4  GCD     1      31.550  32.290  10.980  1.00  0.00            
ATOM     20  H10 GCD     1      30.360  32.960  12.440  1.00  0.00            
ATOM     21  O5  GCD     1      30.290  30.870  12.330  1.00  0.00            
ATOM     22  C7  GCD     1      30.610  30.840  13.750  1.00  0.00            
ATOM     23  H11 GCD     1      31.170  31.740  14.060  1.00  0.00            
ATOM     24  C8  GCD     1      29.260  30.740  14.410  1.00  0.00            
ATOM     25  H12 GCD     1      28.770  29.910  13.900  1.00  0.00            
ATOM     26  O6  GCD     1      28.500  31.950  14.260  1.00  0.00            
ATOM     27  H13 GCD     1      27.690  31.810  14.780  1.00  0.00            
ATOM     28  C9  GCD     1      29.550  30.460  15.860  1.00  0.00            
ATOM     29  H14 GCD     1      29.870  31.410  16.300  1.00  0.00            
ATOM     30  O7  GCD     1      28.430  30.190  16.610  1.00  0.00            
ATOM     31  H15 GCD     1      28.270  29.240  16.630  1.00  0.00            
ATOM     32  C10 GCD     1      30.530  29.280  16.030  1.00  0.00            
ATOM     33  H16 GCD     1      30.710  28.940  17.050  1.00  0.00            
ATOM     34  O8  GCD     1      31.780  29.670  15.430  1.00  0.00            
ATOM     35  C11 GCD     1      31.580  29.670  14.000  1.00  0.00            
ATOM     36  H17 GCD     1      31.070  28.760  13.660  1.00  0.00            
ATOM     37  C12 GCD     1      32.910  29.880  13.240  1.00  0.00            
ATOM     38  H18 GCD     1      32.700  29.760  12.170  1.00  0.00            
ATOM     39  H19 GCD     1      33.690  29.130  13.430  1.00  0.00            
ATOM     40  O9  GCD     1      33.540  31.100  13.440  1.00  0.00            
ATOM     41  H20 GCD     1      34.050  31.100  14.260  1.00  0.00            
ATOM     42  O10 GCD     1      29.880  28.100  15.510  1.00  0.00            
ATOM     43  C13 GCD     1      29.960  26.860  16.250  1.00  0.00            
ATOM     44  H21 GCD     1      30.650  27.060  17.090  1.00  0.00            
ATOM     45  C14 GCD     1      28.510  26.500  16.550  1.00  0.00            
ATOM     46  H22 GCD     1      28.020  26.310  15.590  1.00  0.00            
ATOM     47  O11 GCD     1      27.920  27.620  17.200  1.00  0.00            
ATOM     48  H23 GCD     1      27.080  27.350  17.580  1.00  0.00            
ATOM     49  C15 GCD     1      28.450  25.180  17.320  1.00  0.00            
ATOM     50  H24 GCD     1      29.000  25.260  18.270  1.00  0.00            
ATOM     51  O12 GCD     1      27.030  24.870  17.620  1.00  0.00            
ATOM     52  H25 GCD     1      26.850  24.190  16.970  1.00  0.00            
ATOM     53  C16 GCD     1      29.210  24.090  16.550  1.00  0.00            
ATOM     54  H26 GCD     1      29.310  23.210  17.200  1.00  0.00            
ATOM     55  O13 GCD     1      30.540  24.490  16.210  1.00  0.00            
ATOM     56  C17 GCD     1      30.560  25.660  15.390  1.00  0.00            
ATOM     57  H27 GCD     1      29.960  25.560  14.470  1.00  0.00            
ATOM     58  C18 GCD     1      31.970  25.950  14.980  1.00  0.00            
ATOM     59  H28 GCD     1      32.590  26.200  15.850  1.00  0.00            
ATOM     60  H29 GCD     1      31.910  26.780  14.260  1.00  0.00            
ATOM     61  O14 GCD     1      32.500  24.820  14.250  1.00  0.00            
ATOM     62  H30 GCD     1      32.380  24.080  14.850  1.00  0.00            
ATOM     63  O15 GCD     1      28.480  23.690  15.370  1.00  0.00            
ATOM     64  C19 GCD     1      28.020  22.330  15.440  1.00  0.00            
ATOM     65  H31 GCD     1      27.980  21.840  16.420  1.00  0.00            
ATOM     66  C20 GCD     1      26.520  22.330  14.940  1.00  0.00            
ATOM     67  H32 GCD     1      26.510  22.790  13.940  1.00  0.00            
ATOM     68  O16 GCD     1      25.900  23.070  15.890  1.00  0.00            
ATOM     69  H33 GCD     1      24.950  22.910  15.840  1.00  0.00            
ATOM     70  C21 GCD     1      26.000  20.900  14.820  1.00  0.00            
ATOM     71  H34 GCD     1      25.890  20.460  15.820  1.00  0.00            
ATOM     72  O17 GCD     1      24.670  20.940  14.240  1.00  0.00            
ATOM     73  H35 GCD     1      24.450  20.010  14.080  1.00  0.00            
ATOM     74  C22 GCD     1      26.920  20.080  13.840  1.00  0.00            
ATOM     75  H36 GCD     1      26.570  19.040  13.860  1.00  0.00            
ATOM     76  O18 GCD     1      28.260  20.220  14.370  1.00  0.00            
ATOM     77  C23 GCD     1      28.830  21.520  14.450  1.00  0.00            
ATOM     78  H37 GCD     1      28.680  21.980  13.470  1.00  0.00            
ATOM     79  C24 GCD     1      30.280  21.480  14.860  1.00  0.00            
ATOM     80  H38 GCD     1      30.750  22.470  14.780  1.00  0.00            
ATOM     81  H39 GCD     1      30.810  20.790  14.190  1.00  0.00            
ATOM     82  O19 GCD     1      30.480  20.960  16.190  1.00  0.00            
ATOM     83  H40 GCD     1      30.530  20.010  16.030  1.00  0.00            
ATOM     84  O20 GCD     1      26.880  20.660  12.550  1.00  0.00            
ATOM     85  C25 GCD     1      26.970  19.720  11.470  1.00  0.00            
ATOM     86  H41 GCD     1      27.210  18.720  11.850  1.00  0.00            
ATOM     87  C26 GCD     1      25.660  19.780  10.730  1.00  0.00            
ATOM     88  H42 GCD     1      25.340  20.800  10.480  1.00  0.00            
ATOM     89  O21 GCD     1      24.650  19.150  11.410  1.00  0.00            
ATOM     90  H43 GCD     1      24.840  18.240  11.680  1.00  0.00            
ATOM     91  C27 GCD     1      25.870  19.010   9.420  1.00  0.00            
ATOM     92  H44 GCD     1      26.060  17.950   9.610  1.00  0.00            
ATOM     93  O22 GCD     1      24.770  18.900   8.630  1.00  0.00            
ATOM     94  H45 GCD     1      24.140  18.280   9.020  1.00  0.00            
ATOM     95  C28 GCD     1      27.050  19.490   8.580  1.00  0.00            
ATOM     96  H46 GCD     1      27.160  18.900   7.670  1.00  0.00            
ATOM     97  O23 GCD     1      28.190  19.410   9.410  1.00  0.00            
ATOM     98  C29 GCD     1      28.160  20.150  10.620  1.00  0.00            
ATOM     99  H47 GCD     1      28.070  21.240  10.520  1.00  0.00            
ATOM    100  C30 GCD     1      29.450  19.780  11.230  1.00  0.00            
ATOM    101  H48 GCD     1      29.450  18.690  11.340  1.00  0.00            
ATOM    102  H49 GCD     1      29.540  20.290  12.200  1.00  0.00            
ATOM    103  O24 GCD     1      30.690  20.040  10.500  1.00  0.00            
ATOM    104  H50 GCD     1      30.550  19.980   9.550  1.00  0.00            
ATOM    105  O25 GCD     1      26.980  20.840   8.270  1.00  0.00            
ATOM    106  C31 GCD     1      26.450  21.060   6.940  1.00  0.00            
ATOM    107  H51 GCD     1      25.890  20.220   6.520  1.00  0.00            
ATOM    108  C32 GCD     1      25.350  22.160   6.990  1.00  0.00            
ATOM    109  H52 GCD     1      25.770  22.970   7.600  1.00  0.00            
ATOM    110  O26 GCD     1      24.160  21.620   7.660  1.00  0.00            
ATOM    111  H53 GCD     1      23.380  22.130   7.410  1.00  0.00            
ATOM    112  C33 GCD     1      25.010  22.790   5.630  1.00  0.00            
ATOM    113  H54 GCD     1      24.380  22.000   5.200  1.00  0.00            
ATOM    114  O27 GCD     1      24.250  23.990   5.780  1.00  0.00            
ATOM    115  H55 GCD     1      24.500  24.590   5.070  1.00  0.00            
ATOM    116  C34 GCD     1      26.300  22.980   4.780  1.00  0.00            
ATOM    117  H56 GCD     1      26.070  23.270   3.750  1.00  0.00            
ATOM    118  O28 GCD     1      27.090  21.830   4.760  1.00  0.00            
ATOM    119  C35 GCD     1      27.540  21.390   6.050  1.00  0.00            
ATOM    120  H57 GCD     1      28.160  22.170   6.520  1.00  0.00            
ATOM    121  C36 GCD     1      28.560  20.290   5.850  1.00  0.00            
ATOM    122  H58 GCD     1      27.990  19.420   5.480  1.00  0.00            
ATOM    123  H59 GCD     1      29.040  20.020   6.800  1.00  0.00            
ATOM    124  O29 GCD     1      29.580  20.740   5.060  1.00  0.00            
ATOM    125  H60 GCD     1      29.090  21.300   4.440  1.00  0.00            
ATOM    126  O30 GCD     1      27.000  24.060   5.380  1.00  0.00            
ATOM    127  C37 GCD     1      27.560  24.940   4.430  1.00  0.00            
ATOM    128  H61 GCD     1      27.590  24.450   3.450  1.00  0.00            
ATOM    129  C38 GCD     1      26.660  26.160   4.410  1.00  0.00            
ATOM    130  H62 GCD     1      26.680  26.680   5.380  1.00  0.00            
ATOM    131  O31 GCD     1      25.280  25.870   4.130  1.00  0.00            
ATOM    132  H63 GCD     1      25.230  25.580   3.210  1.00  0.00            
ATOM    133  C39 GCD     1      27.210  27.260   3.500  1.00  0.00            
ATOM    134  H64 GCD     1      27.130  26.990   2.440  1.00  0.00            
ATOM    135  O32 GCD     1      26.510  28.530   3.710  1.00  0.00            
ATOM    136  H65 GCD     1      26.250  28.840   2.830  1.00  0.00            
ATOM    137  C40 GCD     1      28.680  27.420   3.750  1.00  0.00            
ATOM    138  H66 GCD     1      29.180  28.020   2.990  1.00  0.00            
ATOM    139  O33 GCD     1      29.400  26.170   3.760  1.00  0.00            
ATOM    140  C41 GCD     1      28.980  25.280   4.800  1.00  0.00            
ATOM    141  H67 GCD     1      29.020  25.670   5.820  1.00  0.00            
ATOM    142  C42 GCD     1      29.890  24.050   4.660  1.00  0.00            
ATOM    143  H68 GCD     1      29.760  23.410   5.540  1.00  0.00            
ATOM    144  H69 GCD     1      30.890  24.500   4.780  1.00  0.00            
ATOM    145  O34 GCD     1      29.760  23.350   3.470  1.00  0.00            
ATOM    146  H70 GCD     1      29.800  24.010   2.760  1.00  0.00            
ATOM    147  O35 GCD     1      28.880  28.170   5.030  1.00  0.00            
ATOM    148  C43 GCD     1      29.730  29.310   4.970  1.00  0.00            
ATOM    149  H71 GCD     1      29.940  29.610   3.930  1.00  0.00            
ATOM    150  C44 GCD     1      28.890  30.510   5.490  1.00  0.00            
ATOM    151  H72 GCD     1      28.440  30.280   6.470  1.00  0.00            
ATOM    152  O36 GCD     1      27.820  30.800   4.640  1.00  0.00            
ATOM    153  H73 GCD     1      27.280  30.000   4.680  1.00  0.00            
ATOM    154  C45 GCD     1      29.720  31.790   5.720  1.00  0.00            
ATOM    155  H74 GCD     1      30.140  32.110   4.760  1.00  0.00            
ATOM    156  O37 GCD     1      29.060  32.900   6.320  1.00  0.00            
ATOM    157  H75 GCD     1      28.710  32.550   7.160  1.00  0.00            
ATOM    158  C46 GCD     1      30.910  31.390   6.560  1.00  0.00            
ATOM    159  H76 GCD     1      31.520  32.270   6.750  1.00  0.00            
ATOM    160  O38 GCD     1      30.630  30.740   7.750  1.00  0.00            
ATOM    161  O39 GCD     1      31.680  30.460   5.880  1.00  0.00            
ATOM    162  C47 GCD     1      31.050  29.140   5.720  1.00  0.00            
ATOM    163  H77 GCD     1      30.730  28.780   6.700  1.00  0.00            
ATOM    164  C48 GCD     1      31.960  28.190   5.070  1.00  0.00            
ATOM    165  H78 GCD     1      32.410  28.590   4.160  1.00  0.00            
ATOM    166  H79 GCD     1      31.490  27.240   4.800  1.00  0.00            
ATOM    167  O40 GCD     1      32.960  27.740   5.950  1.00  0.00            
ATOM    168  H80 GCD     1      33.680  28.380   5.890  1.00  0.00            
ATOM    169  C1  DX5     2      25.880  27.370  14.520  1.00  0.00            
ATOM    170  N1  DX5     2      25.620  26.520  13.320  1.00  0.00            
ATOM    171  C2  DX5     2      24.450  25.550  13.530  1.00  0.00            
ATOM    172  C3  DX5     2      26.870  25.790  12.930  1.00  0.00            
ATOM    173  C4  DX5     2      26.900  25.160  11.530  1.00  0.00            
ATOM    174  C5  DX5     2      26.390  26.180  10.500  1.00  0.00            
ATOM    175  N2  DX5     2      26.620  25.680   9.090  1.00  0.00            
ATOM    176  C6  DX5     2      27.990  25.270   8.740  1.00  0.00            
ATOM    177  C7  DX5     2      28.310  23.940   8.680  1.00  0.00            
ATOM    178  C8  DX5     2      29.610  23.550   8.450  1.00  0.00            
ATOM    179  C9  DX5     2      30.640  24.580   8.280  1.00  0.00            
ATOM    180  C10 DX5     2      30.260  25.930   8.340  1.00  0.00            
ATOM    181  C11 DX5     2      28.920  26.260   8.450  1.00  0.00            
ATOM    182  S1  DX5     2      28.260  27.980   8.310  1.00  0.00            
ATOM    183  C12 DX5     2      26.640  27.780   7.700  1.00  0.00            
ATOM    184  C13 DX5     2      25.980  28.680   6.840  1.00  0.00            
ATOM    185  C14 DX5     2      24.590  28.420   6.540  1.00  0.00            
ATOM    186  C15 DX5     2      23.930  27.250   6.930  1.00  0.00            
ATOM    187  Cl1 DX5     2      22.320  26.910   6.310  1.00  0.00            
ATOM    188  C16 DX5     2      24.670  26.310   7.720  1.00  0.00            
ATOM    189  C17 DX5     2      25.980  26.590   8.100  1.00  0.00            
ATOM    190  H1  DX5     2      24.920  27.880  14.700  1.00  0.00            
ATOM    191  H2  DX5     2      26.140  26.790  15.410  1.00  0.00            
ATOM    192  H3  DX5     2      26.600  28.180  14.330  1.00  0.00            
ATOM    193  H4  DX5     2      23.540  26.090  13.800  1.00  0.00            
ATOM    194  H5  DX5     2      24.210  24.960  12.640  1.00  0.00            
ATOM    195  H6  DX5     2      24.650  24.840  14.340  1.00  0.00            
ATOM    196  H7  DX5     2      26.970  24.970  13.660  1.00  0.00            
ATOM    197  H8  DX5     2      27.820  26.330  12.980  1.00  0.00            
ATOM    198  H9  DX5     2      26.270  24.260  11.520  1.00  0.00            
ATOM    199  H10 DX5     2      27.910  24.770  11.350  1.00  0.00            
ATOM    200  H11 DX5     2      26.920  27.140  10.520  1.00  0.00            
ATOM    201  H12 DX5     2      25.350  26.470  10.660  1.00  0.00            
ATOM    202  H13 DX5     2      26.100  24.800   9.090  1.00  0.00            
ATOM    203  H14 DX5     2      27.580  23.200   9.000  1.00  0.00            
ATOM    204  H15 DX5     2      29.780  22.490   8.590  1.00  0.00            
ATOM    205  H16 DX5     2      31.700  24.360   8.230  1.00  0.00            
ATOM    206  H17 DX5     2      31.030  26.680   8.180  1.00  0.00            
ATOM    207  H18 DX5     2      26.470  29.590   6.510  1.00  0.00            
ATOM    208  H19 DX5     2      24.170  29.130   5.840  1.00  0.00            
ATOM    209  H20 DX5     2      24.170  25.430   8.110  1.00  0.00            
TER
ENDMDL
MODEL        1
ATOM      1  H1  GCD     1      25.580  24.510   6.780  1.00  0.00            
ATOM      2  O1  GCD     1      24.820  24.040   6.430  1.00  0.00            
ATOM      3  C1  GCD     1      23.710  24.810   6.760  1.00  0.00            
ATOM      4  H2  GCD     1      23.750  25.840   6.370  1.00  0.00            
ATOM      5  H3  GCD     1      22.870  24.280   6.280  1.00  0.00            
ATOM      6  C2  GCD     1      23.540  24.850   8.230  1.00  0.00            
ATOM      7  H4  GCD     1      23.620  23.830   8.640  1.00  0.00            
ATOM      8  C3  GCD     1      22.230  25.470   8.800  1.00  0.00            
ATOM      9  H5  GCD     1      22.190  26.470   8.340  1.00  0.00            
ATOM     10  C4  GCD     1      22.260  25.630  10.380  1.00  0.00            
ATOM     11  H6  GCD     1      22.150  24.700  10.950  1.00  0.00            
ATOM     12  O2  GCD     1      21.140  26.480  10.740  1.00  0.00            
ATOM     13  H7  GCD     1      21.190  26.580  11.700  1.00  0.00            
ATOM     14  C5  GCD     1      23.560  26.320  10.740  1.00  0.00            
ATOM     15  H8  GCD     1      23.560  27.340  10.340  1.00  0.00            
ATOM     16  O3  GCD     1      23.680  26.370  12.180  1.00  0.00            
ATOM     17  H9  GCD     1      23.600  25.450  12.450  1.00  0.00            
ATOM     18  C6  GCD     1      24.810  25.590  10.180  1.00  0.00            
ATOM     19  O4  GCD     1      24.670  25.560   8.750  1.00  0.00            
ATOM     20  H10 GCD     1      25.750  26.080  10.440  1.00  0.00            
ATOM     21  O5  GCD     1      24.930  24.170  10.520  1.00  0.00            
ATOM     22  C7  GCD     1      25.650  23.770  11.690  1.00  0.00            
ATOM     23  H11 GCD     1      25.940  24.630  12.310  1.00  0.00            
ATOM     24  C8  GCD     1      24.700  22.950  12.480  1.00  0.00            
ATOM     25  H12 GCD     1      24.310  22.030  12.040  1.00  0.00            
ATOM     26  O6  GCD     1      23.640  23.770  12.960  1.00  0.00            
ATOM     27  H13 GCD     1      23.010  23.300  13.510  1.00  0.00            
ATOM     28  C9  GCD     1      25.560  22.510  13.680  1.00  0.00            
ATOM     29  H14 GCD     1      25.880  23.440  14.160  1.00  0.00            
ATOM     30  O7  GCD     1      24.760  21.760  14.570  1.00  0.00            
ATOM     31  H15 GCD     1      25.230  20.930  14.730  1.00  0.00            
ATOM     32  C10 GCD     1      26.830  21.770  13.330  1.00  0.00            
ATOM     33  H16 GCD     1      27.420  21.500  14.210  1.00  0.00            
ATOM     34  O8  GCD     1      27.650  22.690  12.470  1.00  0.00            
ATOM     35  C11 GCD     1      26.930  23.060  11.290  1.00  0.00            
ATOM     36  H17 GCD     1      26.640  22.110  10.810  1.00  0.00            
ATOM     37  C12 GCD     1      27.920  23.980  10.450  1.00  0.00            
ATOM     38  H18 GCD     1      27.490  24.190   9.460  1.00  0.00            
ATOM     39  H19 GCD     1      28.800  23.340  10.340  1.00  0.00            
ATOM     40  O9  GCD     1      28.220  25.210  11.150  1.00  0.00            
ATOM     41  H20 GCD     1      28.630  25.860  10.550  1.00  0.00            
ATOM     42  O10 GCD     1      26.580  20.500  12.730  1.00  0.00            
ATOM     43  C13 GCD     1      27.350  19.350  13.150  1.00  0.00            
ATOM     44  H21 GCD     1      28.130  19.700  13.830  1.00  0.00            
ATOM     45  C14 GCD     1      26.450  18.530  14.070  1.00  0.00            
ATOM     46  H22 GCD     1      25.560  18.360  13.450  1.00  0.00            
ATOM     47  O11 GCD     1      26.080  19.340  15.170  1.00  0.00            
ATOM     48  H23 GCD     1      26.780  19.220  15.830  1.00  0.00            
ATOM     49  C15 GCD     1      27.130  17.180  14.380  1.00  0.00            
ATOM     50  H24 GCD     1      28.090  17.280  14.910  1.00  0.00            
ATOM     51  O12 GCD     1      26.360  16.190  15.060  1.00  0.00            
ATOM     52  H25 GCD     1      26.860  15.390  14.840  1.00  0.00            
ATOM     53  C16 GCD     1      27.570  16.540  13.000  1.00  0.00            
ATOM     54  H26 GCD     1      28.040  15.580  13.200  1.00  0.00            
ATOM     55  O13 GCD     1      28.470  17.440  12.400  1.00  0.00            
ATOM     56  C17 GCD     1      27.890  18.650  11.960  1.00  0.00            
ATOM     57  H27 GCD     1      27.110  18.500  11.200  1.00  0.00            
ATOM     58  C18 GCD     1      28.980  19.410  11.280  1.00  0.00            
ATOM     59  H28 GCD     1      29.830  19.530  11.970  1.00  0.00            
ATOM     60  H29 GCD     1      28.580  20.380  10.950  1.00  0.00            
ATOM     61  O14 GCD     1      29.450  18.700  10.080  1.00  0.00            
ATOM     62  H30 GCD     1      30.080  18.010  10.310  1.00  0.00            
ATOM     63  O15 GCD     1      26.480  16.290  12.170  1.00  0.00            
ATOM     64  C19 GCD     1      26.720  15.060  11.450  1.00  0.00            
ATOM     65  H31 GCD     1      27.770  14.740  11.560  1.00  0.00            
ATOM     66  C20 GCD     1      25.800  13.980  12.000  1.00  0.00            
ATOM     67  H32 GCD     1      24.830  14.470  11.940  1.00  0.00            
ATOM     68  O16 GCD     1      26.070  13.680  13.360  1.00  0.00            
ATOM     69  H33 GCD     1      25.530  12.900  13.530  1.00  0.00            
ATOM     70  C21 GCD     1      25.860  12.670  11.130  1.00  0.00            
ATOM     71  H34 GCD     1      26.830  12.170  11.240  1.00  0.00            
ATOM     72  O17 GCD     1      24.870  11.760  11.600  1.00  0.00            
ATOM     73  H35 GCD     1      24.030  11.830  11.140  1.00  0.00            
ATOM     74  C22 GCD     1      25.610  12.990   9.680  1.00  0.00            
ATOM     75  H36 GCD     1      25.770  12.100   9.060  1.00  0.00            
ATOM     76  O18 GCD     1      26.600  13.920   9.390  1.00  0.00            
ATOM     77  C23 GCD     1      26.470  15.250   9.990  1.00  0.00            
ATOM     78  H37 GCD     1      25.490  15.720   9.870  1.00  0.00            
ATOM     79  C24 GCD     1      27.460  16.090   9.330  1.00  0.00            
ATOM     80  H38 GCD     1      28.440  15.710   9.620  1.00  0.00            
ATOM     81  H39 GCD     1      27.300  17.100   9.720  1.00  0.00            
ATOM     82  O19 GCD     1      27.370  16.230   7.890  1.00  0.00            
ATOM     83  H40 GCD     1      27.780  17.100   7.800  1.00  0.00            
ATOM     84  O20 GCD     1      24.300  13.500   9.490  1.00  0.00            
ATOM     85  C25 GCD     1      23.360  12.880   8.640  1.00  0.00            
ATOM     86  H41 GCD     1      23.640  11.850   8.370  1.00  0.00            
ATOM     87  C26 GCD     1      22.020  12.960   9.350  1.00  0.00            
ATOM     88  H42 GCD     1      21.780  13.990   9.650  1.00  0.00            
ATOM     89  O21 GCD     1      21.980  12.160  10.580  1.00  0.00            
ATOM     90  H43 GCD     1      21.540  11.330  10.350  1.00  0.00            
ATOM     91  C27 GCD     1      20.810  12.510   8.440  1.00  0.00            
ATOM     92  H44 GCD     1      20.890  11.420   8.350  1.00  0.00            
ATOM     93  O22 GCD     1      19.650  12.780   9.200  1.00  0.00            
ATOM     94  H45 GCD     1      19.670  13.610   9.690  1.00  0.00            
ATOM     95  C28 GCD     1      20.850  13.110   7.020  1.00  0.00            
ATOM     96  H46 GCD     1      20.280  12.440   6.370  1.00  0.00            
ATOM     97  O23 GCD     1      22.140  13.080   6.460  1.00  0.00            
ATOM     98  C29 GCD     1      23.170  13.650   7.280  1.00  0.00            
ATOM     99  H47 GCD     1      23.110  14.730   7.500  1.00  0.00            
ATOM    100  C30 GCD     1      24.450  13.490   6.440  1.00  0.00            
ATOM    101  H48 GCD     1      24.570  12.430   6.160  1.00  0.00            
ATOM    102  H49 GCD     1      25.350  13.700   7.020  1.00  0.00            
ATOM    103  O24 GCD     1      24.500  14.370   5.270  1.00  0.00            
ATOM    104  H50 GCD     1      23.880  14.020   4.610  1.00  0.00            
ATOM    105  O25 GCD     1      20.360  14.420   7.040  1.00  0.00            
ATOM    106  C31 GCD     1      19.550  14.740   5.900  1.00  0.00            
ATOM    107  H51 GCD     1      19.540  13.930   5.160  1.00  0.00            
ATOM    108  C32 GCD     1      18.080  14.860   6.320  1.00  0.00            
ATOM    109  H52 GCD     1      18.020  15.630   7.110  1.00  0.00            
ATOM    110  O26 GCD     1      17.510  13.680   6.950  1.00  0.00            
ATOM    111  H53 GCD     1      18.000  13.660   7.780  1.00  0.00            
ATOM    112  C33 GCD     1      17.140  15.420   5.230  1.00  0.00            
ATOM    113  H54 GCD     1      17.090  14.700   4.400  1.00  0.00            
ATOM    114  O27 GCD     1      15.840  15.750   5.610  1.00  0.00            
ATOM    115  H55 GCD     1      15.340  15.810   4.790  1.00  0.00            
ATOM    116  C34 GCD     1      17.780  16.620   4.520  1.00  0.00            
ATOM    117  H56 GCD     1      17.130  16.920   3.690  1.00  0.00            
ATOM    118  O28 GCD     1      19.110  16.210   4.000  1.00  0.00            
ATOM    119  C35 GCD     1      20.100  15.880   5.100  1.00  0.00            
ATOM    120  H57 GCD     1      20.260  16.780   5.710  1.00  0.00            
ATOM    121  C36 GCD     1      21.450  15.610   4.420  1.00  0.00            
ATOM    122  H58 GCD     1      21.440  14.620   3.930  1.00  0.00            
ATOM    123  H59 GCD     1      22.240  15.610   5.170  1.00  0.00            
ATOM    124  O29 GCD     1      21.710  16.650   3.490  1.00  0.00            
ATOM    125  H60 GCD     1      21.000  16.580   2.850  1.00  0.00            
ATOM    126  O30 GCD     1      17.910  17.700   5.430  1.00  0.00            
ATOM    127  C37 GCD     1      16.930  18.730   5.390  1.00  0.00            
ATOM    128  H61 GCD     1      15.990  18.330   4.980  1.00  0.00            
ATOM    129  C38 GCD     1      16.740  19.040   6.880  1.00  0.00            
ATOM    130  H62 GCD     1      17.740  19.280   7.250  1.00  0.00            
ATOM    131  O31 GCD     1      16.110  17.900   7.550  1.00  0.00            
ATOM    132  H63 GCD     1      16.190  17.140   6.970  1.00  0.00            
ATOM    133  C39 GCD     1      15.930  20.390   7.020  1.00  0.00            
ATOM    134  H64 GCD     1      14.930  20.260   6.600  1.00  0.00            
ATOM    135  O32 GCD     1      15.730  20.840   8.440  1.00  0.00            
ATOM    136  H65 GCD     1      15.370  20.080   8.900  1.00  0.00            
ATOM    137  C40 GCD     1      16.620  21.490   6.300  1.00  0.00            
ATOM    138  H66 GCD     1      15.950  22.350   6.380  1.00  0.00            
ATOM    139  O33 GCD     1      16.790  21.190   4.940  1.00  0.00            
ATOM    140  C41 GCD     1      17.560  19.930   4.660  1.00  0.00            
ATOM    141  H67 GCD     1      18.590  20.050   5.000  1.00  0.00            
ATOM    142  C42 GCD     1      17.690  19.650   3.220  1.00  0.00            
ATOM    143  H68 GCD     1      18.480  18.910   3.050  1.00  0.00            
ATOM    144  H69 GCD     1      17.990  20.550   2.680  1.00  0.00            
ATOM    145  O34 GCD     1      16.450  19.290   2.520  1.00  0.00            
ATOM    146  H70 GCD     1      15.700  19.870   2.640  1.00  0.00            
ATOM    147  O35 GCD     1      17.850  21.830   6.960  1.00  0.00            
ATOM    148  C43 GCD     1      18.180  23.270   6.830  1.00  0.00            
ATOM    149  H71 GCD     1      17.470  23.810   6.190  1.00  0.00            
ATOM    150  C44 GCD     1      18.080  23.790   8.250  1.00  0.00            
ATOM    151  H72 GCD     1      18.600  23.090   8.910  1.00  0.00            
ATOM    152  O36 GCD     1      16.660  23.600   8.730  1.00  0.00            
ATOM    153  H73 GCD     1      16.500  22.650   8.810  1.00  0.00            
ATOM    154  C45 GCD     1      18.680  25.220   8.380  1.00  0.00            
ATOM    155  H74 GCD     1      18.090  25.850   7.710  1.00  0.00            
ATOM    156  O37 GCD     1      18.750  25.710   9.690  1.00  0.00            
ATOM    157  H75 GCD     1      19.520  26.250   9.880  1.00  0.00            
ATOM    158  C46 GCD     1      20.060  25.370   7.650  1.00  0.00            
ATOM    159  H76 GCD     1      20.300  26.420   7.770  1.00  0.00            
ATOM    160  O38 GCD     1      21.070  24.690   8.390  1.00  0.00            
ATOM    161  O39 GCD     1      19.980  24.810   6.320  1.00  0.00            
ATOM    162  C47 GCD     1      19.610  23.440   6.340  1.00  0.00            
ATOM    163  H77 GCD     1      20.310  22.830   6.910  1.00  0.00            
ATOM    164  C48 GCD     1      19.640  22.980   4.830  1.00  0.00            
ATOM    165  H78 GCD     1      19.460  21.910   4.700  1.00  0.00            
ATOM    166  H79 GCD     1      20.700  23.050   4.530  1.00  0.00            
ATOM    167  O40 GCD     1      18.700  23.640   4.020  1.00  0.00            
ATOM    168  H80 GCD     1      18.830  24.600   4.070  1.00  0.00            
ATOM    169  C1  DX5     2      24.800  19.090   8.970  1.00  0.00            
ATOM    170  N1  DX5     2      23.660  18.760   9.780  1.00  0.00            
ATOM    171  C2  DX5     2      24.060  18.630  11.170  1.00  0.00            
ATOM    172  C3  DX5     2      22.940  17.550   9.270  1.00  0.00            
ATOM    173  C4  DX5     2      21.570  17.290  10.060  1.00  0.00            
ATOM    174  C5  DX5     2      20.900  18.560  10.630  1.00  0.00            
ATOM    175  N2  DX5     2      20.020  19.420   9.770  1.00  0.00            
ATOM    176  C6  DX5     2      20.700  19.780   8.500  1.00  0.00            
ATOM    177  C7  DX5     2      20.450  19.020   7.300  1.00  0.00            
ATOM    178  C8  DX5     2      21.150  19.250   6.090  1.00  0.00            
ATOM    179  C9  DX5     2      22.020  20.340   6.090  1.00  0.00            
ATOM    180  C10 DX5     2      22.210  21.170   7.200  1.00  0.00            
ATOM    181  C11 DX5     2      21.590  20.860   8.470  1.00  0.00            
ATOM    182  S1  DX5     2      21.930  21.790   9.910  1.00  0.00            
ATOM    183  C12 DX5     2      20.340  21.760  10.790  1.00  0.00            
ATOM    184  C13 DX5     2      19.770  22.940  11.430  1.00  0.00            
ATOM    185  C14 DX5     2      18.400  22.910  11.770  1.00  0.00            
ATOM    186  C15 DX5     2      17.530  21.820  11.450  1.00  0.00            
ATOM    187  Cl1 DX5     2      15.820  21.760  11.890  1.00  0.00            
ATOM    188  C16 DX5     2      18.130  20.710  10.870  1.00  0.00            
ATOM    189  C17 DX5     2      19.540  20.580  10.580  1.00  0.00            
ATOM    190  H1  DX5     2      25.370  19.840   9.540  1.00  0.00            
ATOM    191  H2  DX5     2      25.440  18.230   8.730  1.00  0.00            
ATOM    192  H3  DX5     2      24.490  19.500   8.000  1.00  0.00            
ATOM    193  H4  DX5     2      24.850  17.870  11.240  1.00  0.00            
ATOM    194  H5  DX5     2      24.460  19.590  11.540  1.00  0.00            
ATOM    195  H6  DX5     2      23.190  18.380  11.790  1.00  0.00            
ATOM    196  H7  DX5     2      23.590  16.670   9.360  1.00  0.00            
ATOM    197  H8  DX5     2      22.720  17.800   8.220  1.00  0.00            
ATOM    198  H9  DX5     2      21.630  16.470  10.790  1.00  0.00            
ATOM    199  H10 DX5     2      20.880  16.900   9.300  1.00  0.00            
ATOM    200  H11 DX5     2      21.660  19.300  10.910  1.00  0.00            
ATOM    201  H12 DX5     2      20.370  18.380  11.560  1.00  0.00            
ATOM    202  H13 DX5     2      19.190  18.890   9.470  1.00  0.00            
ATOM    203  H14 DX5     2      19.690  18.240   7.300  1.00  0.00            
ATOM    204  H15 DX5     2      20.990  18.710   5.160  1.00  0.00            
ATOM    205  H16 DX5     2      22.690  20.530   5.250  1.00  0.00            
ATOM    206  H17 DX5     2      22.890  22.020   7.190  1.00  0.00            
ATOM    207  H18 DX5     2      20.350  23.820  11.710  1.00  0.00            
ATOM    208  H19 DX5     2      17.970  23.720  12.350  1.00  0.00            
ATOM    209  H20 DX5     2      17.370  19.990  10.590  1.00  0.00            
TER
ENDMDL
MODEL        1
ATOM      1  H1  GCD     1      34.150  21.740   9.540  1.00  0.00            
ATOM      2  O1  GCD     1      33.530  22.190   8.950  1.00  0.00            
ATOM      3  C1  GCD     1      32.630  21.090   8.600  1.00  0.00            
ATOM      4  H2  GCD     1      32.020  21.340   7.720  1.00  0.00            
ATOM      5  H3  GCD     1      33.290  20.260   8.320  1.00  0.00            
ATOM      6  C2  GCD     1      31.820  20.470   9.770  1.00  0.00            
ATOM      7  H4  GCD     1      31.440  19.520   9.360  1.00  0.00            
ATOM      8  C3  GCD     1      30.800  21.430  10.370  1.00  0.00            
ATOM      9  H5  GCD     1      31.300  22.410  10.470  1.00  0.00            
ATOM     10  C4  GCD     1      30.110  20.960  11.630  1.00  0.00            
ATOM     11  H6  GCD     1      29.530  20.040  11.450  1.00  0.00            
ATOM     12  O2  GCD     1      29.200  22.020  12.110  1.00  0.00            
ATOM     13  H7  GCD     1      28.510  22.000  11.440  1.00  0.00            
ATOM     14  C5  GCD     1      31.240  20.580  12.640  1.00  0.00            
ATOM     15  H8  GCD     1      31.850  21.420  13.000  1.00  0.00            
ATOM     16  O3  GCD     1      30.610  20.070  13.860  1.00  0.00            
ATOM     17  H9  GCD     1      29.770  19.650  13.650  1.00  0.00            
ATOM     18  C6  GCD     1      32.200  19.620  12.050  1.00  0.00            
ATOM     19  O4  GCD     1      32.730  20.190  10.870  1.00  0.00            
ATOM     20  H10 GCD     1      32.980  19.290  12.740  1.00  0.00            
ATOM     21  O5  GCD     1      31.490  18.400  11.710  1.00  0.00            
ATOM     22  C7  GCD     1      32.160  17.140  11.940  1.00  0.00            
ATOM     23  H11 GCD     1      32.990  17.300  12.640  1.00  0.00            
ATOM     24  C8  GCD     1      31.100  16.160  12.530  1.00  0.00            
ATOM     25  H12 GCD     1      30.320  15.990  11.770  1.00  0.00            
ATOM     26  O6  GCD     1      30.440  16.700  13.680  1.00  0.00            
ATOM     27  H13 GCD     1      30.020  17.530  13.430  1.00  0.00            
ATOM     28  C9  GCD     1      31.690  14.740  12.760  1.00  0.00            
ATOM     29  H14 GCD     1      32.430  14.860  13.570  1.00  0.00            
ATOM     30  O7  GCD     1      30.570  13.920  13.160  1.00  0.00            
ATOM     31  H15 GCD     1      29.870  14.560  13.340  1.00  0.00            
ATOM     32  C10 GCD     1      32.440  14.290  11.460  1.00  0.00            
ATOM     33  H16 GCD     1      33.020  13.420  11.780  1.00  0.00            
ATOM     34  O8  GCD     1      33.410  15.300  10.940  1.00  0.00            
ATOM     35  C11 GCD     1      32.810  16.570  10.680  1.00  0.00            
ATOM     36  H17 GCD     1      32.100  16.350   9.870  1.00  0.00            
ATOM     37  C12 GCD     1      33.870  17.380   9.990  1.00  0.00            
ATOM     38  H18 GCD     1      33.350  18.090   9.330  1.00  0.00            
ATOM     39  H19 GCD     1      34.510  16.740   9.360  1.00  0.00            
ATOM     40  O9  GCD     1      34.730  18.050  10.890  1.00  0.00            
ATOM     41  H20 GCD     1      34.220  18.840  11.110  1.00  0.00            
ATOM     42  O10 GCD     1      31.490  13.890  10.480  1.00  0.00            
ATOM     43  C13 GCD     1      31.650  12.590   9.840  1.00  0.00            
ATOM     44  H21 GCD     1      32.570  12.160  10.250  1.00  0.00            
ATOM     45  C14 GCD     1      30.460  11.700  10.050  1.00  0.00            
ATOM     46  H22 GCD     1      29.650  12.200   9.490  1.00  0.00            
ATOM     47  O11 GCD     1      30.140  11.640  11.470  1.00  0.00            
ATOM     48  H23 GCD     1      30.010  12.570  11.690  1.00  0.00            
ATOM     49  C15 GCD     1      30.790  10.320   9.350  1.00  0.00            
ATOM     50  H24 GCD     1      31.800  10.130   9.760  1.00  0.00            
ATOM     51  O12 GCD     1      29.920   9.200   9.500  1.00  0.00            
ATOM     52  H25 GCD     1      30.460   8.420   9.690  1.00  0.00            
ATOM     53  C16 GCD     1      30.980  10.500   7.880  1.00  0.00            
ATOM     54  H26 GCD     1      31.210   9.500   7.480  1.00  0.00            
ATOM     55  O13 GCD     1      32.160  11.310   7.890  1.00  0.00            
ATOM     56  C17 GCD     1      31.920  12.670   8.350  1.00  0.00            
ATOM     57  H27 GCD     1      31.000  13.040   7.880  1.00  0.00            
ATOM     58  C18 GCD     1      33.170  13.460   8.080  1.00  0.00            
ATOM     59  H28 GCD     1      34.040  12.950   8.520  1.00  0.00            
ATOM     60  H29 GCD     1      33.150  14.490   8.470  1.00  0.00            
ATOM     61  O14 GCD     1      33.370  13.530   6.640  1.00  0.00            
ATOM     62  H30 GCD     1      33.460  12.630   6.300  1.00  0.00            
ATOM     63  O15 GCD     1      29.860  11.070   7.200  1.00  0.00            
ATOM     64  C19 GCD     1      28.970  10.240   6.540  1.00  0.00            
ATOM     65  H31 GCD     1      29.330   9.210   6.590  1.00  0.00            
ATOM     66  C20 GCD     1      27.580  10.480   7.140  1.00  0.00            
ATOM     67  H32 GCD     1      27.450  11.570   7.090  1.00  0.00            
ATOM     68  O16 GCD     1      27.460  10.020   8.480  1.00  0.00            
ATOM     69  H33 GCD     1      28.370   9.800   8.710  1.00  0.00            
ATOM     70  C21 GCD     1      26.580   9.740   6.260  1.00  0.00            
ATOM     71  H34 GCD     1      26.910   8.700   6.250  1.00  0.00            
ATOM     72  O17 GCD     1      25.190   9.850   6.610  1.00  0.00            
ATOM     73  H35 GCD     1      25.130   9.580   7.530  1.00  0.00            
ATOM     74  C22 GCD     1      26.710  10.240   4.780  1.00  0.00            
ATOM     75  H36 GCD     1      25.970   9.700   4.180  1.00  0.00            
ATOM     76  O18 GCD     1      28.020  10.000   4.330  1.00  0.00            
ATOM     77  C23 GCD     1      29.100  10.670   5.040  1.00  0.00            
ATOM     78  H37 GCD     1      29.010  11.760   4.960  1.00  0.00            
ATOM     79  C24 GCD     1      30.460  10.260   4.390  1.00  0.00            
ATOM     80  H38 GCD     1      31.280  10.750   4.940  1.00  0.00            
ATOM     81  H39 GCD     1      30.510  10.620   3.350  1.00  0.00            
ATOM     82  O19 GCD     1      30.640   8.850   4.560  1.00  0.00            
ATOM     83  H40 GCD     1      29.770   8.560   4.260  1.00  0.00            
ATOM     84  O20 GCD     1      26.480  11.610   4.790  1.00  0.00            
ATOM     85  C25 GCD     1      25.610  11.990   3.650  1.00  0.00            
ATOM     86  H41 GCD     1      25.350  11.070   3.110  1.00  0.00            
ATOM     87  C26 GCD     1      24.390  12.770   4.220  1.00  0.00            
ATOM     88  H42 GCD     1      24.710  13.650   4.790  1.00  0.00            
ATOM     89  O21 GCD     1      23.680  11.940   5.160  1.00  0.00            
ATOM     90  H43 GCD     1      24.300  11.730   5.870  1.00  0.00            
ATOM     91  C27 GCD     1      23.470  13.200   3.200  1.00  0.00            
ATOM     92  H44 GCD     1      23.160  12.280   2.690  1.00  0.00            
ATOM     93  O22 GCD     1      22.530  14.050   3.800  1.00  0.00            
ATOM     94  H45 GCD     1      21.980  13.550   4.410  1.00  0.00            
ATOM     95  C28 GCD     1      24.250  14.060   2.160  1.00  0.00            
ATOM     96  H46 GCD     1      23.600  14.240   1.300  1.00  0.00            
ATOM     97  O23 GCD     1      25.310  13.290   1.640  1.00  0.00            
ATOM     98  C29 GCD     1      26.260  12.900   2.630  1.00  0.00            
ATOM     99  H47 GCD     1      26.580  13.830   3.130  1.00  0.00            
ATOM    100  C30 GCD     1      27.420  12.210   2.000  1.00  0.00            
ATOM    101  H48 GCD     1      27.140  11.200   1.670  1.00  0.00            
ATOM    102  H49 GCD     1      28.240  11.980   2.690  1.00  0.00            
ATOM    103  O24 GCD     1      27.910  13.050   0.950  1.00  0.00            
ATOM    104  H50 GCD     1      27.190  13.240   0.350  1.00  0.00            
ATOM    105  O25 GCD     1      24.650  15.360   2.600  1.00  0.00            
ATOM    106  C31 GCD     1      24.540  16.460   1.710  1.00  0.00            
ATOM    107  H51 GCD     1      24.240  16.130   0.710  1.00  0.00            
ATOM    108  C32 GCD     1      23.390  17.270   2.280  1.00  0.00            
ATOM    109  H52 GCD     1      23.590  17.490   3.340  1.00  0.00            
ATOM    110  O26 GCD     1      22.150  16.490   2.210  1.00  0.00            
ATOM    111  H53 GCD     1      22.330  15.780   2.830  1.00  0.00            
ATOM    112  C33 GCD     1      23.250  18.650   1.510  1.00  0.00            
ATOM    113  H54 GCD     1      22.820  18.390   0.540  1.00  0.00            
ATOM    114  O27 GCD     1      22.360  19.460   2.290  1.00  0.00            
ATOM    115  H55 GCD     1      21.610  18.870   2.410  1.00  0.00            
ATOM    116  C34 GCD     1      24.630  19.250   1.350  1.00  0.00            
ATOM    117  H56 GCD     1      24.580  20.110   0.670  1.00  0.00            
ATOM    118  O28 GCD     1      25.500  18.410   0.770  1.00  0.00            
ATOM    119  C35 GCD     1      25.860  17.210   1.560  1.00  0.00            
ATOM    120  H57 GCD     1      26.200  17.480   2.570  1.00  0.00            
ATOM    121  C36 GCD     1      27.020  16.510   0.870  1.00  0.00            
ATOM    122  H58 GCD     1      26.600  16.140  -0.070  1.00  0.00            
ATOM    123  H59 GCD     1      27.240  15.680   1.550  1.00  0.00            
ATOM    124  O29 GCD     1      28.130  17.330   0.670  1.00  0.00            
ATOM    125  H60 GCD     1      27.960  17.850  -0.130  1.00  0.00            
ATOM    126  O30 GCD     1      25.230  19.600   2.610  1.00  0.00            
ATOM    127  C37 GCD     1      25.610  21.010   2.820  1.00  0.00            
ATOM    128  H61 GCD     1      25.170  21.650   2.040  1.00  0.00            
ATOM    129  C38 GCD     1      24.940  21.490   4.090  1.00  0.00            
ATOM    130  H62 GCD     1      25.340  20.800   4.840  1.00  0.00            
ATOM    131  O31 GCD     1      23.510  21.290   3.960  1.00  0.00            
ATOM    132  H63 GCD     1      23.370  20.480   3.450  1.00  0.00            
ATOM    133  C39 GCD     1      25.350  22.900   4.460  1.00  0.00            
ATOM    134  H64 GCD     1      25.070  23.450   3.550  1.00  0.00            
ATOM    135  O32 GCD     1      24.660  23.330   5.650  1.00  0.00            
ATOM    136  H65 GCD     1      24.970  22.860   6.430  1.00  0.00            
ATOM    137  C40 GCD     1      26.880  22.970   4.470  1.00  0.00            
ATOM    138  H66 GCD     1      27.160  24.010   4.660  1.00  0.00            
ATOM    139  O33 GCD     1      27.300  22.640   3.160  1.00  0.00            
ATOM    140  C41 GCD     1      27.130  21.230   2.810  1.00  0.00            
ATOM    141  H67 GCD     1      27.570  20.610   3.610  1.00  0.00            
ATOM    142  C42 GCD     1      27.600  21.090   1.430  1.00  0.00            
ATOM    143  H68 GCD     1      27.030  21.820   0.840  1.00  0.00            
ATOM    144  H69 GCD     1      27.370  20.070   1.090  1.00  0.00            
ATOM    145  O34 GCD     1      28.930  21.430   1.200  1.00  0.00            
ATOM    146  H70 GCD     1      28.970  22.400   1.190  1.00  0.00            
ATOM    147  O35 GCD     1      27.390  22.160   5.520  1.00  0.00            
ATOM    148  C43 GCD     1      27.870  22.890   6.660  1.00  0.00            
ATOM    149  H71 GCD     1      27.540  23.930   6.540  1.00  0.00            
ATOM    150  C44 GCD     1      27.260  22.190   7.890  1.00  0.00            
ATOM    151  H72 GCD     1      27.590  21.150   7.830  1.00  0.00            
ATOM    152  O36 GCD     1      25.870  22.070   7.820  1.00  0.00            
ATOM    153  H73 GCD     1      25.640  21.270   8.310  1.00  0.00            
ATOM    154  C45 GCD     1      27.790  22.910   9.140  1.00  0.00            
ATOM    155  H74 GCD     1      27.520  23.980   9.190  1.00  0.00            
ATOM    156  O37 GCD     1      27.400  22.210  10.280  1.00  0.00            
ATOM    157  H75 GCD     1      26.810  21.510   9.980  1.00  0.00            
ATOM    158  C46 GCD     1      29.340  23.020   9.130  1.00  0.00            
ATOM    159  H76 GCD     1      29.670  23.610   9.990  1.00  0.00            
ATOM    160  O38 GCD     1      29.880  21.660   9.280  1.00  0.00            
ATOM    161  O39 GCD     1      29.740  23.550   7.860  1.00  0.00            
ATOM    162  C47 GCD     1      29.350  22.750   6.760  1.00  0.00            
ATOM    163  H77 GCD     1      29.680  21.720   6.940  1.00  0.00            
ATOM    164  C48 GCD     1      30.180  23.140   5.540  1.00  0.00            
ATOM    165  H78 GCD     1      30.290  24.230   5.490  1.00  0.00            
ATOM    166  H79 GCD     1      29.620  22.780   4.660  1.00  0.00            
ATOM    167  O40 GCD     1      31.500  22.640   5.490  1.00  0.00            
ATOM    168  H80 GCD     1      31.530  21.690   5.320  1.00  0.00            
ATOM    169  C1  DX5     2      29.770  17.400   7.980  1.00  0.00            
ATOM    170  N1  DX5     2      28.540  17.030   8.680  1.00  0.00            
ATOM    171  C2  DX5     2      28.440  17.770   9.930  1.00  0.00            
ATOM    172  C3  DX5     2      28.340  15.560   8.820  1.00  0.00            
ATOM    173  C4  DX5     2      26.910  15.150   9.140  1.00  0.00            
ATOM    174  C5  DX5     2      25.730  15.910   8.390  1.00  0.00            
ATOM    175  N2  DX5     2      25.540  15.910   6.870  1.00  0.00            
ATOM    176  C6  DX5     2      26.740  16.260   6.120  1.00  0.00            
ATOM    177  C7  DX5     2      27.410  15.170   5.520  1.00  0.00            
ATOM    178  C8  DX5     2      28.380  15.420   4.600  1.00  0.00            
ATOM    179  C9  DX5     2      28.770  16.770   4.360  1.00  0.00            
ATOM    180  C10 DX5     2      28.220  17.840   5.030  1.00  0.00            
ATOM    181  C11 DX5     2      27.100  17.620   5.870  1.00  0.00            
ATOM    182  S1  DX5     2      26.200  18.880   6.650  1.00  0.00            
ATOM    183  C12 DX5     2      24.590  18.180   6.440  1.00  0.00            
ATOM    184  C13 DX5     2      23.410  18.980   6.250  1.00  0.00            
ATOM    185  C14 DX5     2      22.190  18.340   5.970  1.00  0.00            
ATOM    186  C15 DX5     2      22.020  17.010   5.990  1.00  0.00            
ATOM    187  Cl1 DX5     2      20.540  16.190   5.430  1.00  0.00            
ATOM    188  C16 DX5     2      23.130  16.240   6.370  1.00  0.00            
ATOM    189  C17 DX5     2      24.410  16.800   6.530  1.00  0.00            
ATOM    190  H1  DX5     2      29.800  16.890   7.020  1.00  0.00            
ATOM    191  H2  DX5     2      29.780  18.460   7.700  1.00  0.00            
ATOM    192  H3  DX5     2      30.640  17.070   8.560  1.00  0.00            
ATOM    193  H4  DX5     2      28.460  18.850   9.710  1.00  0.00            
ATOM    194  H5  DX5     2      27.560  17.530  10.530  1.00  0.00            
ATOM    195  H6  DX5     2      29.330  17.500  10.520  1.00  0.00            
ATOM    196  H7  DX5     2      29.050  15.140   9.540  1.00  0.00            
ATOM    197  H8  DX5     2      28.600  15.020   7.900  1.00  0.00            
ATOM    198  H9  DX5     2      26.860  15.320  10.220  1.00  0.00            
ATOM    199  H10 DX5     2      26.700  14.080   9.010  1.00  0.00            
ATOM    200  H11 DX5     2      25.720  16.930   8.780  1.00  0.00            
ATOM    201  H12 DX5     2      24.800  15.560   8.830  1.00  0.00            
ATOM    202  H13 DX5     2      25.390  14.940   6.550  1.00  0.00            
ATOM    203  H14 DX5     2      27.110  14.130   5.560  1.00  0.00            
ATOM    204  H15 DX5     2      28.950  14.630   4.120  1.00  0.00            
ATOM    205  H16 DX5     2      29.660  16.840   3.750  1.00  0.00            
ATOM    206  H17 DX5     2      28.660  18.830   4.880  1.00  0.00            
ATOM    207  H18 DX5     2      23.580  20.030   6.040  1.00  0.00            
ATOM    208  H19 DX5     2      21.320  18.950   5.730  1.00  0.00            
ATOM    209  H20 DX5     2      23.150  15.160   6.390  1.00  0.00            
TER
ENDMDL
MODEL        1
ATOM      1  H1  GCD     1      17.740  17.440  12.270  1.00  0.00            
ATOM      2  O1  GCD     1      17.710  16.950  13.100  1.00  0.00            
ATOM      3  C1  GCD     1      16.920  17.620  14.060  1.00  0.00            
ATOM      4  H2  GCD     1      15.850  17.570  13.830  1.00  0.00            
ATOM      5  H3  GCD     1      17.020  17.240  15.080  1.00  0.00            
ATOM      6  C2  GCD     1      17.220  19.130  13.990  1.00  0.00            
ATOM      7  H4  GCD     1      18.300  19.260  14.080  1.00  0.00            
ATOM      8  C3  GCD     1      16.460  19.970  15.010  1.00  0.00            
ATOM      9  H5  GCD     1      15.370  19.870  14.900  1.00  0.00            
ATOM     10  C4  GCD     1      16.790  21.430  14.830  1.00  0.00            
ATOM     11  H6  GCD     1      17.890  21.500  14.880  1.00  0.00            
ATOM     12  O2  GCD     1      16.230  22.290  15.850  1.00  0.00            
ATOM     13  H7  GCD     1      16.110  21.810  16.670  1.00  0.00            
ATOM     14  C5  GCD     1      16.390  21.900  13.430  1.00  0.00            
ATOM     15  H8  GCD     1      15.300  21.840  13.280  1.00  0.00            
ATOM     16  O3  GCD     1      16.920  23.220  13.130  1.00  0.00            
ATOM     17  H9  GCD     1      17.880  23.160  13.060  1.00  0.00            
ATOM     18  C6  GCD     1      17.060  20.990  12.370  1.00  0.00            
ATOM     19  O4  GCD     1      16.730  19.640  12.780  1.00  0.00            
ATOM     20  H10 GCD     1      16.560  21.250  11.430  1.00  0.00            
ATOM     21  O5  GCD     1      18.500  21.070  12.350  1.00  0.00            
ATOM     22  C7  GCD     1      19.050  21.820  11.230  1.00  0.00            
ATOM     23  H11 GCD     1      18.290  22.460  10.780  1.00  0.00            
ATOM     24  C8  GCD     1      20.150  22.730  11.780  1.00  0.00            
ATOM     25  H12 GCD     1      20.860  22.100  12.330  1.00  0.00            
ATOM     26  O6  GCD     1      19.480  23.740  12.570  1.00  0.00            
ATOM     27  H13 GCD     1      20.220  24.250  12.900  1.00  0.00            
ATOM     28  C9  GCD     1      20.870  23.370  10.570  1.00  0.00            
ATOM     29  H14 GCD     1      20.140  24.070  10.160  1.00  0.00            
ATOM     30  O7  GCD     1      22.010  24.130  11.060  1.00  0.00            
ATOM     31  H15 GCD     1      22.790  23.570  11.130  1.00  0.00            
ATOM     32  C10 GCD     1      21.340  22.280   9.550  1.00  0.00            
ATOM     33  H16 GCD     1      21.770  22.720   8.650  1.00  0.00            
ATOM     34  O8  GCD     1      20.200  21.460   9.060  1.00  0.00            
ATOM     35  C11 GCD     1      19.540  20.790  10.170  1.00  0.00            
ATOM     36  H17 GCD     1      20.300  20.180  10.690  1.00  0.00            
ATOM     37  C12 GCD     1      18.380  19.880   9.640  1.00  0.00            
ATOM     38  H18 GCD     1      17.990  19.310  10.490  1.00  0.00            
ATOM     39  H19 GCD     1      18.700  19.250   8.800  1.00  0.00            
ATOM     40  O9  GCD     1      17.300  20.610   9.090  1.00  0.00            
ATOM     41  H20 GCD     1      17.630  20.740   8.190  1.00  0.00            
ATOM     42  O10 GCD     1      22.340  21.400  10.180  1.00  0.00            
ATOM     43  C13 GCD     1      23.560  21.220   9.440  1.00  0.00            
ATOM     44  H21 GCD     1      23.620  21.960   8.630  1.00  0.00            
ATOM     45  C14 GCD     1      24.730  21.570  10.330  1.00  0.00            
ATOM     46  H22 GCD     1      24.560  21.180  11.340  1.00  0.00            
ATOM     47  O11 GCD     1      24.830  23.010  10.410  1.00  0.00            
ATOM     48  H23 GCD     1      25.260  23.310   9.600  1.00  0.00            
ATOM     49  C15 GCD     1      26.060  20.910  10.010  1.00  0.00            
ATOM     50  H24 GCD     1      26.430  21.410   9.110  1.00  0.00            
ATOM     51  O12 GCD     1      27.040  21.060  11.110  1.00  0.00            
ATOM     52  H25 GCD     1      26.770  21.830  11.630  1.00  0.00            
ATOM     53  C16 GCD     1      25.890  19.450   9.630  1.00  0.00            
ATOM     54  H26 GCD     1      26.810  19.040   9.200  1.00  0.00            
ATOM     55  O13 GCD     1      24.880  19.350   8.570  1.00  0.00            
ATOM     56  C17 GCD     1      23.580  19.780   8.940  1.00  0.00            
ATOM     57  H27 GCD     1      23.220  19.080   9.700  1.00  0.00            
ATOM     58  C18 GCD     1      22.660  19.490   7.780  1.00  0.00            
ATOM     59  H28 GCD     1      23.150  20.000   6.940  1.00  0.00            
ATOM     60  H29 GCD     1      21.670  19.930   7.950  1.00  0.00            
ATOM     61  O14 GCD     1      22.440  18.050   7.500  1.00  0.00            
ATOM     62  H30 GCD     1      21.550  17.960   7.150  1.00  0.00            
ATOM     63  O15 GCD     1      25.450  18.730  10.800  1.00  0.00            
ATOM     64  C19 GCD     1      26.110  17.440  10.840  1.00  0.00            
ATOM     65  H31 GCD     1      26.510  17.110   9.870  1.00  0.00            
ATOM     66  C20 GCD     1      27.250  17.500  11.810  1.00  0.00            
ATOM     67  H32 GCD     1      26.860  17.920  12.750  1.00  0.00            
ATOM     68  O16 GCD     1      28.230  18.470  11.410  1.00  0.00            
ATOM     69  H33 GCD     1      27.790  19.310  11.270  1.00  0.00            
ATOM     70  C21 GCD     1      27.800  16.100  12.030  1.00  0.00            
ATOM     71  H34 GCD     1      28.330  15.780  11.130  1.00  0.00            
ATOM     72  O17 GCD     1      28.860  16.090  13.020  1.00  0.00            
ATOM     73  H35 GCD     1      28.470  15.960  13.900  1.00  0.00            
ATOM     74  C22 GCD     1      26.790  15.110  12.470  1.00  0.00            
ATOM     75  H36 GCD     1      27.130  14.070  12.590  1.00  0.00            
ATOM     76  O18 GCD     1      25.710  15.100  11.570  1.00  0.00            
ATOM     77  C23 GCD     1      25.070  16.360  11.340  1.00  0.00            
ATOM     78  H37 GCD     1      24.550  16.580  12.280  1.00  0.00            
ATOM     79  C24 GCD     1      23.940  16.130  10.330  1.00  0.00            
ATOM     80  H38 GCD     1      24.340  15.960   9.320  1.00  0.00            
ATOM     81  H39 GCD     1      23.340  17.050  10.260  1.00  0.00            
ATOM     82  O19 GCD     1      23.020  15.080  10.640  1.00  0.00            
ATOM     83  H40 GCD     1      22.500  14.940   9.840  1.00  0.00            
ATOM     84  O20 GCD     1      26.280  15.380  13.810  1.00  0.00            
ATOM     85  C25 GCD     1      26.600  14.510  14.850  1.00  0.00            
ATOM     86  H41 GCD     1      27.420  13.860  14.530  1.00  0.00            
ATOM     87  C26 GCD     1      27.040  15.310  16.040  1.00  0.00            
ATOM     88  H42 GCD     1      26.180  15.940  16.310  1.00  0.00            
ATOM     89  O21 GCD     1      28.310  16.080  15.790  1.00  0.00            
ATOM     90  H43 GCD     1      28.780  16.200  16.620  1.00  0.00            
ATOM     91  C27 GCD     1      27.270  14.290  17.200  1.00  0.00            
ATOM     92  H44 GCD     1      28.260  13.860  16.990  1.00  0.00            
ATOM     93  O22 GCD     1      27.540  14.930  18.450  1.00  0.00            
ATOM     94  H45 GCD     1      28.180  14.380  18.920  1.00  0.00            
ATOM     95  C28 GCD     1      26.080  13.300  17.370  1.00  0.00            
ATOM     96  H46 GCD     1      26.400  12.570  18.120  1.00  0.00            
ATOM     97  O23 GCD     1      25.890  12.680  16.070  1.00  0.00            
ATOM     98  C29 GCD     1      25.370  13.630  15.180  1.00  0.00            
ATOM     99  H47 GCD     1      24.670  14.360  15.600  1.00  0.00            
ATOM    100  C30 GCD     1      24.730  12.970  13.960  1.00  0.00            
ATOM    101  H48 GCD     1      25.460  12.680  13.200  1.00  0.00            
ATOM    102  H49 GCD     1      24.150  13.810  13.570  1.00  0.00            
ATOM    103  O24 GCD     1      23.770  11.920  14.250  1.00  0.00            
ATOM    104  H50 GCD     1      24.310  11.260  14.700  1.00  0.00            
ATOM    105  O25 GCD     1      24.940  13.960  17.890  1.00  0.00            
ATOM    106  C31 GCD     1      24.340  13.390  19.070  1.00  0.00            
ATOM    107  H51 GCD     1      24.980  12.560  19.410  1.00  0.00            
ATOM    108  C32 GCD     1      24.410  14.500  20.140  1.00  0.00            
ATOM    109  H52 GCD     1      23.920  15.360  19.670  1.00  0.00            
ATOM    110  O26 GCD     1      25.770  14.780  20.540  1.00  0.00            
ATOM    111  H53 GCD     1      26.330  14.690  19.760  1.00  0.00            
ATOM    112  C33 GCD     1      23.620  14.070  21.400  1.00  0.00            
ATOM    113  H54 GCD     1      24.170  13.170  21.710  1.00  0.00            
ATOM    114  O27 GCD     1      23.640  15.080  22.460  1.00  0.00            
ATOM    115  H55 GCD     1      24.440  14.940  22.980  1.00  0.00            
ATOM    116  C34 GCD     1      22.180  13.620  21.060  1.00  0.00            
ATOM    117  H56 GCD     1      21.690  13.240  21.960  1.00  0.00            
ATOM    118  O28 GCD     1      22.190  12.660  20.010  1.00  0.00            
ATOM    119  C35 GCD     1      22.910  12.970  18.820  1.00  0.00            
ATOM    120  H57 GCD     1      22.410  13.840  18.390  1.00  0.00            
ATOM    121  C36 GCD     1      22.830  11.730  17.930  1.00  0.00            
ATOM    122  H58 GCD     1      23.170  10.800  18.400  1.00  0.00            
ATOM    123  H59 GCD     1      23.490  11.920  17.080  1.00  0.00            
ATOM    124  O29 GCD     1      21.360  11.580  17.590  1.00  0.00            
ATOM    125  H60 GCD     1      20.790  11.530  18.370  1.00  0.00            
ATOM    126  O30 GCD     1      21.340  14.670  20.600  1.00  0.00            
ATOM    127  C37 GCD     1      20.180  15.080  21.390  1.00  0.00            
ATOM    128  H61 GCD     1      20.270  14.690  22.410  1.00  0.00            
ATOM    129  C38 GCD     1      20.350  16.610  21.460  1.00  0.00            
ATOM    130  H62 GCD     1      20.510  17.030  20.460  1.00  0.00            
ATOM    131  O31 GCD     1      21.560  16.960  22.140  1.00  0.00            
ATOM    132  H63 GCD     1      22.160  16.210  22.070  1.00  0.00            
ATOM    133  C39 GCD     1      19.110  17.310  22.010  1.00  0.00            
ATOM    134  H64 GCD     1      18.880  16.980  23.040  1.00  0.00            
ATOM    135  O32 GCD     1      19.300  18.720  21.900  1.00  0.00            
ATOM    136  H65 GCD     1      19.980  18.980  22.540  1.00  0.00            
ATOM    137  C40 GCD     1      17.910  16.850  21.220  1.00  0.00            
ATOM    138  H66 GCD     1      17.060  17.410  21.620  1.00  0.00            
ATOM    139  O33 GCD     1      17.780  15.440  21.450  1.00  0.00            
ATOM    140  C41 GCD     1      18.780  14.690  20.870  1.00  0.00            
ATOM    141  H67 GCD     1      18.620  14.820  19.790  1.00  0.00            
ATOM    142  C42 GCD     1      18.490  13.200  21.170  1.00  0.00            
ATOM    143  H68 GCD     1      19.220  12.520  20.710  1.00  0.00            
ATOM    144  H69 GCD     1      17.450  13.090  20.820  1.00  0.00            
ATOM    145  O34 GCD     1      18.510  12.950  22.530  1.00  0.00            
ATOM    146  H70 GCD     1      17.760  13.390  22.960  1.00  0.00            
ATOM    147  O35 GCD     1      18.020  17.150  19.890  1.00  0.00            
ATOM    148  C43 GCD     1      16.850  17.680  19.250  1.00  0.00            
ATOM    149  H71 GCD     1      15.920  17.430  19.760  1.00  0.00            
ATOM    150  C44 GCD     1      17.010  19.200  19.230  1.00  0.00            
ATOM    151  H72 GCD     1      17.870  19.500  18.630  1.00  0.00            
ATOM    152  O36 GCD     1      17.100  19.740  20.550  1.00  0.00            
ATOM    153  H73 GCD     1      17.890  19.390  20.990  1.00  0.00            
ATOM    154  C45 GCD     1      15.800  19.770  18.500  1.00  0.00            
ATOM    155  H74 GCD     1      14.920  19.430  19.060  1.00  0.00            
ATOM    156  O37 GCD     1      15.860  21.150  18.370  1.00  0.00            
ATOM    157  H75 GCD     1      16.070  21.570  19.210  1.00  0.00            
ATOM    158  C46 GCD     1      15.710  19.240  17.080  1.00  0.00            
ATOM    159  H76 GCD     1      14.850  19.790  16.690  1.00  0.00            
ATOM    160  O38 GCD     1      16.850  19.590  16.270  1.00  0.00            
ATOM    161  O39 GCD     1      15.540  17.850  17.170  1.00  0.00            
ATOM    162  C47 GCD     1      16.670  17.210  17.750  1.00  0.00            
ATOM    163  H77 GCD     1      17.570  17.450  17.160  1.00  0.00            
ATOM    164  C48 GCD     1      16.550  15.670  17.650  1.00  0.00            
ATOM    165  H78 GCD     1      15.850  15.220  18.370  1.00  0.00            
ATOM    166  H79 GCD     1      17.450  15.180  18.050  1.00  0.00            
ATOM    167  O40 GCD     1      16.240  15.150  16.380  1.00  0.00            
ATOM    168  H80 GCD     1      15.450  15.580  16.040  1.00  0.00            
ATOM    169  C1  DX5     2      24.360  18.190  14.430  1.00  0.00            
ATOM    170  N1  DX5     2      25.020  19.230  15.290  1.00  0.00            
ATOM    171  C2  DX5     2      26.020  19.970  14.530  1.00  0.00            
ATOM    172  C3  DX5     2      25.490  18.830  16.620  1.00  0.00            
ATOM    173  C4  DX5     2      24.280  18.420  17.460  1.00  0.00            
ATOM    174  C5  DX5     2      23.170  19.450  17.450  1.00  0.00            
ATOM    175  N2  DX5     2      21.920  18.990  18.130  1.00  0.00            
ATOM    176  C6  DX5     2      21.180  17.870  17.480  1.00  0.00            
ATOM    177  C7  DX5     2      21.190  16.580  17.880  1.00  0.00            
ATOM    178  C8  DX5     2      20.390  15.630  17.200  1.00  0.00            
ATOM    179  C9  DX5     2      19.850  15.940  15.940  1.00  0.00            
ATOM    180  C10 DX5     2      20.030  17.260  15.380  1.00  0.00            
ATOM    181  C11 DX5     2      20.590  18.200  16.240  1.00  0.00            
ATOM    182  S1  DX5     2      20.390  19.950  15.820  1.00  0.00            
ATOM    183  C12 DX5     2      20.250  20.730  17.420  1.00  0.00            
ATOM    184  C13 DX5     2      19.270  21.720  17.730  1.00  0.00            
ATOM    185  C14 DX5     2      19.240  22.170  19.060  1.00  0.00            
ATOM    186  C15 DX5     2      20.010  21.610  20.060  1.00  0.00            
ATOM    187  Cl1 DX5     2      19.750  22.110  21.720  1.00  0.00            
ATOM    188  C16 DX5     2      20.980  20.640  19.750  1.00  0.00            
ATOM    189  C17 DX5     2      21.100  20.210  18.420  1.00  0.00            
ATOM    190  H1  DX5     2      23.410  17.830  14.850  1.00  0.00            
ATOM    191  H2  DX5     2      24.450  18.560  13.400  1.00  0.00            
ATOM    192  H3  DX5     2      24.900  17.240  14.510  1.00  0.00            
ATOM    193  H4  DX5     2      25.760  20.440  13.570  1.00  0.00            
ATOM    194  H5  DX5     2      26.440  20.810  15.100  1.00  0.00            
ATOM    195  H6  DX5     2      26.890  19.320  14.420  1.00  0.00            
ATOM    196  H7  DX5     2      26.010  19.610  17.200  1.00  0.00            
ATOM    197  H8  DX5     2      26.110  17.930  16.540  1.00  0.00            
ATOM    198  H9  DX5     2      24.590  18.150  18.470  1.00  0.00            
ATOM    199  H10 DX5     2      23.900  17.440  17.150  1.00  0.00            
ATOM    200  H11 DX5     2      22.980  19.750  16.410  1.00  0.00            
ATOM    201  H12 DX5     2      23.460  20.310  18.050  1.00  0.00            
ATOM    202  H13 DX5     2      22.230  18.530  19.000  1.00  0.00            
ATOM    203  H14 DX5     2      21.700  16.230  18.780  1.00  0.00            
ATOM    204  H15 DX5     2      20.340  14.670  17.690  1.00  0.00            
ATOM    205  H16 DX5     2      19.330  15.250  15.280  1.00  0.00            
ATOM    206  H17 DX5     2      19.730  17.590  14.400  1.00  0.00            
ATOM    207  H18 DX5     2      18.600  22.120  16.980  1.00  0.00            
ATOM    208  H19 DX5     2      18.500  22.920  19.350  1.00  0.00            
ATOM    209  H20 DX5     2      21.580  20.230  20.550  1.00  0.00            
TER
ENDMDL
MODEL        1
ATOM      1  H1  GCD     1      17.030  17.000  11.590  1.00  0.00            
ATOM      2  O1  GCD     1      17.220  16.730  12.500  1.00  0.00            
ATOM      3  C1  GCD     1      17.020  17.970  13.200  1.00  0.00            
ATOM      4  H2  GCD     1      16.000  18.360  13.160  1.00  0.00            
ATOM      5  H3  GCD     1      17.430  18.030  14.220  1.00  0.00            
ATOM      6  C2  GCD     1      17.970  18.950  12.490  1.00  0.00            
ATOM      7  H4  GCD     1      19.000  18.620  12.660  1.00  0.00            
ATOM      8  C3  GCD     1      17.760  20.390  12.950  1.00  0.00            
ATOM      9  H5  GCD     1      16.700  20.650  12.830  1.00  0.00            
ATOM     10  C4  GCD     1      18.610  21.360  12.130  1.00  0.00            
ATOM     11  H6  GCD     1      19.640  21.040  12.340  1.00  0.00            
ATOM     12  O2  GCD     1      18.560  22.650  12.590  1.00  0.00            
ATOM     13  H7  GCD     1      18.570  22.690  13.560  1.00  0.00            
ATOM     14  C5  GCD     1      18.430  21.160  10.630  1.00  0.00            
ATOM     15  H8  GCD     1      17.470  21.530  10.240  1.00  0.00            
ATOM     16  O3  GCD     1      19.360  21.960   9.890  1.00  0.00            
ATOM     17  H9  GCD     1      20.250  21.630  10.030  1.00  0.00            
ATOM     18  C6  GCD     1      18.660  19.710  10.280  1.00  0.00            
ATOM     19  O4  GCD     1      17.810  18.880  11.050  1.00  0.00            
ATOM     20  H10 GCD     1      18.350  19.540   9.250  1.00  0.00            
ATOM     21  O5  GCD     1      20.000  19.330  10.570  1.00  0.00            
ATOM     22  C7  GCD     1      20.920  19.310   9.460  1.00  0.00            
ATOM     23  H11 GCD     1      20.710  20.010   8.640  1.00  0.00            
ATOM     24  C8  GCD     1      22.220  19.790  10.060  1.00  0.00            
ATOM     25  H12 GCD     1      22.420  19.120  10.900  1.00  0.00            
ATOM     26  O6  GCD     1      22.120  21.180  10.450  1.00  0.00            
ATOM     27  H13 GCD     1      22.670  21.280  11.230  1.00  0.00            
ATOM     28  C9  GCD     1      23.330  19.530   9.060  1.00  0.00            
ATOM     29  H14 GCD     1      23.130  20.210   8.220  1.00  0.00            
ATOM     30  O7  GCD     1      24.600  19.870   9.720  1.00  0.00            
ATOM     31  H15 GCD     1      25.030  19.280  10.360  1.00  0.00            
ATOM     32  C10 GCD     1      23.420  18.120   8.600  1.00  0.00            
ATOM     33  H16 GCD     1      24.290  17.960   7.960  1.00  0.00            
ATOM     34  O8  GCD     1      22.180  17.800   8.050  1.00  0.00            
ATOM     35  C11 GCD     1      21.040  17.950   8.880  1.00  0.00            
ATOM     36  H17 GCD     1      21.110  17.240   9.720  1.00  0.00            
ATOM     37  C12 GCD     1      19.820  17.500   8.030  1.00  0.00            
ATOM     38  H18 GCD     1      18.990  17.340   8.730  1.00  0.00            
ATOM     39  H19 GCD     1      19.810  16.530   7.500  1.00  0.00            
ATOM     40  O9  GCD     1      19.510  18.580   7.090  1.00  0.00            
ATOM     41  H20 GCD     1      20.300  18.550   6.540  1.00  0.00            
ATOM     42  O10 GCD     1      23.630  17.190   9.650  1.00  0.00            
ATOM     43  C13 GCD     1      24.640  16.190   9.430  1.00  0.00            
ATOM     44  H21 GCD     1      25.000  16.080   8.390  1.00  0.00            
ATOM     45  C14 GCD     1      25.860  16.570  10.320  1.00  0.00            
ATOM     46  H22 GCD     1      25.580  16.780  11.360  1.00  0.00            
ATOM     47  O11 GCD     1      26.470  17.770   9.780  1.00  0.00            
ATOM     48  H23 GCD     1      26.750  17.580   8.880  1.00  0.00            
ATOM     49  C15 GCD     1      26.830  15.420  10.450  1.00  0.00            
ATOM     50  H24 GCD     1      27.310  15.400   9.470  1.00  0.00            
ATOM     51  O12 GCD     1      27.810  15.570  11.400  1.00  0.00            
ATOM     52  H25 GCD     1      28.380  16.300  11.120  1.00  0.00            
ATOM     53  C16 GCD     1      26.080  14.080  10.760  1.00  0.00            
ATOM     54  H26 GCD     1      26.790  13.250  10.670  1.00  0.00            
ATOM     55  O13 GCD     1      25.050  13.860   9.770  1.00  0.00            
ATOM     56  C17 GCD     1      24.050  14.840   9.880  1.00  0.00            
ATOM     57  H27 GCD     1      23.700  15.010  10.910  1.00  0.00            
ATOM     58  C18 GCD     1      22.830  14.430   9.000  1.00  0.00            
ATOM     59  H28 GCD     1      23.130  14.510   7.950  1.00  0.00            
ATOM     60  H29 GCD     1      22.030  15.130   9.240  1.00  0.00            
ATOM     61  O14 GCD     1      22.410  13.090   9.240  1.00  0.00            
ATOM     62  H30 GCD     1      21.810  12.790   8.540  1.00  0.00            
ATOM     63  O15 GCD     1      25.590  14.010  12.110  1.00  0.00            
ATOM     64  C19 GCD     1      25.730  12.730  12.660  1.00  0.00            
ATOM     65  H31 GCD     1      25.850  11.950  11.900  1.00  0.00            
ATOM     66  C20 GCD     1      26.790  12.890  13.720  1.00  0.00            
ATOM     67  H32 GCD     1      26.290  13.630  14.370  1.00  0.00            
ATOM     68  O16 GCD     1      28.040  13.250  13.170  1.00  0.00            
ATOM     69  H33 GCD     1      27.830  14.080  12.720  1.00  0.00            
ATOM     70  C21 GCD     1      26.880  11.630  14.580  1.00  0.00            
ATOM     71  H34 GCD     1      27.170  10.820  13.910  1.00  0.00            
ATOM     72  O17 GCD     1      27.880  11.730  15.590  1.00  0.00            
ATOM     73  H35 GCD     1      27.860  12.570  16.060  1.00  0.00            
ATOM     74  C22 GCD     1      25.540  11.260  15.250  1.00  0.00            
ATOM     75  H36 GCD     1      25.560  10.300  15.770  1.00  0.00            
ATOM     76  O18 GCD     1      24.490  11.290  14.260  1.00  0.00            
ATOM     77  C23 GCD     1      24.360  12.490  13.440  1.00  0.00            
ATOM     78  H37 GCD     1      24.080  13.340  14.070  1.00  0.00            
ATOM     79  C24 GCD     1      23.260  12.150  12.370  1.00  0.00            
ATOM     80  H38 GCD     1      23.480  11.180  11.910  1.00  0.00            
ATOM     81  H39 GCD     1      23.280  12.970  11.640  1.00  0.00            
ATOM     82  O19 GCD     1      21.910  12.110  12.930  1.00  0.00            
ATOM     83  H40 GCD     1      21.440  11.410  12.470  1.00  0.00            
ATOM     84  O20 GCD     1      25.170  12.250  16.210  1.00  0.00            
ATOM     85  C25 GCD     1      25.710  12.390  17.530  1.00  0.00            
ATOM     86  H41 GCD     1      26.560  11.700  17.660  1.00  0.00            
ATOM     87  C26 GCD     1      26.190  13.850  17.850  1.00  0.00            
ATOM     88  H42 GCD     1      25.380  14.540  17.610  1.00  0.00            
ATOM     89  O21 GCD     1      27.320  14.190  17.010  1.00  0.00            
ATOM     90  H43 GCD     1      27.750  15.030  17.210  1.00  0.00            
ATOM     91  C27 GCD     1      26.590  14.060  19.320  1.00  0.00            
ATOM     92  H44 GCD     1      27.470  13.440  19.520  1.00  0.00            
ATOM     93  O22 GCD     1      26.920  15.480  19.490  1.00  0.00            
ATOM     94  H45 GCD     1      27.720  15.690  18.990  1.00  0.00            
ATOM     95  C28 GCD     1      25.400  13.510  20.170  1.00  0.00            
ATOM     96  H46 GCD     1      25.490  13.570  21.250  1.00  0.00            
ATOM     97  O23 GCD     1      25.040  12.180  19.840  1.00  0.00            
ATOM     98  C29 GCD     1      24.660  11.990  18.520  1.00  0.00            
ATOM     99  H47 GCD     1      23.800  12.640  18.320  1.00  0.00            
ATOM    100  C30 GCD     1      24.070  10.610  18.310  1.00  0.00            
ATOM    101  H48 GCD     1      24.870   9.880  18.500  1.00  0.00            
ATOM    102  H49 GCD     1      23.790  10.400  17.270  1.00  0.00            
ATOM    103  O24 GCD     1      22.910  10.350  19.140  1.00  0.00            
ATOM    104  H50 GCD     1      23.270  10.150  20.010  1.00  0.00            
ATOM    105  O25 GCD     1      24.210  14.300  19.890  1.00  0.00            
ATOM    106  C31 GCD     1      23.450  14.760  21.000  1.00  0.00            
ATOM    107  H51 GCD     1      23.630  14.070  21.840  1.00  0.00            
ATOM    108  C32 GCD     1      23.940  16.180  21.370  1.00  0.00            
ATOM    109  H52 GCD     1      23.670  16.830  20.530  1.00  0.00            
ATOM    110  O26 GCD     1      25.340  16.260  21.650  1.00  0.00            
ATOM    111  H53 GCD     1      25.800  15.980  20.840  1.00  0.00            
ATOM    112  C33 GCD     1      23.120  16.840  22.540  1.00  0.00            
ATOM    113  H54 GCD     1      23.280  16.380  23.520  1.00  0.00            
ATOM    114  O27 GCD     1      23.450  18.170  22.620  1.00  0.00            
ATOM    115  H55 GCD     1      24.390  18.310  22.780  1.00  0.00            
ATOM    116  C34 GCD     1      21.590  16.580  22.340  1.00  0.00            
ATOM    117  H56 GCD     1      21.020  16.880  23.230  1.00  0.00            
ATOM    118  O28 GCD     1      21.410  15.230  22.040  1.00  0.00            
ATOM    119  C35 GCD     1      22.000  14.790  20.760  1.00  0.00            
ATOM    120  H57 GCD     1      21.600  15.450  19.970  1.00  0.00            
ATOM    121  C36 GCD     1      21.530  13.410  20.290  1.00  0.00            
ATOM    122  H58 GCD     1      21.500  12.780  21.190  1.00  0.00            
ATOM    123  H59 GCD     1      22.120  12.920  19.500  1.00  0.00            
ATOM    124  O29 GCD     1      20.200  13.480  19.790  1.00  0.00            
ATOM    125  H60 GCD     1      19.740  12.880  20.380  1.00  0.00            
ATOM    126  O30 GCD     1      21.160  17.450  21.220  1.00  0.00            
ATOM    127  C37 GCD     1      20.030  18.360  21.490  1.00  0.00            
ATOM    128  H61 GCD     1      19.870  18.410  22.570  1.00  0.00            
ATOM    129  C38 GCD     1      20.470  19.800  21.070  1.00  0.00            
ATOM    130  H62 GCD     1      20.860  19.730  20.040  1.00  0.00            
ATOM    131  O31 GCD     1      21.480  20.330  21.980  1.00  0.00            
ATOM    132  H63 GCD     1      22.350  20.060  21.670  1.00  0.00            
ATOM    133  C39 GCD     1      19.370  20.820  20.940  1.00  0.00            
ATOM    134  H64 GCD     1      18.990  21.080  21.940  1.00  0.00            
ATOM    135  O32 GCD     1      19.880  22.020  20.440  1.00  0.00            
ATOM    136  H65 GCD     1      20.540  22.460  20.990  1.00  0.00            
ATOM    137  C40 GCD     1      18.190  20.160  20.230  1.00  0.00            
ATOM    138  H66 GCD     1      17.350  20.850  20.320  1.00  0.00            
ATOM    139  O33 GCD     1      17.870  18.930  20.980  1.00  0.00            
ATOM    140  C41 GCD     1      18.790  17.830  20.760  1.00  0.00            
ATOM    141  H67 GCD     1      19.010  17.630  19.710  1.00  0.00            
ATOM    142  C42 GCD     1      18.190  16.600  21.360  1.00  0.00            
ATOM    143  H68 GCD     1      18.910  15.820  21.090  1.00  0.00            
ATOM    144  H69 GCD     1      17.210  16.310  20.950  1.00  0.00            
ATOM    145  O34 GCD     1      17.990  16.670  22.770  1.00  0.00            
ATOM    146  H70 GCD     1      17.600  15.790  22.860  1.00  0.00            
ATOM    147  O35 GCD     1      18.580  19.930  18.860  1.00  0.00            
ATOM    148  C43 GCD     1      17.770  20.560  17.890  1.00  0.00            
ATOM    149  H71 GCD     1      16.880  20.930  18.410  1.00  0.00            
ATOM    150  C44 GCD     1      18.540  21.690  17.090  1.00  0.00            
ATOM    151  H72 GCD     1      19.370  21.170  16.600  1.00  0.00            
ATOM    152  O36 GCD     1      18.910  22.720  17.820  1.00  0.00            
ATOM    153  H73 GCD     1      19.350  22.480  18.640  1.00  0.00            
ATOM    154  C45 GCD     1      17.610  22.160  15.970  1.00  0.00            
ATOM    155  H74 GCD     1      16.760  22.550  16.550  1.00  0.00            
ATOM    156  O37 GCD     1      18.230  23.160  15.220  1.00  0.00            
ATOM    157  H75 GCD     1      18.570  23.890  15.750  1.00  0.00            
ATOM    158  C46 GCD     1      17.060  21.070  15.140  1.00  0.00            
ATOM    159  H76 GCD     1      16.260  21.480  14.520  1.00  0.00            
ATOM    160  O38 GCD     1      18.100  20.450  14.330  1.00  0.00            
ATOM    161  O39 GCD     1      16.550  20.020  15.960  1.00  0.00            
ATOM    162  C47 GCD     1      17.370  19.440  16.960  1.00  0.00            
ATOM    163  H77 GCD     1      18.290  19.070  16.490  1.00  0.00            
ATOM    164  C48 GCD     1      16.600  18.360  17.640  1.00  0.00            
ATOM    165  H78 GCD     1      15.810  18.710  18.330  1.00  0.00            
ATOM    166  H79 GCD     1      17.220  17.640  18.180  1.00  0.00            
ATOM    167  O40 GCD     1      15.880  17.590  16.730  1.00  0.00            
ATOM    168  H80 GCD     1      15.310  18.200  16.250  1.00  0.00            
ATOM    169  C1  DX5     2      24.500  16.130  14.900  1.00  0.00            
ATOM    170  N1  DX5     2      25.600  17.030  15.140  1.00  0.00            
ATOM    171  C2  DX5     2      26.790  16.780  14.390  1.00  0.00            
ATOM    172  C3  DX5     2      25.830  17.260  16.590  1.00  0.00            
ATOM    173  C4  DX5     2      24.560  17.730  17.380  1.00  0.00            
ATOM    174  C5  DX5     2      23.990  19.060  16.800  1.00  0.00            
ATOM    175  N2  DX5     2      22.620  19.480  17.300  1.00  0.00            
ATOM    176  C6  DX5     2      21.520  18.490  16.930  1.00  0.00            
ATOM    177  C7  DX5     2      21.040  17.500  17.830  1.00  0.00            
ATOM    178  C8  DX5     2      20.120  16.530  17.380  1.00  0.00            
ATOM    179  C9  DX5     2      19.620  16.520  16.060  1.00  0.00            
ATOM    180  C10 DX5     2      20.110  17.540  15.200  1.00  0.00            
ATOM    181  C11 DX5     2      21.010  18.480  15.620  1.00  0.00            
ATOM    182  S1  DX5     2      21.620  19.640  14.390  1.00  0.00            
ATOM    183  C12 DX5     2      21.850  21.040  15.490  1.00  0.00            
ATOM    184  C13 DX5     2      21.680  22.310  14.910  1.00  0.00            
ATOM    185  C14 DX5     2      21.770  23.400  15.770  1.00  0.00            
ATOM    186  C15 DX5     2      22.230  23.270  17.100  1.00  0.00            
ATOM    187  Cl1 DX5     2      22.460  24.590  18.170  1.00  0.00            
ATOM    188  C16 DX5     2      22.490  21.980  17.670  1.00  0.00            
ATOM    189  C17 DX5     2      22.210  20.880  16.860  1.00  0.00            
ATOM    190  H1  DX5     2      23.540  16.470  15.300  1.00  0.00            
ATOM    191  H2  DX5     2      24.470  15.960  13.820  1.00  0.00            
ATOM    192  H3  DX5     2      24.820  15.180  15.350  1.00  0.00            
ATOM    193  H4  DX5     2      26.660  16.820  13.300  1.00  0.00            
ATOM    194  H5  DX5     2      27.540  17.540  14.640  1.00  0.00            
ATOM    195  H6  DX5     2      27.330  15.870  14.690  1.00  0.00            
ATOM    196  H7  DX5     2      26.590  18.030  16.740  1.00  0.00            
ATOM    197  H8  DX5     2      26.230  16.380  17.110  1.00  0.00            
ATOM    198  H9  DX5     2      24.960  17.900  18.390  1.00  0.00            
ATOM    199  H10 DX5     2      23.810  16.930  17.400  1.00  0.00            
ATOM    200  H11 DX5     2      23.900  18.960  15.710  1.00  0.00            
ATOM    201  H12 DX5     2      24.670  19.820  17.180  1.00  0.00            
ATOM    202  H13 DX5     2      22.690  19.540  18.320  1.00  0.00            
ATOM    203  H14 DX5     2      21.420  17.480  18.850  1.00  0.00            
ATOM    204  H15 DX5     2      19.850  15.660  17.980  1.00  0.00            
ATOM    205  H16 DX5     2      19.000  15.690  15.730  1.00  0.00            
ATOM    206  H17 DX5     2      19.870  17.580  14.140  1.00  0.00            
ATOM    207  H18 DX5     2      21.470  22.390  13.850  1.00  0.00            
ATOM    208  H19 DX5     2      21.500  24.370  15.370  1.00  0.00            
ATOM    209  H20 DX5     2      22.820  21.840  18.690  1.00  0.00            
TER
ENDMDL
MODEL        1
ATOM      1  H1  GCD     1      33.840  12.980  14.670  1.00  0.00            
ATOM      2  O1  GCD     1      33.120  13.100  14.050  1.00  0.00            
ATOM      3  C1  GCD     1      33.430  14.220  13.200  1.00  0.00            
ATOM      4  H2  GCD     1      34.200  13.860  12.500  1.00  0.00            
ATOM      5  H3  GCD     1      32.570  14.490  12.580  1.00  0.00            
ATOM      6  C2  GCD     1      34.080  15.400  13.830  1.00  0.00            
ATOM      7  H4  GCD     1      33.260  15.960  14.280  1.00  0.00            
ATOM      8  C3  GCD     1      34.790  16.330  12.800  1.00  0.00            
ATOM      9  H5  GCD     1      35.620  15.800  12.320  1.00  0.00            
ATOM     10  C4  GCD     1      35.480  17.530  13.510  1.00  0.00            
ATOM     11  H6  GCD     1      34.620  18.070  13.940  1.00  0.00            
ATOM     12  O2  GCD     1      36.180  18.310  12.580  1.00  0.00            
ATOM     13  H7  GCD     1      35.500  18.630  11.980  1.00  0.00            
ATOM     14  C5  GCD     1      36.330  17.000  14.610  1.00  0.00            
ATOM     15  H8  GCD     1      37.100  16.380  14.120  1.00  0.00            
ATOM     16  O3  GCD     1      36.950  18.040  15.370  1.00  0.00            
ATOM     17  H9  GCD     1      37.290  18.750  14.820  1.00  0.00            
ATOM     18  C6  GCD     1      35.520  16.040  15.580  1.00  0.00            
ATOM     19  O4  GCD     1      34.970  14.950  14.820  1.00  0.00            
ATOM     20  H10 GCD     1      36.120  15.580  16.370  1.00  0.00            
ATOM     21  O5  GCD     1      34.440  16.780  16.150  1.00  0.00            
ATOM     22  C7  GCD     1      34.100  16.600  17.570  1.00  0.00            
ATOM     23  H11 GCD     1      34.900  16.000  18.020  1.00  0.00            
ATOM     24  C8  GCD     1      34.150  18.010  18.180  1.00  0.00            
ATOM     25  H12 GCD     1      33.340  18.550  17.680  1.00  0.00            
ATOM     26  O6  GCD     1      35.450  18.610  17.970  1.00  0.00            
ATOM     27  H13 GCD     1      35.760  18.350  17.090  1.00  0.00            
ATOM     28  C9  GCD     1      33.820  17.910  19.690  1.00  0.00            
ATOM     29  H14 GCD     1      34.630  17.400  20.220  1.00  0.00            
ATOM     30  O7  GCD     1      33.680  19.270  20.210  1.00  0.00            
ATOM     31  H15 GCD     1      34.540  19.570  20.540  1.00  0.00            
ATOM     32  C10 GCD     1      32.510  17.170  19.930  1.00  0.00            
ATOM     33  H16 GCD     1      32.540  16.700  20.920  1.00  0.00            
ATOM     34  O8  GCD     1      32.480  16.020  19.170  1.00  0.00            
ATOM     35  C11 GCD     1      32.680  16.110  17.760  1.00  0.00            
ATOM     36  H17 GCD     1      31.980  16.790  17.260  1.00  0.00            
ATOM     37  C12 GCD     1      32.410  14.730  17.250  1.00  0.00            
ATOM     38  H18 GCD     1      32.730  14.600  16.200  1.00  0.00            
ATOM     39  H19 GCD     1      31.330  14.600  17.380  1.00  0.00            
ATOM     40  O9  GCD     1      33.150  13.780  18.020  1.00  0.00            
ATOM     41  H20 GCD     1      33.390  14.200  18.850  1.00  0.00            
ATOM     42  O10 GCD     1      31.310  17.870  19.570  1.00  0.00            
ATOM     43  C13 GCD     1      30.530  18.280  20.780  1.00  0.00            
ATOM     44  H21 GCD     1      31.160  18.360  21.670  1.00  0.00            
ATOM     45  C14 GCD     1      30.120  19.710  20.690  1.00  0.00            
ATOM     46  H22 GCD     1      29.680  19.890  19.700  1.00  0.00            
ATOM     47  O11 GCD     1      31.330  20.450  20.810  1.00  0.00            
ATOM     48  H23 GCD     1      32.030  19.860  20.530  1.00  0.00            
ATOM     49  C15 GCD     1      29.130  20.150  21.790  1.00  0.00            
ATOM     50  H24 GCD     1      29.670  20.030  22.740  1.00  0.00            
ATOM     51  O12 GCD     1      28.770  21.550  21.660  1.00  0.00            
ATOM     52  H25 GCD     1      28.260  21.550  20.840  1.00  0.00            
ATOM     53  C16 GCD     1      27.950  19.170  21.870  1.00  0.00            
ATOM     54  H26 GCD     1      27.300  19.400  22.720  1.00  0.00            
ATOM     55  O13 GCD     1      28.470  17.850  22.020  1.00  0.00            
ATOM     56  C17 GCD     1      29.340  17.360  21.000  1.00  0.00            
ATOM     57  H27 GCD     1      28.830  17.220  20.030  1.00  0.00            
ATOM     58  C18 GCD     1      29.790  15.990  21.510  1.00  0.00            
ATOM     59  H28 GCD     1      29.020  15.580  22.170  1.00  0.00            
ATOM     60  H29 GCD     1      30.720  16.040  22.090  1.00  0.00            
ATOM     61  O14 GCD     1      29.960  15.110  20.390  1.00  0.00            
ATOM     62  H30 GCD     1      30.720  15.420  19.880  1.00  0.00            
ATOM     63  O15 GCD     1      27.160  19.330  20.680  1.00  0.00            
ATOM     64  C19 GCD     1      25.770  19.590  20.730  1.00  0.00            
ATOM     65  H31 GCD     1      25.530  19.900  21.760  1.00  0.00            
ATOM     66  C20 GCD     1      25.470  20.710  19.740  1.00  0.00            
ATOM     67  H32 GCD     1      26.060  20.350  18.890  1.00  0.00            
ATOM     68  O16 GCD     1      26.130  21.950  20.190  1.00  0.00            
ATOM     69  H33 GCD     1      26.060  22.650  19.530  1.00  0.00            
ATOM     70  C21 GCD     1      23.950  20.870  19.520  1.00  0.00            
ATOM     71  H34 GCD     1      23.470  21.140  20.460  1.00  0.00            
ATOM     72  O17 GCD     1      23.740  21.790  18.550  1.00  0.00            
ATOM     73  H35 GCD     1      23.240  22.550  18.860  1.00  0.00            
ATOM     74  C22 GCD     1      23.320  19.530  19.080  1.00  0.00            
ATOM     75  H36 GCD     1      22.250  19.790  19.120  1.00  0.00            
ATOM     76  O18 GCD     1      23.630  18.520  19.960  1.00  0.00            
ATOM     77  C23 GCD     1      25.080  18.350  20.230  1.00  0.00            
ATOM     78  H37 GCD     1      25.550  17.990  19.300  1.00  0.00            
ATOM     79  C24 GCD     1      25.260  17.200  21.270  1.00  0.00            
ATOM     80  H38 GCD     1      26.290  16.830  21.280  1.00  0.00            
ATOM     81  H39 GCD     1      24.650  16.380  20.850  1.00  0.00            
ATOM     82  O19 GCD     1      24.830  17.540  22.640  1.00  0.00            
ATOM     83  H40 GCD     1      24.400  16.860  23.170  1.00  0.00            
ATOM     84  O20 GCD     1      23.740  19.190  17.770  1.00  0.00            
ATOM     85  C25 GCD     1      22.790  18.650  16.830  1.00  0.00            
ATOM     86  H41 GCD     1      21.850  18.610  17.390  1.00  0.00            
ATOM     87  C26 GCD     1      22.700  19.670  15.750  1.00  0.00            
ATOM     88  H42 GCD     1      23.680  19.790  15.290  1.00  0.00            
ATOM     89  O21 GCD     1      22.270  20.840  16.330  1.00  0.00            
ATOM     90  H43 GCD     1      22.880  21.200  16.990  1.00  0.00            
ATOM     91  C27 GCD     1      21.620  19.190  14.760  1.00  0.00            
ATOM     92  H44 GCD     1      20.700  19.050  15.350  1.00  0.00            
ATOM     93  O22 GCD     1      21.280  20.170  13.740  1.00  0.00            
ATOM     94  H45 GCD     1      20.990  20.960  14.210  1.00  0.00            
ATOM     95  C28 GCD     1      22.030  17.790  14.180  1.00  0.00            
ATOM     96  H46 GCD     1      21.220  17.480  13.500  1.00  0.00            
ATOM     97  O23 GCD     1      22.200  16.860  15.280  1.00  0.00            
ATOM     98  C29 GCD     1      23.160  17.230  16.330  1.00  0.00            
ATOM     99  H47 GCD     1      24.190  17.280  15.950  1.00  0.00            
ATOM    100  C30 GCD     1      23.170  16.200  17.460  1.00  0.00            
ATOM    101  H48 GCD     1      22.190  16.110  17.940  1.00  0.00            
ATOM    102  H49 GCD     1      23.910  16.570  18.170  1.00  0.00            
ATOM    103  O24 GCD     1      23.520  14.840  17.050  1.00  0.00            
ATOM    104  H50 GCD     1      24.110  14.680  17.800  1.00  0.00            
ATOM    105  O25 GCD     1      23.230  17.910  13.420  1.00  0.00            
ATOM    106  C31 GCD     1      23.270  17.390  12.090  1.00  0.00            
ATOM    107  H51 GCD     1      22.370  16.820  11.840  1.00  0.00            
ATOM    108  C32 GCD     1      23.490  18.600  11.170  1.00  0.00            
ATOM    109  H52 GCD     1      24.400  19.110  11.510  1.00  0.00            
ATOM    110  O26 GCD     1      22.370  19.490  11.210  1.00  0.00            
ATOM    111  H53 GCD     1      22.220  19.680  12.140  1.00  0.00            
ATOM    112  C33 GCD     1      23.710  18.070   9.780  1.00  0.00            
ATOM    113  H54 GCD     1      22.850  17.500   9.410  1.00  0.00            
ATOM    114  O27 GCD     1      23.980  19.120   8.830  1.00  0.00            
ATOM    115  H55 GCD     1      23.130  19.570   8.720  1.00  0.00            
ATOM    116  C34 GCD     1      24.810  17.030   9.770  1.00  0.00            
ATOM    117  H56 GCD     1      24.840  16.690   8.730  1.00  0.00            
ATOM    118  O28 GCD     1      24.520  15.960  10.630  1.00  0.00            
ATOM    119  C35 GCD     1      24.420  16.370  11.990  1.00  0.00            
ATOM    120  H57 GCD     1      25.360  16.830  12.330  1.00  0.00            
ATOM    121  C36 GCD     1      24.190  15.170  12.980  1.00  0.00            
ATOM    122  H58 GCD     1      23.210  14.700  12.840  1.00  0.00            
ATOM    123  H59 GCD     1      24.220  15.630  13.980  1.00  0.00            
ATOM    124  O29 GCD     1      25.250  14.210  12.940  1.00  0.00            
ATOM    125  H60 GCD     1      25.200  13.710  13.760  1.00  0.00            
ATOM    126  O30 GCD     1      26.120  17.610  10.190  1.00  0.00            
ATOM    127  C37 GCD     1      26.990  17.840   9.000  1.00  0.00            
ATOM    128  H61 GCD     1      26.370  18.010   8.110  1.00  0.00            
ATOM    129  C38 GCD     1      27.820  19.110   9.210  1.00  0.00            
ATOM    130  H62 GCD     1      28.250  19.020  10.220  1.00  0.00            
ATOM    131  O31 GCD     1      27.000  20.220   9.200  1.00  0.00            
ATOM    132  H63 GCD     1      26.450  20.130   8.410  1.00  0.00            
ATOM    133  C39 GCD     1      28.940  19.240   8.250  1.00  0.00            
ATOM    134  H64 GCD     1      28.470  19.450   7.280  1.00  0.00            
ATOM    135  O32 GCD     1      29.800  20.320   8.600  1.00  0.00            
ATOM    136  H65 GCD     1      29.200  21.070   8.720  1.00  0.00            
ATOM    137  C40 GCD     1      29.720  17.940   7.990  1.00  0.00            
ATOM    138  H66 GCD     1      30.350  17.980   7.090  1.00  0.00            
ATOM    139  O33 GCD     1      28.810  16.870   7.780  1.00  0.00            
ATOM    140  C41 GCD     1      27.880  16.610   8.870  1.00  0.00            
ATOM    141  H67 GCD     1      28.460  16.420   9.780  1.00  0.00            
ATOM    142  C42 GCD     1      27.170  15.410   8.520  1.00  0.00            
ATOM    143  H68 GCD     1      26.560  15.080   9.380  1.00  0.00            
ATOM    144  H69 GCD     1      27.920  14.620   8.370  1.00  0.00            
ATOM    145  O34 GCD     1      26.310  15.440   7.320  1.00  0.00            
ATOM    146  H70 GCD     1      25.780  14.640   7.430  1.00  0.00            
ATOM    147  O35 GCD     1      30.420  17.610   9.220  1.00  0.00            
ATOM    148  C43 GCD     1      31.850  17.320   9.110  1.00  0.00            
ATOM    149  H71 GCD     1      32.090  17.230   8.040  1.00  0.00            
ATOM    150  C44 GCD     1      32.630  18.500   9.670  1.00  0.00            
ATOM    151  H72 GCD     1      32.260  18.680  10.690  1.00  0.00            
ATOM    152  O36 GCD     1      32.410  19.590   8.850  1.00  0.00            
ATOM    153  H73 GCD     1      31.470  19.660   8.650  1.00  0.00            
ATOM    154  C45 GCD     1      34.090  18.190   9.810  1.00  0.00            
ATOM    155  H74 GCD     1      34.510  18.220   8.800  1.00  0.00            
ATOM    156  O37 GCD     1      34.790  19.200  10.500  1.00  0.00            
ATOM    157  H75 GCD     1      34.730  20.050  10.040  1.00  0.00            
ATOM    158  C46 GCD     1      34.280  16.900  10.470  1.00  0.00            
ATOM    159  H76 GCD     1      35.340  16.630  10.480  1.00  0.00            
ATOM    160  O38 GCD     1      33.850  16.840  11.850  1.00  0.00            
ATOM    161  O39 GCD     1      33.600  15.860   9.790  1.00  0.00            
ATOM    162  C47 GCD     1      32.190  15.960   9.770  1.00  0.00            
ATOM    163  H77 GCD     1      31.790  16.020  10.790  1.00  0.00            
ATOM    164  C48 GCD     1      31.610  14.760   9.100  1.00  0.00            
ATOM    165  H78 GCD     1      32.050  14.630   8.100  1.00  0.00            
ATOM    166  H79 GCD     1      30.520  14.820   9.010  1.00  0.00            
ATOM    167  O40 GCD     1      31.830  13.560   9.880  1.00  0.00            
ATOM    168  H80 GCD     1      30.990  13.090   9.790  1.00  0.00            
ATOM    169  C1  DX5     2      27.870  16.700  16.510  1.00  0.00            
ATOM    170  N1  DX5     2      27.970  18.140  16.270  1.00  0.00            
ATOM    171  C2  DX5     2      28.430  18.810  17.490  1.00  0.00            
ATOM    172  C3  DX5     2      26.790  18.750  15.560  1.00  0.00            
ATOM    173  C4  DX5     2      27.130  20.220  15.350  1.00  0.00            
ATOM    174  C5  DX5     2      28.570  20.630  14.840  1.00  0.00            
ATOM    175  N2  DX5     2      28.990  20.210  13.380  1.00  0.00            
ATOM    176  C6  DX5     2      29.070  18.730  13.310  1.00  0.00            
ATOM    177  C7  DX5     2      28.020  18.020  12.710  1.00  0.00            
ATOM    178  C8  DX5     2      28.110  16.660  12.510  1.00  0.00            
ATOM    179  C9  DX5     2      29.170  15.910  13.030  1.00  0.00            
ATOM    180  C10 DX5     2      30.220  16.580  13.630  1.00  0.00            
ATOM    181  C11 DX5     2      30.240  17.990  13.710  1.00  0.00            
ATOM    182  S1  DX5     2      31.720  18.790  14.360  1.00  0.00            
ATOM    183  C12 DX5     2      31.580  20.220  13.320  1.00  0.00            
ATOM    184  C13 DX5     2      32.670  20.720  12.700  1.00  0.00            
ATOM    185  C14 DX5     2      32.610  21.790  11.870  1.00  0.00            
ATOM    186  C15 DX5     2      31.410  22.460  11.590  1.00  0.00            
ATOM    187  Cl1 DX5     2      31.400  23.810  10.440  1.00  0.00            
ATOM    188  C16 DX5     2      30.220  21.950  12.200  1.00  0.00            
ATOM    189  C17 DX5     2      30.260  20.800  13.010  1.00  0.00            
ATOM    190  H1  DX5     2      27.920  16.160  15.550  1.00  0.00            
ATOM    191  H2  DX5     2      28.620  16.230  17.150  1.00  0.00            
ATOM    192  H3  DX5     2      26.900  16.480  16.960  1.00  0.00            
ATOM    193  H4  DX5     2      27.790  18.580  18.340  1.00  0.00            
ATOM    194  H5  DX5     2      29.460  18.460  17.660  1.00  0.00            
ATOM    195  H6  DX5     2      28.520  19.900  17.420  1.00  0.00            
ATOM    196  H7  DX5     2      25.820  18.660  16.060  1.00  0.00            
ATOM    197  H8  DX5     2      26.580  18.190  14.630  1.00  0.00            
ATOM    198  H9  DX5     2      26.960  20.730  16.310  1.00  0.00            
ATOM    199  H10 DX5     2      26.370  20.690  14.710  1.00  0.00            
ATOM    200  H11 DX5     2      29.320  20.450  15.610  1.00  0.00            
ATOM    201  H12 DX5     2      28.630  21.720  14.810  1.00  0.00            
ATOM    202  H13 DX5     2      28.280  20.530  12.710  1.00  0.00            
ATOM    203  H14 DX5     2      27.100  18.450  12.330  1.00  0.00            
ATOM    204  H15 DX5     2      27.290  16.200  11.980  1.00  0.00            
ATOM    205  H16 DX5     2      29.160  14.830  12.990  1.00  0.00            
ATOM    206  H17 DX5     2      31.090  16.110  14.080  1.00  0.00            
ATOM    207  H18 DX5     2      33.660  20.290  12.810  1.00  0.00            
ATOM    208  H19 DX5     2      33.520  22.080  11.350  1.00  0.00            
ATOM    209  H20 DX5     2      29.240  22.300  11.900  1.00  0.00            
TER
ENDMDL
MODEL        1
ATOM      1  H1  GCD     1      17.370  17.820  12.890  1.00  0.00            
ATOM      2  O1  GCD     1      18.210  18.260  13.070  1.00  0.00            
ATOM      3  C1  GCD     1      17.880  19.580  13.470  1.00  0.00            
ATOM      4  H2  GCD     1      17.290  20.030  12.660  1.00  0.00            
ATOM      5  H3  GCD     1      17.380  19.470  14.440  1.00  0.00            
ATOM      6  C2  GCD     1      19.000  20.470  13.640  1.00  0.00            
ATOM      7  H4  GCD     1      19.780  19.970  14.230  1.00  0.00            
ATOM      8  C3  GCD     1      18.670  21.840  14.270  1.00  0.00            
ATOM      9  H5  GCD     1      17.800  22.290  13.780  1.00  0.00            
ATOM     10  C4  GCD     1      19.790  22.890  14.270  1.00  0.00            
ATOM     11  H6  GCD     1      20.610  22.590  14.940  1.00  0.00            
ATOM     12  O2  GCD     1      19.360  24.090  14.800  1.00  0.00            
ATOM     13  H7  GCD     1      18.920  23.940  15.640  1.00  0.00            
ATOM     14  C5  GCD     1      20.390  23.000  12.890  1.00  0.00            
ATOM     15  H8  GCD     1      19.570  23.380  12.270  1.00  0.00            
ATOM     16  O3  GCD     1      21.510  23.940  12.870  1.00  0.00            
ATOM     17  H9  GCD     1      22.210  23.320  13.100  1.00  0.00            
ATOM     18  C6  GCD     1      20.650  21.610  12.270  1.00  0.00            
ATOM     19  O4  GCD     1      19.490  20.810  12.300  1.00  0.00            
ATOM     20  H10 GCD     1      20.810  21.750  11.190  1.00  0.00            
ATOM     21  O5  GCD     1      21.800  20.970  12.830  1.00  0.00            
ATOM     22  C7  GCD     1      23.000  21.150  12.120  1.00  0.00            
ATOM     23  H11 GCD     1      22.880  21.980  11.420  1.00  0.00            
ATOM     24  C8  GCD     1      24.110  21.480  13.100  1.00  0.00            
ATOM     25  H12 GCD     1      23.910  20.760  13.900  1.00  0.00            
ATOM     26  O6  GCD     1      23.860  22.750  13.690  1.00  0.00            
ATOM     27  H13 GCD     1      24.550  22.810  14.360  1.00  0.00            
ATOM     28  C9  GCD     1      25.480  21.420  12.500  1.00  0.00            
ATOM     29  H14 GCD     1      25.550  22.300  11.850  1.00  0.00            
ATOM     30  O7  GCD     1      26.500  21.440  13.580  1.00  0.00            
ATOM     31  H15 GCD     1      26.120  21.170  14.430  1.00  0.00            
ATOM     32  C10 GCD     1      25.690  20.230  11.600  1.00  0.00            
ATOM     33  H16 GCD     1      26.540  20.440  10.940  1.00  0.00            
ATOM     34  O8  GCD     1      24.600  20.120  10.790  1.00  0.00            
ATOM     35  C11 GCD     1      23.360  19.860  11.340  1.00  0.00            
ATOM     36  H17 GCD     1      23.350  18.960  11.970  1.00  0.00            
ATOM     37  C12 GCD     1      22.430  19.540  10.170  1.00  0.00            
ATOM     38  H18 GCD     1      21.390  19.450  10.500  1.00  0.00            
ATOM     39  H19 GCD     1      22.750  18.580   9.750  1.00  0.00            
ATOM     40  O9  GCD     1      22.380  20.550   9.130  1.00  0.00            
ATOM     41  H20 GCD     1      23.230  20.470   8.680  1.00  0.00            
ATOM     42  O10 GCD     1      25.890  18.990  12.340  1.00  0.00            
ATOM     43  C13 GCD     1      27.060  18.260  12.070  1.00  0.00            
ATOM     44  H21 GCD     1      27.790  18.750  11.400  1.00  0.00            
ATOM     45  C14 GCD     1      27.750  18.120  13.350  1.00  0.00            
ATOM     46  H22 GCD     1      27.050  17.770  14.120  1.00  0.00            
ATOM     47  O11 GCD     1      28.290  19.310  13.910  1.00  0.00            
ATOM     48  H23 GCD     1      27.650  20.030  13.900  1.00  0.00            
ATOM     49  C15 GCD     1      28.800  17.030  13.280  1.00  0.00            
ATOM     50  H24 GCD     1      29.690  17.360  12.730  1.00  0.00            
ATOM     51  O12 GCD     1      29.430  16.790  14.610  1.00  0.00            
ATOM     52  H25 GCD     1      29.810  17.610  14.930  1.00  0.00            
ATOM     53  C16 GCD     1      28.190  15.810  12.640  1.00  0.00            
ATOM     54  H26 GCD     1      29.010  15.100  12.560  1.00  0.00            
ATOM     55  O13 GCD     1      27.660  16.090  11.390  1.00  0.00            
ATOM     56  C17 GCD     1      26.530  16.950  11.480  1.00  0.00            
ATOM     57  H27 GCD     1      25.900  16.500  12.260  1.00  0.00            
ATOM     58  C18 GCD     1      25.790  17.110  10.140  1.00  0.00            
ATOM     59  H28 GCD     1      26.420  17.650   9.430  1.00  0.00            
ATOM     60  H29 GCD     1      24.900  17.740  10.280  1.00  0.00            
ATOM     61  O14 GCD     1      25.350  15.800   9.680  1.00  0.00            
ATOM     62  H30 GCD     1      26.160  15.360   9.390  1.00  0.00            
ATOM     63  O15 GCD     1      27.170  15.330  13.550  1.00  0.00            
ATOM     64  C19 GCD     1      27.110  13.940  13.910  1.00  0.00            
ATOM     65  H31 GCD     1      27.710  13.390  13.180  1.00  0.00            
ATOM     66  C20 GCD     1      27.700  13.850  15.290  1.00  0.00            
ATOM     67  H32 GCD     1      27.210  14.610  15.910  1.00  0.00            
ATOM     68  O16 GCD     1      29.100  14.160  15.110  1.00  0.00            
ATOM     69  H33 GCD     1      29.230  15.110  15.000  1.00  0.00            
ATOM     70  C21 GCD     1      27.540  12.320  15.760  1.00  0.00            
ATOM     71  H34 GCD     1      28.010  11.700  14.990  1.00  0.00            
ATOM     72  O17 GCD     1      28.170  11.980  17.010  1.00  0.00            
ATOM     73  H35 GCD     1      27.910  12.660  17.640  1.00  0.00            
ATOM     74  C22 GCD     1      26.060  12.010  15.770  1.00  0.00            
ATOM     75  H36 GCD     1      25.880  10.970  16.040  1.00  0.00            
ATOM     76  O18 GCD     1      25.570  12.130  14.400  1.00  0.00            
ATOM     77  C23 GCD     1      25.680  13.400  13.820  1.00  0.00            
ATOM     78  H37 GCD     1      25.100  14.170  14.330  1.00  0.00            
ATOM     79  C24 GCD     1      25.400  13.250  12.340  1.00  0.00            
ATOM     80  H38 GCD     1      25.890  12.350  11.950  1.00  0.00            
ATOM     81  H39 GCD     1      25.730  14.140  11.790  1.00  0.00            
ATOM     82  O19 GCD     1      24.000  13.130  12.120  1.00  0.00            
ATOM     83  H40 GCD     1      23.640  12.710  12.920  1.00  0.00            
ATOM     84  O20 GCD     1      25.340  12.850  16.670  1.00  0.00            
ATOM     85  C25 GCD     1      25.230  12.510  18.090  1.00  0.00            
ATOM     86  H41 GCD     1      25.720  11.540  18.270  1.00  0.00            
ATOM     87  C26 GCD     1      25.730  13.620  18.930  1.00  0.00            
ATOM     88  H42 GCD     1      25.150  14.540  18.800  1.00  0.00            
ATOM     89  O21 GCD     1      27.180  13.780  18.770  1.00  0.00            
ATOM     90  H43 GCD     1      27.550  14.100  19.600  1.00  0.00            
ATOM     91  C27 GCD     1      25.560  13.150  20.380  1.00  0.00            
ATOM     92  H44 GCD     1      26.000  12.170  20.580  1.00  0.00            
ATOM     93  O22 GCD     1      26.190  14.030  21.380  1.00  0.00            
ATOM     94  H45 GCD     1      25.400  14.340  21.820  1.00  0.00            
ATOM     95  C28 GCD     1      24.160  12.830  20.690  1.00  0.00            
ATOM     96  H46 GCD     1      23.990  12.270  21.620  1.00  0.00            
ATOM     97  O23 GCD     1      23.580  11.910  19.740  1.00  0.00            
ATOM     98  C29 GCD     1      23.810  12.270  18.360  1.00  0.00            
ATOM     99  H47 GCD     1      23.280  13.220  18.240  1.00  0.00            
ATOM    100  C30 GCD     1      23.270  11.140  17.490  1.00  0.00            
ATOM    101  H48 GCD     1      23.640  10.140  17.770  1.00  0.00            
ATOM    102  H49 GCD     1      23.580  11.330  16.450  1.00  0.00            
ATOM    103  O24 GCD     1      21.870  10.950  17.590  1.00  0.00            
ATOM    104  H50 GCD     1      21.470  11.830  17.530  1.00  0.00            
ATOM    105  O25 GCD     1      23.380  13.990  20.750  1.00  0.00            
ATOM    106  C31 GCD     1      22.550  14.330  21.850  1.00  0.00            
ATOM    107  H51 GCD     1      22.860  13.830  22.770  1.00  0.00            
ATOM    108  C32 GCD     1      22.790  15.750  22.310  1.00  0.00            
ATOM    109  H52 GCD     1      22.370  16.460  21.580  1.00  0.00            
ATOM    110  O26 GCD     1      24.200  15.970  22.530  1.00  0.00            
ATOM    111  H53 GCD     1      24.290  16.870  22.870  1.00  0.00            
ATOM    112  C33 GCD     1      21.900  16.110  23.540  1.00  0.00            
ATOM    113  H54 GCD     1      22.140  15.500  24.420  1.00  0.00            
ATOM    114  O27 GCD     1      22.060  17.490  23.960  1.00  0.00            
ATOM    115  H55 GCD     1      22.480  17.420  24.830  1.00  0.00            
ATOM    116  C34 GCD     1      20.420  15.820  23.100  1.00  0.00            
ATOM    117  H56 GCD     1      19.760  16.020  23.950  1.00  0.00            
ATOM    118  O28 GCD     1      20.270  14.520  22.680  1.00  0.00            
ATOM    119  C35 GCD     1      21.000  13.980  21.580  1.00  0.00            
ATOM    120  H57 GCD     1      20.700  14.580  20.710  1.00  0.00            
ATOM    121  C36 GCD     1      20.750  12.510  21.360  1.00  0.00            
ATOM    122  H58 GCD     1      20.770  12.250  20.290  1.00  0.00            
ATOM    123  H59 GCD     1      19.700  12.380  21.670  1.00  0.00            
ATOM    124  O29 GCD     1      21.590  11.590  22.100  1.00  0.00            
ATOM    125  H60 GCD     1      21.170  10.750  21.870  1.00  0.00            
ATOM    126  O30 GCD     1      20.110  16.690  22.060  1.00  0.00            
ATOM    127  C37 GCD     1      18.960  17.580  22.200  1.00  0.00            
ATOM    128  H61 GCD     1      18.460  17.430  23.160  1.00  0.00            
ATOM    129  C38 GCD     1      19.440  19.040  22.130  1.00  0.00            
ATOM    130  H62 GCD     1      20.030  19.110  21.210  1.00  0.00            
ATOM    131  O31 GCD     1      20.280  19.380  23.280  1.00  0.00            
ATOM    132  H63 GCD     1      20.760  18.610  23.600  1.00  0.00            
ATOM    133  C39 GCD     1      18.250  20.030  22.000  1.00  0.00            
ATOM    134  H64 GCD     1      17.600  19.930  22.880  1.00  0.00            
ATOM    135  O32 GCD     1      18.660  21.400  21.930  1.00  0.00            
ATOM    136  H65 GCD     1      19.250  21.530  22.690  1.00  0.00            
ATOM    137  C40 GCD     1      17.370  19.590  20.810  1.00  0.00            
ATOM    138  H66 GCD     1      16.510  20.260  20.860  1.00  0.00            
ATOM    139  O33 GCD     1      16.910  18.330  21.100  1.00  0.00            
ATOM    140  C41 GCD     1      17.960  17.310  21.100  1.00  0.00            
ATOM    141  H67 GCD     1      18.540  17.370  20.170  1.00  0.00            
ATOM    142  C42 GCD     1      17.400  15.910  21.200  1.00  0.00            
ATOM    143  H68 GCD     1      18.160  15.170  20.910  1.00  0.00            
ATOM    144  H69 GCD     1      16.600  15.730  20.460  1.00  0.00            
ATOM    145  O34 GCD     1      16.910  15.520  22.530  1.00  0.00            
ATOM    146  H70 GCD     1      16.390  16.270  22.840  1.00  0.00            
ATOM    147  O35 GCD     1      18.050  19.740  19.610  1.00  0.00            
ATOM    148  C43 GCD     1      17.240  20.620  18.720  1.00  0.00            
ATOM    149  H71 GCD     1      16.240  20.890  19.090  1.00  0.00            
ATOM    150  C44 GCD     1      18.010  21.930  18.480  1.00  0.00            
ATOM    151  H72 GCD     1      19.030  21.610  18.190  1.00  0.00            
ATOM    152  O36 GCD     1      18.000  22.830  19.610  1.00  0.00            
ATOM    153  H73 GCD     1      18.240  22.280  20.360  1.00  0.00            
ATOM    154  C45 GCD     1      17.310  22.740  17.420  1.00  0.00            
ATOM    155  H74 GCD     1      16.280  22.890  17.800  1.00  0.00            
ATOM    156  O37 GCD     1      17.920  24.010  17.170  1.00  0.00            
ATOM    157  H75 GCD     1      17.870  24.560  17.960  1.00  0.00            
ATOM    158  C46 GCD     1      17.090  21.950  16.110  1.00  0.00            
ATOM    159  H76 GCD     1      16.450  22.470  15.400  1.00  0.00            
ATOM    160  O38 GCD     1      18.380  21.510  15.620  1.00  0.00            
ATOM    161  O39 GCD     1      16.330  20.760  16.490  1.00  0.00            
ATOM    162  C47 GCD     1      17.130  19.860  17.400  1.00  0.00            
ATOM    163  H77 GCD     1      18.100  19.510  17.010  1.00  0.00            
ATOM    164  C48 GCD     1      16.330  18.580  17.580  1.00  0.00            
ATOM    165  H78 GCD     1      15.330  18.860  17.930  1.00  0.00            
ATOM    166  H79 GCD     1      16.780  17.900  18.320  1.00  0.00            
ATOM    167  O40 GCD     1      16.190  17.850  16.410  1.00  0.00            
ATOM    168  H80 GCD     1      15.370  18.090  15.970  1.00  0.00            
ATOM    169  C1  DX5     2      25.320  16.550  16.570  1.00  0.00            
ATOM    170  N1  DX5     2      26.010  17.490  17.430  1.00  0.00            
ATOM    171  C2  DX5     2      27.470  17.350  17.450  1.00  0.00            
ATOM    172  C3  DX5     2      25.600  17.370  18.830  1.00  0.00            
ATOM    173  C4  DX5     2      24.120  17.640  19.100  1.00  0.00            
ATOM    174  C5  DX5     2      23.830  19.130  18.790  1.00  0.00            
ATOM    175  N2  DX5     2      22.400  19.510  18.950  1.00  0.00            
ATOM    176  C6  DX5     2      21.480  18.620  18.250  1.00  0.00            
ATOM    177  C7  DX5     2      20.900  17.530  18.900  1.00  0.00            
ATOM    178  C8  DX5     2      20.100  16.590  18.260  1.00  0.00            
ATOM    179  C9  DX5     2      19.810  16.750  16.900  1.00  0.00            
ATOM    180  C10 DX5     2      20.370  17.860  16.200  1.00  0.00            
ATOM    181  C11 DX5     2      21.240  18.780  16.830  1.00  0.00            
ATOM    182  S1  DX5     2      22.050  20.070  15.930  1.00  0.00            
ATOM    183  C12 DX5     2      22.100  21.320  17.230  1.00  0.00            
ATOM    184  C13 DX5     2      22.320  22.690  16.910  1.00  0.00            
ATOM    185  C14 DX5     2      22.220  23.670  17.920  1.00  0.00            
ATOM    186  C15 DX5     2      22.060  23.260  19.260  1.00  0.00            
ATOM    187  Cl1 DX5     2      21.900  24.400  20.590  1.00  0.00            
ATOM    188  C16 DX5     2      22.070  21.880  19.610  1.00  0.00            
ATOM    189  C17 DX5     2      22.190  20.910  18.590  1.00  0.00            
ATOM    190  H1  DX5     2      24.310  16.860  16.310  1.00  0.00            
ATOM    191  H2  DX5     2      25.780  16.440  15.580  1.00  0.00            
ATOM    192  H3  DX5     2      25.150  15.600  17.080  1.00  0.00            
ATOM    193  H4  DX5     2      27.940  17.210  16.460  1.00  0.00            
ATOM    194  H5  DX5     2      27.920  18.280  17.820  1.00  0.00            
ATOM    195  H6  DX5     2      27.750  16.560  18.150  1.00  0.00            
ATOM    196  H7  DX5     2      26.250  18.010  19.430  1.00  0.00            
ATOM    197  H8  DX5     2      25.930  16.390  19.190  1.00  0.00            
ATOM    198  H9  DX5     2      23.900  17.390  20.150  1.00  0.00            
ATOM    199  H10 DX5     2      23.450  17.040  18.480  1.00  0.00            
ATOM    200  H11 DX5     2      24.150  19.340  17.770  1.00  0.00            
ATOM    201  H12 DX5     2      24.450  19.660  19.520  1.00  0.00            
ATOM    202  H13 DX5     2      22.170  19.380  19.950  1.00  0.00            
ATOM    203  H14 DX5     2      21.130  17.410  19.960  1.00  0.00            
ATOM    204  H15 DX5     2      19.750  15.710  18.800  1.00  0.00            
ATOM    205  H16 DX5     2      19.090  16.070  16.460  1.00  0.00            
ATOM    206  H17 DX5     2      20.160  17.930  15.140  1.00  0.00            
ATOM    207  H18 DX5     2      22.410  23.000  15.870  1.00  0.00            
ATOM    208  H19 DX5     2      22.180  24.730  17.690  1.00  0.00            
ATOM    209  H20 DX5     2      22.090  21.600  20.660  1.00  0.00            
TER
ENDMDL
MODEL        1
ATOM      1  H1  GCD     1      25.910  27.550  12.920  1.00  0.00            
ATOM      2  O1  GCD     1      24.980  27.800  12.880  1.00  0.00            
ATOM      3  C1  GCD     1      24.310  26.600  13.090  1.00  0.00            
ATOM      4  H2  GCD     1      24.420  26.020  12.160  1.00  0.00            
ATOM      5  H3  GCD     1      24.750  26.120  13.980  1.00  0.00            
ATOM      6  C2  GCD     1      22.840  26.790  13.400  1.00  0.00            
ATOM      7  H4  GCD     1      22.410  25.780  13.420  1.00  0.00            
ATOM      8  C3  GCD     1      21.920  27.560  12.360  1.00  0.00            
ATOM      9  H5  GCD     1      22.390  28.550  12.250  1.00  0.00            
ATOM     10  C4  GCD     1      20.510  27.890  12.940  1.00  0.00            
ATOM     11  H6  GCD     1      19.970  26.950  13.150  1.00  0.00            
ATOM     12  O2  GCD     1      19.770  28.780  12.100  1.00  0.00            
ATOM     13  H7  GCD     1      18.830  28.800  12.340  1.00  0.00            
ATOM     14  C5  GCD     1      20.570  28.570  14.340  1.00  0.00            
ATOM     15  H8  GCD     1      21.100  29.500  14.120  1.00  0.00            
ATOM     16  O3  GCD     1      19.180  28.820  14.760  1.00  0.00            
ATOM     17  H9  GCD     1      18.890  27.920  14.920  1.00  0.00            
ATOM     18  C6  GCD     1      21.400  27.670  15.260  1.00  0.00            
ATOM     19  O4  GCD     1      22.700  27.460  14.700  1.00  0.00            
ATOM     20  H10 GCD     1      21.480  28.080  16.270  1.00  0.00            
ATOM     21  O5  GCD     1      20.770  26.430  15.360  1.00  0.00            
ATOM     22  C7  GCD     1      20.210  26.040  16.660  1.00  0.00            
ATOM     23  H11 GCD     1      20.190  26.900  17.350  1.00  0.00            
ATOM     24  C8  GCD     1      18.870  25.570  16.320  1.00  0.00            
ATOM     25  H12 GCD     1      18.940  24.700  15.650  1.00  0.00            
ATOM     26  O6  GCD     1      18.020  26.600  15.770  1.00  0.00            
ATOM     27  H13 GCD     1      17.110  26.570  16.070  1.00  0.00            
ATOM     28  C9  GCD     1      18.270  25.040  17.650  1.00  0.00            
ATOM     29  H14 GCD     1      18.230  25.880  18.360  1.00  0.00            
ATOM     30  O7  GCD     1      17.000  24.510  17.500  1.00  0.00            
ATOM     31  H15 GCD     1      16.970  23.560  17.660  1.00  0.00            
ATOM     32  C10 GCD     1      19.200  23.980  18.260  1.00  0.00            
ATOM     33  H16 GCD     1      18.970  23.830  19.320  1.00  0.00            
ATOM     34  O8  GCD     1      20.450  24.440  18.410  1.00  0.00            
ATOM     35  C11 GCD     1      21.010  24.910  17.180  1.00  0.00            
ATOM     36  H17 GCD     1      20.990  24.050  16.490  1.00  0.00            
ATOM     37  C12 GCD     1      22.480  25.320  17.460  1.00  0.00            
ATOM     38  H18 GCD     1      23.110  25.420  16.560  1.00  0.00            
ATOM     39  H19 GCD     1      23.110  24.560  17.960  1.00  0.00            
ATOM     40  O9  GCD     1      22.500  26.560  18.290  1.00  0.00            
ATOM     41  H20 GCD     1      22.210  26.310  19.170  1.00  0.00            
ATOM     42  O10 GCD     1      19.130  22.780  17.600  1.00  0.00            
ATOM     43  C13 GCD     1      19.210  21.670  18.360  1.00  0.00            
ATOM     44  H21 GCD     1      19.240  21.910  19.430  1.00  0.00            
ATOM     45  C14 GCD     1      17.950  20.900  17.960  1.00  0.00            
ATOM     46  H22 GCD     1      17.930  20.620  16.900  1.00  0.00            
ATOM     47  O11 GCD     1      16.780  21.730  18.130  1.00  0.00            
ATOM     48  H23 GCD     1      16.820  22.080  19.030  1.00  0.00            
ATOM     49  C15 GCD     1      17.920  19.540  18.650  1.00  0.00            
ATOM     50  H24 GCD     1      17.930  19.740  19.730  1.00  0.00            
ATOM     51  O12 GCD     1      16.610  18.960  18.360  1.00  0.00            
ATOM     52  H25 GCD     1      16.590  18.470  17.540  1.00  0.00            
ATOM     53  C16 GCD     1      19.170  18.710  18.280  1.00  0.00            
ATOM     54  H26 GCD     1      19.210  17.830  18.930  1.00  0.00            
ATOM     55  O13 GCD     1      20.310  19.520  18.600  1.00  0.00            
ATOM     56  C17 GCD     1      20.360  20.780  17.970  1.00  0.00            
ATOM     57  H27 GCD     1      20.440  20.600  16.890  1.00  0.00            
ATOM     58  C18 GCD     1      21.710  21.320  18.460  1.00  0.00            
ATOM     59  H28 GCD     1      21.770  21.420  19.550  1.00  0.00            
ATOM     60  H29 GCD     1      21.880  22.290  17.990  1.00  0.00            
ATOM     61  O14 GCD     1      22.710  20.440  18.020  1.00  0.00            
ATOM     62  H30 GCD     1      22.330  19.550  18.070  1.00  0.00            
ATOM     63  O15 GCD     1      19.070  18.330  16.930  1.00  0.00            
ATOM     64  C19 GCD     1      18.780  16.980  16.690  1.00  0.00            
ATOM     65  H31 GCD     1      18.510  16.470  17.620  1.00  0.00            
ATOM     66  C20 GCD     1      17.710  16.980  15.620  1.00  0.00            
ATOM     67  H32 GCD     1      18.160  17.530  14.780  1.00  0.00            
ATOM     68  O16 GCD     1      16.530  17.710  16.040  1.00  0.00            
ATOM     69  H33 GCD     1      15.980  17.910  15.270  1.00  0.00            
ATOM     70  C21 GCD     1      17.450  15.590  15.040  1.00  0.00            
ATOM     71  H34 GCD     1      17.250  14.960  15.910  1.00  0.00            
ATOM     72  O17 GCD     1      16.350  15.590  14.160  1.00  0.00            
ATOM     73  H35 GCD     1      15.700  15.020  14.580  1.00  0.00            
ATOM     74  C22 GCD     1      18.700  14.930  14.530  1.00  0.00            
ATOM     75  H36 GCD     1      18.480  13.860  14.410  1.00  0.00            
ATOM     76  O18 GCD     1      19.750  15.050  15.510  1.00  0.00            
ATOM     77  C23 GCD     1      20.030  16.350  16.050  1.00  0.00            
ATOM     78  H37 GCD     1      20.350  16.990  15.220  1.00  0.00            
ATOM     79  C24 GCD     1      21.230  16.150  16.900  1.00  0.00            
ATOM     80  H38 GCD     1      21.720  17.130  16.970  1.00  0.00            
ATOM     81  H39 GCD     1      21.900  15.540  16.280  1.00  0.00            
ATOM     82  O19 GCD     1      20.920  15.620  18.220  1.00  0.00            
ATOM     83  H40 GCD     1      21.760  15.750  18.670  1.00  0.00            
ATOM     84  O20 GCD     1      19.070  15.650  13.340  1.00  0.00            
ATOM     85  C25 GCD     1      19.480  14.890  12.220  1.00  0.00            
ATOM     86  H41 GCD     1      19.610  13.850  12.560  1.00  0.00            
ATOM     87  C26 GCD     1      18.400  14.950  11.090  1.00  0.00            
ATOM     88  H42 GCD     1      18.130  15.970  10.820  1.00  0.00            
ATOM     89  O21 GCD     1      17.190  14.340  11.590  1.00  0.00            
ATOM     90  H43 GCD     1      16.810  14.830  12.330  1.00  0.00            
ATOM     91  C27 GCD     1      18.970  14.200   9.930  1.00  0.00            
ATOM     92  H44 GCD     1      19.070  13.180  10.330  1.00  0.00            
ATOM     93  O22 GCD     1      18.060  14.140   8.780  1.00  0.00            
ATOM     94  H45 GCD     1      18.110  15.080   8.540  1.00  0.00            
ATOM     95  C28 GCD     1      20.310  14.790   9.530  1.00  0.00            
ATOM     96  H46 GCD     1      20.900  14.190   8.820  1.00  0.00            
ATOM     97  O23 GCD     1      21.140  14.720  10.630  1.00  0.00            
ATOM     98  C29 GCD     1      20.750  15.480  11.750  1.00  0.00            
ATOM     99  H47 GCD     1      20.610  16.520  11.440  1.00  0.00            
ATOM    100  C30 GCD     1      21.880  15.330  12.770  1.00  0.00            
ATOM    101  H48 GCD     1      21.870  14.270  13.080  1.00  0.00            
ATOM    102  H49 GCD     1      21.660  16.070  13.550  1.00  0.00            
ATOM    103  O24 GCD     1      23.050  15.630  12.120  1.00  0.00            
ATOM    104  H50 GCD     1      22.910  15.100  11.320  1.00  0.00            
ATOM    105  O25 GCD     1      20.150  16.070   9.130  1.00  0.00            
ATOM    106  C31 GCD     1      20.450  16.320   7.760  1.00  0.00            
ATOM    107  H51 GCD     1      20.700  15.430   7.170  1.00  0.00            
ATOM    108  C32 GCD     1      19.300  17.080   7.080  1.00  0.00            
ATOM    109  H52 GCD     1      18.950  17.830   7.790  1.00  0.00            
ATOM    110  O26 GCD     1      18.290  16.100   6.860  1.00  0.00            
ATOM    111  H53 GCD     1      17.630  16.630   6.410  1.00  0.00            
ATOM    112  C33 GCD     1      19.700  17.700   5.720  1.00  0.00            
ATOM    113  H54 GCD     1      19.760  16.900   4.970  1.00  0.00            
ATOM    114  O27 GCD     1      18.670  18.560   5.140  1.00  0.00            
ATOM    115  H55 GCD     1      18.770  19.440   5.520  1.00  0.00            
ATOM    116  C34 GCD     1      21.000  18.530   5.860  1.00  0.00            
ATOM    117  H56 GCD     1      21.380  18.770   4.870  1.00  0.00            
ATOM    118  O28 GCD     1      21.990  17.740   6.500  1.00  0.00            
ATOM    119  C35 GCD     1      21.640  17.280   7.790  1.00  0.00            
ATOM    120  H57 GCD     1      21.360  18.150   8.390  1.00  0.00            
ATOM    121  C36 GCD     1      22.860  16.750   8.380  1.00  0.00            
ATOM    122  H58 GCD     1      22.710  16.550   9.450  1.00  0.00            
ATOM    123  H59 GCD     1      23.610  17.550   8.450  1.00  0.00            
ATOM    124  O29 GCD     1      23.490  15.660   7.730  1.00  0.00            
ATOM    125  H60 GCD     1      23.390  14.890   8.300  1.00  0.00            
ATOM    126  O30 GCD     1      20.770  19.660   6.700  1.00  0.00            
ATOM    127  C37 GCD     1      21.080  20.890   6.110  1.00  0.00            
ATOM    128  H61 GCD     1      21.190  20.760   5.020  1.00  0.00            
ATOM    129  C38 GCD     1      20.020  21.870   6.350  1.00  0.00            
ATOM    130  H62 GCD     1      19.940  22.070   7.430  1.00  0.00            
ATOM    131  O31 GCD     1      18.780  21.340   6.020  1.00  0.00            
ATOM    132  H63 GCD     1      18.150  22.070   6.110  1.00  0.00            
ATOM    133  C39 GCD     1      20.340  23.200   5.740  1.00  0.00            
ATOM    134  H64 GCD     1      20.340  23.050   4.650  1.00  0.00            
ATOM    135  O32 GCD     1      19.300  24.150   6.000  1.00  0.00            
ATOM    136  H65 GCD     1      19.720  24.760   6.620  1.00  0.00            
ATOM    137  C40 GCD     1      21.720  23.750   6.160  1.00  0.00            
ATOM    138  H66 GCD     1      21.950  24.610   5.530  1.00  0.00            
ATOM    139  O33 GCD     1      22.660  22.760   6.130  1.00  0.00            
ATOM    140  C41 GCD     1      22.400  21.470   6.630  1.00  0.00            
ATOM    141  H67 GCD     1      22.290  21.530   7.720  1.00  0.00            
ATOM    142  C42 GCD     1      23.630  20.620   6.480  1.00  0.00            
ATOM    143  H68 GCD     1      23.340  19.730   7.070  1.00  0.00            
ATOM    144  H69 GCD     1      24.510  21.070   6.950  1.00  0.00            
ATOM    145  O34 GCD     1      23.880  20.200   5.110  1.00  0.00            
ATOM    146  H70 GCD     1      23.780  20.950   4.510  1.00  0.00            
ATOM    147  O35 GCD     1      21.540  24.140   7.560  1.00  0.00            
ATOM    148  C43 GCD     1      22.290  25.310   7.930  1.00  0.00            
ATOM    149  H71 GCD     1      23.040  25.620   7.190  1.00  0.00            
ATOM    150  C44 GCD     1      21.180  26.370   8.140  1.00  0.00            
ATOM    151  H72 GCD     1      20.490  25.790   8.780  1.00  0.00            
ATOM    152  O36 GCD     1      20.490  26.780   6.980  1.00  0.00            
ATOM    153  H73 GCD     1      19.950  27.510   7.280  1.00  0.00            
ATOM    154  C45 GCD     1      21.730  27.620   8.900  1.00  0.00            
ATOM    155  H74 GCD     1      22.340  28.220   8.210  1.00  0.00            
ATOM    156  O37 GCD     1      20.650  28.460   9.360  1.00  0.00            
ATOM    157  H75 GCD     1      20.520  28.300  10.310  1.00  0.00            
ATOM    158  C46 GCD     1      22.610  27.240  10.080  1.00  0.00            
ATOM    159  H76 GCD     1      23.200  28.100  10.410  1.00  0.00            
ATOM    160  O38 GCD     1      21.780  26.810  11.140  1.00  0.00            
ATOM    161  O39 GCD     1      23.580  26.220   9.760  1.00  0.00            
ATOM    162  C47 GCD     1      23.010  24.990   9.230  1.00  0.00            
ATOM    163  H77 GCD     1      22.290  24.650   9.990  1.00  0.00            
ATOM    164  C48 GCD     1      24.140  23.980   9.060  1.00  0.00            
ATOM    165  H78 GCD     1      24.860  24.260   8.280  1.00  0.00            
ATOM    166  H79 GCD     1      23.670  23.020   8.780  1.00  0.00            
ATOM    167  O40 GCD     1      24.810  23.650  10.330  1.00  0.00            
ATOM    168  H80 GCD     1      25.270  24.470  10.570  1.00  0.00            
ATOM    169  C1  DX5     2      20.150  20.090  14.180  1.00  0.00            
ATOM    170  N1  DX5     2      19.040  20.840  13.500  1.00  0.00            
ATOM    171  C2  DX5     2      18.020  21.420  14.480  1.00  0.00            
ATOM    172  C3  DX5     2      18.430  19.950  12.520  1.00  0.00            
ATOM    173  C4  DX5     2      17.310  20.510  11.730  1.00  0.00            
ATOM    174  C5  DX5     2      17.370  21.960  11.330  1.00  0.00            
ATOM    175  N2  DX5     2      18.240  22.180  10.110  1.00  0.00            
ATOM    176  C6  DX5     2      19.710  21.980  10.370  1.00  0.00            
ATOM    177  C7  DX5     2      20.320  20.790   9.810  1.00  0.00            
ATOM    178  C8  DX5     2      21.670  20.530  10.150  1.00  0.00            
ATOM    179  C9  DX5     2      22.430  21.450  10.820  1.00  0.00            
ATOM    180  C10 DX5     2      21.870  22.600  11.300  1.00  0.00            
ATOM    181  C11 DX5     2      20.490  22.920  11.120  1.00  0.00            
ATOM    182  S1  DX5     2      19.790  24.430  11.740  1.00  0.00            
ATOM    183  C12 DX5     2      18.560  24.670  10.490  1.00  0.00            
ATOM    184  C13 DX5     2      18.110  25.950  10.230  1.00  0.00            
ATOM    185  C14 DX5     2      17.230  26.200   9.150  1.00  0.00            
ATOM    186  C15 DX5     2      16.670  25.160   8.380  1.00  0.00            
ATOM    187  Cl1 DX5     2      15.570  25.420   6.990  1.00  0.00            
ATOM    188  C16 DX5     2      17.060  23.870   8.720  1.00  0.00            
ATOM    189  C17 DX5     2      18.010  23.610   9.710  1.00  0.00            
ATOM    190  H1  DX5     2      20.820  19.720  13.390  1.00  0.00            
ATOM    191  H2  DX5     2      20.650  20.770  14.880  1.00  0.00            
ATOM    192  H3  DX5     2      19.760  19.280  14.810  1.00  0.00            
ATOM    193  H4  DX5     2      18.610  21.890  15.280  1.00  0.00            
ATOM    194  H5  DX5     2      17.320  22.110  14.000  1.00  0.00            
ATOM    195  H6  DX5     2      17.330  20.670  14.900  1.00  0.00            
ATOM    196  H7  DX5     2      18.130  19.080  13.120  1.00  0.00            
ATOM    197  H8  DX5     2      19.140  19.540  11.780  1.00  0.00            
ATOM    198  H9  DX5     2      16.410  20.550  12.360  1.00  0.00            
ATOM    199  H10 DX5     2      16.960  19.920  10.880  1.00  0.00            
ATOM    200  H11 DX5     2      17.790  22.620  12.100  1.00  0.00            
ATOM    201  H12 DX5     2      16.340  22.260  11.120  1.00  0.00            
ATOM    202  H13 DX5     2      17.910  21.610   9.310  1.00  0.00            
ATOM    203  H14 DX5     2      19.740  20.020   9.320  1.00  0.00            
ATOM    204  H15 DX5     2      22.260  19.730   9.710  1.00  0.00            
ATOM    205  H16 DX5     2      23.420  21.100  11.110  1.00  0.00            
ATOM    206  H17 DX5     2      22.560  23.290  11.780  1.00  0.00            
ATOM    207  H18 DX5     2      18.520  26.680  10.920  1.00  0.00            
ATOM    208  H19 DX5     2      16.940  27.210   8.870  1.00  0.00            
ATOM    209  H20 DX5     2      16.670  22.980   8.240  1.00  0.00            
TER
ENDMDL
MODEL        1
ATOM      1  H1  GCD     1      25.210  25.050  15.550  1.00  0.00            
ATOM      2  O1  GCD     1      24.930  25.270  14.660  1.00  0.00            
ATOM      3  C1  GCD     1      23.700  24.470  14.480  1.00  0.00            
ATOM      4  H2  GCD     1      23.440  24.200  13.440  1.00  0.00            
ATOM      5  H3  GCD     1      23.910  23.430  14.790  1.00  0.00            
ATOM      6  C2  GCD     1      22.440  25.070  15.130  1.00  0.00            
ATOM      7  H4  GCD     1      21.580  24.460  14.860  1.00  0.00            
ATOM      8  C3  GCD     1      22.150  26.430  14.640  1.00  0.00            
ATOM      9  H5  GCD     1      23.030  27.070  14.730  1.00  0.00            
ATOM     10  C4  GCD     1      20.940  27.030  15.400  1.00  0.00            
ATOM     11  H6  GCD     1      19.980  26.560  15.150  1.00  0.00            
ATOM     12  O2  GCD     1      20.860  28.460  15.010  1.00  0.00            
ATOM     13  H7  GCD     1      20.000  28.850  15.220  1.00  0.00            
ATOM     14  C5  GCD     1      21.200  26.980  16.970  1.00  0.00            
ATOM     15  H8  GCD     1      22.090  27.600  17.160  1.00  0.00            
ATOM     16  O3  GCD     1      20.100  27.540  17.640  1.00  0.00            
ATOM     17  H9  GCD     1      19.340  27.020  17.370  1.00  0.00            
ATOM     18  C6  GCD     1      21.440  25.550  17.410  1.00  0.00            
ATOM     19  O4  GCD     1      22.480  25.020  16.590  1.00  0.00            
ATOM     20  H10 GCD     1      21.790  25.420  18.440  1.00  0.00            
ATOM     21  O5  GCD     1      20.310  24.630  17.230  1.00  0.00            
ATOM     22  C7  GCD     1      19.190  24.700  18.080  1.00  0.00            
ATOM     23  H11 GCD     1      19.320  25.470  18.850  1.00  0.00            
ATOM     24  C8  GCD     1      17.850  24.900  17.290  1.00  0.00            
ATOM     25  H12 GCD     1      17.750  24.160  16.480  1.00  0.00            
ATOM     26  O6  GCD     1      17.720  26.130  16.550  1.00  0.00            
ATOM     27  H13 GCD     1      16.930  25.970  16.030  1.00  0.00            
ATOM     28  C9  GCD     1      16.620  24.690  18.230  1.00  0.00            
ATOM     29  H14 GCD     1      16.560  25.390  19.080  1.00  0.00            
ATOM     30  O7  GCD     1      15.370  24.700  17.460  1.00  0.00            
ATOM     31  H15 GCD     1      14.940  23.880  17.720  1.00  0.00            
ATOM     32  C10 GCD     1      16.710  23.320  18.920  1.00  0.00            
ATOM     33  H16 GCD     1      15.940  23.250  19.700  1.00  0.00            
ATOM     34  O8  GCD     1      17.910  23.320  19.590  1.00  0.00            
ATOM     35  C11 GCD     1      19.100  23.340  18.800  1.00  0.00            
ATOM     36  H17 GCD     1      19.090  22.530  18.050  1.00  0.00            
ATOM     37  C12 GCD     1      20.290  23.110  19.710  1.00  0.00            
ATOM     38  H18 GCD     1      21.170  23.030  19.060  1.00  0.00            
ATOM     39  H19 GCD     1      20.100  22.150  20.220  1.00  0.00            
ATOM     40  O9  GCD     1      20.570  24.180  20.630  1.00  0.00            
ATOM     41  H20 GCD     1      20.280  23.920  21.520  1.00  0.00            
ATOM     42  O10 GCD     1      16.570  22.250  17.970  1.00  0.00            
ATOM     43  C13 GCD     1      15.900  21.130  18.540  1.00  0.00            
ATOM     44  H21 GCD     1      15.700  21.170  19.620  1.00  0.00            
ATOM     45  C14 GCD     1      14.520  21.160  17.820  1.00  0.00            
ATOM     46  H22 GCD     1      14.610  21.230  16.730  1.00  0.00            
ATOM     47  O11 GCD     1      13.800  22.380  18.110  1.00  0.00            
ATOM     48  H23 GCD     1      13.460  22.390  19.010  1.00  0.00            
ATOM     49  C15 GCD     1      13.630  19.820  18.090  1.00  0.00            
ATOM     50  H24 GCD     1      13.280  19.760  19.130  1.00  0.00            
ATOM     51  O12 GCD     1      12.460  19.730  17.220  1.00  0.00            
ATOM     52  H25 GCD     1      12.720  19.240  16.430  1.00  0.00            
ATOM     53  C16 GCD     1      14.510  18.630  17.820  1.00  0.00            
ATOM     54  H26 GCD     1      14.040  17.710  18.190  1.00  0.00            
ATOM     55  O13 GCD     1      15.640  18.820  18.610  1.00  0.00            
ATOM     56  C17 GCD     1      16.570  19.800  18.230  1.00  0.00            
ATOM     57  H27 GCD     1      16.780  19.800  17.150  1.00  0.00            
ATOM     58  C18 GCD     1      17.900  19.640  18.860  1.00  0.00            
ATOM     59  H28 GCD     1      17.760  19.130  19.820  1.00  0.00            
ATOM     60  H29 GCD     1      18.290  20.630  19.150  1.00  0.00            
ATOM     61  O14 GCD     1      18.850  19.090  17.990  1.00  0.00            
ATOM     62  H30 GCD     1      18.880  18.140  18.140  1.00  0.00            
ATOM     63  O15 GCD     1      14.830  18.530  16.490  1.00  0.00            
ATOM     64  C19 GCD     1      14.720  17.370  15.720  1.00  0.00            
ATOM     65  H31 GCD     1      14.350  16.610  16.420  1.00  0.00            
ATOM     66  C20 GCD     1      13.700  17.510  14.630  1.00  0.00            
ATOM     67  H32 GCD     1      13.890  18.370  13.980  1.00  0.00            
ATOM     68  O16 GCD     1      12.400  17.870  15.170  1.00  0.00            
ATOM     69  H33 GCD     1      11.900  17.240  14.640  1.00  0.00            
ATOM     70  C21 GCD     1      13.640  16.260  13.690  1.00  0.00            
ATOM     71  H34 GCD     1      13.120  15.420  14.170  1.00  0.00            
ATOM     72  O17 GCD     1      12.930  16.510  12.520  1.00  0.00            
ATOM     73  H35 GCD     1      13.430  16.300  11.730  1.00  0.00            
ATOM     74  C22 GCD     1      15.090  15.810  13.270  1.00  0.00            
ATOM     75  H36 GCD     1      14.910  14.860  12.750  1.00  0.00            
ATOM     76  O18 GCD     1      15.940  15.640  14.480  1.00  0.00            
ATOM     77  C23 GCD     1      16.090  16.880  15.210  1.00  0.00            
ATOM     78  H37 GCD     1      16.450  17.650  14.520  1.00  0.00            
ATOM     79  C24 GCD     1      17.170  16.570  16.220  1.00  0.00            
ATOM     80  H38 GCD     1      17.410  17.590  16.550  1.00  0.00            
ATOM     81  H39 GCD     1      18.060  16.190  15.700  1.00  0.00            
ATOM     82  O19 GCD     1      16.650  15.540  17.180  1.00  0.00            
ATOM     83  H40 GCD     1      15.890  15.800  17.700  1.00  0.00            
ATOM     84  O20 GCD     1      15.680  16.810  12.480  1.00  0.00            
ATOM     85  C25 GCD     1      16.380  16.210  11.430  1.00  0.00            
ATOM     86  H41 GCD     1      16.370  15.120  11.540  1.00  0.00            
ATOM     87  C26 GCD     1      15.630  16.490  10.100  1.00  0.00            
ATOM     88  H42 GCD     1      15.690  17.570   9.960  1.00  0.00            
ATOM     89  O21 GCD     1      14.240  15.970  10.190  1.00  0.00            
ATOM     90  H43 GCD     1      13.920  16.120   9.300  1.00  0.00            
ATOM     91  C27 GCD     1      16.350  15.760   8.990  1.00  0.00            
ATOM     92  H44 GCD     1      16.350  14.680   9.180  1.00  0.00            
ATOM     93  O22 GCD     1      15.760  16.000   7.690  1.00  0.00            
ATOM     94  H45 GCD     1      15.870  16.920   7.430  1.00  0.00            
ATOM     95  C28 GCD     1      17.860  16.170   8.940  1.00  0.00            
ATOM     96  H46 GCD     1      18.440  15.470   8.330  1.00  0.00            
ATOM     97  O23 GCD     1      18.430  15.890  10.230  1.00  0.00            
ATOM     98  C29 GCD     1      17.850  16.660  11.290  1.00  0.00            
ATOM     99  H47 GCD     1      17.910  17.730  11.060  1.00  0.00            
ATOM    100  C30 GCD     1      18.760  16.450  12.550  1.00  0.00            
ATOM    101  H48 GCD     1      18.660  15.370  12.750  1.00  0.00            
ATOM    102  H49 GCD     1      18.400  16.960  13.460  1.00  0.00            
ATOM    103  O24 GCD     1      20.100  16.820  12.340  1.00  0.00            
ATOM    104  H50 GCD     1      20.620  16.170  11.850  1.00  0.00            
ATOM    105  O25 GCD     1      18.050  17.540   8.610  1.00  0.00            
ATOM    106  C31 GCD     1      18.610  17.800   7.330  1.00  0.00            
ATOM    107  H51 GCD     1      18.580  16.910   6.700  1.00  0.00            
ATOM    108  C32 GCD     1      17.780  18.860   6.710  1.00  0.00            
ATOM    109  H52 GCD     1      17.800  19.660   7.460  1.00  0.00            
ATOM    110  O26 GCD     1      16.400  18.450   6.540  1.00  0.00            
ATOM    111  H53 GCD     1      15.990  19.200   6.090  1.00  0.00            
ATOM    112  C33 GCD     1      18.440  19.430   5.450  1.00  0.00            
ATOM    113  H54 GCD     1      18.650  18.670   4.690  1.00  0.00            
ATOM    114  O27 GCD     1      17.660  20.500   4.890  1.00  0.00            
ATOM    115  H55 GCD     1      17.570  21.260   5.460  1.00  0.00            
ATOM    116  C34 GCD     1      19.770  19.980   5.770  1.00  0.00            
ATOM    117  H56 GCD     1      20.240  20.400   4.880  1.00  0.00            
ATOM    118  O28 GCD     1      20.480  18.910   6.230  1.00  0.00            
ATOM    119  C35 GCD     1      20.050  18.380   7.460  1.00  0.00            
ATOM    120  H57 GCD     1      20.010  19.160   8.240  1.00  0.00            
ATOM    121  C36 GCD     1      21.080  17.290   7.830  1.00  0.00            
ATOM    122  H58 GCD     1      20.680  16.690   8.650  1.00  0.00            
ATOM    123  H59 GCD     1      22.060  17.700   8.100  1.00  0.00            
ATOM    124  O29 GCD     1      21.160  16.380   6.700  1.00  0.00            
ATOM    125  H60 GCD     1      21.210  16.970   5.940  1.00  0.00            
ATOM    126  O30 GCD     1      19.800  21.010   6.760  1.00  0.00            
ATOM    127  C37 GCD     1      20.410  22.300   6.410  1.00  0.00            
ATOM    128  H61 GCD     1      20.720  22.360   5.360  1.00  0.00            
ATOM    129  C38 GCD     1      19.350  23.370   6.720  1.00  0.00            
ATOM    130  H62 GCD     1      18.870  23.130   7.670  1.00  0.00            
ATOM    131  O31 GCD     1      18.260  23.300   5.750  1.00  0.00            
ATOM    132  H63 GCD     1      17.730  24.110   5.800  1.00  0.00            
ATOM    133  C39 GCD     1      19.950  24.760   6.790  1.00  0.00            
ATOM    134  H64 GCD     1      20.130  25.090   5.760  1.00  0.00            
ATOM    135  O32 GCD     1      19.020  25.700   7.350  1.00  0.00            
ATOM    136  H65 GCD     1      19.440  26.120   8.110  1.00  0.00            
ATOM    137  C40 GCD     1      21.270  24.900   7.540  1.00  0.00            
ATOM    138  H66 GCD     1      21.700  25.900   7.420  1.00  0.00            
ATOM    139  O33 GCD     1      22.120  23.830   7.110  1.00  0.00            
ATOM    140  C41 GCD     1      21.550  22.460   7.400  1.00  0.00            
ATOM    141  H67 GCD     1      21.250  22.430   8.460  1.00  0.00            
ATOM    142  C42 GCD     1      22.730  21.450   7.220  1.00  0.00            
ATOM    143  H68 GCD     1      22.410  20.470   7.590  1.00  0.00            
ATOM    144  H69 GCD     1      23.630  21.800   7.730  1.00  0.00            
ATOM    145  O34 GCD     1      23.050  21.250   5.870  1.00  0.00            
ATOM    146  H70 GCD     1      23.150  22.130   5.490  1.00  0.00            
ATOM    147  O35 GCD     1      21.030  24.730   8.910  1.00  0.00            
ATOM    148  C43 GCD     1      21.690  25.660   9.780  1.00  0.00            
ATOM    149  H71 GCD     1      22.420  26.200   9.180  1.00  0.00            
ATOM    150  C44 GCD     1      20.800  26.650  10.460  1.00  0.00            
ATOM    151  H72 GCD     1      20.130  26.050  11.090  1.00  0.00            
ATOM    152  O36 GCD     1      20.000  27.390   9.490  1.00  0.00            
ATOM    153  H73 GCD     1      19.830  28.230   9.930  1.00  0.00            
ATOM    154  C45 GCD     1      21.560  27.640  11.380  1.00  0.00            
ATOM    155  H74 GCD     1      22.000  28.320  10.630  1.00  0.00            
ATOM    156  O37 GCD     1      20.680  28.410  12.200  1.00  0.00            
ATOM    157  H75 GCD     1      20.950  28.150  13.090  1.00  0.00            
ATOM    158  C46 GCD     1      22.520  26.900  12.230  1.00  0.00            
ATOM    159  H76 GCD     1      23.270  27.580  12.640  1.00  0.00            
ATOM    160  O38 GCD     1      21.720  26.310  13.270  1.00  0.00            
ATOM    161  O39 GCD     1      23.210  25.960  11.530  1.00  0.00            
ATOM    162  C47 GCD     1      22.530  24.960  10.880  1.00  0.00            
ATOM    163  H77 GCD     1      21.900  24.480  11.640  1.00  0.00            
ATOM    164  C48 GCD     1      23.560  24.020  10.250  1.00  0.00            
ATOM    165  H78 GCD     1      24.210  24.640   9.610  1.00  0.00            
ATOM    166  H79 GCD     1      23.190  23.240   9.580  1.00  0.00            
ATOM    167  O40 GCD     1      24.310  23.320  11.230  1.00  0.00            
ATOM    168  H80 GCD     1      24.830  23.920  11.780  1.00  0.00            
ATOM    169  C1  DX5     2      18.510  20.390  14.780  1.00  0.00            
ATOM    170  N1  DX5     2      17.480  20.770  13.840  1.00  0.00            
ATOM    171  C2  DX5     2      16.210  20.960  14.580  1.00  0.00            
ATOM    172  C3  DX5     2      17.340  19.960  12.630  1.00  0.00            
ATOM    173  C4  DX5     2      16.300  20.540  11.560  1.00  0.00            
ATOM    174  C5  DX5     2      16.300  22.130  11.380  1.00  0.00            
ATOM    175  N2  DX5     2      17.430  22.690  10.540  1.00  0.00            
ATOM    176  C6  DX5     2      18.830  22.160  10.900  1.00  0.00            
ATOM    177  C7  DX5     2      19.360  21.050  10.240  1.00  0.00            
ATOM    178  C8  DX5     2      20.550  20.410  10.660  1.00  0.00            
ATOM    179  C9  DX5     2      21.240  20.960  11.810  1.00  0.00            
ATOM    180  C10 DX5     2      20.680  22.030  12.530  1.00  0.00            
ATOM    181  C11 DX5     2      19.470  22.640  12.080  1.00  0.00            
ATOM    182  S1  DX5     2      18.770  23.970  13.000  1.00  0.00            
ATOM    183  C12 DX5     2      17.920  24.830  11.710  1.00  0.00            
ATOM    184  C13 DX5     2      17.730  26.220  11.880  1.00  0.00            
ATOM    185  C14 DX5     2      17.030  26.870  10.870  1.00  0.00            
ATOM    186  C15 DX5     2      16.520  26.210   9.720  1.00  0.00            
ATOM    187  Cl1 DX5     2      15.630  27.040   8.470  1.00  0.00            
ATOM    188  C16 DX5     2      16.660  24.860   9.630  1.00  0.00            
ATOM    189  C17 DX5     2      17.330  24.140  10.610  1.00  0.00            
ATOM    190  H1  DX5     2      19.400  19.980  14.280  1.00  0.00            
ATOM    191  H2  DX5     2      18.650  21.320  15.350  1.00  0.00            
ATOM    192  H3  DX5     2      18.210  19.620  15.490  1.00  0.00            
ATOM    193  H4  DX5     2      16.390  21.460  15.540  1.00  0.00            
ATOM    194  H5  DX5     2      15.500  21.500  13.950  1.00  0.00            
ATOM    195  H6  DX5     2      15.660  20.020  14.720  1.00  0.00            
ATOM    196  H7  DX5     2      17.030  18.950  12.930  1.00  0.00            
ATOM    197  H8  DX5     2      18.330  19.740  12.200  1.00  0.00            
ATOM    198  H9  DX5     2      15.330  20.130  11.850  1.00  0.00            
ATOM    199  H10 DX5     2      16.500  20.130  10.560  1.00  0.00            
ATOM    200  H11 DX5     2      16.330  22.620  12.360  1.00  0.00            
ATOM    201  H12 DX5     2      15.370  22.420  10.880  1.00  0.00            
ATOM    202  H13 DX5     2      17.290  22.490   9.540  1.00  0.00            
ATOM    203  H14 DX5     2      18.990  20.650   9.300  1.00  0.00            
ATOM    204  H15 DX5     2      20.870  19.510  10.140  1.00  0.00            
ATOM    205  H16 DX5     2      22.150  20.520  12.230  1.00  0.00            
ATOM    206  H17 DX5     2      21.200  22.340  13.430  1.00  0.00            
ATOM    207  H18 DX5     2      18.290  26.770  12.630  1.00  0.00            
ATOM    208  H19 DX5     2      17.080  27.960  10.860  1.00  0.00            
ATOM    209  H20 DX5     2      16.300  24.290   8.790  1.00  0.00            
TER
ENDMDL
MODEL        1
ATOM      1  H1  GCD     1      21.780  21.100   2.220  1.00  0.00            
ATOM      2  O1  GCD     1      21.200  20.600   1.630  1.00  0.00            
ATOM      3  C1  GCD     1      20.770  19.650   2.590  1.00  0.00            
ATOM      4  H2  GCD     1      20.050  18.990   2.080  1.00  0.00            
ATOM      5  H3  GCD     1      21.580  18.990   2.910  1.00  0.00            
ATOM      6  C2  GCD     1      20.280  20.340   3.830  1.00  0.00            
ATOM      7  H4  GCD     1      19.970  19.600   4.590  1.00  0.00            
ATOM      8  C3  GCD     1      19.140  21.230   3.560  1.00  0.00            
ATOM      9  H5  GCD     1      19.390  21.900   2.720  1.00  0.00            
ATOM     10  C4  GCD     1      18.830  22.070   4.800  1.00  0.00            
ATOM     11  H6  GCD     1      18.550  21.450   5.670  1.00  0.00            
ATOM     12  O2  GCD     1      17.700  22.860   4.520  1.00  0.00            
ATOM     13  H7  GCD     1      17.980  23.780   4.470  1.00  0.00            
ATOM     14  C5  GCD     1      20.080  22.930   5.160  1.00  0.00            
ATOM     15  H8  GCD     1      20.390  23.570   4.320  1.00  0.00            
ATOM     16  O3  GCD     1      19.890  23.820   6.210  1.00  0.00            
ATOM     17  H9  GCD     1      19.330  23.290   6.790  1.00  0.00            
ATOM     18  C6  GCD     1      21.240  21.960   5.400  1.00  0.00            
ATOM     19  O4  GCD     1      21.390  21.110   4.210  1.00  0.00            
ATOM     20  H10 GCD     1      22.220  22.440   5.400  1.00  0.00            
ATOM     21  O5  GCD     1      21.040  21.050   6.520  1.00  0.00            
ATOM     22  C7  GCD     1      21.330  21.650   7.840  1.00  0.00            
ATOM     23  H11 GCD     1      21.590  22.710   7.750  1.00  0.00            
ATOM     24  C8  GCD     1      20.190  21.550   8.760  1.00  0.00            
ATOM     25  H12 GCD     1      19.910  20.490   8.720  1.00  0.00            
ATOM     26  O6  GCD     1      19.040  22.340   8.330  1.00  0.00            
ATOM     27  H13 GCD     1      18.270  22.050   8.830  1.00  0.00            
ATOM     28  C9  GCD     1      20.570  21.850  10.210  1.00  0.00            
ATOM     29  H14 GCD     1      20.700  22.940  10.200  1.00  0.00            
ATOM     30  O7  GCD     1      19.480  21.520  11.090  1.00  0.00            
ATOM     31  H15 GCD     1      19.160  22.360  11.450  1.00  0.00            
ATOM     32  C10 GCD     1      21.930  21.250  10.730  1.00  0.00            
ATOM     33  H16 GCD     1      22.200  21.710  11.680  1.00  0.00            
ATOM     34  O8  GCD     1      22.900  21.550   9.770  1.00  0.00            
ATOM     35  C11 GCD     1      22.560  20.950   8.450  1.00  0.00            
ATOM     36  H17 GCD     1      22.360  19.880   8.600  1.00  0.00            
ATOM     37  C12 GCD     1      23.920  21.110   7.570  1.00  0.00            
ATOM     38  H18 GCD     1      23.910  20.300   6.830  1.00  0.00            
ATOM     39  H19 GCD     1      24.730  20.850   8.260  1.00  0.00            
ATOM     40  O9  GCD     1      24.110  22.320   6.910  1.00  0.00            
ATOM     41  H20 GCD     1      24.330  22.830   7.690  1.00  0.00            
ATOM     42  O10 GCD     1      21.810  19.850  10.870  1.00  0.00            
ATOM     43  C13 GCD     1      22.420  19.290  12.090  1.00  0.00            
ATOM     44  H21 GCD     1      23.040  19.990  12.650  1.00  0.00            
ATOM     45  C14 GCD     1      21.350  18.920  13.020  1.00  0.00            
ATOM     46  H22 GCD     1      20.560  18.350  12.530  1.00  0.00            
ATOM     47  O11 GCD     1      20.960  20.180  13.630  1.00  0.00            
ATOM     48  H23 GCD     1      20.160  20.490  13.210  1.00  0.00            
ATOM     49  C15 GCD     1      21.890  18.060  14.110  1.00  0.00            
ATOM     50  H24 GCD     1      22.680  18.600  14.650  1.00  0.00            
ATOM     51  O12 GCD     1      21.020  17.680  15.160  1.00  0.00            
ATOM     52  H25 GCD     1      20.470  16.970  14.810  1.00  0.00            
ATOM     53  C16 GCD     1      22.480  16.810  13.480  1.00  0.00            
ATOM     54  H26 GCD     1      22.940  16.190  14.250  1.00  0.00            
ATOM     55  O13 GCD     1      23.580  17.180  12.640  1.00  0.00            
ATOM     56  C17 GCD     1      23.300  18.140  11.570  1.00  0.00            
ATOM     57  H27 GCD     1      22.890  17.600  10.710  1.00  0.00            
ATOM     58  C18 GCD     1      24.630  18.730  11.170  1.00  0.00            
ATOM     59  H28 GCD     1      25.190  18.940  12.100  1.00  0.00            
ATOM     60  H29 GCD     1      24.540  19.650  10.570  1.00  0.00            
ATOM     61  O14 GCD     1      25.390  17.780  10.430  1.00  0.00            
ATOM     62  H30 GCD     1      24.890  17.600   9.630  1.00  0.00            
ATOM     63  O15 GCD     1      21.480  16.020  12.780  1.00  0.00            
ATOM     64  C19 GCD     1      21.370  14.640  13.240  1.00  0.00            
ATOM     65  H31 GCD     1      22.050  14.460  14.090  1.00  0.00            
ATOM     66  C20 GCD     1      19.970  14.400  13.790  1.00  0.00            
ATOM     67  H32 GCD     1      19.280  14.700  12.990  1.00  0.00            
ATOM     68  O16 GCD     1      19.800  15.260  14.920  1.00  0.00            
ATOM     69  H33 GCD     1      20.010  14.750  15.710  1.00  0.00            
ATOM     70  C21 GCD     1      19.810  12.850  14.060  1.00  0.00            
ATOM     71  H34 GCD     1      20.480  12.550  14.870  1.00  0.00            
ATOM     72  O17 GCD     1      18.500  12.410  14.580  1.00  0.00            
ATOM     73  H35 GCD     1      17.930  12.180  13.840  1.00  0.00            
ATOM     74  C22 GCD     1      20.200  12.040  12.860  1.00  0.00            
ATOM     75  H36 GCD     1      20.070  10.980  13.070  1.00  0.00            
ATOM     76  O18 GCD     1      21.520  12.340  12.460  1.00  0.00            
ATOM     77  C23 GCD     1      21.710  13.750  12.070  1.00  0.00            
ATOM     78  H37 GCD     1      20.940  13.830  11.290  1.00  0.00            
ATOM     79  C24 GCD     1      23.160  13.930  11.730  1.00  0.00            
ATOM     80  H38 GCD     1      23.890  13.680  12.510  1.00  0.00            
ATOM     81  H39 GCD     1      23.380  14.970  11.490  1.00  0.00            
ATOM     82  O19 GCD     1      23.520  13.250  10.520  1.00  0.00            
ATOM     83  H40 GCD     1      23.390  12.310  10.720  1.00  0.00            
ATOM     84  O20 GCD     1      19.330  12.320  11.740  1.00  0.00            
ATOM     85  C25 GCD     1      18.690  11.170  11.160  1.00  0.00            
ATOM     86  H41 GCD     1      19.180  10.270  11.550  1.00  0.00            
ATOM     87  C26 GCD     1      17.220  11.150  11.440  1.00  0.00            
ATOM     88  H42 GCD     1      16.690  12.070  11.190  1.00  0.00            
ATOM     89  O21 GCD     1      16.980  11.000  12.830  1.00  0.00            
ATOM     90  H43 GCD     1      16.120  10.590  12.970  1.00  0.00            
ATOM     91  C27 GCD     1      16.600  10.020  10.570  1.00  0.00            
ATOM     92  H44 GCD     1      16.980   9.080  10.990  1.00  0.00            
ATOM     93  O22 GCD     1      15.220   9.980  10.800  1.00  0.00            
ATOM     94  H45 GCD     1      14.950   9.130  10.450  1.00  0.00            
ATOM     95  C28 GCD     1      16.970  10.130   9.130  1.00  0.00            
ATOM     96  H46 GCD     1      16.620   9.260   8.570  1.00  0.00            
ATOM     97  O23 GCD     1      18.420  10.040   9.080  1.00  0.00            
ATOM     98  C29 GCD     1      19.010  11.100   9.740  1.00  0.00            
ATOM     99  H47 GCD     1      18.690  12.010   9.220  1.00  0.00            
ATOM    100  C30 GCD     1      20.550  11.100   9.490  1.00  0.00            
ATOM    101  H48 GCD     1      20.950  10.200   9.980  1.00  0.00            
ATOM    102  H49 GCD     1      21.160  11.870   9.980  1.00  0.00            
ATOM    103  O24 GCD     1      20.850  11.040   8.100  1.00  0.00            
ATOM    104  H50 GCD     1      20.390  10.260   7.760  1.00  0.00            
ATOM    105  O25 GCD     1      16.310  11.280   8.570  1.00  0.00            
ATOM    106  C31 GCD     1      15.120  10.960   7.740  1.00  0.00            
ATOM    107  H51 GCD     1      14.780   9.930   7.900  1.00  0.00            
ATOM    108  C32 GCD     1      14.000  11.880   8.160  1.00  0.00            
ATOM    109  H52 GCD     1      14.370  12.910   8.140  1.00  0.00            
ATOM    110  O26 GCD     1      13.500  11.590   9.520  1.00  0.00            
ATOM    111  H53 GCD     1      14.170  11.130  10.030  1.00  0.00            
ATOM    112  C33 GCD     1      12.830  11.860   7.170  1.00  0.00            
ATOM    113  H54 GCD     1      12.310  10.910   7.040  1.00  0.00            
ATOM    114  O27 GCD     1      11.940  12.910   7.480  1.00  0.00            
ATOM    115  H55 GCD     1      12.210  13.770   7.110  1.00  0.00            
ATOM    116  C34 GCD     1      13.350  12.140   5.810  1.00  0.00            
ATOM    117  H56 GCD     1      12.560  12.010   5.070  1.00  0.00            
ATOM    118  O28 GCD     1      14.310  11.170   5.460  1.00  0.00            
ATOM    119  C35 GCD     1      15.470  11.210   6.300  1.00  0.00            
ATOM    120  H57 GCD     1      15.900  12.220   6.240  1.00  0.00            
ATOM    121  C36 GCD     1      16.510  10.280   5.750  1.00  0.00            
ATOM    122  H58 GCD     1      16.090   9.330   5.390  1.00  0.00            
ATOM    123  H59 GCD     1      17.280  10.140   6.520  1.00  0.00            
ATOM    124  O29 GCD     1      17.160  10.800   4.560  1.00  0.00            
ATOM    125  H60 GCD     1      16.560  10.590   3.840  1.00  0.00            
ATOM    126  O30 GCD     1      13.910  13.480   5.650  1.00  0.00            
ATOM    127  C37 GCD     1      13.200  14.300   4.720  1.00  0.00            
ATOM    128  H61 GCD     1      12.230  13.950   4.350  1.00  0.00            
ATOM    129  C38 GCD     1      12.990  15.640   5.400  1.00  0.00            
ATOM    130  H62 GCD     1      13.950  15.950   5.830  1.00  0.00            
ATOM    131  O31 GCD     1      12.020  15.480   6.430  1.00  0.00            
ATOM    132  H63 GCD     1      11.400  16.220   6.420  1.00  0.00            
ATOM    133  C39 GCD     1      12.580  16.710   4.390  1.00  0.00            
ATOM    134  H64 GCD     1      11.580  16.470   4.010  1.00  0.00            
ATOM    135  O32 GCD     1      12.520  17.970   5.000  1.00  0.00            
ATOM    136  H65 GCD     1      11.850  17.960   5.690  1.00  0.00            
ATOM    137  C40 GCD     1      13.570  16.760   3.230  1.00  0.00            
ATOM    138  H66 GCD     1      13.150  17.290   2.380  1.00  0.00            
ATOM    139  O33 GCD     1      13.720  15.530   2.670  1.00  0.00            
ATOM    140  C41 GCD     1      14.290  14.580   3.620  1.00  0.00            
ATOM    141  H67 GCD     1      15.150  15.010   4.150  1.00  0.00            
ATOM    142  C42 GCD     1      14.870  13.430   2.870  1.00  0.00            
ATOM    143  H68 GCD     1      15.410  12.750   3.540  1.00  0.00            
ATOM    144  H69 GCD     1      15.480  13.840   2.060  1.00  0.00            
ATOM    145  O34 GCD     1      13.730  12.630   2.320  1.00  0.00            
ATOM    146  H70 GCD     1      13.450  13.120   1.540  1.00  0.00            
ATOM    147  O35 GCD     1      14.920  17.270   3.590  1.00  0.00            
ATOM    148  C43 GCD     1      15.480  18.060   2.560  1.00  0.00            
ATOM    149  H71 GCD     1      14.920  17.840   1.650  1.00  0.00            
ATOM    150  C44 GCD     1      15.220  19.430   3.110  1.00  0.00            
ATOM    151  H72 GCD     1      15.590  19.410   4.150  1.00  0.00            
ATOM    152  O36 GCD     1      13.820  19.680   3.120  1.00  0.00            
ATOM    153  H73 GCD     1      13.460  19.190   3.870  1.00  0.00            
ATOM    154  C45 GCD     1      15.940  20.540   2.300  1.00  0.00            
ATOM    155  H74 GCD     1      15.420  20.510   1.330  1.00  0.00            
ATOM    156  O37 GCD     1      15.830  21.880   2.840  1.00  0.00            
ATOM    157  H75 GCD     1      16.690  22.010   3.250  1.00  0.00            
ATOM    158  C46 GCD     1      17.410  20.240   2.090  1.00  0.00            
ATOM    159  H76 GCD     1      17.880  20.740   1.240  1.00  0.00            
ATOM    160  O38 GCD     1      18.000  20.340   3.380  1.00  0.00            
ATOM    161  O39 GCD     1      17.520  18.940   1.540  1.00  0.00            
ATOM    162  C47 GCD     1      17.020  17.890   2.430  1.00  0.00            
ATOM    163  H77 GCD     1      17.500  17.970   3.410  1.00  0.00            
ATOM    164  C48 GCD     1      17.230  16.490   1.910  1.00  0.00            
ATOM    165  H78 GCD     1      16.810  15.810   2.670  1.00  0.00            
ATOM    166  H79 GCD     1      18.310  16.380   1.770  1.00  0.00            
ATOM    167  O40 GCD     1      16.540  16.250   0.640  1.00  0.00            
ATOM    168  H80 GCD     1      16.860  16.840  -0.050  1.00  0.00            
ATOM    169  C1  DX5     2      20.710  15.260   8.400  1.00  0.00            
ATOM    170  N1  DX5     2      19.720  16.200   8.960  1.00  0.00            
ATOM    171  C2  DX5     2      20.350  17.290   9.710  1.00  0.00            
ATOM    172  C3  DX5     2      18.700  15.410   9.720  1.00  0.00            
ATOM    173  C4  DX5     2      17.660  16.250  10.380  1.00  0.00            
ATOM    174  C5  DX5     2      17.130  17.460   9.530  1.00  0.00            
ATOM    175  N2  DX5     2      16.220  17.100   8.270  1.00  0.00            
ATOM    176  C6  DX5     2      17.020  16.480   7.170  1.00  0.00            
ATOM    177  C7  DX5     2      16.810  15.100   6.900  1.00  0.00            
ATOM    178  C8  DX5     2      17.630  14.490   5.940  1.00  0.00            
ATOM    179  C9  DX5     2      18.350  15.200   5.030  1.00  0.00            
ATOM    180  C10 DX5     2      18.470  16.600   5.260  1.00  0.00            
ATOM    181  C11 DX5     2      17.790  17.250   6.300  1.00  0.00            
ATOM    182  S1  DX5     2      17.870  19.000   6.400  1.00  0.00            
ATOM    183  C12 DX5     2      16.200  19.280   6.880  1.00  0.00            
ATOM    184  C13 DX5     2      15.610  20.470   6.560  1.00  0.00            
ATOM    185  C14 DX5     2      14.300  20.670   6.950  1.00  0.00            
ATOM    186  C15 DX5     2      13.530  19.730   7.650  1.00  0.00            
ATOM    187  Cl1 DX5     2      11.900  20.110   8.020  1.00  0.00            
ATOM    188  C16 DX5     2      14.150  18.520   7.990  1.00  0.00            
ATOM    189  C17 DX5     2      15.480  18.310   7.670  1.00  0.00            
ATOM    190  H1  DX5     2      21.240  15.660   7.530  1.00  0.00            
ATOM    191  H2  DX5     2      21.360  14.970   9.230  1.00  0.00            
ATOM    192  H3  DX5     2      20.260  14.330   8.040  1.00  0.00            
ATOM    193  H4  DX5     2      20.800  17.980   8.980  1.00  0.00            
ATOM    194  H5  DX5     2      19.690  17.890  10.340  1.00  0.00            
ATOM    195  H6  DX5     2      21.180  16.890  10.310  1.00  0.00            
ATOM    196  H7  DX5     2      19.210  14.780  10.460  1.00  0.00            
ATOM    197  H8  DX5     2      18.180  14.700   9.080  1.00  0.00            
ATOM    198  H9  DX5     2      18.070  16.660  11.310  1.00  0.00            
ATOM    199  H10 DX5     2      16.840  15.650  10.780  1.00  0.00            
ATOM    200  H11 DX5     2      17.980  18.030   9.150  1.00  0.00            
ATOM    201  H12 DX5     2      16.500  18.010  10.230  1.00  0.00            
ATOM    202  H13 DX5     2      15.570  16.350   8.540  1.00  0.00            
ATOM    203  H14 DX5     2      16.150  14.540   7.560  1.00  0.00            
ATOM    204  H15 DX5     2      17.630  13.410   5.790  1.00  0.00            
ATOM    205  H16 DX5     2      18.960  14.700   4.290  1.00  0.00            
ATOM    206  H17 DX5     2      19.230  17.180   4.740  1.00  0.00            
ATOM    207  H18 DX5     2      16.260  21.200   6.100  1.00  0.00            
ATOM    208  H19 DX5     2      13.750  21.590   6.780  1.00  0.00            
ATOM    209  H20 DX5     2      13.650  17.740   8.560  1.00  0.00            
TER
ENDMDL
MODEL        1
ATOM      1  H1  GCD     1      23.040  19.380   9.850  1.00  0.00            
ATOM      2  O1  GCD     1      23.070  18.650  10.470  1.00  0.00            
ATOM      3  C1  GCD     1      23.680  18.990  11.720  1.00  0.00            
ATOM      4  H2  GCD     1      23.530  18.200  12.470  1.00  0.00            
ATOM      5  H3  GCD     1      24.760  19.150  11.610  1.00  0.00            
ATOM      6  C2  GCD     1      22.980  20.270  12.300  1.00  0.00            
ATOM      7  H4  GCD     1      23.430  20.450  13.280  1.00  0.00            
ATOM      8  C3  GCD     1      21.380  20.150  12.320  1.00  0.00            
ATOM      9  H5  GCD     1      20.920  19.780  11.400  1.00  0.00            
ATOM     10  C4  GCD     1      20.730  21.460  12.690  1.00  0.00            
ATOM     11  H6  GCD     1      21.100  21.760  13.680  1.00  0.00            
ATOM     12  O2  GCD     1      19.320  21.390  12.720  1.00  0.00            
ATOM     13  H7  GCD     1      18.990  22.140  13.230  1.00  0.00            
ATOM     14  C5  GCD     1      21.260  22.540  11.720  1.00  0.00            
ATOM     15  H8  GCD     1      20.900  22.340  10.700  1.00  0.00            
ATOM     16  O3  GCD     1      20.660  23.900  12.080  1.00  0.00            
ATOM     17  H9  GCD     1      21.120  24.280  12.840  1.00  0.00            
ATOM     18  C6  GCD     1      22.790  22.610  11.670  1.00  0.00            
ATOM     19  O4  GCD     1      23.240  21.300  11.320  1.00  0.00            
ATOM     20  H10 GCD     1      23.260  23.300  10.960  1.00  0.00            
ATOM     21  O5  GCD     1      23.250  23.080  12.970  1.00  0.00            
ATOM     22  C7  GCD     1      23.730  24.430  13.180  1.00  0.00            
ATOM     23  H11 GCD     1      23.510  25.070  12.310  1.00  0.00            
ATOM     24  C8  GCD     1      23.140  24.970  14.430  1.00  0.00            
ATOM     25  H12 GCD     1      23.400  24.290  15.250  1.00  0.00            
ATOM     26  O6  GCD     1      21.720  25.060  14.290  1.00  0.00            
ATOM     27  H13 GCD     1      21.310  25.520  15.040  1.00  0.00            
ATOM     28  C9  GCD     1      23.800  26.260  14.930  1.00  0.00            
ATOM     29  H14 GCD     1      23.580  27.100  14.260  1.00  0.00            
ATOM     30  O7  GCD     1      23.250  26.580  16.210  1.00  0.00            
ATOM     31  H15 GCD     1      23.400  25.890  16.870  1.00  0.00            
ATOM     32  C10 GCD     1      25.330  26.120  15.050  1.00  0.00            
ATOM     33  H16 GCD     1      25.830  27.070  15.240  1.00  0.00            
ATOM     34  O8  GCD     1      25.790  25.650  13.750  1.00  0.00            
ATOM     35  C11 GCD     1      25.280  24.410  13.280  1.00  0.00            
ATOM     36  H17 GCD     1      25.620  23.630  13.990  1.00  0.00            
ATOM     37  C12 GCD     1      25.930  24.030  11.940  1.00  0.00            
ATOM     38  H18 GCD     1      25.960  24.850  11.210  1.00  0.00            
ATOM     39  H19 GCD     1      25.300  23.230  11.530  1.00  0.00            
ATOM     40  O9  GCD     1      27.210  23.570  12.050  1.00  0.00            
ATOM     41  H20 GCD     1      27.860  23.900  11.430  1.00  0.00            
ATOM     42  O10 GCD     1      25.650  25.160  15.990  1.00  0.00            
ATOM     43  C13 GCD     1      25.950  25.570  17.320  1.00  0.00            
ATOM     44  H21 GCD     1      25.720  26.630  17.490  1.00  0.00            
ATOM     45  C14 GCD     1      25.220  24.780  18.410  1.00  0.00            
ATOM     46  H22 GCD     1      25.500  23.730  18.210  1.00  0.00            
ATOM     47  O11 GCD     1      23.800  24.890  18.170  1.00  0.00            
ATOM     48  H23 GCD     1      23.340  24.200  18.660  1.00  0.00            
ATOM     49  C15 GCD     1      25.650  25.290  19.760  1.00  0.00            
ATOM     50  H24 GCD     1      25.370  26.350  19.820  1.00  0.00            
ATOM     51  O12 GCD     1      24.970  24.510  20.750  1.00  0.00            
ATOM     52  H25 GCD     1      25.090  24.990  21.580  1.00  0.00            
ATOM     53  C16 GCD     1      27.150  25.020  19.840  1.00  0.00            
ATOM     54  H26 GCD     1      27.630  25.440  20.720  1.00  0.00            
ATOM     55  O13 GCD     1      27.860  25.650  18.800  1.00  0.00            
ATOM     56  C17 GCD     1      27.500  25.350  17.440  1.00  0.00            
ATOM     57  H27 GCD     1      27.710  24.300  17.190  1.00  0.00            
ATOM     58  C18 GCD     1      28.290  26.230  16.420  1.00  0.00            
ATOM     59  H28 GCD     1      28.090  26.030  15.360  1.00  0.00            
ATOM     60  H29 GCD     1      29.330  26.100  16.740  1.00  0.00            
ATOM     61  O14 GCD     1      28.170  27.680  16.660  1.00  0.00            
ATOM     62  H30 GCD     1      28.490  27.760  17.560  1.00  0.00            
ATOM     63  O15 GCD     1      27.400  23.560  19.920  1.00  0.00            
ATOM     64  C19 GCD     1      28.640  23.190  20.470  1.00  0.00            
ATOM     65  H31 GCD     1      29.370  24.000  20.430  1.00  0.00            
ATOM     66  C20 GCD     1      28.450  22.720  21.920  1.00  0.00            
ATOM     67  H32 GCD     1      27.550  22.090  21.960  1.00  0.00            
ATOM     68  O16 GCD     1      28.170  23.880  22.640  1.00  0.00            
ATOM     69  H33 GCD     1      28.170  23.730  23.590  1.00  0.00            
ATOM     70  C21 GCD     1      29.730  22.060  22.380  1.00  0.00            
ATOM     71  H34 GCD     1      30.540  22.800  22.290  1.00  0.00            
ATOM     72  O17 GCD     1      29.660  21.760  23.770  1.00  0.00            
ATOM     73  H35 GCD     1      30.490  21.870  24.240  1.00  0.00            
ATOM     74  C22 GCD     1      30.090  20.940  21.560  1.00  0.00            
ATOM     75  H36 GCD     1      30.920  20.430  22.060  1.00  0.00            
ATOM     76  O18 GCD     1      30.360  21.370  20.250  1.00  0.00            
ATOM     77  C23 GCD     1      29.180  21.960  19.610  1.00  0.00            
ATOM     78  H37 GCD     1      28.370  21.220  19.600  1.00  0.00            
ATOM     79  C24 GCD     1      29.490  22.400  18.150  1.00  0.00            
ATOM     80  H38 GCD     1      28.570  22.830  17.740  1.00  0.00            
ATOM     81  H39 GCD     1      29.800  21.590  17.480  1.00  0.00            
ATOM     82  O19 GCD     1      30.360  23.430  18.070  1.00  0.00            
ATOM     83  H40 GCD     1      31.070  23.170  18.670  1.00  0.00            
ATOM     84  O20 GCD     1      29.000  19.960  21.570  1.00  0.00            
ATOM     85  C25 GCD     1      29.340  18.640  21.900  1.00  0.00            
ATOM     86  H41 GCD     1      30.440  18.630  22.000  1.00  0.00            
ATOM     87  C26 GCD     1      28.600  18.230  23.100  1.00  0.00            
ATOM     88  H42 GCD     1      27.520  18.280  22.920  1.00  0.00            
ATOM     89  O21 GCD     1      28.990  19.080  24.170  1.00  0.00            
ATOM     90  H43 GCD     1      28.700  19.970  23.920  1.00  0.00            
ATOM     91  C27 GCD     1      28.740  16.810  23.600  1.00  0.00            
ATOM     92  H44 GCD     1      29.790  16.720  23.900  1.00  0.00            
ATOM     93  O22 GCD     1      27.930  16.460  24.750  1.00  0.00            
ATOM     94  H45 GCD     1      27.880  17.170  25.400  1.00  0.00            
ATOM     95  C28 GCD     1      28.430  15.920  22.380  1.00  0.00            
ATOM     96  H46 GCD     1      28.740  14.910  22.650  1.00  0.00            
ATOM     97  O23 GCD     1      29.190  16.350  21.220  1.00  0.00            
ATOM     98  C29 GCD     1      29.040  17.710  20.820  1.00  0.00            
ATOM     99  H47 GCD     1      27.970  17.800  20.590  1.00  0.00            
ATOM    100  C30 GCD     1      29.950  17.750  19.560  1.00  0.00            
ATOM    101  H48 GCD     1      30.990  17.550  19.810  1.00  0.00            
ATOM    102  H49 GCD     1      29.960  18.760  19.120  1.00  0.00            
ATOM    103  O24 GCD     1      29.600  16.760  18.580  1.00  0.00            
ATOM    104  H50 GCD     1      29.900  15.880  18.820  1.00  0.00            
ATOM    105  O25 GCD     1      27.060  15.960  21.960  1.00  0.00            
ATOM    106  C31 GCD     1      26.300  14.840  22.100  1.00  0.00            
ATOM    107  H51 GCD     1      26.730  14.170  22.860  1.00  0.00            
ATOM    108  C32 GCD     1      24.960  15.310  22.550  1.00  0.00            
ATOM    109  H52 GCD     1      24.460  16.000  21.860  1.00  0.00            
ATOM    110  O26 GCD     1      24.910  16.000  23.850  1.00  0.00            
ATOM    111  H53 GCD     1      25.820  16.140  24.140  1.00  0.00            
ATOM    112  C33 GCD     1      23.980  14.140  22.560  1.00  0.00            
ATOM    113  H54 GCD     1      24.290  13.310  23.220  1.00  0.00            
ATOM    114  O27 GCD     1      22.670  14.590  22.980  1.00  0.00            
ATOM    115  H55 GCD     1      22.830  15.070  23.800  1.00  0.00            
ATOM    116  C34 GCD     1      23.960  13.460  21.180  1.00  0.00            
ATOM    117  H56 GCD     1      23.280  12.600  21.190  1.00  0.00            
ATOM    118  O28 GCD     1      25.260  13.050  20.790  1.00  0.00            
ATOM    119  C35 GCD     1      26.270  14.100  20.770  1.00  0.00            
ATOM    120  H57 GCD     1      25.980  14.880  20.060  1.00  0.00            
ATOM    121  C36 GCD     1      27.570  13.530  20.250  1.00  0.00            
ATOM    122  H58 GCD     1      28.090  12.780  20.860  1.00  0.00            
ATOM    123  H59 GCD     1      28.330  14.280  20.010  1.00  0.00            
ATOM    124  O29 GCD     1      27.230  12.890  18.950  1.00  0.00            
ATOM    125  H60 GCD     1      27.010  11.970  19.120  1.00  0.00            
ATOM    126  O30 GCD     1      23.360  14.380  20.250  1.00  0.00            
ATOM    127  C37 GCD     1      22.210  14.030  19.530  1.00  0.00            
ATOM    128  H61 GCD     1      21.800  13.040  19.780  1.00  0.00            
ATOM    129  C38 GCD     1      21.170  15.100  19.690  1.00  0.00            
ATOM    130  H62 GCD     1      21.660  16.050  19.430  1.00  0.00            
ATOM    131  O31 GCD     1      20.740  15.070  21.030  1.00  0.00            
ATOM    132  H63 GCD     1      21.560  15.220  21.510  1.00  0.00            
ATOM    133  C39 GCD     1      19.960  14.950  18.740  1.00  0.00            
ATOM    134  H64 GCD     1      19.420  14.010  18.910  1.00  0.00            
ATOM    135  O32 GCD     1      18.960  16.020  18.900  1.00  0.00            
ATOM    136  H65 GCD     1      18.620  15.930  19.800  1.00  0.00            
ATOM    137  C40 GCD     1      20.430  14.880  17.270  1.00  0.00            
ATOM    138  H66 GCD     1      19.600  14.500  16.670  1.00  0.00            
ATOM    139  O33 GCD     1      21.510  13.920  17.160  1.00  0.00            
ATOM    140  C41 GCD     1      22.600  14.090  18.040  1.00  0.00            
ATOM    141  H67 GCD     1      23.020  15.040  17.710  1.00  0.00            
ATOM    142  C42 GCD     1      23.510  12.960  17.640  1.00  0.00            
ATOM    143  H68 GCD     1      22.930  12.040  17.770  1.00  0.00            
ATOM    144  H69 GCD     1      24.360  12.920  18.340  1.00  0.00            
ATOM    145  O34 GCD     1      24.070  13.220  16.340  1.00  0.00            
ATOM    146  H70 GCD     1      23.280  13.460  15.840  1.00  0.00            
ATOM    147  O35 GCD     1      20.860  16.080  16.780  1.00  0.00            
ATOM    148  C43 GCD     1      20.630  16.340  15.380  1.00  0.00            
ATOM    149  H71 GCD     1      20.340  15.420  14.860  1.00  0.00            
ATOM    150  C44 GCD     1      19.550  17.400  15.410  1.00  0.00            
ATOM    151  H72 GCD     1      19.980  18.250  15.940  1.00  0.00            
ATOM    152  O36 GCD     1      18.460  16.860  16.070  1.00  0.00            
ATOM    153  H73 GCD     1      18.670  16.770  17.000  1.00  0.00            
ATOM    154  C45 GCD     1      19.190  17.710  13.970  1.00  0.00            
ATOM    155  H74 GCD     1      18.550  16.910  13.580  1.00  0.00            
ATOM    156  O37 GCD     1      18.330  18.850  13.700  1.00  0.00            
ATOM    157  H75 GCD     1      18.830  19.660  13.860  1.00  0.00            
ATOM    158  C46 GCD     1      20.410  17.930  13.150  1.00  0.00            
ATOM    159  H76 GCD     1      20.280  17.920  12.070  1.00  0.00            
ATOM    160  O38 GCD     1      21.070  19.230  13.390  1.00  0.00            
ATOM    161  O39 GCD     1      21.460  17.030  13.430  1.00  0.00            
ATOM    162  C47 GCD     1      21.870  16.880  14.740  1.00  0.00            
ATOM    163  H77 GCD     1      22.140  17.830  15.210  1.00  0.00            
ATOM    164  C48 GCD     1      23.100  15.950  14.760  1.00  0.00            
ATOM    165  H78 GCD     1      23.610  15.800  15.720  1.00  0.00            
ATOM    166  H79 GCD     1      23.810  16.360  14.030  1.00  0.00            
ATOM    167  O40 GCD     1      22.870  14.610  14.260  1.00  0.00            
ATOM    168  H80 GCD     1      22.330  14.570  13.460  1.00  0.00            
ATOM    169  C1  DX5     2      24.820  19.380  23.970  1.00  0.00            
ATOM    170  N1  DX5     2      25.580  20.520  23.450  1.00  0.00            
ATOM    171  C2  DX5     2      25.570  21.570  24.520  1.00  0.00            
ATOM    172  C3  DX5     2      25.020  21.090  22.160  1.00  0.00            
ATOM    173  C4  DX5     2      25.130  20.100  20.960  1.00  0.00            
ATOM    174  C5  DX5     2      24.410  20.800  19.780  1.00  0.00            
ATOM    175  N2  DX5     2      24.220  19.920  18.520  1.00  0.00            
ATOM    176  C6  DX5     2      25.440  19.980  17.680  1.00  0.00            
ATOM    177  C7  DX5     2      26.420  18.980  17.910  1.00  0.00            
ATOM    178  C8  DX5     2      27.440  18.850  16.970  1.00  0.00            
ATOM    179  C9  DX5     2      27.670  19.740  15.910  1.00  0.00            
ATOM    180  C10 DX5     2      26.720  20.820  15.780  1.00  0.00            
ATOM    181  C11 DX5     2      25.600  20.920  16.670  1.00  0.00            
ATOM    182  S1  DX5     2      24.310  22.060  16.300  1.00  0.00            
ATOM    183  C12 DX5     2      22.860  21.260  16.880  1.00  0.00            
ATOM    184  C13 DX5     2      21.710  21.850  16.480  1.00  0.00            
ATOM    185  C14 DX5     2      20.480  21.210  16.810  1.00  0.00            
ATOM    186  C15 DX5     2      20.510  20.190  17.750  1.00  0.00            
ATOM    187  Cl1 DX5     2      19.070  19.330  18.290  1.00  0.00            
ATOM    188  C16 DX5     2      21.720  19.710  18.280  1.00  0.00            
ATOM    189  C17 DX5     2      22.920  20.210  17.860  1.00  0.00            
ATOM    190  H1  DX5     2      23.760  19.620  24.110  1.00  0.00            
ATOM    191  H2  DX5     2      24.940  18.550  23.260  1.00  0.00            
ATOM    192  H3  DX5     2      25.340  19.110  24.900  1.00  0.00            
ATOM    193  H4  DX5     2      26.050  21.240  25.440  1.00  0.00            
ATOM    194  H5  DX5     2      26.180  22.390  24.130  1.00  0.00            
ATOM    195  H6  DX5     2      24.570  22.010  24.660  1.00  0.00            
ATOM    196  H7  DX5     2      25.620  21.960  21.860  1.00  0.00            
ATOM    197  H8  DX5     2      24.000  21.460  22.300  1.00  0.00            
ATOM    198  H9  DX5     2      24.690  19.110  21.100  1.00  0.00            
ATOM    199  H10 DX5     2      26.140  19.780  20.680  1.00  0.00            
ATOM    200  H11 DX5     2      24.810  21.740  19.430  1.00  0.00            
ATOM    201  H12 DX5     2      23.400  20.960  20.170  1.00  0.00            
ATOM    202  H13 DX5     2      24.150  18.940  18.830  1.00  0.00            
ATOM    203  H14 DX5     2      26.220  18.170  18.610  1.00  0.00            
ATOM    204  H15 DX5     2      28.060  17.970  17.090  1.00  0.00            
ATOM    205  H16 DX5     2      28.570  19.760  15.310  1.00  0.00            
ATOM    206  H17 DX5     2      26.860  21.530  14.970  1.00  0.00            
ATOM    207  H18 DX5     2      21.770  22.750  15.890  1.00  0.00            
ATOM    208  H19 DX5     2      19.590  21.700  16.440  1.00  0.00            
ATOM    209  H20 DX5     2      21.690  18.960  19.080  1.00  0.00            
TER
ENDMDL
MODEL        1
ATOM      1  H1  GCD     1      32.800  27.450   2.590  1.00  0.00            
ATOM      2  O1  GCD     1      32.390  27.570   3.450  1.00  0.00            
ATOM      3  C1  GCD     1      32.560  26.370   4.230  1.00  0.00            
ATOM      4  H2  GCD     1      31.720  25.710   3.970  1.00  0.00            
ATOM      5  H3  GCD     1      33.540  25.940   4.000  1.00  0.00            
ATOM      6  C2  GCD     1      32.410  26.390   5.740  1.00  0.00            
ATOM      7  H4  GCD     1      32.630  25.430   6.230  1.00  0.00            
ATOM      8  C3  GCD     1      30.990  27.030   6.100  1.00  0.00            
ATOM      9  H5  GCD     1      30.830  27.930   5.490  1.00  0.00            
ATOM     10  C4  GCD     1      30.930  27.390   7.550  1.00  0.00            
ATOM     11  H6  GCD     1      30.870  26.440   8.090  1.00  0.00            
ATOM     12  O2  GCD     1      29.780  28.130   7.730  1.00  0.00            
ATOM     13  H7  GCD     1      29.870  29.070   7.940  1.00  0.00            
ATOM     14  C5  GCD     1      32.220  28.140   8.010  1.00  0.00            
ATOM     15  H8  GCD     1      32.140  29.140   7.580  1.00  0.00            
ATOM     16  O3  GCD     1      32.340  28.380   9.430  1.00  0.00            
ATOM     17  H9  GCD     1      32.580  27.580   9.900  1.00  0.00            
ATOM     18  C6  GCD     1      33.500  27.510   7.610  1.00  0.00            
ATOM     19  O4  GCD     1      33.470  27.140   6.200  1.00  0.00            
ATOM     20  H10 GCD     1      34.230  28.320   7.630  1.00  0.00            
ATOM     21  O5  GCD     1      33.880  26.360   8.400  1.00  0.00            
ATOM     22  C7  GCD     1      35.100  26.450   9.250  1.00  0.00            
ATOM     23  H11 GCD     1      35.480  27.450   9.450  1.00  0.00            
ATOM     24  C8  GCD     1      34.760  25.500  10.420  1.00  0.00            
ATOM     25  H12 GCD     1      34.250  24.590  10.060  1.00  0.00            
ATOM     26  O6  GCD     1      33.710  26.210  11.230  1.00  0.00            
ATOM     27  H13 GCD     1      33.540  25.860  12.110  1.00  0.00            
ATOM     28  C9  GCD     1      36.010  25.210  11.280  1.00  0.00            
ATOM     29  H14 GCD     1      36.370  26.130  11.750  1.00  0.00            
ATOM     30  O7  GCD     1      35.860  24.220  12.300  1.00  0.00            
ATOM     31  H15 GCD     1      35.260  24.610  12.940  1.00  0.00            
ATOM     32  C10 GCD     1      37.110  24.730  10.420  1.00  0.00            
ATOM     33  H16 GCD     1      38.000  24.700  11.060  1.00  0.00            
ATOM     34  O8  GCD     1      37.340  25.670   9.400  1.00  0.00            
ATOM     35  C11 GCD     1      36.230  25.790   8.500  1.00  0.00            
ATOM     36  H17 GCD     1      35.910  24.820   8.080  1.00  0.00            
ATOM     37  C12 GCD     1      36.760  26.630   7.280  1.00  0.00            
ATOM     38  H18 GCD     1      35.970  26.760   6.530  1.00  0.00            
ATOM     39  H19 GCD     1      37.550  26.080   6.770  1.00  0.00            
ATOM     40  O9  GCD     1      37.230  27.890   7.730  1.00  0.00            
ATOM     41  H20 GCD     1      37.550  27.790   8.630  1.00  0.00            
ATOM     42  O10 GCD     1      36.870  23.430   9.990  1.00  0.00            
ATOM     43  C13 GCD     1      38.010  22.560   9.870  1.00  0.00            
ATOM     44  H21 GCD     1      38.910  23.050  10.270  1.00  0.00            
ATOM     45  C14 GCD     1      37.630  21.490  10.880  1.00  0.00            
ATOM     46  H22 GCD     1      36.630  21.100  10.660  1.00  0.00            
ATOM     47  O11 GCD     1      37.500  22.080  12.220  1.00  0.00            
ATOM     48  H23 GCD     1      36.830  22.760  12.140  1.00  0.00            
ATOM     49  C15 GCD     1      38.660  20.370  10.870  1.00  0.00            
ATOM     50  H24 GCD     1      39.590  20.840  11.220  1.00  0.00            
ATOM     51  O12 GCD     1      38.450  19.320  11.840  1.00  0.00            
ATOM     52  H25 GCD     1      38.170  19.720  12.670  1.00  0.00            
ATOM     53  C16 GCD     1      38.930  19.740   9.520  1.00  0.00            
ATOM     54  H26 GCD     1      39.770  19.030   9.540  1.00  0.00            
ATOM     55  O13 GCD     1      39.240  20.820   8.620  1.00  0.00            
ATOM     56  C17 GCD     1      38.290  21.890   8.520  1.00  0.00            
ATOM     57  H27 GCD     1      37.360  21.450   8.140  1.00  0.00            
ATOM     58  C18 GCD     1      38.850  22.900   7.520  1.00  0.00            
ATOM     59  H28 GCD     1      39.640  23.460   8.030  1.00  0.00            
ATOM     60  H29 GCD     1      38.090  23.680   7.400  1.00  0.00            
ATOM     61  O14 GCD     1      39.110  22.300   6.240  1.00  0.00            
ATOM     62  H30 GCD     1      39.120  23.020   5.610  1.00  0.00            
ATOM     63  O15 GCD     1      37.770  19.130   9.050  1.00  0.00            
ATOM     64  C19 GCD     1      37.800  17.800   8.560  1.00  0.00            
ATOM     65  H31 GCD     1      38.790  17.360   8.740  1.00  0.00            
ATOM     66  C20 GCD     1      36.820  16.820   9.300  1.00  0.00            
ATOM     67  H32 GCD     1      35.870  17.350   9.130  1.00  0.00            
ATOM     68  O16 GCD     1      37.160  16.790  10.710  1.00  0.00            
ATOM     69  H33 GCD     1      37.400  17.660  11.050  1.00  0.00            
ATOM     70  C21 GCD     1      36.720  15.510   8.720  1.00  0.00            
ATOM     71  H34 GCD     1      37.700  15.020   8.780  1.00  0.00            
ATOM     72  O17 GCD     1      35.760  14.700   9.390  1.00  0.00            
ATOM     73  H35 GCD     1      34.950  15.200   9.510  1.00  0.00            
ATOM     74  C22 GCD     1      36.450  15.620   7.220  1.00  0.00            
ATOM     75  H36 GCD     1      36.550  14.590   6.850  1.00  0.00            
ATOM     76  O18 GCD     1      37.400  16.500   6.600  1.00  0.00            
ATOM     77  C23 GCD     1      37.450  17.810   7.040  1.00  0.00            
ATOM     78  H37 GCD     1      36.430  18.150   6.820  1.00  0.00            
ATOM     79  C24 GCD     1      38.410  18.560   6.070  1.00  0.00            
ATOM     80  H38 GCD     1      39.420  18.150   6.010  1.00  0.00            
ATOM     81  H39 GCD     1      38.660  19.500   6.570  1.00  0.00            
ATOM     82  O19 GCD     1      37.820  18.710   4.730  1.00  0.00            
ATOM     83  H40 GCD     1      37.540  17.820   4.470  1.00  0.00            
ATOM     84  O20 GCD     1      35.100  16.100   6.940  1.00  0.00            
ATOM     85  C25 GCD     1      33.960  15.170   6.980  1.00  0.00            
ATOM     86  H41 GCD     1      34.380  14.250   7.400  1.00  0.00            
ATOM     87  C26 GCD     1      32.830  15.720   7.890  1.00  0.00            
ATOM     88  H42 GCD     1      32.590  16.670   7.390  1.00  0.00            
ATOM     89  O21 GCD     1      33.300  15.920   9.260  1.00  0.00            
ATOM     90  H43 GCD     1      32.660  15.610   9.910  1.00  0.00            
ATOM     91  C27 GCD     1      31.640  14.690   7.790  1.00  0.00            
ATOM     92  H44 GCD     1      32.050  13.790   8.260  1.00  0.00            
ATOM     93  O22 GCD     1      30.600  15.340   8.440  1.00  0.00            
ATOM     94  H45 GCD     1      29.830  15.240   7.870  1.00  0.00            
ATOM     95  C28 GCD     1      31.240  14.390   6.360  1.00  0.00            
ATOM     96  H46 GCD     1      30.570  13.530   6.350  1.00  0.00            
ATOM     97  O23 GCD     1      32.410  13.910   5.600  1.00  0.00            
ATOM     98  C29 GCD     1      33.500  14.930   5.540  1.00  0.00            
ATOM     99  H47 GCD     1      33.170  15.920   5.200  1.00  0.00            
ATOM    100  C30 GCD     1      34.560  14.590   4.630  1.00  0.00            
ATOM    101  H48 GCD     1      35.060  13.700   5.030  1.00  0.00            
ATOM    102  H49 GCD     1      35.350  15.350   4.730  1.00  0.00            
ATOM    103  O24 GCD     1      34.100  14.430   3.320  1.00  0.00            
ATOM    104  H50 GCD     1      33.770  15.310   3.100  1.00  0.00            
ATOM    105  O25 GCD     1      30.540  15.390   5.710  1.00  0.00            
ATOM    106  C31 GCD     1      29.290  15.140   5.030  1.00  0.00            
ATOM    107  H51 GCD     1      29.170  14.100   4.700  1.00  0.00            
ATOM    108  C32 GCD     1      28.190  15.560   5.990  1.00  0.00            
ATOM    109  H52 GCD     1      28.500  16.560   6.320  1.00  0.00            
ATOM    110  O26 GCD     1      28.160  14.620   7.190  1.00  0.00            
ATOM    111  H53 GCD     1      27.690  13.810   6.970  1.00  0.00            
ATOM    112  C33 GCD     1      26.780  15.610   5.270  1.00  0.00            
ATOM    113  H54 GCD     1      26.520  14.680   4.760  1.00  0.00            
ATOM    114  O27 GCD     1      25.710  15.940   6.180  1.00  0.00            
ATOM    115  H55 GCD     1      25.200  15.130   6.280  1.00  0.00            
ATOM    116  C34 GCD     1      26.880  16.630   4.170  1.00  0.00            
ATOM    117  H56 GCD     1      26.040  16.770   3.480  1.00  0.00            
ATOM    118  O28 GCD     1      27.900  16.270   3.290  1.00  0.00            
ATOM    119  C35 GCD     1      29.240  16.120   3.840  1.00  0.00            
ATOM    120  H57 GCD     1      29.590  17.120   4.130  1.00  0.00            
ATOM    121  C36 GCD     1      30.170  15.690   2.770  1.00  0.00            
ATOM    122  H58 GCD     1      29.630  14.910   2.220  1.00  0.00            
ATOM    123  H59 GCD     1      31.130  15.330   3.160  1.00  0.00            
ATOM    124  O29 GCD     1      30.470  16.920   1.970  1.00  0.00            
ATOM    125  H60 GCD     1      29.670  17.150   1.480  1.00  0.00            
ATOM    126  O30 GCD     1      27.270  17.890   4.760  1.00  0.00            
ATOM    127  C37 GCD     1      26.540  19.060   4.410  1.00  0.00            
ATOM    128  H61 GCD     1      25.660  18.740   3.840  1.00  0.00            
ATOM    129  C38 GCD     1      26.180  19.690   5.760  1.00  0.00            
ATOM    130  H62 GCD     1      27.070  20.090   6.260  1.00  0.00            
ATOM    131  O31 GCD     1      25.460  18.780   6.600  1.00  0.00            
ATOM    132  H63 GCD     1      25.860  17.920   6.460  1.00  0.00            
ATOM    133  C39 GCD     1      25.440  21.000   5.430  1.00  0.00            
ATOM    134  H64 GCD     1      24.500  20.740   4.930  1.00  0.00            
ATOM    135  O32 GCD     1      25.030  21.730   6.600  1.00  0.00            
ATOM    136  H65 GCD     1      25.660  21.330   7.210  1.00  0.00            
ATOM    137  C40 GCD     1      26.210  21.920   4.400  1.00  0.00            
ATOM    138  H66 GCD     1      25.490  22.700   4.150  1.00  0.00            
ATOM    139  O33 GCD     1      26.580  21.150   3.240  1.00  0.00            
ATOM    140  C41 GCD     1      27.350  19.980   3.520  1.00  0.00            
ATOM    141  H67 GCD     1      28.310  20.270   3.980  1.00  0.00            
ATOM    142  C42 GCD     1      27.620  19.410   2.130  1.00  0.00            
ATOM    143  H68 GCD     1      28.440  18.680   2.220  1.00  0.00            
ATOM    144  H69 GCD     1      28.040  20.220   1.520  1.00  0.00            
ATOM    145  O34 GCD     1      26.480  18.880   1.520  1.00  0.00            
ATOM    146  H70 GCD     1      26.820  18.320   0.810  1.00  0.00            
ATOM    147  O35 GCD     1      27.360  22.520   5.010  1.00  0.00            
ATOM    148  C43 GCD     1      27.650  23.880   4.450  1.00  0.00            
ATOM    149  H71 GCD     1      27.100  24.190   3.560  1.00  0.00            
ATOM    150  C44 GCD     1      27.320  24.940   5.480  1.00  0.00            
ATOM    151  H72 GCD     1      27.820  24.700   6.420  1.00  0.00            
ATOM    152  O36 GCD     1      25.880  24.830   5.660  1.00  0.00            
ATOM    153  H73 GCD     1      25.790  23.920   5.970  1.00  0.00            
ATOM    154  C45 GCD     1      27.730  26.350   4.980  1.00  0.00            
ATOM    155  H74 GCD     1      27.200  26.630   4.060  1.00  0.00            
ATOM    156  O37 GCD     1      27.410  27.380   5.990  1.00  0.00            
ATOM    157  H75 GCD     1      28.150  27.410   6.610  1.00  0.00            
ATOM    158  C46 GCD     1      29.190  26.370   4.590  1.00  0.00            
ATOM    159  H76 GCD     1      29.500  27.340   4.180  1.00  0.00            
ATOM    160  O38 GCD     1      29.940  26.080   5.810  1.00  0.00            
ATOM    161  O39 GCD     1      29.490  25.300   3.680  1.00  0.00            
ATOM    162  C47 GCD     1      29.130  23.930   4.100  1.00  0.00            
ATOM    163  H77 GCD     1      29.740  23.620   4.960  1.00  0.00            
ATOM    164  C48 GCD     1      29.520  23.040   2.890  1.00  0.00            
ATOM    165  H78 GCD     1      29.290  23.590   1.970  1.00  0.00            
ATOM    166  H79 GCD     1      28.890  22.150   2.780  1.00  0.00            
ATOM    167  O40 GCD     1      30.880  22.550   3.040  1.00  0.00            
ATOM    168  H80 GCD     1      31.520  23.150   2.630  1.00  0.00            
ATOM    169  C1  DX5     2      31.490  18.900   5.040  1.00  0.00            
ATOM    170  N1  DX5     2      30.930  19.510   6.260  1.00  0.00            
ATOM    171  C2  DX5     2      29.860  18.700   6.880  1.00  0.00            
ATOM    172  C3  DX5     2      30.800  21.010   6.340  1.00  0.00            
ATOM    173  C4  DX5     2      30.690  21.590   7.750  1.00  0.00            
ATOM    174  C5  DX5     2      31.610  21.040   8.820  1.00  0.00            
ATOM    175  N2  DX5     2      32.920  21.740   9.060  1.00  0.00            
ATOM    176  C6  DX5     2      33.780  21.750   7.840  1.00  0.00            
ATOM    177  C7  DX5     2      34.170  22.920   7.220  1.00  0.00            
ATOM    178  C8  DX5     2      34.800  22.950   5.990  1.00  0.00            
ATOM    179  C9  DX5     2      35.270  21.770   5.430  1.00  0.00            
ATOM    180  C10 DX5     2      35.040  20.570   6.150  1.00  0.00            
ATOM    181  C11 DX5     2      34.360  20.570   7.390  1.00  0.00            
ATOM    182  S1  DX5     2      34.130  19.110   8.410  1.00  0.00            
ATOM    183  C12 DX5     2      34.090  19.770  10.060  1.00  0.00            
ATOM    184  C13 DX5     2      34.550  19.120  11.210  1.00  0.00            
ATOM    185  C14 DX5     2      34.580  19.700  12.470  1.00  0.00            
ATOM    186  C15 DX5     2      34.110  20.980  12.620  1.00  0.00            
ATOM    187  Cl1 DX5     2      34.490  21.670  14.180  1.00  0.00            
ATOM    188  C16 DX5     2      33.670  21.740  11.490  1.00  0.00            
ATOM    189  C17 DX5     2      33.570  21.120  10.210  1.00  0.00            
ATOM    190  H1  DX5     2      30.920  19.060   4.120  1.00  0.00            
ATOM    191  H2  DX5     2      32.500  19.230   4.790  1.00  0.00            
ATOM    192  H3  DX5     2      31.450  17.830   5.260  1.00  0.00            
ATOM    193  H4  DX5     2      30.250  17.690   7.020  1.00  0.00            
ATOM    194  H5  DX5     2      29.760  19.090   7.900  1.00  0.00            
ATOM    195  H6  DX5     2      28.930  18.730   6.300  1.00  0.00            
ATOM    196  H7  DX5     2      29.840  21.230   5.850  1.00  0.00            
ATOM    197  H8  DX5     2      31.600  21.580   5.860  1.00  0.00            
ATOM    198  H9  DX5     2      29.760  21.290   8.250  1.00  0.00            
ATOM    199  H10 DX5     2      30.700  22.690   7.820  1.00  0.00            
ATOM    200  H11 DX5     2      31.750  19.970   8.650  1.00  0.00            
ATOM    201  H12 DX5     2      31.120  21.160   9.780  1.00  0.00            
ATOM    202  H13 DX5     2      32.790  22.740   9.270  1.00  0.00            
ATOM    203  H14 DX5     2      33.890  23.900   7.580  1.00  0.00            
ATOM    204  H15 DX5     2      35.080  23.930   5.600  1.00  0.00            
ATOM    205  H16 DX5     2      35.850  21.780   4.510  1.00  0.00            
ATOM    206  H17 DX5     2      35.330  19.620   5.720  1.00  0.00            
ATOM    207  H18 DX5     2      35.060  18.170  11.120  1.00  0.00            
ATOM    208  H19 DX5     2      35.000  19.210  13.350  1.00  0.00            
ATOM    209  H20 DX5     2      33.350  22.780  11.540  1.00  0.00            
TER
ENDMDL
MODEL        1
ATOM      1  H1  GCD     1      33.530  28.060   3.300  1.00  0.00            
ATOM      2  O1  GCD     1      33.560  28.070   4.270  1.00  0.00            
ATOM      3  C1  GCD     1      33.860  26.710   4.540  1.00  0.00            
ATOM      4  H2  GCD     1      33.040  26.090   4.160  1.00  0.00            
ATOM      5  H3  GCD     1      34.850  26.450   4.140  1.00  0.00            
ATOM      6  C2  GCD     1      33.960  26.490   6.070  1.00  0.00            
ATOM      7  H4  GCD     1      33.980  25.420   6.320  1.00  0.00            
ATOM      8  C3  GCD     1      32.730  27.010   6.740  1.00  0.00            
ATOM      9  H5  GCD     1      32.580  28.100   6.630  1.00  0.00            
ATOM     10  C4  GCD     1      32.850  26.720   8.230  1.00  0.00            
ATOM     11  H6  GCD     1      32.900  25.640   8.450  1.00  0.00            
ATOM     12  O2  GCD     1      31.770  27.270   9.000  1.00  0.00            
ATOM     13  H7  GCD     1      32.030  27.100   9.910  1.00  0.00            
ATOM     14  C5  GCD     1      34.090  27.430   8.730  1.00  0.00            
ATOM     15  H8  GCD     1      34.000  28.510   8.600  1.00  0.00            
ATOM     16  O3  GCD     1      34.310  27.190  10.130  1.00  0.00            
ATOM     17  H9  GCD     1      33.620  27.630  10.640  1.00  0.00            
ATOM     18  C6  GCD     1      35.360  26.980   7.950  1.00  0.00            
ATOM     19  O4  GCD     1      35.140  27.150   6.580  1.00  0.00            
ATOM     20  H10 GCD     1      36.220  27.570   8.260  1.00  0.00            
ATOM     21  O5  GCD     1      35.760  25.620   8.200  1.00  0.00            
ATOM     22  C7  GCD     1      37.000  25.320   8.860  1.00  0.00            
ATOM     23  H11 GCD     1      37.450  26.250   9.240  1.00  0.00            
ATOM     24  C8  GCD     1      36.660  24.520  10.100  1.00  0.00            
ATOM     25  H12 GCD     1      35.970  23.730   9.790  1.00  0.00            
ATOM     26  O6  GCD     1      36.060  25.410  11.050  1.00  0.00            
ATOM     27  H13 GCD     1      35.360  25.930  10.650  1.00  0.00            
ATOM     28  C9  GCD     1      37.890  23.750  10.650  1.00  0.00            
ATOM     29  H14 GCD     1      38.660  24.460  10.990  1.00  0.00            
ATOM     30  O7  GCD     1      37.490  22.950  11.710  1.00  0.00            
ATOM     31  H15 GCD     1      37.070  23.520  12.370  1.00  0.00            
ATOM     32  C10 GCD     1      38.580  23.030   9.460  1.00  0.00            
ATOM     33  H16 GCD     1      39.500  22.660   9.910  1.00  0.00            
ATOM     34  O8  GCD     1      38.960  24.030   8.500  1.00  0.00            
ATOM     35  C11 GCD     1      37.800  24.520   7.830  1.00  0.00            
ATOM     36  H17 GCD     1      37.080  23.730   7.560  1.00  0.00            
ATOM     37  C12 GCD     1      38.270  25.360   6.660  1.00  0.00            
ATOM     38  H18 GCD     1      37.400  25.720   6.110  1.00  0.00            
ATOM     39  H19 GCD     1      38.870  24.820   5.910  1.00  0.00            
ATOM     40  O9  GCD     1      39.060  26.420   7.150  1.00  0.00            
ATOM     41  H20 GCD     1      39.730  26.010   7.700  1.00  0.00            
ATOM     42  O10 GCD     1      37.740  22.040   8.970  1.00  0.00            
ATOM     43  C13 GCD     1      38.420  20.800   8.970  1.00  0.00            
ATOM     44  H21 GCD     1      39.500  20.930   9.080  1.00  0.00            
ATOM     45  C14 GCD     1      37.960  19.780  10.050  1.00  0.00            
ATOM     46  H22 GCD     1      36.870  19.690   9.970  1.00  0.00            
ATOM     47  O11 GCD     1      38.420  20.350  11.300  1.00  0.00            
ATOM     48  H23 GCD     1      38.260  21.300  11.360  1.00  0.00            
ATOM     49  C15 GCD     1      38.740  18.490   9.830  1.00  0.00            
ATOM     50  H24 GCD     1      39.780  18.810   9.950  1.00  0.00            
ATOM     51  O12 GCD     1      38.450  17.420  10.790  1.00  0.00            
ATOM     52  H25 GCD     1      38.480  17.810  11.670  1.00  0.00            
ATOM     53  C16 GCD     1      38.560  18.030   8.400  1.00  0.00            
ATOM     54  H26 GCD     1      39.200  17.160   8.260  1.00  0.00            
ATOM     55  O13 GCD     1      38.920  18.960   7.460  1.00  0.00            
ATOM     56  C17 GCD     1      38.170  20.270   7.570  1.00  0.00            
ATOM     57  H27 GCD     1      37.090  20.070   7.480  1.00  0.00            
ATOM     58  C18 GCD     1      38.660  21.240   6.510  1.00  0.00            
ATOM     59  H28 GCD     1      39.690  21.550   6.730  1.00  0.00            
ATOM     60  H29 GCD     1      38.060  22.150   6.420  1.00  0.00            
ATOM     61  O14 GCD     1      38.690  20.700   5.200  1.00  0.00            
ATOM     62  H30 GCD     1      39.380  20.030   5.220  1.00  0.00            
ATOM     63  O15 GCD     1      37.210  17.610   8.160  1.00  0.00            
ATOM     64  C19 GCD     1      37.100  16.320   7.550  1.00  0.00            
ATOM     65  H31 GCD     1      38.030  15.760   7.370  1.00  0.00            
ATOM     66  C20 GCD     1      36.290  15.380   8.400  1.00  0.00            
ATOM     67  H32 GCD     1      35.290  15.810   8.540  1.00  0.00            
ATOM     68  O16 GCD     1      36.850  15.130   9.690  1.00  0.00            
ATOM     69  H33 GCD     1      37.220  15.970   9.980  1.00  0.00            
ATOM     70  C21 GCD     1      35.980  14.100   7.630  1.00  0.00            
ATOM     71  H34 GCD     1      36.880  13.500   7.430  1.00  0.00            
ATOM     72  O17 GCD     1      35.090  13.250   8.430  1.00  0.00            
ATOM     73  H35 GCD     1      34.230  13.690   8.370  1.00  0.00            
ATOM     74  C22 GCD     1      35.270  14.470   6.270  1.00  0.00            
ATOM     75  H36 GCD     1      35.080  13.610   5.620  1.00  0.00            
ATOM     76  O18 GCD     1      36.260  15.290   5.600  1.00  0.00            
ATOM     77  C23 GCD     1      36.460  16.550   6.170  1.00  0.00            
ATOM     78  H37 GCD     1      35.480  17.040   6.250  1.00  0.00            
ATOM     79  C24 GCD     1      37.160  17.510   5.230  1.00  0.00            
ATOM     80  H38 GCD     1      38.140  17.050   5.050  1.00  0.00            
ATOM     81  H39 GCD     1      37.190  18.460   5.780  1.00  0.00            
ATOM     82  O19 GCD     1      36.340  17.630   4.050  1.00  0.00            
ATOM     83  H40 GCD     1      36.870  18.260   3.540  1.00  0.00            
ATOM     84  O20 GCD     1      34.000  15.190   6.450  1.00  0.00            
ATOM     85  C25 GCD     1      32.740  14.560   6.080  1.00  0.00            
ATOM     86  H41 GCD     1      32.860  13.520   5.760  1.00  0.00            
ATOM     87  C26 GCD     1      31.860  14.610   7.300  1.00  0.00            
ATOM     88  H42 GCD     1      31.710  15.660   7.580  1.00  0.00            
ATOM     89  O21 GCD     1      32.480  13.860   8.460  1.00  0.00            
ATOM     90  H43 GCD     1      31.700  13.330   8.660  1.00  0.00            
ATOM     91  C27 GCD     1      30.480  14.050   7.010  1.00  0.00            
ATOM     92  H44 GCD     1      30.540  12.980   6.770  1.00  0.00            
ATOM     93  O22 GCD     1      29.660  14.160   8.150  1.00  0.00            
ATOM     94  H45 GCD     1      29.180  14.990   8.200  1.00  0.00            
ATOM     95  C28 GCD     1      29.800  14.790   5.820  1.00  0.00            
ATOM     96  H46 GCD     1      28.860  14.300   5.550  1.00  0.00            
ATOM     97  O23 GCD     1      30.740  14.750   4.700  1.00  0.00            
ATOM     98  C29 GCD     1      32.100  15.320   4.920  1.00  0.00            
ATOM     99  H47 GCD     1      32.050  16.370   5.250  1.00  0.00            
ATOM    100  C30 GCD     1      32.790  15.150   3.610  1.00  0.00            
ATOM    101  H48 GCD     1      32.730  14.110   3.260  1.00  0.00            
ATOM    102  H49 GCD     1      33.860  15.370   3.700  1.00  0.00            
ATOM    103  O24 GCD     1      32.160  15.950   2.650  1.00  0.00            
ATOM    104  H50 GCD     1      32.490  16.850   2.700  1.00  0.00            
ATOM    105  O25 GCD     1      29.470  16.150   6.150  1.00  0.00            
ATOM    106  C31 GCD     1      28.090  16.500   6.080  1.00  0.00            
ATOM    107  H51 GCD     1      27.460  15.610   6.000  1.00  0.00            
ATOM    108  C32 GCD     1      27.660  17.010   7.470  1.00  0.00            
ATOM    109  H52 GCD     1      28.380  17.780   7.790  1.00  0.00            
ATOM    110  O26 GCD     1      27.840  16.020   8.440  1.00  0.00            
ATOM    111  H53 GCD     1      27.640  16.490   9.250  1.00  0.00            
ATOM    112  C33 GCD     1      26.290  17.620   7.500  1.00  0.00            
ATOM    113  H54 GCD     1      25.610  16.760   7.460  1.00  0.00            
ATOM    114  O27 GCD     1      26.040  18.350   8.680  1.00  0.00            
ATOM    115  H55 GCD     1      25.540  17.750   9.230  1.00  0.00            
ATOM    116  C34 GCD     1      26.010  18.520   6.250  1.00  0.00            
ATOM    117  H56 GCD     1      24.930  18.660   6.230  1.00  0.00            
ATOM    118  O28 GCD     1      26.440  17.820   5.060  1.00  0.00            
ATOM    119  C35 GCD     1      27.840  17.470   4.970  1.00  0.00            
ATOM    120  H57 GCD     1      28.430  18.390   5.100  1.00  0.00            
ATOM    121  C36 GCD     1      28.070  17.030   3.560  1.00  0.00            
ATOM    122  H58 GCD     1      27.400  16.160   3.500  1.00  0.00            
ATOM    123  H59 GCD     1      29.140  16.760   3.530  1.00  0.00            
ATOM    124  O29 GCD     1      27.850  17.970   2.440  1.00  0.00            
ATOM    125  H60 GCD     1      26.890  17.910   2.370  1.00  0.00            
ATOM    126  O30 GCD     1      26.840  19.670   6.300  1.00  0.00            
ATOM    127  C37 GCD     1      26.150  20.930   6.200  1.00  0.00            
ATOM    128  H61 GCD     1      25.070  20.780   6.280  1.00  0.00            
ATOM    129  C38 GCD     1      26.440  21.780   7.450  1.00  0.00            
ATOM    130  H62 GCD     1      27.530  21.840   7.600  1.00  0.00            
ATOM    131  O31 GCD     1      25.840  21.180   8.620  1.00  0.00            
ATOM    132  H63 GCD     1      26.200  20.290   8.640  1.00  0.00            
ATOM    133  C39 GCD     1      26.080  23.220   7.340  1.00  0.00            
ATOM    134  H64 GCD     1      24.990  23.210   7.380  1.00  0.00            
ATOM    135  O32 GCD     1      26.640  24.060   8.340  1.00  0.00            
ATOM    136  H65 GCD     1      26.150  24.100   9.160  1.00  0.00            
ATOM    137  C40 GCD     1      26.440  23.800   5.990  1.00  0.00            
ATOM    138  H66 GCD     1      26.050  24.810   5.840  1.00  0.00            
ATOM    139  O33 GCD     1      25.960  22.960   4.970  1.00  0.00            
ATOM    140  C41 GCD     1      26.540  21.680   4.930  1.00  0.00            
ATOM    141  H67 GCD     1      27.630  21.850   4.880  1.00  0.00            
ATOM    142  C42 GCD     1      25.890  21.010   3.710  1.00  0.00            
ATOM    143  H68 GCD     1      26.360  20.060   3.420  1.00  0.00            
ATOM    144  H69 GCD     1      26.120  21.640   2.850  1.00  0.00            
ATOM    145  O34 GCD     1      24.460  20.800   3.820  1.00  0.00            
ATOM    146  H70 GCD     1      24.010  21.650   3.810  1.00  0.00            
ATOM    147  O35 GCD     1      27.910  23.900   5.850  1.00  0.00            
ATOM    148  C43 GCD     1      28.260  25.240   5.480  1.00  0.00            
ATOM    149  H71 GCD     1      27.520  25.660   4.780  1.00  0.00            
ATOM    150  C44 GCD     1      28.720  26.030   6.760  1.00  0.00            
ATOM    151  H72 GCD     1      29.460  25.500   7.380  1.00  0.00            
ATOM    152  O36 GCD     1      27.580  26.370   7.640  1.00  0.00            
ATOM    153  H73 GCD     1      27.170  25.560   7.960  1.00  0.00            
ATOM    154  C45 GCD     1      29.430  27.330   6.350  1.00  0.00            
ATOM    155  H74 GCD     1      28.850  27.800   5.560  1.00  0.00            
ATOM    156  O37 GCD     1      29.690  28.330   7.370  1.00  0.00            
ATOM    157  H75 GCD     1      30.480  28.070   7.870  1.00  0.00            
ATOM    158  C46 GCD     1      30.660  27.020   5.510  1.00  0.00            
ATOM    159  H76 GCD     1      31.050  27.920   5.040  1.00  0.00            
ATOM    160  O38 GCD     1      31.580  26.290   6.270  1.00  0.00            
ATOM    161  O39 GCD     1      30.250  26.180   4.410  1.00  0.00            
ATOM    162  C47 GCD     1      29.550  24.970   4.720  1.00  0.00            
ATOM    163  H77 GCD     1      30.110  24.320   5.410  1.00  0.00            
ATOM    164  C48 GCD     1      29.350  24.270   3.390  1.00  0.00            
ATOM    165  H78 GCD     1      28.870  24.950   2.670  1.00  0.00            
ATOM    166  H79 GCD     1      28.670  23.430   3.580  1.00  0.00            
ATOM    167  O40 GCD     1      30.560  23.860   2.850  1.00  0.00            
ATOM    168  H80 GCD     1      31.050  24.690   2.790  1.00  0.00            
ATOM    169  C1  DX5     2      31.390  21.430   5.230  1.00  0.00            
ATOM    170  N1  DX5     2      31.130  21.150   6.640  1.00  0.00            
ATOM    171  C2  DX5     2      30.120  20.140   6.930  1.00  0.00            
ATOM    172  C3  DX5     2      30.990  22.420   7.430  1.00  0.00            
ATOM    173  C4  DX5     2      31.020  22.220   8.960  1.00  0.00            
ATOM    174  C5  DX5     2      32.020  21.170   9.470  1.00  0.00            
ATOM    175  N2  DX5     2      33.450  21.370   9.480  1.00  0.00            
ATOM    176  C6  DX5     2      34.000  21.530   8.130  1.00  0.00            
ATOM    177  C7  DX5     2      34.330  22.770   7.580  1.00  0.00            
ATOM    178  C8  DX5     2      35.020  22.830   6.350  1.00  0.00            
ATOM    179  C9  DX5     2      35.160  21.710   5.550  1.00  0.00            
ATOM    180  C10 DX5     2      34.720  20.410   6.060  1.00  0.00            
ATOM    181  C11 DX5     2      34.180  20.330   7.380  1.00  0.00            
ATOM    182  S1  DX5     2      33.860  18.690   8.110  1.00  0.00            
ATOM    183  C12 DX5     2      34.320  19.090   9.810  1.00  0.00            
ATOM    184  C13 DX5     2      34.950  18.110  10.570  1.00  0.00            
ATOM    185  C14 DX5     2      35.340  18.370  11.870  1.00  0.00            
ATOM    186  C15 DX5     2      35.300  19.700  12.360  1.00  0.00            
ATOM    187  Cl1 DX5     2      35.940  20.060  13.910  1.00  0.00            
ATOM    188  C16 DX5     2      34.730  20.720  11.550  1.00  0.00            
ATOM    189  C17 DX5     2      34.150  20.390  10.300  1.00  0.00            
ATOM    190  H1  DX5     2      32.300  22.020   5.040  1.00  0.00            
ATOM    191  H2  DX5     2      31.600  20.500   4.680  1.00  0.00            
ATOM    192  H3  DX5     2      30.530  21.960   4.800  1.00  0.00            
ATOM    193  H4  DX5     2      30.510  19.120   6.880  1.00  0.00            
ATOM    194  H5  DX5     2      29.780  20.240   7.970  1.00  0.00            
ATOM    195  H6  DX5     2      29.140  20.150   6.440  1.00  0.00            
ATOM    196  H7  DX5     2      30.040  22.940   7.260  1.00  0.00            
ATOM    197  H8  DX5     2      31.740  23.190   7.210  1.00  0.00            
ATOM    198  H9  DX5     2      30.030  21.820   9.210  1.00  0.00            
ATOM    199  H10 DX5     2      31.100  23.140   9.560  1.00  0.00            
ATOM    200  H11 DX5     2      31.830  20.300   8.840  1.00  0.00            
ATOM    201  H12 DX5     2      31.880  20.940  10.530  1.00  0.00            
ATOM    202  H13 DX5     2      33.600  22.280   9.940  1.00  0.00            
ATOM    203  H14 DX5     2      33.970  23.660   8.090  1.00  0.00            
ATOM    204  H15 DX5     2      35.440  23.780   6.020  1.00  0.00            
ATOM    205  H16 DX5     2      35.700  21.810   4.610  1.00  0.00            
ATOM    206  H17 DX5     2      34.870  19.520   5.460  1.00  0.00            
ATOM    207  H18 DX5     2      35.050  17.100  10.170  1.00  0.00            
ATOM    208  H19 DX5     2      35.780  17.620  12.520  1.00  0.00            
ATOM    209  H20 DX5     2      34.680  21.690  12.020  1.00  0.00            
TER
ENDMDL
MODEL        1
ATOM      1  H1  GCD     1      36.070  27.440   4.760  1.00  0.00            
ATOM      2  O1  GCD     1      35.420  27.380   4.060  1.00  0.00            
ATOM      3  C1  GCD     1      34.610  26.240   4.270  1.00  0.00            
ATOM      4  H2  GCD     1      33.570  26.520   4.070  1.00  0.00            
ATOM      5  H3  GCD     1      34.970  25.430   3.620  1.00  0.00            
ATOM      6  C2  GCD     1      34.590  25.590   5.710  1.00  0.00            
ATOM      7  H4  GCD     1      34.310  24.530   5.590  1.00  0.00            
ATOM      8  C3  GCD     1      33.630  26.250   6.640  1.00  0.00            
ATOM      9  H5  GCD     1      33.950  27.300   6.610  1.00  0.00            
ATOM     10  C4  GCD     1      33.750  25.730   8.070  1.00  0.00            
ATOM     11  H6  GCD     1      33.470  24.680   7.910  1.00  0.00            
ATOM     12  O2  GCD     1      33.000  26.560   9.050  1.00  0.00            
ATOM     13  H7  GCD     1      33.150  26.060   9.860  1.00  0.00            
ATOM     14  C5  GCD     1      35.200  25.660   8.490  1.00  0.00            
ATOM     15  H8  GCD     1      35.670  26.640   8.370  1.00  0.00            
ATOM     16  O3  GCD     1      35.420  25.050   9.760  1.00  0.00            
ATOM     17  H9  GCD     1      34.860  25.470  10.420  1.00  0.00            
ATOM     18  C6  GCD     1      36.110  25.010   7.460  1.00  0.00            
ATOM     19  O4  GCD     1      35.960  25.690   6.190  1.00  0.00            
ATOM     20  H10 GCD     1      37.140  25.260   7.750  1.00  0.00            
ATOM     21  O5  GCD     1      35.880  23.620   7.340  1.00  0.00            
ATOM     22  C7  GCD     1      36.910  22.890   7.880  1.00  0.00            
ATOM     23  H11 GCD     1      37.640  23.410   8.510  1.00  0.00            
ATOM     24  C8  GCD     1      36.250  21.820   8.700  1.00  0.00            
ATOM     25  H12 GCD     1      35.360  21.420   8.190  1.00  0.00            
ATOM     26  O6  GCD     1      35.910  22.400  10.020  1.00  0.00            
ATOM     27  H13 GCD     1      35.620  23.310   9.920  1.00  0.00            
ATOM     28  C9  GCD     1      37.160  20.580   8.920  1.00  0.00            
ATOM     29  H14 GCD     1      37.950  20.990   9.560  1.00  0.00            
ATOM     30  O7  GCD     1      36.480  19.520   9.590  1.00  0.00            
ATOM     31  H15 GCD     1      36.050  19.710  10.430  1.00  0.00            
ATOM     32  C10 GCD     1      37.910  20.070   7.690  1.00  0.00            
ATOM     33  H16 GCD     1      38.660  19.320   7.980  1.00  0.00            
ATOM     34  O8  GCD     1      38.500  21.170   7.030  1.00  0.00            
ATOM     35  C11 GCD     1      37.590  22.210   6.650  1.00  0.00            
ATOM     36  H17 GCD     1      36.780  21.750   6.070  1.00  0.00            
ATOM     37  C12 GCD     1      38.330  23.300   5.850  1.00  0.00            
ATOM     38  H18 GCD     1      37.610  24.010   5.430  1.00  0.00            
ATOM     39  H19 GCD     1      38.780  22.880   4.950  1.00  0.00            
ATOM     40  O9  GCD     1      39.350  24.000   6.540  1.00  0.00            
ATOM     41  H20 GCD     1      40.120  23.940   5.970  1.00  0.00            
ATOM     42  O10 GCD     1      37.030  19.380   6.910  1.00  0.00            
ATOM     43  C13 GCD     1      37.490  18.110   6.370  1.00  0.00            
ATOM     44  H21 GCD     1      38.580  18.010   6.450  1.00  0.00            
ATOM     45  C14 GCD     1      36.920  17.050   7.280  1.00  0.00            
ATOM     46  H22 GCD     1      35.830  17.180   7.300  1.00  0.00            
ATOM     47  O11 GCD     1      37.440  17.050   8.600  1.00  0.00            
ATOM     48  H23 GCD     1      37.390  17.920   9.020  1.00  0.00            
ATOM     49  C15 GCD     1      37.160  15.660   6.670  1.00  0.00            
ATOM     50  H24 GCD     1      38.250  15.550   6.640  1.00  0.00            
ATOM     51  O12 GCD     1      36.600  14.500   7.310  1.00  0.00            
ATOM     52  H25 GCD     1      37.060  14.360   8.150  1.00  0.00            
ATOM     53  C16 GCD     1      36.680  15.630   5.210  1.00  0.00            
ATOM     54  H26 GCD     1      36.950  14.690   4.730  1.00  0.00            
ATOM     55  O13 GCD     1      37.300  16.660   4.520  1.00  0.00            
ATOM     56  C17 GCD     1      36.990  17.980   4.940  1.00  0.00            
ATOM     57  H27 GCD     1      35.900  18.120   4.880  1.00  0.00            
ATOM     58  C18 GCD     1      37.510  19.070   4.010  1.00  0.00            
ATOM     59  H28 GCD     1      38.600  19.090   3.870  1.00  0.00            
ATOM     60  H29 GCD     1      37.120  19.980   4.490  1.00  0.00            
ATOM     61  O14 GCD     1      36.800  18.960   2.790  1.00  0.00            
ATOM     62  H30 GCD     1      37.160  19.600   2.160  1.00  0.00            
ATOM     63  O15 GCD     1      35.240  15.770   5.120  1.00  0.00            
ATOM     64  C19 GCD     1      34.570  14.750   4.350  1.00  0.00            
ATOM     65  H31 GCD     1      35.350  14.070   3.980  1.00  0.00            
ATOM     66  C20 GCD     1      33.450  14.020   5.200  1.00  0.00            
ATOM     67  H32 GCD     1      32.700  14.770   5.480  1.00  0.00            
ATOM     68  O16 GCD     1      34.090  13.370   6.420  1.00  0.00            
ATOM     69  H33 GCD     1      35.030  13.520   6.280  1.00  0.00            
ATOM     70  C21 GCD     1      32.820  12.990   4.310  1.00  0.00            
ATOM     71  H34 GCD     1      33.550  12.220   4.030  1.00  0.00            
ATOM     72  O17 GCD     1      31.820  12.270   5.000  1.00  0.00            
ATOM     73  H35 GCD     1      31.360  12.980   5.470  1.00  0.00            
ATOM     74  C22 GCD     1      32.280  13.640   3.020  1.00  0.00            
ATOM     75  H36 GCD     1      31.810  12.920   2.350  1.00  0.00            
ATOM     76  O18 GCD     1      33.310  14.280   2.310  1.00  0.00            
ATOM     77  C23 GCD     1      33.940  15.320   3.060  1.00  0.00            
ATOM     78  H37 GCD     1      33.220  16.090   3.340  1.00  0.00            
ATOM     79  C24 GCD     1      34.940  16.000   2.140  1.00  0.00            
ATOM     80  H38 GCD     1      35.740  15.280   1.910  1.00  0.00            
ATOM     81  H39 GCD     1      35.320  16.960   2.510  1.00  0.00            
ATOM     82  O19 GCD     1      34.320  16.380   0.900  1.00  0.00            
ATOM     83  H40 GCD     1      34.130  15.540   0.470  1.00  0.00            
ATOM     84  O20 GCD     1      31.320  14.690   3.370  1.00  0.00            
ATOM     85  C25 GCD     1      29.900  14.380   3.510  1.00  0.00            
ATOM     86  H41 GCD     1      29.820  13.290   3.550  1.00  0.00            
ATOM     87  C26 GCD     1      29.390  14.850   4.880  1.00  0.00            
ATOM     88  H42 GCD     1      29.610  15.910   5.000  1.00  0.00            
ATOM     89  O21 GCD     1      29.930  14.050   5.990  1.00  0.00            
ATOM     90  H43 GCD     1      29.440  14.380   6.750  1.00  0.00            
ATOM     91  C27 GCD     1      27.800  14.710   4.880  1.00  0.00            
ATOM     92  H44 GCD     1      27.640  13.630   4.830  1.00  0.00            
ATOM     93  O22 GCD     1      27.240  15.220   6.040  1.00  0.00            
ATOM     94  H45 GCD     1      26.300  15.210   5.820  1.00  0.00            
ATOM     95  C28 GCD     1      27.230  15.510   3.710  1.00  0.00            
ATOM     96  H46 GCD     1      26.170  15.250   3.630  1.00  0.00            
ATOM     97  O23 GCD     1      27.840  15.040   2.490  1.00  0.00            
ATOM     98  C29 GCD     1      29.230  15.170   2.430  1.00  0.00            
ATOM     99  H47 GCD     1      29.550  16.220   2.400  1.00  0.00            
ATOM    100  C30 GCD     1      29.520  14.790   0.990  1.00  0.00            
ATOM    101  H48 GCD     1      29.460  13.690   1.000  1.00  0.00            
ATOM    102  H49 GCD     1      30.550  15.110   0.790  1.00  0.00            
ATOM    103  O24 GCD     1      28.590  15.400   0.030  1.00  0.00            
ATOM    104  H50 GCD     1      27.730  15.240   0.430  1.00  0.00            
ATOM    105  O25 GCD     1      27.370  16.940   3.790  1.00  0.00            
ATOM    106  C31 GCD     1      26.230  17.670   3.410  1.00  0.00            
ATOM    107  H51 GCD     1      25.500  17.030   2.900  1.00  0.00            
ATOM    108  C32 GCD     1      25.540  18.190   4.680  1.00  0.00            
ATOM    109  H52 GCD     1      26.240  18.790   5.270  1.00  0.00            
ATOM    110  O26 GCD     1      24.950  17.240   5.490  1.00  0.00            
ATOM    111  H53 GCD     1      24.600  17.700   6.260  1.00  0.00            
ATOM    112  C33 GCD     1      24.400  19.180   4.230  1.00  0.00            
ATOM    113  H54 GCD     1      23.780  18.540   3.590  1.00  0.00            
ATOM    114  O27 GCD     1      23.660  19.750   5.320  1.00  0.00            
ATOM    115  H55 GCD     1      24.100  20.550   5.640  1.00  0.00            
ATOM    116  C34 GCD     1      24.900  20.260   3.310  1.00  0.00            
ATOM    117  H56 GCD     1      24.120  20.960   3.010  1.00  0.00            
ATOM    118  O28 GCD     1      25.560  19.670   2.280  1.00  0.00            
ATOM    119  C35 GCD     1      26.630  18.850   2.460  1.00  0.00            
ATOM    120  H57 GCD     1      27.470  19.430   2.870  1.00  0.00            
ATOM    121  C36 GCD     1      27.050  18.310   1.070  1.00  0.00            
ATOM    122  H58 GCD     1      26.180  17.750   0.700  1.00  0.00            
ATOM    123  H59 GCD     1      27.840  17.560   1.200  1.00  0.00            
ATOM    124  O29 GCD     1      27.430  19.310   0.090  1.00  0.00            
ATOM    125  H60 GCD     1      26.650  19.880  -0.010  1.00  0.00            
ATOM    126  O30 GCD     1      25.860  21.080   3.950  1.00  0.00            
ATOM    127  C37 GCD     1      25.700  22.470   4.040  1.00  0.00            
ATOM    128  H61 GCD     1      24.710  22.830   3.730  1.00  0.00            
ATOM    129  C38 GCD     1      25.870  22.950   5.540  1.00  0.00            
ATOM    130  H62 GCD     1      26.850  22.700   5.980  1.00  0.00            
ATOM    131  O31 GCD     1      24.820  22.310   6.360  1.00  0.00            
ATOM    132  H63 GCD     1      24.440  23.110   6.740  1.00  0.00            
ATOM    133  C39 GCD     1      25.790  24.450   5.620  1.00  0.00            
ATOM    134  H64 GCD     1      24.810  24.700   5.190  1.00  0.00            
ATOM    135  O32 GCD     1      25.760  24.830   6.970  1.00  0.00            
ATOM    136  H65 GCD     1      25.070  25.450   7.250  1.00  0.00            
ATOM    137  C40 GCD     1      26.830  25.170   4.770  1.00  0.00            
ATOM    138  H66 GCD     1      26.710  26.250   4.710  1.00  0.00            
ATOM    139  O33 GCD     1      26.740  24.590   3.450  1.00  0.00            
ATOM    140  C41 GCD     1      26.820  23.140   3.260  1.00  0.00            
ATOM    141  H67 GCD     1      27.840  22.850   3.540  1.00  0.00            
ATOM    142  C42 GCD     1      26.800  22.830   1.770  1.00  0.00            
ATOM    143  H68 GCD     1      27.040  21.780   1.620  1.00  0.00            
ATOM    144  H69 GCD     1      27.610  23.430   1.340  1.00  0.00            
ATOM    145  O34 GCD     1      25.530  23.190   1.120  1.00  0.00            
ATOM    146  H70 GCD     1      25.530  24.150   1.080  1.00  0.00            
ATOM    147  O35 GCD     1      28.100  24.970   5.260  1.00  0.00            
ATOM    148  C43 GCD     1      28.990  26.070   5.190  1.00  0.00            
ATOM    149  H71 GCD     1      28.510  26.880   4.630  1.00  0.00            
ATOM    150  C44 GCD     1      29.420  26.440   6.560  1.00  0.00            
ATOM    151  H72 GCD     1      29.770  25.610   7.190  1.00  0.00            
ATOM    152  O36 GCD     1      28.220  26.870   7.220  1.00  0.00            
ATOM    153  H73 GCD     1      27.560  26.190   7.050  1.00  0.00            
ATOM    154  C45 GCD     1      30.500  27.490   6.580  1.00  0.00            
ATOM    155  H74 GCD     1      29.970  28.340   6.120  1.00  0.00            
ATOM    156  O37 GCD     1      30.930  27.810   7.910  1.00  0.00            
ATOM    157  H75 GCD     1      31.820  27.460   8.060  1.00  0.00            
ATOM    158  C46 GCD     1      31.640  27.170   5.680  1.00  0.00            
ATOM    159  H76 GCD     1      32.260  28.060   5.630  1.00  0.00            
ATOM    160  O38 GCD     1      32.290  26.050   6.230  1.00  0.00            
ATOM    161  O39 GCD     1      31.100  26.850   4.400  1.00  0.00            
ATOM    162  C47 GCD     1      30.170  25.690   4.350  1.00  0.00            
ATOM    163  H77 GCD     1      30.670  24.790   4.730  1.00  0.00            
ATOM    164  C48 GCD     1      29.790  25.340   2.910  1.00  0.00            
ATOM    165  H78 GCD     1      29.220  26.190   2.520  1.00  0.00            
ATOM    166  H79 GCD     1      29.210  24.410   2.940  1.00  0.00            
ATOM    167  O40 GCD     1      30.930  25.110   2.150  1.00  0.00            
ATOM    168  H80 GCD     1      31.620  25.770   2.320  1.00  0.00            
ATOM    169  C1  DX5     2      30.640  21.540   3.690  1.00  0.00            
ATOM    170  N1  DX5     2      30.410  20.900   4.970  1.00  0.00            
ATOM    171  C2  DX5     2      29.390  19.820   4.830  1.00  0.00            
ATOM    172  C3  DX5     2      30.150  21.830   6.180  1.00  0.00            
ATOM    173  C4  DX5     2      29.950  21.170   7.620  1.00  0.00            
ATOM    174  C5  DX5     2      30.720  19.830   7.930  1.00  0.00            
ATOM    175  N2  DX5     2      32.240  19.760   7.750  1.00  0.00            
ATOM    176  C6  DX5     2      32.850  19.990   6.450  1.00  0.00            
ATOM    177  C7  DX5     2      33.410  21.270   6.190  1.00  0.00            
ATOM    178  C8  DX5     2      34.130  21.540   5.000  1.00  0.00            
ATOM    179  C9  DX5     2      34.290  20.430   4.100  1.00  0.00            
ATOM    180  C10 DX5     2      33.660  19.150   4.290  1.00  0.00            
ATOM    181  C11 DX5     2      32.940  18.910   5.510  1.00  0.00            
ATOM    182  S1  DX5     2      32.170  17.400   5.920  1.00  0.00            
ATOM    183  C12 DX5     2      32.720  17.340   7.680  1.00  0.00            
ATOM    184  C13 DX5     2      33.110  16.180   8.370  1.00  0.00            
ATOM    185  C14 DX5     2      33.510  16.220   9.710  1.00  0.00            
ATOM    186  C15 DX5     2      33.460  17.460  10.380  1.00  0.00            
ATOM    187  Cl1 DX5     2      33.820  17.440  12.020  1.00  0.00            
ATOM    188  C16 DX5     2      33.080  18.610   9.740  1.00  0.00            
ATOM    189  C17 DX5     2      32.690  18.560   8.420  1.00  0.00            
ATOM    190  H1  DX5     2      31.620  22.040   3.720  1.00  0.00            
ATOM    191  H2  DX5     2      30.680  20.730   2.950  1.00  0.00            
ATOM    192  H3  DX5     2      29.830  22.160   3.300  1.00  0.00            
ATOM    193  H4  DX5     2      29.700  19.000   4.170  1.00  0.00            
ATOM    194  H5  DX5     2      29.310  19.410   5.840  1.00  0.00            
ATOM    195  H6  DX5     2      28.390  20.200   4.560  1.00  0.00            
ATOM    196  H7  DX5     2      29.310  22.480   5.910  1.00  0.00            
ATOM    197  H8  DX5     2      30.970  22.550   6.080  1.00  0.00            
ATOM    198  H9  DX5     2      28.870  21.030   7.700  1.00  0.00            
ATOM    199  H10 DX5     2      30.260  21.960   8.310  1.00  0.00            
ATOM    200  H11 DX5     2      30.410  18.940   7.380  1.00  0.00            
ATOM    201  H12 DX5     2      30.570  19.630   8.990  1.00  0.00            
ATOM    202  H13 DX5     2      32.570  20.530   8.340  1.00  0.00            
ATOM    203  H14 DX5     2      33.300  22.080   6.900  1.00  0.00            
ATOM    204  H15 DX5     2      34.690  22.460   4.830  1.00  0.00            
ATOM    205  H16 DX5     2      35.000  20.530   3.290  1.00  0.00            
ATOM    206  H17 DX5     2      33.870  18.410   3.520  1.00  0.00            
ATOM    207  H18 DX5     2      33.080  15.210   7.880  1.00  0.00            
ATOM    208  H19 DX5     2      33.860  15.320  10.220  1.00  0.00            
ATOM    209  H20 DX5     2      33.050  19.500  10.360  1.00  0.00            
TER
ENDMDL
MODEL        1
ATOM      1  H1  GCD     1      38.320  12.790   4.600  1.00  0.00            
ATOM      2  O1  GCD     1      38.920  13.540   4.670  1.00  0.00            
ATOM      3  C1  GCD     1      38.180  14.600   5.150  1.00  0.00            
ATOM      4  H2  GCD     1      37.110  14.420   4.950  1.00  0.00            
ATOM      5  H3  GCD     1      38.380  14.770   6.210  1.00  0.00            
ATOM      6  C2  GCD     1      38.510  15.930   4.580  1.00  0.00            
ATOM      7  H4  GCD     1      37.730  16.680   4.780  1.00  0.00            
ATOM      8  C3  GCD     1      38.670  16.010   3.040  1.00  0.00            
ATOM      9  H5  GCD     1      39.410  15.220   2.880  1.00  0.00            
ATOM     10  C4  GCD     1      39.110  17.410   2.530  1.00  0.00            
ATOM     11  H6  GCD     1      38.320  18.120   2.800  1.00  0.00            
ATOM     12  O2  GCD     1      39.450  17.280   1.130  1.00  0.00            
ATOM     13  H7  GCD     1      38.670  16.970   0.650  1.00  0.00            
ATOM     14  C5  GCD     1      40.330  17.970   3.310  1.00  0.00            
ATOM     15  H8  GCD     1      41.240  17.420   3.020  1.00  0.00            
ATOM     16  O3  GCD     1      40.560  19.360   3.100  1.00  0.00            
ATOM     17  H9  GCD     1      39.890  20.000   3.380  1.00  0.00            
ATOM     18  C6  GCD     1      40.150  17.690   4.850  1.00  0.00            
ATOM     19  O4  GCD     1      39.840  16.300   5.080  1.00  0.00            
ATOM     20  H10 GCD     1      41.150  17.930   5.220  1.00  0.00            
ATOM     21  O5  GCD     1      39.170  18.520   5.450  1.00  0.00            
ATOM     22  C7  GCD     1      39.640  19.750   6.010  1.00  0.00            
ATOM     23  H11 GCD     1      40.660  19.910   5.640  1.00  0.00            
ATOM     24  C8  GCD     1      38.700  20.910   5.690  1.00  0.00            
ATOM     25  H12 GCD     1      37.660  20.680   5.950  1.00  0.00            
ATOM     26  O6  GCD     1      38.740  21.100   4.260  1.00  0.00            
ATOM     27  H13 GCD     1      37.830  21.100   3.940  1.00  0.00            
ATOM     28  C9  GCD     1      38.990  22.200   6.340  1.00  0.00            
ATOM     29  H14 GCD     1      39.950  22.550   5.930  1.00  0.00            
ATOM     30  O7  GCD     1      38.020  23.260   6.160  1.00  0.00            
ATOM     31  H15 GCD     1      38.130  23.720   5.310  1.00  0.00            
ATOM     32  C10 GCD     1      39.040  21.950   7.840  1.00  0.00            
ATOM     33  H16 GCD     1      39.400  22.880   8.280  1.00  0.00            
ATOM     34  O8  GCD     1      40.080  20.990   8.040  1.00  0.00            
ATOM     35  C11 GCD     1      39.740  19.680   7.540  1.00  0.00            
ATOM     36  H17 GCD     1      38.760  19.260   7.810  1.00  0.00            
ATOM     37  C12 GCD     1      40.720  18.660   8.030  1.00  0.00            
ATOM     38  H18 GCD     1      40.550  17.690   7.550  1.00  0.00            
ATOM     39  H19 GCD     1      40.660  18.540   9.120  1.00  0.00            
ATOM     40  O9  GCD     1      42.050  19.160   7.690  1.00  0.00            
ATOM     41  H20 GCD     1      42.080  20.120   7.760  1.00  0.00            
ATOM     42  O10 GCD     1      37.850  21.460   8.500  1.00  0.00            
ATOM     43  C13 GCD     1      37.450  22.020   9.710  1.00  0.00            
ATOM     44  H21 GCD     1      38.280  22.570  10.170  1.00  0.00            
ATOM     45  C14 GCD     1      36.360  23.130   9.500  1.00  0.00            
ATOM     46  H22 GCD     1      35.460  22.700   9.030  1.00  0.00            
ATOM     47  O11 GCD     1      36.890  24.190   8.660  1.00  0.00            
ATOM     48  H23 GCD     1      37.260  23.760   7.880  1.00  0.00            
ATOM     49  C15 GCD     1      35.880  23.620  10.900  1.00  0.00            
ATOM     50  H24 GCD     1      36.630  24.100  11.550  1.00  0.00            
ATOM     51  O12 GCD     1      34.760  24.420  10.630  1.00  0.00            
ATOM     52  H25 GCD     1      35.160  25.120  10.100  1.00  0.00            
ATOM     53  C16 GCD     1      35.410  22.360  11.620  1.00  0.00            
ATOM     54  H26 GCD     1      35.200  22.720  12.630  1.00  0.00            
ATOM     55  O13 GCD     1      36.450  21.410  11.780  1.00  0.00            
ATOM     56  C17 GCD     1      36.970  20.900  10.560  1.00  0.00            
ATOM     57  H27 GCD     1      36.190  20.340  10.030  1.00  0.00            
ATOM     58  C18 GCD     1      38.130  19.900  10.930  1.00  0.00            
ATOM     59  H28 GCD     1      38.470  19.450   9.980  1.00  0.00            
ATOM     60  H29 GCD     1      37.810  19.120  11.630  1.00  0.00            
ATOM     61  O14 GCD     1      39.170  20.660  11.560  1.00  0.00            
ATOM     62  H30 GCD     1      39.880  20.050  11.780  1.00  0.00            
ATOM     63  O15 GCD     1      34.250  21.740  11.090  1.00  0.00            
ATOM     64  C19 GCD     1      33.190  21.310  11.940  1.00  0.00            
ATOM     65  H31 GCD     1      33.530  21.450  12.970  1.00  0.00            
ATOM     66  C20 GCD     1      31.990  22.160  11.790  1.00  0.00            
ATOM     67  H32 GCD     1      31.540  22.030  10.790  1.00  0.00            
ATOM     68  O16 GCD     1      32.420  23.500  12.110  1.00  0.00            
ATOM     69  H33 GCD     1      33.270  23.530  11.650  1.00  0.00            
ATOM     70  C21 GCD     1      30.860  21.630  12.680  1.00  0.00            
ATOM     71  H34 GCD     1      31.080  21.750  13.750  1.00  0.00            
ATOM     72  O17 GCD     1      29.680  22.420  12.380  1.00  0.00            
ATOM     73  H35 GCD     1      29.370  22.280  11.480  1.00  0.00            
ATOM     74  C22 GCD     1      30.680  20.170  12.210  1.00  0.00            
ATOM     75  H36 GCD     1      29.900  19.650  12.780  1.00  0.00            
ATOM     76  O18 GCD     1      31.890  19.450  12.570  1.00  0.00            
ATOM     77  C23 GCD     1      33.000  19.810  11.720  1.00  0.00            
ATOM     78  H37 GCD     1      32.610  19.670  10.710  1.00  0.00            
ATOM     79  C24 GCD     1      34.240  18.920  11.970  1.00  0.00            
ATOM     80  H38 GCD     1      34.570  18.910  13.020  1.00  0.00            
ATOM     81  H39 GCD     1      35.100  19.270  11.400  1.00  0.00            
ATOM     82  O19 GCD     1      34.040  17.610  11.430  1.00  0.00            
ATOM     83  H40 GCD     1      33.340  17.160  11.910  1.00  0.00            
ATOM     84  O20 GCD     1      30.280  19.930  10.880  1.00  0.00            
ATOM     85  C25 GCD     1      28.910  19.930  10.580  1.00  0.00            
ATOM     86  H41 GCD     1      28.220  20.230  11.380  1.00  0.00            
ATOM     87  C26 GCD     1      28.610  20.910   9.400  1.00  0.00            
ATOM     88  H42 GCD     1      29.390  20.680   8.660  1.00  0.00            
ATOM     89  O21 GCD     1      28.690  22.310   9.750  1.00  0.00            
ATOM     90  H43 GCD     1      28.130  22.770   9.110  1.00  0.00            
ATOM     91  C27 GCD     1      27.320  20.570   8.650  1.00  0.00            
ATOM     92  H44 GCD     1      26.540  20.900   9.350  1.00  0.00            
ATOM     93  O22 GCD     1      27.150  21.210   7.400  1.00  0.00            
ATOM     94  H45 GCD     1      27.270  20.570   6.690  1.00  0.00            
ATOM     95  C28 GCD     1      27.160  19.050   8.490  1.00  0.00            
ATOM     96  H46 GCD     1      26.150  18.820   8.160  1.00  0.00            
ATOM     97  O23 GCD     1      27.260  18.370   9.710  1.00  0.00            
ATOM     98  C29 GCD     1      28.560  18.480  10.270  1.00  0.00            
ATOM     99  H47 GCD     1      29.300  18.000   9.620  1.00  0.00            
ATOM    100  C30 GCD     1      28.450  17.680  11.520  1.00  0.00            
ATOM    101  H48 GCD     1      29.460  17.730  11.950  1.00  0.00            
ATOM    102  H49 GCD     1      28.220  16.640  11.270  1.00  0.00            
ATOM    103  O24 GCD     1      27.490  18.210  12.450  1.00  0.00            
ATOM    104  H50 GCD     1      26.750  18.530  11.920  1.00  0.00            
ATOM    105  O25 GCD     1      28.060  18.470   7.600  1.00  0.00            
ATOM    106  C31 GCD     1      27.510  17.540   6.570  1.00  0.00            
ATOM    107  H51 GCD     1      26.460  17.270   6.790  1.00  0.00            
ATOM    108  C32 GCD     1      27.620  18.240   5.220  1.00  0.00            
ATOM    109  H52 GCD     1      28.690  18.480   5.170  1.00  0.00            
ATOM    110  O26 GCD     1      26.960  19.470   5.230  1.00  0.00            
ATOM    111  H53 GCD     1      26.820  19.930   4.390  1.00  0.00            
ATOM    112  C33 GCD     1      27.220  17.280   4.110  1.00  0.00            
ATOM    113  H54 GCD     1      26.160  17.130   4.330  1.00  0.00            
ATOM    114  O27 GCD     1      27.340  17.920   2.860  1.00  0.00            
ATOM    115  H55 GCD     1      28.240  17.750   2.540  1.00  0.00            
ATOM    116  C34 GCD     1      27.950  15.940   4.160  1.00  0.00            
ATOM    117  H56 GCD     1      27.450  15.270   3.460  1.00  0.00            
ATOM    118  O28 GCD     1      27.870  15.350   5.440  1.00  0.00            
ATOM    119  C35 GCD     1      28.370  16.250   6.490  1.00  0.00            
ATOM    120  H57 GCD     1      29.380  16.530   6.140  1.00  0.00            
ATOM    121  C36 GCD     1      28.410  15.470   7.780  1.00  0.00            
ATOM    122  H58 GCD     1      27.430  15.030   8.000  1.00  0.00            
ATOM    123  H59 GCD     1      28.630  16.060   8.670  1.00  0.00            
ATOM    124  O29 GCD     1      29.390  14.380   7.680  1.00  0.00            
ATOM    125  H60 GCD     1      30.260  14.760   7.800  1.00  0.00            
ATOM    126  O30 GCD     1      29.350  16.210   3.710  1.00  0.00            
ATOM    127  C37 GCD     1      29.890  15.500   2.630  1.00  0.00            
ATOM    128  H61 GCD     1      29.170  14.820   2.170  1.00  0.00            
ATOM    129  C38 GCD     1      30.480  16.510   1.500  1.00  0.00            
ATOM    130  H62 GCD     1      31.300  17.110   1.890  1.00  0.00            
ATOM    131  O31 GCD     1      29.570  17.510   1.000  1.00  0.00            
ATOM    132  H63 GCD     1      28.830  17.090   0.530  1.00  0.00            
ATOM    133  C39 GCD     1      31.160  15.740   0.340  1.00  0.00            
ATOM    134  H64 GCD     1      30.470  15.230  -0.330  1.00  0.00            
ATOM    135  O32 GCD     1      31.850  16.640  -0.600  1.00  0.00            
ATOM    136  H65 GCD     1      31.250  17.360  -0.840  1.00  0.00            
ATOM    137  C40 GCD     1      32.140  14.700   0.920  1.00  0.00            
ATOM    138  H66 GCD     1      32.540  14.140   0.070  1.00  0.00            
ATOM    139  O33 GCD     1      31.430  13.900   1.860  1.00  0.00            
ATOM    140  C41 GCD     1      30.970  14.550   3.060  1.00  0.00            
ATOM    141  H67 GCD     1      31.780  15.110   3.550  1.00  0.00            
ATOM    142  C42 GCD     1      30.420  13.510   4.060  1.00  0.00            
ATOM    143  H68 GCD     1      29.520  12.930   3.800  1.00  0.00            
ATOM    144  H69 GCD     1      30.220  14.130   4.940  1.00  0.00            
ATOM    145  O34 GCD     1      31.470  12.690   4.560  1.00  0.00            
ATOM    146  H70 GCD     1      31.140  11.890   5.000  1.00  0.00            
ATOM    147  O35 GCD     1      33.260  15.340   1.530  1.00  0.00            
ATOM    148  C43 GCD     1      34.500  14.680   1.220  1.00  0.00            
ATOM    149  H71 GCD     1      34.360  13.780   0.620  1.00  0.00            
ATOM    150  C44 GCD     1      35.330  15.640   0.390  1.00  0.00            
ATOM    151  H72 GCD     1      35.480  16.580   0.930  1.00  0.00            
ATOM    152  O36 GCD     1      34.700  15.890  -0.870  1.00  0.00            
ATOM    153  H73 GCD     1      33.870  16.340  -0.670  1.00  0.00            
ATOM    154  C45 GCD     1      36.730  15.060   0.280  1.00  0.00            
ATOM    155  H74 GCD     1      36.590  14.160  -0.330  1.00  0.00            
ATOM    156  O37 GCD     1      37.650  15.970  -0.350  1.00  0.00            
ATOM    157  H75 GCD     1      37.570  16.060  -1.310  1.00  0.00            
ATOM    158  C46 GCD     1      37.330  14.580   1.630  1.00  0.00            
ATOM    159  H76 GCD     1      38.350  14.180   1.580  1.00  0.00            
ATOM    160  O38 GCD     1      37.370  15.690   2.470  1.00  0.00            
ATOM    161  O39 GCD     1      36.420  13.650   2.320  1.00  0.00            
ATOM    162  C47 GCD     1      35.130  14.220   2.520  1.00  0.00            
ATOM    163  H77 GCD     1      35.190  15.080   3.200  1.00  0.00            
ATOM    164  C48 GCD     1      34.440  13.000   3.140  1.00  0.00            
ATOM    165  H78 GCD     1      33.610  13.310   3.780  1.00  0.00            
ATOM    166  H79 GCD     1      35.130  12.570   3.890  1.00  0.00            
ATOM    167  O40 GCD     1      34.020  12.040   2.200  1.00  0.00            
ATOM    168  H80 GCD     1      34.780  11.540   1.880  1.00  0.00            
ATOM    169  C1  DX5     2      34.870  19.020   8.070  1.00  0.00            
ATOM    170  N1  DX5     2      34.240  18.270   7.050  1.00  0.00            
ATOM    171  C2  DX5     2      35.200  17.370   6.450  1.00  0.00            
ATOM    172  C3  DX5     2      33.180  17.500   7.690  1.00  0.00            
ATOM    173  C4  DX5     2      31.900  18.330   8.030  1.00  0.00            
ATOM    174  C5  DX5     2      31.330  19.010   6.790  1.00  0.00            
ATOM    175  N2  DX5     2      32.290  20.080   6.080  1.00  0.00            
ATOM    176  C6  DX5     2      31.940  21.500   6.550  1.00  0.00            
ATOM    177  C7  DX5     2      32.740  22.030   7.580  1.00  0.00            
ATOM    178  C8  DX5     2      32.340  23.230   8.190  1.00  0.00            
ATOM    179  C9  DX5     2      31.210  23.900   7.750  1.00  0.00            
ATOM    180  C10 DX5     2      30.370  23.290   6.770  1.00  0.00            
ATOM    181  C11 DX5     2      30.750  22.090   6.150  1.00  0.00            
ATOM    182  S1  DX5     2      29.660  21.280   4.990  1.00  0.00            
ATOM    183  C12 DX5     2      30.850  20.340   4.020  1.00  0.00            
ATOM    184  C13 DX5     2      30.690  20.170   2.700  1.00  0.00            
ATOM    185  C14 DX5     2      31.680  19.650   1.870  1.00  0.00            
ATOM    186  C15 DX5     2      32.920  19.230   2.420  1.00  0.00            
ATOM    187  Cl1 DX5     2      34.180  18.650   1.360  1.00  0.00            
ATOM    188  C16 DX5     2      33.130  19.400   3.740  1.00  0.00            
ATOM    189  C17 DX5     2      32.150  19.980   4.570  1.00  0.00            
ATOM    190  H1  DX5     2      35.820  19.470   7.760  1.00  0.00            
ATOM    191  H2  DX5     2      34.330  19.830   8.580  1.00  0.00            
ATOM    192  H3  DX5     2      35.290  18.320   8.800  1.00  0.00            
ATOM    193  H4  DX5     2      35.630  16.690   7.200  1.00  0.00            
ATOM    194  H5  DX5     2      34.670  16.770   5.690  1.00  0.00            
ATOM    195  H6  DX5     2      36.030  17.920   6.000  1.00  0.00            
ATOM    196  H7  DX5     2      33.490  16.870   8.530  1.00  0.00            
ATOM    197  H8  DX5     2      32.980  16.720   6.950  1.00  0.00            
ATOM    198  H9  DX5     2      32.030  19.110   8.790  1.00  0.00            
ATOM    199  H10 DX5     2      31.080  17.670   8.330  1.00  0.00            
ATOM    200  H11 DX5     2      30.300  19.300   7.010  1.00  0.00            
ATOM    201  H12 DX5     2      31.200  18.170   6.120  1.00  0.00            
ATOM    202  H13 DX5     2      33.280  19.860   6.290  1.00  0.00            
ATOM    203  H14 DX5     2      33.600  21.470   7.940  1.00  0.00            
ATOM    204  H15 DX5     2      32.920  23.700   8.980  1.00  0.00            
ATOM    205  H16 DX5     2      30.890  24.810   8.260  1.00  0.00            
ATOM    206  H17 DX5     2      29.410  23.750   6.560  1.00  0.00            
ATOM    207  H18 DX5     2      29.710  20.300   2.260  1.00  0.00            
ATOM    208  H19 DX5     2      31.440  19.470   0.820  1.00  0.00            
ATOM    209  H20 DX5     2      34.070  19.040   4.140  1.00  0.00            
TER
ENDMDL
MODEL        1
ATOM      1  H1  GCD     1      37.560  14.200   6.170  1.00  0.00            
ATOM      2  O1  GCD     1      36.850  14.480   5.580  1.00  0.00            
ATOM      3  C1  GCD     1      36.350  15.740   5.950  1.00  0.00            
ATOM      4  H2  GCD     1      35.400  15.930   5.440  1.00  0.00            
ATOM      5  H3  GCD     1      35.980  15.640   6.980  1.00  0.00            
ATOM      6  C2  GCD     1      37.390  16.800   5.840  1.00  0.00            
ATOM      7  H4  GCD     1      36.840  17.710   6.140  1.00  0.00            
ATOM      8  C3  GCD     1      37.940  17.000   4.440  1.00  0.00            
ATOM      9  H5  GCD     1      38.490  16.120   4.090  1.00  0.00            
ATOM     10  C4  GCD     1      38.890  18.180   4.480  1.00  0.00            
ATOM     11  H6  GCD     1      38.230  19.020   4.690  1.00  0.00            
ATOM     12  O2  GCD     1      39.510  18.330   3.220  1.00  0.00            
ATOM     13  H7  GCD     1      38.760  18.270   2.620  1.00  0.00            
ATOM     14  C5  GCD     1      39.960  18.040   5.580  1.00  0.00            
ATOM     15  H8  GCD     1      40.520  17.130   5.350  1.00  0.00            
ATOM     16  O3  GCD     1      40.780  19.170   5.750  1.00  0.00            
ATOM     17  H9  GCD     1      41.470  19.140   5.080  1.00  0.00            
ATOM     18  C6  GCD     1      39.320  17.700   6.900  1.00  0.00            
ATOM     19  O4  GCD     1      38.510  16.520   6.740  1.00  0.00            
ATOM     20  H10 GCD     1      40.050  17.440   7.670  1.00  0.00            
ATOM     21  O5  GCD     1      38.440  18.770   7.410  1.00  0.00            
ATOM     22  C7  GCD     1      39.220  19.790   8.200  1.00  0.00            
ATOM     23  H11 GCD     1      40.300  19.810   8.010  1.00  0.00            
ATOM     24  C8  GCD     1      38.600  21.150   7.750  1.00  0.00            
ATOM     25  H12 GCD     1      37.520  21.040   7.910  1.00  0.00            
ATOM     26  O6  GCD     1      38.980  21.490   6.400  1.00  0.00            
ATOM     27  H13 GCD     1      39.050  20.660   5.900  1.00  0.00            
ATOM     28  C9  GCD     1      39.120  22.240   8.660  1.00  0.00            
ATOM     29  H14 GCD     1      40.200  22.290   8.480  1.00  0.00            
ATOM     30  O7  GCD     1      38.520  23.490   8.280  1.00  0.00            
ATOM     31  H15 GCD     1      38.970  23.920   7.550  1.00  0.00            
ATOM     32  C10 GCD     1      38.840  21.920  10.150  1.00  0.00            
ATOM     33  H16 GCD     1      39.370  22.640  10.780  1.00  0.00            
ATOM     34  O8  GCD     1      39.330  20.690  10.570  1.00  0.00            
ATOM     35  C11 GCD     1      38.970  19.540   9.710  1.00  0.00            
ATOM     36  H17 GCD     1      37.880  19.400   9.830  1.00  0.00            
ATOM     37  C12 GCD     1      39.670  18.300  10.290  1.00  0.00            
ATOM     38  H18 GCD     1      39.170  17.380   9.960  1.00  0.00            
ATOM     39  H19 GCD     1      39.670  18.190  11.380  1.00  0.00            
ATOM     40  O9  GCD     1      41.070  18.150   9.980  1.00  0.00            
ATOM     41  H20 GCD     1      41.620  18.530  10.670  1.00  0.00            
ATOM     42  O10 GCD     1      37.410  21.990  10.340  1.00  0.00            
ATOM     43  C13 GCD     1      37.120  22.660  11.560  1.00  0.00            
ATOM     44  H21 GCD     1      38.000  22.670  12.210  1.00  0.00            
ATOM     45  C14 GCD     1      36.570  24.040  11.190  1.00  0.00            
ATOM     46  H22 GCD     1      35.800  23.970  10.400  1.00  0.00            
ATOM     47  O11 GCD     1      37.690  24.790  10.730  1.00  0.00            
ATOM     48  H23 GCD     1      37.980  24.390   9.910  1.00  0.00            
ATOM     49  C15 GCD     1      35.980  24.730  12.480  1.00  0.00            
ATOM     50  H24 GCD     1      36.840  24.700  13.160  1.00  0.00            
ATOM     51  O12 GCD     1      35.490  26.050  12.240  1.00  0.00            
ATOM     52  H25 GCD     1      36.270  26.610  12.170  1.00  0.00            
ATOM     53  C16 GCD     1      34.980  23.770  13.210  1.00  0.00            
ATOM     54  H26 GCD     1      34.750  24.140  14.220  1.00  0.00            
ATOM     55  O13 GCD     1      35.680  22.570  13.420  1.00  0.00            
ATOM     56  C17 GCD     1      36.020  21.880  12.240  1.00  0.00            
ATOM     57  H27 GCD     1      35.120  21.800  11.630  1.00  0.00            
ATOM     58  C18 GCD     1      36.450  20.470  12.620  1.00  0.00            
ATOM     59  H28 GCD     1      36.650  19.950  11.670  1.00  0.00            
ATOM     60  H29 GCD     1      35.740  20.040  13.330  1.00  0.00            
ATOM     61  O14 GCD     1      37.640  20.470  13.370  1.00  0.00            
ATOM     62  H30 GCD     1      37.720  19.550  13.630  1.00  0.00            
ATOM     63  O15 GCD     1      33.830  23.480  12.460  1.00  0.00            
ATOM     64  C19 GCD     1      32.590  23.640  13.150  1.00  0.00            
ATOM     65  H31 GCD     1      32.730  23.660  14.240  1.00  0.00            
ATOM     66  C20 GCD     1      32.030  24.910  12.580  1.00  0.00            
ATOM     67  H32 GCD     1      32.160  24.910  11.490  1.00  0.00            
ATOM     68  O16 GCD     1      32.760  26.090  12.990  1.00  0.00            
ATOM     69  H33 GCD     1      33.660  25.860  12.760  1.00  0.00            
ATOM     70  C21 GCD     1      30.500  25.070  12.910  1.00  0.00            
ATOM     71  H34 GCD     1      30.490  25.170  14.000  1.00  0.00            
ATOM     72  O17 GCD     1      29.790  26.170  12.290  1.00  0.00            
ATOM     73  H35 GCD     1      29.820  26.160  11.330  1.00  0.00            
ATOM     74  C22 GCD     1      29.900  23.720  12.530  1.00  0.00            
ATOM     75  H36 GCD     1      28.840  23.760  12.780  1.00  0.00            
ATOM     76  O18 GCD     1      30.370  22.730  13.240  1.00  0.00            
ATOM     77  C23 GCD     1      31.750  22.410  12.910  1.00  0.00            
ATOM     78  H37 GCD     1      31.840  22.120  11.850  1.00  0.00            
ATOM     79  C24 GCD     1      32.310  21.280  13.720  1.00  0.00            
ATOM     80  H38 GCD     1      32.210  21.600  14.770  1.00  0.00            
ATOM     81  H39 GCD     1      33.380  21.160  13.530  1.00  0.00            
ATOM     82  O19 GCD     1      31.630  20.100  13.410  1.00  0.00            
ATOM     83  H40 GCD     1      31.820  20.010  12.460  1.00  0.00            
ATOM     84  O20 GCD     1      30.010  23.490  11.130  1.00  0.00            
ATOM     85  C25 GCD     1      28.950  23.800  10.350  1.00  0.00            
ATOM     86  H41 GCD     1      28.130  24.290  10.890  1.00  0.00            
ATOM     87  C26 GCD     1      29.440  24.680   9.180  1.00  0.00            
ATOM     88  H42 GCD     1      30.120  24.100   8.540  1.00  0.00            
ATOM     89  O21 GCD     1      30.220  25.790   9.620  1.00  0.00            
ATOM     90  H43 GCD     1      30.120  26.390   8.870  1.00  0.00            
ATOM     91  C27 GCD     1      28.300  25.020   8.250  1.00  0.00            
ATOM     92  H44 GCD     1      27.480  25.570   8.730  1.00  0.00            
ATOM     93  O22 GCD     1      28.720  25.770   7.140  1.00  0.00            
ATOM     94  H45 GCD     1      28.740  25.230   6.340  1.00  0.00            
ATOM     95  C28 GCD     1      27.550  23.780   7.730  1.00  0.00            
ATOM     96  H46 GCD     1      26.630  23.990   7.190  1.00  0.00            
ATOM     97  O23 GCD     1      27.350  22.920   8.850  1.00  0.00            
ATOM     98  C29 GCD     1      28.360  22.540   9.770  1.00  0.00            
ATOM     99  H47 GCD     1      29.070  21.940   9.190  1.00  0.00            
ATOM    100  C30 GCD     1      27.780  21.710  10.810  1.00  0.00            
ATOM    101  H48 GCD     1      28.430  21.370  11.630  1.00  0.00            
ATOM    102  H49 GCD     1      27.390  20.840  10.290  1.00  0.00            
ATOM    103  O24 GCD     1      26.770  22.270  11.540  1.00  0.00            
ATOM    104  H50 GCD     1      26.270  22.810  10.910  1.00  0.00            
ATOM    105  O25 GCD     1      28.390  23.120   6.770  1.00  0.00            
ATOM    106  C31 GCD     1      27.740  22.790   5.530  1.00  0.00            
ATOM    107  H51 GCD     1      26.690  23.090   5.570  1.00  0.00            
ATOM    108  C32 GCD     1      28.550  23.530   4.410  1.00  0.00            
ATOM    109  H52 GCD     1      29.640  23.390   4.480  1.00  0.00            
ATOM    110  O26 GCD     1      28.370  24.940   4.490  1.00  0.00            
ATOM    111  H53 GCD     1      28.620  25.380   3.670  1.00  0.00            
ATOM    112  C33 GCD     1      28.130  23.010   3.080  1.00  0.00            
ATOM    113  H54 GCD     1      27.060  23.270   3.050  1.00  0.00            
ATOM    114  O27 GCD     1      28.770  23.690   2.040  1.00  0.00            
ATOM    115  H55 GCD     1      29.580  23.270   1.740  1.00  0.00            
ATOM    116  C34 GCD     1      28.250  21.490   2.930  1.00  0.00            
ATOM    117  H56 GCD     1      27.740  21.140   2.030  1.00  0.00            
ATOM    118  O28 GCD     1      27.540  20.950   3.990  1.00  0.00            
ATOM    119  C35 GCD     1      27.920  21.260   5.330  1.00  0.00            
ATOM    120  H57 GCD     1      28.970  21.040   5.550  1.00  0.00            
ATOM    121  C36 GCD     1      27.090  20.470   6.280  1.00  0.00            
ATOM    122  H58 GCD     1      26.100  20.430   5.810  1.00  0.00            
ATOM    123  H59 GCD     1      27.120  20.970   7.250  1.00  0.00            
ATOM    124  O29 GCD     1      27.530  19.130   6.470  1.00  0.00            
ATOM    125  H60 GCD     1      26.850  18.640   6.000  1.00  0.00            
ATOM    126  O30 GCD     1      29.570  20.970   2.970  1.00  0.00            
ATOM    127  C37 GCD     1      29.790  19.900   2.100  1.00  0.00            
ATOM    128  H61 GCD     1      28.920  19.660   1.470  1.00  0.00            
ATOM    129  C38 GCD     1      31.010  20.360   1.240  1.00  0.00            
ATOM    130  H62 GCD     1      31.860  20.610   1.880  1.00  0.00            
ATOM    131  O31 GCD     1      30.600  21.540   0.520  1.00  0.00            
ATOM    132  H63 GCD     1      31.230  21.740  -0.190  1.00  0.00            
ATOM    133  C39 GCD     1      31.440  19.250   0.340  1.00  0.00            
ATOM    134  H64 GCD     1      30.610  18.950  -0.310  1.00  0.00            
ATOM    135  O32 GCD     1      32.550  19.700  -0.450  1.00  0.00            
ATOM    136  H65 GCD     1      32.350  20.590  -0.780  1.00  0.00            
ATOM    137  C40 GCD     1      31.840  18.010   1.120  1.00  0.00            
ATOM    138  H66 GCD     1      31.980  17.120   0.500  1.00  0.00            
ATOM    139  O33 GCD     1      30.770  17.640   2.000  1.00  0.00            
ATOM    140  C41 GCD     1      30.220  18.630   2.870  1.00  0.00            
ATOM    141  H67 GCD     1      30.990  19.000   3.560  1.00  0.00            
ATOM    142  C42 GCD     1      29.050  17.900   3.530  1.00  0.00            
ATOM    143  H68 GCD     1      28.290  17.620   2.780  1.00  0.00            
ATOM    144  H69 GCD     1      28.540  18.600   4.210  1.00  0.00            
ATOM    145  O34 GCD     1      29.490  16.740   4.100  1.00  0.00            
ATOM    146  H70 GCD     1      29.880  16.220   3.390  1.00  0.00            
ATOM    147  O35 GCD     1      33.030  18.360   1.840  1.00  0.00            
ATOM    148  C43 GCD     1      34.150  17.550   1.530  1.00  0.00            
ATOM    149  H71 GCD     1      33.950  16.960   0.620  1.00  0.00            
ATOM    150  C44 GCD     1      35.360  18.440   1.300  1.00  0.00            
ATOM    151  H72 GCD     1      35.520  19.050   2.200  1.00  0.00            
ATOM    152  O36 GCD     1      35.050  19.210   0.130  1.00  0.00            
ATOM    153  H73 GCD     1      34.130  19.500   0.210  1.00  0.00            
ATOM    154  C45 GCD     1      36.670  17.620   1.130  1.00  0.00            
ATOM    155  H74 GCD     1      36.590  17.020   0.210  1.00  0.00            
ATOM    156  O37 GCD     1      37.830  18.400   1.010  1.00  0.00            
ATOM    157  H75 GCD     1      37.720  19.030   0.290  1.00  0.00            
ATOM    158  C46 GCD     1      36.760  16.590   2.250  1.00  0.00            
ATOM    159  H76 GCD     1      37.630  15.950   2.070  1.00  0.00            
ATOM    160  O38 GCD     1      36.850  17.320   3.510  1.00  0.00            
ATOM    161  O39 GCD     1      35.540  15.790   2.250  1.00  0.00            
ATOM    162  C47 GCD     1      34.400  16.480   2.600  1.00  0.00            
ATOM    163  H77 GCD     1      34.530  16.940   3.590  1.00  0.00            
ATOM    164  C48 GCD     1      33.270  15.540   2.810  1.00  0.00            
ATOM    165  H78 GCD     1      32.370  16.090   3.070  1.00  0.00            
ATOM    166  H79 GCD     1      33.410  14.950   3.720  1.00  0.00            
ATOM    167  O40 GCD     1      32.970  14.620   1.740  1.00  0.00            
ATOM    168  H80 GCD     1      33.780  14.170   1.460  1.00  0.00            
ATOM    169  C1  DX5     2      33.440  21.970   9.310  1.00  0.00            
ATOM    170  N1  DX5     2      33.800  21.100   8.160  1.00  0.00            
ATOM    171  C2  DX5     2      34.760  20.080   8.560  1.00  0.00            
ATOM    172  C3  DX5     2      32.620  20.370   7.620  1.00  0.00            
ATOM    173  C4  DX5     2      31.640  21.190   6.810  1.00  0.00            
ATOM    174  C5  DX5     2      32.160  21.470   5.370  1.00  0.00            
ATOM    175  N2  DX5     2      33.290  22.540   5.260  1.00  0.00            
ATOM    176  C6  DX5     2      32.740  23.870   5.570  1.00  0.00            
ATOM    177  C7  DX5     2      32.990  24.440   6.840  1.00  0.00            
ATOM    178  C8  DX5     2      32.410  25.610   7.230  1.00  0.00            
ATOM    179  C9  DX5     2      31.790  26.400   6.190  1.00  0.00            
ATOM    180  C10 DX5     2      31.550  25.920   4.890  1.00  0.00            
ATOM    181  C11 DX5     2      32.040  24.610   4.540  1.00  0.00            
ATOM    182  S1  DX5     2      31.860  23.970   2.920  1.00  0.00            
ATOM    183  C12 DX5     2      33.400  22.950   2.800  1.00  0.00            
ATOM    184  C13 DX5     2      34.010  22.840   1.540  1.00  0.00            
ATOM    185  C14 DX5     2      35.290  22.290   1.470  1.00  0.00            
ATOM    186  C15 DX5     2      36.010  21.910   2.620  1.00  0.00            
ATOM    187  Cl1 DX5     2      37.630  21.350   2.610  1.00  0.00            
ATOM    188  C16 DX5     2      35.320  21.900   3.870  1.00  0.00            
ATOM    189  C17 DX5     2      34.000  22.380   3.890  1.00  0.00            
ATOM    190  H1  DX5     2      34.350  22.540   9.510  1.00  0.00            
ATOM    191  H2  DX5     2      32.690  22.730   9.060  1.00  0.00            
ATOM    192  H3  DX5     2      33.120  21.340  10.150  1.00  0.00            
ATOM    193  H4  DX5     2      34.280  19.390   9.270  1.00  0.00            
ATOM    194  H5  DX5     2      35.130  19.490   7.720  1.00  0.00            
ATOM    195  H6  DX5     2      35.620  20.560   9.040  1.00  0.00            
ATOM    196  H7  DX5     2      32.070  19.870   8.440  1.00  0.00            
ATOM    197  H8  DX5     2      32.960  19.570   6.970  1.00  0.00            
ATOM    198  H9  DX5     2      31.300  22.130   7.260  1.00  0.00            
ATOM    199  H10 DX5     2      30.760  20.540   6.770  1.00  0.00            
ATOM    200  H11 DX5     2      31.350  21.840   4.740  1.00  0.00            
ATOM    201  H12 DX5     2      32.510  20.530   4.930  1.00  0.00            
ATOM    202  H13 DX5     2      34.040  22.380   5.940  1.00  0.00            
ATOM    203  H14 DX5     2      33.600  23.920   7.570  1.00  0.00            
ATOM    204  H15 DX5     2      32.560  25.960   8.240  1.00  0.00            
ATOM    205  H16 DX5     2      31.490  27.410   6.450  1.00  0.00            
ATOM    206  H17 DX5     2      31.070  26.530   4.130  1.00  0.00            
ATOM    207  H18 DX5     2      33.470  23.210   0.680  1.00  0.00            
ATOM    208  H19 DX5     2      35.770  22.180   0.500  1.00  0.00            
ATOM    209  H20 DX5     2      35.650  21.400   4.770  1.00  0.00            
TER
ENDMDL
MODEL        1
ATOM      1  H1  GCD     1      22.510  15.460  50.340  1.00  0.00            
ATOM      2  O1  GCD     1      22.460  15.680  49.410  1.00  0.00            
ATOM      3  C1  GCD     1      21.240  16.250  49.320  1.00  0.00            
ATOM      4  H2  GCD     1      21.160  16.920  50.190  1.00  0.00            
ATOM      5  H3  GCD     1      21.290  16.810  48.380  1.00  0.00            
ATOM      6  C2  GCD     1      20.120  15.130  49.250  1.00  0.00            
ATOM      7  H4  GCD     1      20.280  14.530  48.350  1.00  0.00            
ATOM      8  C3  GCD     1      18.790  15.810  49.130  1.00  0.00            
ATOM      9  H5  GCD     1      18.560  16.410  50.020  1.00  0.00            
ATOM     10  C4  GCD     1      17.730  14.790  49.040  1.00  0.00            
ATOM     11  H6  GCD     1      17.760  14.370  48.030  1.00  0.00            
ATOM     12  O2  GCD     1      16.520  15.460  49.180  1.00  0.00            
ATOM     13  H7  GCD     1      15.820  14.870  49.500  1.00  0.00            
ATOM     14  C5  GCD     1      17.800  13.640  50.110  1.00  0.00            
ATOM     15  H8  GCD     1      17.640  14.050  51.120  1.00  0.00            
ATOM     16  O3  GCD     1      16.870  12.600  49.870  1.00  0.00            
ATOM     17  H9  GCD     1      15.990  12.960  49.710  1.00  0.00            
ATOM     18  C6  GCD     1      19.260  13.180  50.320  1.00  0.00            
ATOM     19  O4  GCD     1      20.110  14.350  50.410  1.00  0.00            
ATOM     20  H10 GCD     1      19.330  12.520  51.190  1.00  0.00            
ATOM     21  O5  GCD     1      19.650  12.480  49.170  1.00  0.00            
ATOM     22  C7  GCD     1      19.680  11.020  49.410  1.00  0.00            
ATOM     23  H11 GCD     1      18.910  10.760  50.150  1.00  0.00            
ATOM     24  C8  GCD     1      19.130  10.370  48.070  1.00  0.00            
ATOM     25  H12 GCD     1      19.700  10.720  47.210  1.00  0.00            
ATOM     26  O6  GCD     1      17.790  10.720  47.810  1.00  0.00            
ATOM     27  H13 GCD     1      17.460  11.550  48.180  1.00  0.00            
ATOM     28  C9  GCD     1      19.380   8.910  48.230  1.00  0.00            
ATOM     29  H14 GCD     1      18.750   8.520  49.040  1.00  0.00            
ATOM     30  O7  GCD     1      18.980   8.190  47.080  1.00  0.00            
ATOM     31  H15 GCD     1      18.050   7.970  47.240  1.00  0.00            
ATOM     32  C10 GCD     1      20.760   8.490  48.580  1.00  0.00            
ATOM     33  H16 GCD     1      20.800   7.410  48.690  1.00  0.00            
ATOM     34  O8  GCD     1      21.150   9.110  49.780  1.00  0.00            
ATOM     35  C11 GCD     1      21.100  10.550  49.740  1.00  0.00            
ATOM     36  H17 GCD     1      21.760  10.950  48.960  1.00  0.00            
ATOM     37  C12 GCD     1      21.780  11.010  51.030  1.00  0.00            
ATOM     38  H18 GCD     1      21.710  12.110  51.070  1.00  0.00            
ATOM     39  H19 GCD     1      22.810  10.640  50.970  1.00  0.00            
ATOM     40  O9  GCD     1      21.330  10.460  52.210  1.00  0.00            
ATOM     41  H20 GCD     1      22.040   9.890  52.530  1.00  0.00            
ATOM     42  O10 GCD     1      21.650   8.830  47.480  1.00  0.00            
ATOM     43  C13 GCD     1      22.650   7.900  47.170  1.00  0.00            
ATOM     44  H21 GCD     1      22.740   7.190  48.010  1.00  0.00            
ATOM     45  C14 GCD     1      22.160   7.220  46.000  1.00  0.00            
ATOM     46  H22 GCD     1      22.090   7.930  45.170  1.00  0.00            
ATOM     47  O11 GCD     1      20.920   6.460  46.230  1.00  0.00            
ATOM     48  H23 GCD     1      20.330   7.160  46.540  1.00  0.00            
ATOM     49  C15 GCD     1      23.180   6.170  45.480  1.00  0.00            
ATOM     50  H24 GCD     1      23.490   5.490  46.280  1.00  0.00            
ATOM     51  O12 GCD     1      22.680   5.550  44.290  1.00  0.00            
ATOM     52  H25 GCD     1      21.970   6.050  43.880  1.00  0.00            
ATOM     53  C16 GCD     1      24.470   7.040  45.060  1.00  0.00            
ATOM     54  H26 GCD     1      25.290   6.390  44.740  1.00  0.00            
ATOM     55  O13 GCD     1      24.920   7.740  46.290  1.00  0.00            
ATOM     56  C17 GCD     1      23.970   8.620  46.900  1.00  0.00            
ATOM     57  H27 GCD     1      23.800   9.430  46.180  1.00  0.00            
ATOM     58  C18 GCD     1      24.560   9.070  48.250  1.00  0.00            
ATOM     59  H28 GCD     1      24.890   8.350  49.000  1.00  0.00            
ATOM     60  H29 GCD     1      23.740   9.580  48.780  1.00  0.00            
ATOM     61  O14 GCD     1      25.670  10.000  48.120  1.00  0.00            
ATOM     62  H30 GCD     1      26.350   9.440  47.730  1.00  0.00            
ATOM     63  O15 GCD     1      24.140   7.930  44.040  1.00  0.00            
ATOM     64  C19 GCD     1      25.200   8.170  43.120  1.00  0.00            
ATOM     65  H31 GCD     1      26.040   7.510  43.370  1.00  0.00            
ATOM     66  C20 GCD     1      24.630   7.780  41.760  1.00  0.00            
ATOM     67  H32 GCD     1      23.710   8.380  41.740  1.00  0.00            
ATOM     68  O16 GCD     1      24.350   6.420  41.760  1.00  0.00            
ATOM     69  H33 GCD     1      24.160   6.170  42.670  1.00  0.00            
ATOM     70  C21 GCD     1      25.550   8.190  40.640  1.00  0.00            
ATOM     71  H34 GCD     1      26.540   7.720  40.750  1.00  0.00            
ATOM     72  O17 GCD     1      25.040   7.770  39.380  1.00  0.00            
ATOM     73  H35 GCD     1      24.320   8.400  39.280  1.00  0.00            
ATOM     74  C22 GCD     1      25.810   9.700  40.710  1.00  0.00            
ATOM     75  H36 GCD     1      26.510   9.970  39.920  1.00  0.00            
ATOM     76  O18 GCD     1      26.400   9.970  41.950  1.00  0.00            
ATOM     77  C23 GCD     1      25.640   9.630  43.130  1.00  0.00            
ATOM     78  H37 GCD     1      24.680  10.140  43.220  1.00  0.00            
ATOM     79  C24 GCD     1      26.390   9.950  44.420  1.00  0.00            
ATOM     80  H38 GCD     1      25.680   9.810  45.250  1.00  0.00            
ATOM     81  H39 GCD     1      26.600  11.020  44.370  1.00  0.00            
ATOM     82  O19 GCD     1      27.600   9.210  44.640  1.00  0.00            
ATOM     83  H40 GCD     1      27.670   9.160  45.600  1.00  0.00            
ATOM     84  O20 GCD     1      24.580  10.450  40.540  1.00  0.00            
ATOM     85  C25 GCD     1      24.480  11.060  39.240  1.00  0.00            
ATOM     86  H41 GCD     1      25.280  10.770  38.550  1.00  0.00            
ATOM     87  C26 GCD     1      23.080  10.690  38.650  1.00  0.00            
ATOM     88  H42 GCD     1      22.270  10.900  39.370  1.00  0.00            
ATOM     89  O21 GCD     1      23.000   9.320  38.310  1.00  0.00            
ATOM     90  H43 GCD     1      22.200   8.910  38.650  1.00  0.00            
ATOM     91  C27 GCD     1      22.810  11.650  37.400  1.00  0.00            
ATOM     92  H44 GCD     1      23.500  11.200  36.670  1.00  0.00            
ATOM     93  O22 GCD     1      21.560  11.480  36.770  1.00  0.00            
ATOM     94  H45 GCD     1      20.900  11.930  37.310  1.00  0.00            
ATOM     95  C28 GCD     1      23.070  13.110  37.730  1.00  0.00            
ATOM     96  H46 GCD     1      23.140  13.770  36.860  1.00  0.00            
ATOM     97  O23 GCD     1      24.290  13.300  38.330  1.00  0.00            
ATOM     98  C29 GCD     1      24.540  12.570  39.530  1.00  0.00            
ATOM     99  H47 GCD     1      23.850  12.680  40.380  1.00  0.00            
ATOM    100  C30 GCD     1      25.950  13.070  39.920  1.00  0.00            
ATOM    101  H48 GCD     1      26.710  12.710  39.220  1.00  0.00            
ATOM    102  H49 GCD     1      26.290  12.650  40.880  1.00  0.00            
ATOM    103  O24 GCD     1      26.010  14.510  40.080  1.00  0.00            
ATOM    104  H50 GCD     1      26.060  14.850  39.170  1.00  0.00            
ATOM    105  O25 GCD     1      22.000  13.550  38.630  1.00  0.00            
ATOM    106  C31 GCD     1      21.000  14.350  37.970  1.00  0.00            
ATOM    107  H51 GCD     1      21.090  14.300  36.880  1.00  0.00            
ATOM    108  C32 GCD     1      19.680  13.850  38.460  1.00  0.00            
ATOM    109  H52 GCD     1      19.680  13.710  39.550  1.00  0.00            
ATOM    110  O26 GCD     1      19.340  12.580  37.900  1.00  0.00            
ATOM    111  H53 GCD     1      19.160  12.650  36.960  1.00  0.00            
ATOM    112  C33 GCD     1      18.590  14.850  38.100  1.00  0.00            
ATOM    113  H54 GCD     1      18.470  14.850  37.010  1.00  0.00            
ATOM    114  O27 GCD     1      17.300  14.400  38.610  1.00  0.00            
ATOM    115  H55 GCD     1      16.930  13.700  38.070  1.00  0.00            
ATOM    116  C34 GCD     1      18.900  16.230  38.610  1.00  0.00            
ATOM    117  H56 GCD     1      18.220  16.970  38.170  1.00  0.00            
ATOM    118  O28 GCD     1      20.150  16.600  38.060  1.00  0.00            
ATOM    119  C35 GCD     1      21.240  15.790  38.390  1.00  0.00            
ATOM    120  H57 GCD     1      21.440  15.870  39.460  1.00  0.00            
ATOM    121  C36 GCD     1      22.500  16.460  37.800  1.00  0.00            
ATOM    122  H58 GCD     1      22.460  16.680  36.720  1.00  0.00            
ATOM    123  H59 GCD     1      23.300  15.730  37.960  1.00  0.00            
ATOM    124  O29 GCD     1      22.800  17.600  38.610  1.00  0.00            
ATOM    125  H60 GCD     1      22.480  18.420  38.210  1.00  0.00            
ATOM    126  O30 GCD     1      18.800  16.300  40.060  1.00  0.00            
ATOM    127  C37 GCD     1      18.260  17.510  40.580  1.00  0.00            
ATOM    128  H61 GCD     1      17.900  18.140  39.750  1.00  0.00            
ATOM    129  C38 GCD     1      17.080  17.020  41.370  1.00  0.00            
ATOM    130  H62 GCD     1      17.510  16.250  42.030  1.00  0.00            
ATOM    131  O31 GCD     1      16.020  16.460  40.540  1.00  0.00            
ATOM    132  H63 GCD     1      16.550  15.880  39.980  1.00  0.00            
ATOM    133  C39 GCD     1      16.390  18.120  42.270  1.00  0.00            
ATOM    134  H64 GCD     1      15.860  18.790  41.580  1.00  0.00            
ATOM    135  O32 GCD     1      15.490  17.580  43.220  1.00  0.00            
ATOM    136  H65 GCD     1      14.660  18.060  43.120  1.00  0.00            
ATOM    137  C40 GCD     1      17.420  18.860  43.070  1.00  0.00            
ATOM    138  H66 GCD     1      17.020  19.750  43.570  1.00  0.00            
ATOM    139  O33 GCD     1      18.470  19.270  42.200  1.00  0.00            
ATOM    140  C41 GCD     1      19.220  18.210  41.500  1.00  0.00            
ATOM    141  H67 GCD     1      19.660  17.500  42.210  1.00  0.00            
ATOM    142  C42 GCD     1      20.430  18.770  40.800  1.00  0.00            
ATOM    143  H68 GCD     1      20.140  19.550  40.090  1.00  0.00            
ATOM    144  H69 GCD     1      20.940  17.990  40.220  1.00  0.00            
ATOM    145  O34 GCD     1      21.290  19.430  41.780  1.00  0.00            
ATOM    146  H70 GCD     1      20.660  20.000  42.240  1.00  0.00            
ATOM    147  O35 GCD     1      18.010  18.090  44.130  1.00  0.00            
ATOM    148  C43 GCD     1      18.130  18.720  45.420  1.00  0.00            
ATOM    149  H71 GCD     1      18.000  19.810  45.350  1.00  0.00            
ATOM    150  C44 GCD     1      17.060  18.130  46.400  1.00  0.00            
ATOM    151  H72 GCD     1      17.060  17.030  46.340  1.00  0.00            
ATOM    152  O36 GCD     1      15.760  18.570  45.930  1.00  0.00            
ATOM    153  H73 GCD     1      15.540  18.160  45.080  1.00  0.00            
ATOM    154  C45 GCD     1      17.340  18.580  47.770  1.00  0.00            
ATOM    155  H74 GCD     1      17.560  19.660  47.820  1.00  0.00            
ATOM    156  O37 GCD     1      16.480  18.240  48.820  1.00  0.00            
ATOM    157  H75 GCD     1      16.390  17.280  48.800  1.00  0.00            
ATOM    158  C46 GCD     1      18.760  18.040  48.170  1.00  0.00            
ATOM    159  H76 GCD     1      19.020  18.210  49.210  1.00  0.00            
ATOM    160  O38 GCD     1      18.730  16.620  47.990  1.00  0.00            
ATOM    161  O39 GCD     1      19.610  18.770  47.270  1.00  0.00            
ATOM    162  C47 GCD     1      19.540  18.380  45.900  1.00  0.00            
ATOM    163  H77 GCD     1      19.660  17.290  45.850  1.00  0.00            
ATOM    164  C48 GCD     1      20.550  19.120  45.090  1.00  0.00            
ATOM    165  H78 GCD     1      20.300  20.180  44.920  1.00  0.00            
ATOM    166  H79 GCD     1      20.560  18.810  44.030  1.00  0.00            
ATOM    167  O40 GCD     1      21.890  18.910  45.540  1.00  0.00            
ATOM    168  H80 GCD     1      21.980  19.240  46.440  1.00  0.00            
ATOM    169  C1  DX5     2      23.580  14.020  46.000  1.00  0.00            
ATOM    170  N1  DX5     2      22.660  12.910  45.640  1.00  0.00            
ATOM    171  C2  DX5     2      22.300  12.140  46.870  1.00  0.00            
ATOM    172  C3  DX5     2      22.980  12.050  44.490  1.00  0.00            
ATOM    173  C4  DX5     2      21.800  11.150  43.930  1.00  0.00            
ATOM    174  C5  DX5     2      20.370  11.730  43.960  1.00  0.00            
ATOM    175  N2  DX5     2      19.950  12.690  42.870  1.00  0.00            
ATOM    176  C6  DX5     2      20.780  13.890  42.860  1.00  0.00            
ATOM    177  C7  DX5     2      21.830  14.000  41.890  1.00  0.00            
ATOM    178  C8  DX5     2      22.690  15.170  41.970  1.00  0.00            
ATOM    179  C9  DX5     2      22.500  16.170  42.920  1.00  0.00            
ATOM    180  C10 DX5     2      21.570  16.000  43.950  1.00  0.00            
ATOM    181  C11 DX5     2      20.650  14.900  43.890  1.00  0.00            
ATOM    182  S1  DX5     2      19.250  14.760  44.990  1.00  0.00            
ATOM    183  C12 DX5     2      18.060  14.020  43.880  1.00  0.00            
ATOM    184  C13 DX5     2      16.690  14.340  43.960  1.00  0.00            
ATOM    185  C14 DX5     2      15.770  13.750  43.110  1.00  0.00            
ATOM    186  C15 DX5     2      16.200  12.690  42.300  1.00  0.00            
ATOM    187  Cl1 DX5     2      15.000  11.760  41.400  1.00  0.00            
ATOM    188  C16 DX5     2      17.530  12.310  42.250  1.00  0.00            
ATOM    189  C17 DX5     2      18.470  13.000  43.000  1.00  0.00            
ATOM    190  H1  DX5     2      23.850  14.490  45.050  1.00  0.00            
ATOM    191  H2  DX5     2      23.240  14.670  46.810  1.00  0.00            
ATOM    192  H3  DX5     2      24.480  13.530  46.380  1.00  0.00            
ATOM    193  H4  DX5     2      21.900  11.120  46.750  1.00  0.00            
ATOM    194  H5  DX5     2      23.220  12.100  47.470  1.00  0.00            
ATOM    195  H6  DX5     2      21.550  12.700  47.430  1.00  0.00            
ATOM    196  H7  DX5     2      23.850  11.410  44.690  1.00  0.00            
ATOM    197  H8  DX5     2      23.220  12.720  43.650  1.00  0.00            
ATOM    198  H9  DX5     2      21.820  10.240  44.540  1.00  0.00            
ATOM    199  H10 DX5     2      22.080  10.840  42.920  1.00  0.00            
ATOM    200  H11 DX5     2      20.260  12.200  44.950  1.00  0.00            
ATOM    201  H12 DX5     2      19.760  10.830  44.000  1.00  0.00            
ATOM    202  H13 DX5     2      20.140  12.230  41.970  1.00  0.00            
ATOM    203  H14 DX5     2      22.060  13.300  41.090  1.00  0.00            
ATOM    204  H15 DX5     2      23.430  15.430  41.210  1.00  0.00            
ATOM    205  H16 DX5     2      23.060  17.100  42.780  1.00  0.00            
ATOM    206  H17 DX5     2      21.470  16.690  44.780  1.00  0.00            
ATOM    207  H18 DX5     2      16.280  14.990  44.730  1.00  0.00            
ATOM    208  H19 DX5     2      14.730  14.030  43.100  1.00  0.00            
ATOM    209  H20 DX5     2      17.860  11.500  41.610  1.00  0.00            
TER
ENDMDL
MODEL        1
ATOM      1  H1  GCD     1      24.400  27.720  13.860  1.00  0.00            
ATOM      2  O1  GCD     1      24.440  26.900  13.360  1.00  0.00            
ATOM      3  C1  GCD     1      23.330  26.060  13.770  1.00  0.00            
ATOM      4  H2  GCD     1      22.380  26.570  13.580  1.00  0.00            
ATOM      5  H3  GCD     1      23.350  25.160  13.150  1.00  0.00            
ATOM      6  C2  GCD     1      23.580  25.610  15.210  1.00  0.00            
ATOM      7  H4  GCD     1      24.500  25.000  15.250  1.00  0.00            
ATOM      8  C3  GCD     1      22.390  24.880  15.800  1.00  0.00            
ATOM      9  H5  GCD     1      21.460  25.450  15.880  1.00  0.00            
ATOM     10  C4  GCD     1      22.680  24.390  17.210  1.00  0.00            
ATOM     11  H6  GCD     1      23.450  23.610  17.150  1.00  0.00            
ATOM     12  O2  GCD     1      21.390  23.910  17.760  1.00  0.00            
ATOM     13  H7  GCD     1      21.190  23.210  17.130  1.00  0.00            
ATOM     14  C5  GCD     1      23.160  25.560  17.990  1.00  0.00            
ATOM     15  H8  GCD     1      22.390  26.330  17.950  1.00  0.00            
ATOM     16  O3  GCD     1      23.440  25.320  19.360  1.00  0.00            
ATOM     17  H9  GCD     1      22.880  24.600  19.660  1.00  0.00            
ATOM     18  C6  GCD     1      24.360  26.260  17.390  1.00  0.00            
ATOM     19  O4  GCD     1      23.940  26.690  16.130  1.00  0.00            
ATOM     20  H10 GCD     1      24.380  27.220  17.920  1.00  0.00            
ATOM     21  O5  GCD     1      25.560  25.520  17.330  1.00  0.00            
ATOM     22  C7  GCD     1      26.650  26.080  18.170  1.00  0.00            
ATOM     23  H11 GCD     1      26.190  26.780  18.880  1.00  0.00            
ATOM     24  C8  GCD     1      27.190  24.880  18.960  1.00  0.00            
ATOM     25  H12 GCD     1      27.320  24.130  18.180  1.00  0.00            
ATOM     26  O6  GCD     1      26.170  24.460  19.870  1.00  0.00            
ATOM     27  H13 GCD     1      25.350  24.730  19.430  1.00  0.00            
ATOM     28  C9  GCD     1      28.550  25.130  19.570  1.00  0.00            
ATOM     29  H14 GCD     1      28.540  25.830  20.420  1.00  0.00            
ATOM     30  O7  GCD     1      29.010  23.870  20.050  1.00  0.00            
ATOM     31  H15 GCD     1      28.350  23.400  20.580  1.00  0.00            
ATOM     32  C10 GCD     1      29.480  25.670  18.590  1.00  0.00            
ATOM     33  H16 GCD     1      30.410  25.840  19.130  1.00  0.00            
ATOM     34  O8  GCD     1      28.950  26.920  18.020  1.00  0.00            
ATOM     35  C11 GCD     1      27.690  26.730  17.280  1.00  0.00            
ATOM     36  H17 GCD     1      27.940  26.050  16.450  1.00  0.00            
ATOM     37  C12 GCD     1      27.190  28.130  16.860  1.00  0.00            
ATOM     38  H18 GCD     1      26.450  28.080  16.060  1.00  0.00            
ATOM     39  H19 GCD     1      28.050  28.690  16.460  1.00  0.00            
ATOM     40  O9  GCD     1      26.500  28.830  17.880  1.00  0.00            
ATOM     41  H20 GCD     1      25.890  29.480  17.510  1.00  0.00            
ATOM     42  O10 GCD     1      29.840  24.810  17.530  1.00  0.00            
ATOM     43  C13 GCD     1      31.260  24.680  17.310  1.00  0.00            
ATOM     44  H21 GCD     1      31.840  25.540  17.670  1.00  0.00            
ATOM     45  C14 GCD     1      31.770  23.430  18.120  1.00  0.00            
ATOM     46  H22 GCD     1      31.020  22.640  17.980  1.00  0.00            
ATOM     47  O11 GCD     1      31.880  23.810  19.510  1.00  0.00            
ATOM     48  H23 GCD     1      30.970  23.640  19.800  1.00  0.00            
ATOM     49  C15 GCD     1      33.180  23.000  17.520  1.00  0.00            
ATOM     50  H24 GCD     1      33.950  23.710  17.860  1.00  0.00            
ATOM     51  O12 GCD     1      33.520  21.710  18.100  1.00  0.00            
ATOM     52  H25 GCD     1      32.880  21.070  17.770  1.00  0.00            
ATOM     53  C16 GCD     1      33.230  23.020  16.000  1.00  0.00            
ATOM     54  H26 GCD     1      34.250  23.030  15.590  1.00  0.00            
ATOM     55  O13 GCD     1      32.760  24.250  15.550  1.00  0.00            
ATOM     56  C17 GCD     1      31.420  24.560  15.840  1.00  0.00            
ATOM     57  H27 GCD     1      30.780  23.790  15.380  1.00  0.00            
ATOM     58  C18 GCD     1      31.110  25.850  15.060  1.00  0.00            
ATOM     59  H28 GCD     1      30.180  26.350  15.370  1.00  0.00            
ATOM     60  H29 GCD     1      30.940  25.590  14.000  1.00  0.00            
ATOM     61  O14 GCD     1      32.180  26.810  14.990  1.00  0.00            
ATOM     62  H30 GCD     1      32.930  26.330  14.600  1.00  0.00            
ATOM     63  O15 GCD     1      32.410  22.080  15.330  1.00  0.00            
ATOM     64  C19 GCD     1      33.030  20.780  15.100  1.00  0.00            
ATOM     65  H31 GCD     1      33.970  20.720  15.670  1.00  0.00            
ATOM     66  C20 GCD     1      32.170  19.680  15.610  1.00  0.00            
ATOM     67  H32 GCD     1      31.260  19.760  14.990  1.00  0.00            
ATOM     68  O16 GCD     1      31.860  19.670  17.000  1.00  0.00            
ATOM     69  H33 GCD     1      31.240  18.960  17.210  1.00  0.00            
ATOM     70  C21 GCD     1      32.850  18.360  15.260  1.00  0.00            
ATOM     71  H34 GCD     1      33.750  18.430  15.890  1.00  0.00            
ATOM     72  O17 GCD     1      32.020  17.200  15.530  1.00  0.00            
ATOM     73  H35 GCD     1      32.370  16.690  16.280  1.00  0.00            
ATOM     74  C22 GCD     1      33.240  18.300  13.740  1.00  0.00            
ATOM     75  H36 GCD     1      33.790  17.360  13.670  1.00  0.00            
ATOM     76  O18 GCD     1      34.130  19.430  13.420  1.00  0.00            
ATOM     77  C23 GCD     1      33.440  20.640  13.680  1.00  0.00            
ATOM     78  H37 GCD     1      32.520  20.790  13.100  1.00  0.00            
ATOM     79  C24 GCD     1      34.410  21.760  13.230  1.00  0.00            
ATOM     80  H38 GCD     1      33.930  22.740  13.290  1.00  0.00            
ATOM     81  H39 GCD     1      34.680  21.580  12.180  1.00  0.00            
ATOM     82  O19 GCD     1      35.580  21.720  14.110  1.00  0.00            
ATOM     83  H40 GCD     1      36.040  22.550  13.980  1.00  0.00            
ATOM     84  O20 GCD     1      32.010  18.340  12.970  1.00  0.00            
ATOM     85  C25 GCD     1      32.010  17.410  11.900  1.00  0.00            
ATOM     86  H41 GCD     1      32.990  17.000  11.630  1.00  0.00            
ATOM     87  C26 GCD     1      31.170  16.260  12.250  1.00  0.00            
ATOM     88  H42 GCD     1      30.260  16.670  12.710  1.00  0.00            
ATOM     89  O21 GCD     1      31.950  15.500  13.220  1.00  0.00            
ATOM     90  H43 GCD     1      31.870  15.970  14.050  1.00  0.00            
ATOM     91  C27 GCD     1      30.790  15.340  11.110  1.00  0.00            
ATOM     92  H44 GCD     1      31.690  14.760  10.850  1.00  0.00            
ATOM     93  O22 GCD     1      29.840  14.350  11.540  1.00  0.00            
ATOM     94  H45 GCD     1      29.870  14.180  12.490  1.00  0.00            
ATOM     95  C28 GCD     1      30.200  16.110   9.950  1.00  0.00            
ATOM     96  H46 GCD     1      30.000  15.490   9.080  1.00  0.00            
ATOM     97  O23 GCD     1      31.120  17.200   9.650  1.00  0.00            
ATOM     98  C29 GCD     1      31.470  18.120  10.670  1.00  0.00            
ATOM     99  H47 GCD     1      30.550  18.680  10.920  1.00  0.00            
ATOM    100  C30 GCD     1      32.460  19.150  10.060  1.00  0.00            
ATOM    101  H48 GCD     1      33.200  18.560   9.490  1.00  0.00            
ATOM    102  H49 GCD     1      33.040  19.660  10.840  1.00  0.00            
ATOM    103  O24 GCD     1      31.710  20.010   9.240  1.00  0.00            
ATOM    104  H50 GCD     1      31.630  19.650   8.350  1.00  0.00            
ATOM    105  O25 GCD     1      28.960  16.670  10.330  1.00  0.00            
ATOM    106  C31 GCD     1      27.840  16.430   9.470  1.00  0.00            
ATOM    107  H51 GCD     1      28.100  15.830   8.590  1.00  0.00            
ATOM    108  C32 GCD     1      26.760  15.720  10.350  1.00  0.00            
ATOM    109  H52 GCD     1      26.440  16.400  11.150  1.00  0.00            
ATOM    110  O26 GCD     1      27.200  14.480  10.910  1.00  0.00            
ATOM    111  H53 GCD     1      28.090  14.680  11.210  1.00  0.00            
ATOM    112  C33 GCD     1      25.500  15.480   9.500  1.00  0.00            
ATOM    113  H54 GCD     1      25.730  14.780   8.680  1.00  0.00            
ATOM    114  O27 GCD     1      24.430  14.980  10.290  1.00  0.00            
ATOM    115  H55 GCD     1      24.750  14.110  10.560  1.00  0.00            
ATOM    116  C34 GCD     1      25.080  16.870   8.930  1.00  0.00            
ATOM    117  H56 GCD     1      24.450  16.600   8.070  1.00  0.00            
ATOM    118  O28 GCD     1      26.080  17.610   8.260  1.00  0.00            
ATOM    119  C35 GCD     1      27.240  17.800   9.040  1.00  0.00            
ATOM    120  H57 GCD     1      26.900  18.320   9.940  1.00  0.00            
ATOM    121  C36 GCD     1      28.200  18.710   8.350  1.00  0.00            
ATOM    122  H58 GCD     1      28.980  19.080   9.030  1.00  0.00            
ATOM    123  H59 GCD     1      27.630  19.590   8.010  1.00  0.00            
ATOM    124  O29 GCD     1      28.880  18.010   7.270  1.00  0.00            
ATOM    125  H60 GCD     1      28.600  18.360   6.420  1.00  0.00            
ATOM    126  O30 GCD     1      24.480  17.670   9.880  1.00  0.00            
ATOM    127  C37 GCD     1      23.210  18.200   9.620  1.00  0.00            
ATOM    128  H61 GCD     1      22.730  17.780   8.720  1.00  0.00            
ATOM    129  C38 GCD     1      22.400  17.900  10.890  1.00  0.00            
ATOM    130  H62 GCD     1      22.880  18.180  11.830  1.00  0.00            
ATOM    131  O31 GCD     1      22.140  16.520  10.950  1.00  0.00            
ATOM    132  H63 GCD     1      22.990  16.180  10.650  1.00  0.00            
ATOM    133  C39 GCD     1      20.970  18.660  10.930  1.00  0.00            
ATOM    134  H64 GCD     1      20.330  18.310  10.110  1.00  0.00            
ATOM    135  O32 GCD     1      20.180  18.590  12.170  1.00  0.00            
ATOM    136  H65 GCD     1      19.250  18.710  11.940  1.00  0.00            
ATOM    137  C40 GCD     1      21.250  20.110  10.520  1.00  0.00            
ATOM    138  H66 GCD     1      20.360  20.730  10.360  1.00  0.00            
ATOM    139  O33 GCD     1      21.970  20.160   9.330  1.00  0.00            
ATOM    140  C41 GCD     1      23.310  19.680   9.420  1.00  0.00            
ATOM    141  H67 GCD     1      23.930  20.230  10.140  1.00  0.00            
ATOM    142  C42 GCD     1      23.920  19.910   8.050  1.00  0.00            
ATOM    143  H68 GCD     1      23.480  19.370   7.200  1.00  0.00            
ATOM    144  H69 GCD     1      24.960  19.580   8.020  1.00  0.00            
ATOM    145  O34 GCD     1      23.920  21.320   7.720  1.00  0.00            
ATOM    146  H70 GCD     1      22.990  21.570   7.720  1.00  0.00            
ATOM    147  O35 GCD     1      21.970  20.740  11.570  1.00  0.00            
ATOM    148  C43 GCD     1      21.140  21.460  12.510  1.00  0.00            
ATOM    149  H71 GCD     1      20.070  21.320  12.270  1.00  0.00            
ATOM    150  C44 GCD     1      21.440  21.080  13.960  1.00  0.00            
ATOM    151  H72 GCD     1      22.480  21.420  14.110  1.00  0.00            
ATOM    152  O36 GCD     1      21.300  19.700  14.210  1.00  0.00            
ATOM    153  H73 GCD     1      20.840  19.240  13.510  1.00  0.00            
ATOM    154  C45 GCD     1      20.560  21.900  14.870  1.00  0.00            
ATOM    155  H74 GCD     1      19.500  21.790  14.640  1.00  0.00            
ATOM    156  O37 GCD     1      20.600  21.490  16.240  1.00  0.00            
ATOM    157  H75 GCD     1      20.100  20.670  16.220  1.00  0.00            
ATOM    158  C46 GCD     1      20.890  23.430  14.660  1.00  0.00            
ATOM    159  H76 GCD     1      20.100  23.980  15.170  1.00  0.00            
ATOM    160  O38 GCD     1      22.180  23.680  15.100  1.00  0.00            
ATOM    161  O39 GCD     1      20.720  23.730  13.270  1.00  0.00            
ATOM    162  C47 GCD     1      21.530  22.970  12.340  1.00  0.00            
ATOM    163  H77 GCD     1      22.560  23.050  12.700  1.00  0.00            
ATOM    164  C48 GCD     1      21.430  23.450  10.900  1.00  0.00            
ATOM    165  H78 GCD     1      20.390  23.420  10.550  1.00  0.00            
ATOM    166  H79 GCD     1      22.030  22.740  10.320  1.00  0.00            
ATOM    167  O40 GCD     1      22.010  24.730  10.670  1.00  0.00            
ATOM    168  H80 GCD     1      21.420  25.300  11.170  1.00  0.00            
ATOM    169  C1  DX5     2      26.430  16.510  15.920  1.00  0.00            
ATOM    170  N1  DX5     2      26.700  16.060  14.550  1.00  0.00            
ATOM    171  C2  DX5     2      26.710  14.680  14.500  1.00  0.00            
ATOM    172  C3  DX5     2      27.960  16.580  13.970  1.00  0.00            
ATOM    173  C4  DX5     2      28.130  18.130  14.060  1.00  0.00            
ATOM    174  C5  DX5     2      26.910  18.800  13.420  1.00  0.00            
ATOM    175  N2  DX5     2      26.780  20.340  13.590  1.00  0.00            
ATOM    176  C6  DX5     2      27.840  21.030  12.690  1.00  0.00            
ATOM    177  C7  DX5     2      27.550  21.150  11.330  1.00  0.00            
ATOM    178  C8  DX5     2      28.530  21.730  10.510  1.00  0.00            
ATOM    179  C9  DX5     2      29.690  22.190  11.050  1.00  0.00            
ATOM    180  C10 DX5     2      29.960  22.160  12.410  1.00  0.00            
ATOM    181  C11 DX5     2      29.010  21.590  13.260  1.00  0.00            
ATOM    182  S1  DX5     2      29.280  21.510  15.000  1.00  0.00            
ATOM    183  C12 DX5     2      27.640  21.360  15.690  1.00  0.00            
ATOM    184  C13 DX5     2      27.480  21.650  17.070  1.00  0.00            
ATOM    185  C14 DX5     2      26.250  21.410  17.700  1.00  0.00            
ATOM    186  C15 DX5     2      25.200  20.910  16.950  1.00  0.00            
ATOM    187  Cl1 DX5     2      23.620  20.800  17.630  1.00  0.00            
ATOM    188  C16 DX5     2      25.350  20.580  15.590  1.00  0.00            
ATOM    189  C17 DX5     2      26.620  20.760  14.990  1.00  0.00            
ATOM    190  H1  DX5     2      27.320  16.240  16.500  1.00  0.00            
ATOM    191  H2  DX5     2      26.230  17.570  16.120  1.00  0.00            
ATOM    192  H3  DX5     2      25.560  15.920  16.220  1.00  0.00            
ATOM    193  H4  DX5     2      25.710  14.300  14.750  1.00  0.00            
ATOM    194  H5  DX5     2      26.920  14.420  13.460  1.00  0.00            
ATOM    195  H6  DX5     2      27.450  14.240  15.180  1.00  0.00            
ATOM    196  H7  DX5     2      27.930  16.350  12.900  1.00  0.00            
ATOM    197  H8  DX5     2      28.820  16.090  14.440  1.00  0.00            
ATOM    198  H9  DX5     2      28.990  18.450  13.450  1.00  0.00            
ATOM    199  H10 DX5     2      28.280  18.440  15.100  1.00  0.00            
ATOM    200  H11 DX5     2      25.980  18.390  13.810  1.00  0.00            
ATOM    201  H12 DX5     2      26.960  18.600  12.350  1.00  0.00            
ATOM    202  H13 DX5     2      25.880  20.680  13.210  1.00  0.00            
ATOM    203  H14 DX5     2      26.650  20.670  10.940  1.00  0.00            
ATOM    204  H15 DX5     2      28.380  21.850   9.440  1.00  0.00            
ATOM    205  H16 DX5     2      30.410  22.630  10.360  1.00  0.00            
ATOM    206  H17 DX5     2      30.880  22.450  12.910  1.00  0.00            
ATOM    207  H18 DX5     2      28.300  21.900  17.730  1.00  0.00            
ATOM    208  H19 DX5     2      26.200  21.670  18.760  1.00  0.00            
ATOM    209  H20 DX5     2      24.630  20.000  15.040  1.00  0.00            
TER
ENDMDL
MODEL        1
ATOM      1  H1  GCD     1      37.770  13.220  19.730  1.00  0.00            
ATOM      2  O1  GCD     1      36.830  13.330  19.550  1.00  0.00            
ATOM      3  C1  GCD     1      36.300  14.200  20.500  1.00  0.00            
ATOM      4  H2  GCD     1      36.970  15.000  20.840  1.00  0.00            
ATOM      5  H3  GCD     1      35.480  14.740  20.010  1.00  0.00            
ATOM      6  C2  GCD     1      35.820  13.630  21.810  1.00  0.00            
ATOM      7  H4  GCD     1      34.920  13.030  21.600  1.00  0.00            
ATOM      8  C3  GCD     1      35.440  14.680  22.900  1.00  0.00            
ATOM      9  H5  GCD     1      36.290  15.320  23.170  1.00  0.00            
ATOM     10  C4  GCD     1      34.930  14.010  24.130  1.00  0.00            
ATOM     11  H6  GCD     1      33.980  13.510  23.900  1.00  0.00            
ATOM     12  O2  GCD     1      34.740  14.960  25.200  1.00  0.00            
ATOM     13  H7  GCD     1      33.990  15.500  24.910  1.00  0.00            
ATOM     14  C5  GCD     1      35.850  12.950  24.610  1.00  0.00            
ATOM     15  H8  GCD     1      36.730  13.550  24.870  1.00  0.00            
ATOM     16  O3  GCD     1      35.350  12.200  25.790  1.00  0.00            
ATOM     17  H9  GCD     1      35.440  12.720  26.590  1.00  0.00            
ATOM     18  C6  GCD     1      36.310  11.970  23.550  1.00  0.00            
ATOM     19  O4  GCD     1      36.770  12.700  22.350  1.00  0.00            
ATOM     20  H10 GCD     1      37.150  11.420  23.970  1.00  0.00            
ATOM     21  O5  GCD     1      35.290  11.090  23.100  1.00  0.00            
ATOM     22  C7  GCD     1      35.470   9.680  23.010  1.00  0.00            
ATOM     23  H11 GCD     1      36.520   9.380  22.930  1.00  0.00            
ATOM     24  C8  GCD     1      34.780   8.920  24.210  1.00  0.00            
ATOM     25  H12 GCD     1      33.730   9.240  24.200  1.00  0.00            
ATOM     26  O6  GCD     1      35.430   9.380  25.360  1.00  0.00            
ATOM     27  H13 GCD     1      35.170  10.310  25.410  1.00  0.00            
ATOM     28  C9  GCD     1      34.790   7.410  24.010  1.00  0.00            
ATOM     29  H14 GCD     1      35.860   7.190  23.990  1.00  0.00            
ATOM     30  O7  GCD     1      34.170   6.640  25.010  1.00  0.00            
ATOM     31  H15 GCD     1      33.260   6.920  25.170  1.00  0.00            
ATOM     32  C10 GCD     1      34.180   7.110  22.660  1.00  0.00            
ATOM     33  H16 GCD     1      34.160   6.030  22.470  1.00  0.00            
ATOM     34  O8  GCD     1      34.850   7.730  21.620  1.00  0.00            
ATOM     35  C11 GCD     1      34.890   9.180  21.710  1.00  0.00            
ATOM     36  H17 GCD     1      33.860   9.540  21.630  1.00  0.00            
ATOM     37  C12 GCD     1      35.510   9.770  20.410  1.00  0.00            
ATOM     38  H18 GCD     1      36.520   9.360  20.310  1.00  0.00            
ATOM     39  H19 GCD     1      35.570  10.860  20.480  1.00  0.00            
ATOM     40  O9  GCD     1      34.720   9.460  19.310  1.00  0.00            
ATOM     41  H20 GCD     1      35.280   9.840  18.630  1.00  0.00            
ATOM     42  O10 GCD     1      32.890   7.590  22.760  1.00  0.00            
ATOM     43  C13 GCD     1      31.900   6.540  22.860  1.00  0.00            
ATOM     44  H21 GCD     1      32.300   5.530  23.040  1.00  0.00            
ATOM     45  C14 GCD     1      30.930   7.010  23.950  1.00  0.00            
ATOM     46  H22 GCD     1      30.520   8.010  23.750  1.00  0.00            
ATOM     47  O11 GCD     1      31.570   7.050  25.210  1.00  0.00            
ATOM     48  H23 GCD     1      30.990   7.390  25.900  1.00  0.00            
ATOM     49  C15 GCD     1      29.760   6.020  24.060  1.00  0.00            
ATOM     50  H24 GCD     1      30.150   5.030  24.320  1.00  0.00            
ATOM     51  O12 GCD     1      28.780   6.410  24.950  1.00  0.00            
ATOM     52  H25 GCD     1      29.140   6.330  25.840  1.00  0.00            
ATOM     53  C16 GCD     1      29.140   5.750  22.680  1.00  0.00            
ATOM     54  H26 GCD     1      28.440   4.920  22.700  1.00  0.00            
ATOM     55  O13 GCD     1      30.170   5.460  21.740  1.00  0.00            
ATOM     56  C17 GCD     1      31.090   6.510  21.550  1.00  0.00            
ATOM     57  H27 GCD     1      30.460   7.380  21.340  1.00  0.00            
ATOM     58  C18 GCD     1      32.050   6.190  20.360  1.00  0.00            
ATOM     59  H28 GCD     1      32.370   5.150  20.430  1.00  0.00            
ATOM     60  H29 GCD     1      32.910   6.870  20.340  1.00  0.00            
ATOM     61  O14 GCD     1      31.390   6.350  19.100  1.00  0.00            
ATOM     62  H30 GCD     1      32.140   6.510  18.510  1.00  0.00            
ATOM     63  O15 GCD     1      28.380   6.840  22.160  1.00  0.00            
ATOM     64  C19 GCD     1      27.010   6.530  21.910  1.00  0.00            
ATOM     65  H31 GCD     1      26.700   5.610  22.420  1.00  0.00            
ATOM     66  C20 GCD     1      26.180   7.690  22.470  1.00  0.00            
ATOM     67  H32 GCD     1      26.690   8.600  22.120  1.00  0.00            
ATOM     68  O16 GCD     1      26.240   7.560  23.840  1.00  0.00            
ATOM     69  H33 GCD     1      27.180   7.420  23.990  1.00  0.00            
ATOM     70  C21 GCD     1      24.710   7.680  21.970  1.00  0.00            
ATOM     71  H34 GCD     1      24.170   6.850  22.450  1.00  0.00            
ATOM     72  O17 GCD     1      24.120   8.940  22.250  1.00  0.00            
ATOM     73  H35 GCD     1      23.300   8.750  22.710  1.00  0.00            
ATOM     74  C22 GCD     1      24.720   7.510  20.450  1.00  0.00            
ATOM     75  H36 GCD     1      23.710   7.470  20.050  1.00  0.00            
ATOM     76  O18 GCD     1      25.340   6.280  20.160  1.00  0.00            
ATOM     77  C23 GCD     1      26.750   6.250  20.420  1.00  0.00            
ATOM     78  H37 GCD     1      27.150   7.080  19.830  1.00  0.00            
ATOM     79  C24 GCD     1      27.440   5.090  19.900  1.00  0.00            
ATOM     80  H38 GCD     1      28.510   5.300  19.870  1.00  0.00            
ATOM     81  H39 GCD     1      27.080   4.930  18.880  1.00  0.00            
ATOM     82  O19 GCD     1      27.170   3.980  20.710  1.00  0.00            
ATOM     83  H40 GCD     1      26.210   3.860  20.740  1.00  0.00            
ATOM     84  O20 GCD     1      25.410   8.570  19.770  1.00  0.00            
ATOM     85  C25 GCD     1      24.760   9.060  18.600  1.00  0.00            
ATOM     86  H41 GCD     1      23.830   8.600  18.240  1.00  0.00            
ATOM     87  C26 GCD     1      24.210  10.460  18.990  1.00  0.00            
ATOM     88  H42 GCD     1      25.070  10.930  19.490  1.00  0.00            
ATOM     89  O21 GCD     1      23.150  10.450  19.960  1.00  0.00            
ATOM     90  H43 GCD     1      23.360   9.950  20.760  1.00  0.00            
ATOM     91  C27 GCD     1      23.870  11.370  17.770  1.00  0.00            
ATOM     92  H44 GCD     1      22.970  10.930  17.310  1.00  0.00            
ATOM     93  O22 GCD     1      23.530  12.740  18.170  1.00  0.00            
ATOM     94  H45 GCD     1      22.770  12.700  18.760  1.00  0.00            
ATOM     95  C28 GCD     1      24.930  11.320  16.740  1.00  0.00            
ATOM     96  H46 GCD     1      24.460  11.830  15.900  1.00  0.00            
ATOM     97  O23 GCD     1      25.080   9.940  16.440  1.00  0.00            
ATOM     98  C29 GCD     1      25.780   9.190  17.430  1.00  0.00            
ATOM     99  H47 GCD     1      26.730   9.690  17.700  1.00  0.00            
ATOM    100  C30 GCD     1      26.010   7.830  16.800  1.00  0.00            
ATOM    101  H48 GCD     1      25.190   7.560  16.130  1.00  0.00            
ATOM    102  H49 GCD     1      26.050   7.070  17.600  1.00  0.00            
ATOM    103  O24 GCD     1      27.300   7.780  16.140  1.00  0.00            
ATOM    104  H50 GCD     1      27.120   8.150  15.260  1.00  0.00            
ATOM    105  O25 GCD     1      26.100  12.030  17.070  1.00  0.00            
ATOM    106  C31 GCD     1      26.620  12.960  16.130  1.00  0.00            
ATOM    107  H51 GCD     1      26.150  12.720  15.170  1.00  0.00            
ATOM    108  C32 GCD     1      26.270  14.380  16.460  1.00  0.00            
ATOM    109  H52 GCD     1      26.700  14.670  17.420  1.00  0.00            
ATOM    110  O26 GCD     1      24.840  14.470  16.360  1.00  0.00            
ATOM    111  H53 GCD     1      24.370  13.990  17.050  1.00  0.00            
ATOM    112  C33 GCD     1      26.870  15.480  15.480  1.00  0.00            
ATOM    113  H54 GCD     1      26.540  15.330  14.440  1.00  0.00            
ATOM    114  O27 GCD     1      26.630  16.840  15.890  1.00  0.00            
ATOM    115  H55 GCD     1      26.950  16.840  16.800  1.00  0.00            
ATOM    116  C34 GCD     1      28.400  15.180  15.550  1.00  0.00            
ATOM    117  H56 GCD     1      28.970  15.850  14.900  1.00  0.00            
ATOM    118  O28 GCD     1      28.740  13.800  15.260  1.00  0.00            
ATOM    119  C35 GCD     1      28.100  12.860  16.080  1.00  0.00            
ATOM    120  H57 GCD     1      28.490  12.860  17.110  1.00  0.00            
ATOM    121  C36 GCD     1      28.570  11.490  15.540  1.00  0.00            
ATOM    122  H58 GCD     1      28.130  11.330  14.550  1.00  0.00            
ATOM    123  H59 GCD     1      28.200  10.650  16.140  1.00  0.00            
ATOM    124  O29 GCD     1      29.980  11.460  15.430  1.00  0.00            
ATOM    125  H60 GCD     1      30.240  10.660  14.950  1.00  0.00            
ATOM    126  O30 GCD     1      28.990  15.480  16.830  1.00  0.00            
ATOM    127  C37 GCD     1      29.410  16.860  17.060  1.00  0.00            
ATOM    128  H61 GCD     1      29.050  17.530  16.270  1.00  0.00            
ATOM    129  C38 GCD     1      28.860  17.440  18.420  1.00  0.00            
ATOM    130  H62 GCD     1      28.990  16.630  19.160  1.00  0.00            
ATOM    131  O31 GCD     1      27.500  17.870  18.260  1.00  0.00            
ATOM    132  H63 GCD     1      27.200  18.380  19.020  1.00  0.00            
ATOM    133  C39 GCD     1      29.630  18.620  18.940  1.00  0.00            
ATOM    134  H64 GCD     1      29.440  19.380  18.180  1.00  0.00            
ATOM    135  O32 GCD     1      29.240  19.060  20.250  1.00  0.00            
ATOM    136  H65 GCD     1      29.420  18.310  20.830  1.00  0.00            
ATOM    137  C40 GCD     1      31.120  18.470  18.850  1.00  0.00            
ATOM    138  H66 GCD     1      31.650  19.410  19.030  1.00  0.00            
ATOM    139  O33 GCD     1      31.420  18.240  17.500  1.00  0.00            
ATOM    140  C41 GCD     1      30.960  16.970  16.980  1.00  0.00            
ATOM    141  H67 GCD     1      31.430  16.100  17.450  1.00  0.00            
ATOM    142  C42 GCD     1      31.420  16.880  15.540  1.00  0.00            
ATOM    143  H68 GCD     1      30.960  15.990  15.090  1.00  0.00            
ATOM    144  H69 GCD     1      32.490  16.660  15.480  1.00  0.00            
ATOM    145  O34 GCD     1      31.230  18.040  14.810  1.00  0.00            
ATOM    146  H70 GCD     1      31.010  18.640  15.530  1.00  0.00            
ATOM    147  O35 GCD     1      31.580  17.450  19.650  1.00  0.00            
ATOM    148  C43 GCD     1      32.370  17.760  20.810  1.00  0.00            
ATOM    149  H71 GCD     1      32.220  18.790  21.140  1.00  0.00            
ATOM    150  C44 GCD     1      31.950  16.900  21.920  1.00  0.00            
ATOM    151  H72 GCD     1      31.790  15.860  21.580  1.00  0.00            
ATOM    152  O36 GCD     1      30.600  17.270  22.270  1.00  0.00            
ATOM    153  H73 GCD     1      30.120  16.550  22.690  1.00  0.00            
ATOM    154  C45 GCD     1      32.860  17.060  23.180  1.00  0.00            
ATOM    155  H74 GCD     1      32.720  18.100  23.510  1.00  0.00            
ATOM    156  O37 GCD     1      32.560  16.140  24.240  1.00  0.00            
ATOM    157  H75 GCD     1      31.600  16.110  24.310  1.00  0.00            
ATOM    158  C46 GCD     1      34.290  16.850  22.770  1.00  0.00            
ATOM    159  H76 GCD     1      34.930  17.050  23.630  1.00  0.00            
ATOM    160  O38 GCD     1      34.440  15.530  22.340  1.00  0.00            
ATOM    161  O39 GCD     1      34.640  17.730  21.700  1.00  0.00            
ATOM    162  C47 GCD     1      33.820  17.540  20.500  1.00  0.00            
ATOM    163  H77 GCD     1      33.950  16.520  20.140  1.00  0.00            
ATOM    164  C48 GCD     1      34.370  18.470  19.460  1.00  0.00            
ATOM    165  H78 GCD     1      34.010  18.140  18.480  1.00  0.00            
ATOM    166  H79 GCD     1      35.450  18.340  19.540  1.00  0.00            
ATOM    167  O40 GCD     1      34.010  19.850  19.730  1.00  0.00            
ATOM    168  H80 GCD     1      34.320  20.040  20.620  1.00  0.00            
ATOM    169  C1  DX5     2      27.200  14.820  20.430  1.00  0.00            
ATOM    170  N1  DX5     2      28.190  13.860  19.950  1.00  0.00            
ATOM    171  C2  DX5     2      27.650  12.490  19.970  1.00  0.00            
ATOM    172  C3  DX5     2      29.540  13.940  20.540  1.00  0.00            
ATOM    173  C4  DX5     2      30.710  13.970  19.510  1.00  0.00            
ATOM    174  C5  DX5     2      30.700  12.720  18.620  1.00  0.00            
ATOM    175  N2  DX5     2      31.560  11.540  19.120  1.00  0.00            
ATOM    176  C6  DX5     2      31.600  10.500  18.060  1.00  0.00            
ATOM    177  C7  DX5     2      32.550  10.600  17.060  1.00  0.00            
ATOM    178  C8  DX5     2      32.710   9.560  16.110  1.00  0.00            
ATOM    179  C9  DX5     2      31.720   8.570  16.060  1.00  0.00            
ATOM    180  C10 DX5     2      30.680   8.540  16.980  1.00  0.00            
ATOM    181  C11 DX5     2      30.630   9.490  18.010  1.00  0.00            
ATOM    182  S1  DX5     2      29.380   9.370  19.320  1.00  0.00            
ATOM    183  C12 DX5     2      30.120  10.220  20.710  1.00  0.00            
ATOM    184  C13 DX5     2      29.600   9.880  21.970  1.00  0.00            
ATOM    185  C14 DX5     2      30.210  10.480  23.090  1.00  0.00            
ATOM    186  C15 DX5     2      31.330  11.280  22.910  1.00  0.00            
ATOM    187  Cl1 DX5     2      32.080  12.000  24.320  1.00  0.00            
ATOM    188  C16 DX5     2      31.870  11.560  21.680  1.00  0.00            
ATOM    189  C17 DX5     2      31.250  11.050  20.530  1.00  0.00            
ATOM    190  H1  DX5     2      26.210  14.710  19.980  1.00  0.00            
ATOM    191  H2  DX5     2      27.000  14.810  21.510  1.00  0.00            
ATOM    192  H3  DX5     2      27.510  15.850  20.200  1.00  0.00            
ATOM    193  H4  DX5     2      27.420  12.120  20.980  1.00  0.00            
ATOM    194  H5  DX5     2      26.650  12.470  19.520  1.00  0.00            
ATOM    195  H6  DX5     2      28.290  11.780  19.440  1.00  0.00            
ATOM    196  H7  DX5     2      29.710  13.100  21.220  1.00  0.00            
ATOM    197  H8  DX5     2      29.730  14.750  21.260  1.00  0.00            
ATOM    198  H9  DX5     2      31.670  14.230  19.970  1.00  0.00            
ATOM    199  H10 DX5     2      30.430  14.740  18.790  1.00  0.00            
ATOM    200  H11 DX5     2      31.110  13.040  17.660  1.00  0.00            
ATOM    201  H12 DX5     2      29.710  12.310  18.410  1.00  0.00            
ATOM    202  H13 DX5     2      32.530  11.880  19.140  1.00  0.00            
ATOM    203  H14 DX5     2      33.130  11.510  17.110  1.00  0.00            
ATOM    204  H15 DX5     2      33.600   9.570  15.490  1.00  0.00            
ATOM    205  H16 DX5     2      31.840   7.690  15.430  1.00  0.00            
ATOM    206  H17 DX5     2      29.860   7.830  16.890  1.00  0.00            
ATOM    207  H18 DX5     2      28.710   9.250  22.070  1.00  0.00            
ATOM    208  H19 DX5     2      29.860  10.120  24.060  1.00  0.00            
ATOM    209  H20 DX5     2      32.730  12.220  21.650  1.00  0.00            
TER
ENDMDL
MODEL        1
ATOM      1  H1  GCD     1      -0.590  10.760   6.100  1.00  0.00            
ATOM      2  O1  GCD     1       0.160  11.230   5.730  1.00  0.00            
ATOM      3  C1  GCD     1       0.210  10.990   4.280  1.00  0.00            
ATOM      4  H2  GCD     1      -0.720  11.300   3.800  1.00  0.00            
ATOM      5  H3  GCD     1       1.000  11.620   3.840  1.00  0.00            
ATOM      6  C2  GCD     1       0.520   9.520   4.120  1.00  0.00            
ATOM      7  H4  GCD     1       1.500   9.310   4.550  1.00  0.00            
ATOM      8  C3  GCD     1       0.540   8.940   2.710  1.00  0.00            
ATOM      9  H5  GCD     1      -0.490   9.020   2.370  1.00  0.00            
ATOM     10  C4  GCD     1       0.970   7.470   2.720  1.00  0.00            
ATOM     11  H6  GCD     1       2.040   7.340   2.960  1.00  0.00            
ATOM     12  O2  GCD     1       0.880   6.920   1.420  1.00  0.00            
ATOM     13  H7  GCD     1       1.300   6.050   1.460  1.00  0.00            
ATOM     14  C5  GCD     1       0.050   6.610   3.570  1.00  0.00            
ATOM     15  H8  GCD     1      -0.940   6.650   3.120  1.00  0.00            
ATOM     16  O3  GCD     1       0.470   5.270   3.650  1.00  0.00            
ATOM     17  H9  GCD     1       0.550   5.150   4.600  1.00  0.00            
ATOM     18  C6  GCD     1      -0.070   7.310   4.960  1.00  0.00            
ATOM     19  O4  GCD     1      -0.430   8.670   4.750  1.00  0.00            
ATOM     20  H10 GCD     1      -0.830   6.850   5.600  1.00  0.00            
ATOM     21  O5  GCD     1       1.180   7.260   5.600  1.00  0.00            
ATOM     22  C7  GCD     1       1.220   6.790   6.950  1.00  0.00            
ATOM     23  H11 GCD     1       0.240   6.680   7.430  1.00  0.00            
ATOM     24  C8  GCD     1       1.890   5.440   7.000  1.00  0.00            
ATOM     25  H12 GCD     1       2.860   5.630   6.510  1.00  0.00            
ATOM     26  O6  GCD     1       1.030   4.530   6.360  1.00  0.00            
ATOM     27  H13 GCD     1       1.320   3.620   6.500  1.00  0.00            
ATOM     28  C9  GCD     1       2.050   5.010   8.470  1.00  0.00            
ATOM     29  H14 GCD     1       1.050   4.880   8.910  1.00  0.00            
ATOM     30  O7  GCD     1       2.760   3.790   8.490  1.00  0.00            
ATOM     31  H15 GCD     1       2.110   3.170   8.140  1.00  0.00            
ATOM     32  C10 GCD     1       2.870   6.040   9.200  1.00  0.00            
ATOM     33  H16 GCD     1       2.810   5.800  10.260  1.00  0.00            
ATOM     34  O8  GCD     1       2.210   7.280   9.110  1.00  0.00            
ATOM     35  C11 GCD     1       2.040   7.820   7.770  1.00  0.00            
ATOM     36  H17 GCD     1       2.960   7.990   7.200  1.00  0.00            
ATOM     37  C12 GCD     1       1.260   9.110   7.810  1.00  0.00            
ATOM     38  H18 GCD     1       0.420   8.810   8.460  1.00  0.00            
ATOM     39  H19 GCD     1       0.840   9.360   6.830  1.00  0.00
[truncated: 2,080,567 more chars]
