# Supplementary material for: Achieving Chemical Accuracy in Cyclodextrin Host–Guest Binding via Integrative Atomistic Modelling
Source: Adv Sci (Weinh). 2025 Dec 14;13(10):e19782. doi: 10.1002/advs.202519782 (PMC12915143; doi:10.1002/advs.202519782)
Supplement: Supplementary file 1 — Supporting Information [file ADVS-13-e19782-s003.zip › all_poses/GCD.EA1.pdb]

MODEL        1
ATOM      1  H1  GCD     1      26.500  19.220  14.660  1.00  0.00            
ATOM      2  O1  GCD     1      25.660  19.620  14.930  1.00  0.00            
ATOM      3  C1  GCD     1      24.720  19.050  14.000  1.00  0.00            
ATOM      4  H2  GCD     1      25.050  18.020  13.840  1.00  0.00            
ATOM      5  H3  GCD     1      23.780  19.020  14.580  1.00  0.00            
ATOM      6  C2  GCD     1      24.660  19.870  12.710  1.00  0.00            
ATOM      7  H4  GCD     1      24.500  20.890  13.080  1.00  0.00            
ATOM      8  C3  GCD     1      23.510  19.500  11.790  1.00  0.00            
ATOM      9  H5  GCD     1      23.500  18.410  11.830  1.00  0.00            
ATOM     10  C4  GCD     1      23.660  20.090  10.390  1.00  0.00            
ATOM     11  H6  GCD     1      23.440  21.170  10.440  1.00  0.00            
ATOM     12  O2  GCD     1      22.710  19.510   9.480  1.00  0.00            
ATOM     13  H7  GCD     1      22.530  20.150   8.780  1.00  0.00            
ATOM     14  C5  GCD     1      25.070  19.820   9.860  1.00  0.00            
ATOM     15  H8  GCD     1      25.250  18.760   9.670  1.00  0.00            
ATOM     16  O3  GCD     1      25.330  20.460   8.560  1.00  0.00            
ATOM     17  H9  GCD     1      25.670  21.340   8.740  1.00  0.00            
ATOM     18  C6  GCD     1      26.050  20.330  10.860  1.00  0.00            
ATOM     19  O4  GCD     1      25.910  19.690  12.090  1.00  0.00            
ATOM     20  H10 GCD     1      27.050  20.090  10.490  1.00  0.00            
ATOM     21  O5  GCD     1      25.900  21.750  11.170  1.00  0.00            
ATOM     22  C7  GCD     1      26.800  22.740  10.850  1.00  0.00            
ATOM     23  H11 GCD     1      27.650  22.290  10.310  1.00  0.00            
ATOM     24  C8  GCD     1      26.140  23.820   9.880  1.00  0.00            
ATOM     25  H12 GCD     1      25.310  24.240  10.460  1.00  0.00            
ATOM     26  O6  GCD     1      25.580  23.200   8.670  1.00  0.00            
ATOM     27  H13 GCD     1      25.050  23.890   8.270  1.00  0.00            
ATOM     28  C9  GCD     1      27.190  24.840   9.520  1.00  0.00            
ATOM     29  H14 GCD     1      27.960  24.260   9.000  1.00  0.00            
ATOM     30  O7  GCD     1      26.710  25.900   8.700  1.00  0.00            
ATOM     31  H15 GCD     1      26.840  25.680   7.770  1.00  0.00            
ATOM     32  C10 GCD     1      27.870  25.440  10.780  1.00  0.00            
ATOM     33  H16 GCD     1      28.760  26.040  10.590  1.00  0.00            
ATOM     34  O8  GCD     1      28.290  24.350  11.590  1.00  0.00            
ATOM     35  C11 GCD     1      27.410  23.370  12.050  1.00  0.00            
ATOM     36  H17 GCD     1      26.600  23.760  12.680  1.00  0.00            
ATOM     37  C12 GCD     1      28.180  22.400  12.880  1.00  0.00            
ATOM     38  H18 GCD     1      27.530  21.670  13.400  1.00  0.00            
ATOM     39  H19 GCD     1      28.680  22.950  13.690  1.00  0.00            
ATOM     40  O9  GCD     1      29.160  21.710  12.180  1.00  0.00            
ATOM     41  H20 GCD     1      29.650  22.270  11.560  1.00  0.00            
ATOM     42  O10 GCD     1      26.930  26.090  11.590  1.00  0.00            
ATOM     43  C13 GCD     1      27.130  27.520  11.710  1.00  0.00            
ATOM     44  H21 GCD     1      27.690  27.810  10.810  1.00  0.00            
ATOM     45  C14 GCD     1      25.790  28.280  11.620  1.00  0.00            
ATOM     46  H22 GCD     1      25.110  27.730  12.280  1.00  0.00            
ATOM     47  O11 GCD     1      25.290  28.050  10.290  1.00  0.00            
ATOM     48  H23 GCD     1      25.570  27.160  10.040  1.00  0.00            
ATOM     49  C15 GCD     1      25.940  29.740  11.920  1.00  0.00            
ATOM     50  H24 GCD     1      26.630  30.230  11.220  1.00  0.00            
ATOM     51  O12 GCD     1      24.720  30.420  12.030  1.00  0.00            
ATOM     52  H25 GCD     1      24.210  30.040  11.310  1.00  0.00            
ATOM     53  C16 GCD     1      26.720  29.890  13.220  1.00  0.00            
ATOM     54  H26 GCD     1      26.840  30.960  13.400  1.00  0.00            
ATOM     55  O13 GCD     1      27.970  29.230  13.240  1.00  0.00            
ATOM     56  C17 GCD     1      27.930  27.840  13.010  1.00  0.00            
ATOM     57  H27 GCD     1      27.480  27.390  13.900  1.00  0.00            
ATOM     58  C18 GCD     1      29.350  27.340  12.950  1.00  0.00            
ATOM     59  H28 GCD     1      29.870  27.770  12.090  1.00  0.00            
ATOM     60  H29 GCD     1      29.500  26.250  12.850  1.00  0.00            
ATOM     61  O14 GCD     1      30.050  27.780  14.090  1.00  0.00            
ATOM     62  H30 GCD     1      29.840  28.700  14.270  1.00  0.00            
ATOM     63  O15 GCD     1      26.010  29.460  14.420  1.00  0.00            
ATOM     64  C19 GCD     1      26.090  30.330  15.470  1.00  0.00            
ATOM     65  H31 GCD     1      26.870  31.090  15.320  1.00  0.00            
ATOM     66  C20 GCD     1      24.820  31.120  15.540  1.00  0.00            
ATOM     67  H32 GCD     1      24.040  30.360  15.450  1.00  0.00            
ATOM     68  O16 GCD     1      24.790  32.020  14.400  1.00  0.00            
ATOM     69  H33 GCD     1      24.900  31.400  13.680  1.00  0.00            
ATOM     70  C21 GCD     1      24.720  31.990  16.800  1.00  0.00            
ATOM     71  H34 GCD     1      25.410  32.840  16.730  1.00  0.00            
ATOM     72  O17 GCD     1      23.400  32.580  16.940  1.00  0.00            
ATOM     73  H35 GCD     1      22.780  31.950  17.330  1.00  0.00            
ATOM     74  C22 GCD     1      25.000  31.120  18.010  1.00  0.00            
ATOM     75  H36 GCD     1      25.010  31.580  19.010  1.00  0.00            
ATOM     76  O18 GCD     1      26.240  30.420  17.860  1.00  0.00            
ATOM     77  C23 GCD     1      26.370  29.540  16.780  1.00  0.00            
ATOM     78  H37 GCD     1      25.530  28.840  16.870  1.00  0.00            
ATOM     79  C24 GCD     1      27.740  28.800  16.800  1.00  0.00            
ATOM     80  H38 GCD     1      28.530  29.570  16.820  1.00  0.00            
ATOM     81  H39 GCD     1      27.740  28.230  15.870  1.00  0.00            
ATOM     82  O19 GCD     1      27.860  27.800  17.820  1.00  0.00            
ATOM     83  H40 GCD     1      27.920  28.270  18.650  1.00  0.00            
ATOM     84  O20 GCD     1      23.920  30.170  18.010  1.00  0.00            
ATOM     85  C25 GCD     1      23.190  30.130  19.320  1.00  0.00            
ATOM     86  H41 GCD     1      23.410  31.010  19.940  1.00  0.00            
ATOM     87  C26 GCD     1      21.680  30.320  19.150  1.00  0.00            
ATOM     88  H42 GCD     1      21.260  29.490  18.570  1.00  0.00            
ATOM     89  O21 GCD     1      21.370  31.500  18.330  1.00  0.00            
ATOM     90  H43 GCD     1      20.470  31.820  18.460  1.00  0.00            
ATOM     91  C27 GCD     1      21.020  30.300  20.510  1.00  0.00            
ATOM     92  H44 GCD     1      21.510  31.140  21.010  1.00  0.00            
ATOM     93  O22 GCD     1      19.580  30.600  20.400  1.00  0.00            
ATOM     94  H45 GCD     1      19.220  29.880  19.850  1.00  0.00            
ATOM     95  C28 GCD     1      21.330  28.930  21.130  1.00  0.00            
ATOM     96  H46 GCD     1      20.980  28.720  22.150  1.00  0.00            
ATOM     97  O23 GCD     1      22.780  28.920  21.340  1.00  0.00            
ATOM     98  C29 GCD     1      23.490  28.880  20.130  1.00  0.00            
ATOM     99  H47 GCD     1      23.210  27.980  19.560  1.00  0.00            
ATOM    100  C30 GCD     1      24.930  28.520  20.390  1.00  0.00            
ATOM    101  H48 GCD     1      25.440  29.270  21.010  1.00  0.00            
ATOM    102  H49 GCD     1      25.440  28.490  19.420  1.00  0.00            
ATOM    103  O24 GCD     1      24.980  27.240  21.110  1.00  0.00            
ATOM    104  H50 GCD     1      24.440  27.420  21.900  1.00  0.00            
ATOM    105  O25 GCD     1      21.010  27.810  20.320  1.00  0.00            
ATOM    106  C31 GCD     1      20.040  26.910  20.870  1.00  0.00            
ATOM    107  H51 GCD     1      19.700  27.220  21.870  1.00  0.00            
ATOM    108  C32 GCD     1      18.850  26.850  19.870  1.00  0.00            
ATOM    109  H52 GCD     1      19.200  26.600  18.860  1.00  0.00            
ATOM    110  O26 GCD     1      18.190  28.150  19.790  1.00  0.00            
ATOM    111  H53 GCD     1      17.350  28.040  19.340  1.00  0.00            
ATOM    112  C33 GCD     1      17.820  25.800  20.260  1.00  0.00            
ATOM    113  H54 GCD     1      17.410  26.200  21.200  1.00  0.00            
ATOM    114  O27 GCD     1      16.650  25.780  19.380  1.00  0.00            
ATOM    115  H55 GCD     1      16.950  25.450  18.520  1.00  0.00            
ATOM    116  C34 GCD     1      18.580  24.510  20.470  1.00  0.00            
ATOM    117  H56 GCD     1      17.830  23.850  20.900  1.00  0.00            
ATOM    118  O28 GCD     1      19.690  24.680  21.430  1.00  0.00            
ATOM    119  C35 GCD     1      20.720  25.570  20.980  1.00  0.00            
ATOM    120  H57 GCD     1      21.110  25.220  20.020  1.00  0.00            
ATOM    121  C36 GCD     1      21.850  25.620  22.030  1.00  0.00            
ATOM    122  H58 GCD     1      21.410  26.010  22.960  1.00  0.00            
ATOM    123  H59 GCD     1      22.690  26.280  21.780  1.00  0.00            
ATOM    124  O29 GCD     1      22.480  24.330  22.270  1.00  0.00            
ATOM    125  H60 GCD     1      23.320  24.530  22.700  1.00  0.00            
ATOM    126  O30 GCD     1      19.060  24.100  19.260  1.00  0.00            
ATOM    127  C37 GCD     1      18.280  23.260  18.350  1.00  0.00            
ATOM    128  H61 GCD     1      17.220  23.320  18.640  1.00  0.00            
ATOM    129  C38 GCD     1      18.310  23.950  16.980  1.00  0.00            
ATOM    130  H62 GCD     1      19.390  24.020  16.770  1.00  0.00            
ATOM    131  O31 GCD     1      17.790  25.240  17.070  1.00  0.00            
ATOM    132  H63 GCD     1      18.080  25.870  16.400  1.00  0.00            
ATOM    133  C39 GCD     1      17.430  23.010  16.060  1.00  0.00            
ATOM    134  H64 GCD     1      16.400  22.850  16.400  1.00  0.00            
ATOM    135  O32 GCD     1      17.410  23.570  14.790  1.00  0.00            
ATOM    136  H65 GCD     1      17.840  22.930  14.210  1.00  0.00            
ATOM    137  C40 GCD     1      18.020  21.590  16.000  1.00  0.00            
ATOM    138  H66 GCD     1      17.440  20.850  15.450  1.00  0.00            
ATOM    139  O33 GCD     1      18.120  21.070  17.280  1.00  0.00            
ATOM    140  C41 GCD     1      18.830  21.850  18.280  1.00  0.00            
ATOM    141  H67 GCD     1      19.910  21.950  18.130  1.00  0.00            
ATOM    142  C42 GCD     1      18.760  21.140  19.590  1.00  0.00            
ATOM    143  H68 GCD     1      19.430  21.570  20.340  1.00  0.00            
ATOM    144  H69 GCD     1      19.160  20.140  19.360  1.00  0.00            
ATOM    145  O34 GCD     1      17.450  21.040  20.090  1.00  0.00            
ATOM    146  H70 GCD     1      17.120  20.280  19.600  1.00  0.00            
ATOM    147  O35 GCD     1      19.330  21.570  15.430  1.00  0.00            
ATOM    148  C43 GCD     1      19.560  20.550  14.470  1.00  0.00            
ATOM    149  H71 GCD     1      18.670  19.910  14.470  1.00  0.00            
ATOM    150  C44 GCD     1      19.700  21.130  13.040  1.00  0.00            
ATOM    151  H72 GCD     1      20.590  21.770  13.060  1.00  0.00            
ATOM    152  O36 GCD     1      18.650  21.960  12.570  1.00  0.00            
ATOM    153  H73 GCD     1      18.690  22.020  11.610  1.00  0.00            
ATOM    154  C45 GCD     1      19.940  20.010  12.040  1.00  0.00            
ATOM    155  H74 GCD     1      19.140  19.270  11.920  1.00  0.00            
ATOM    156  O37 GCD     1      20.100  20.620  10.730  1.00  0.00            
ATOM    157  H75 GCD     1      21.030  20.850  10.670  1.00  0.00            
ATOM    158  C46 GCD     1      21.150  19.200  12.460  1.00  0.00            
ATOM    159  H76 GCD     1      21.310  18.370  11.770  1.00  0.00            
ATOM    160  O38 GCD     1      22.340  20.060  12.380  1.00  0.00            
ATOM    161  O39 GCD     1      21.020  18.650  13.840  1.00  0.00            
ATOM    162  C47 GCD     1      20.810  19.690  14.840  1.00  0.00            
ATOM    163  H77 GCD     1      21.730  20.280  14.930  1.00  0.00            
ATOM    164  C48 GCD     1      20.620  19.090  16.250  1.00  0.00            
ATOM    165  H78 GCD     1      19.650  18.580  16.350  1.00  0.00            
ATOM    166  H79 GCD     1      20.680  19.870  17.010  1.00  0.00            
ATOM    167  O40 GCD     1      21.700  18.190  16.500  1.00  0.00            
ATOM    168  H80 GCD     1      21.790  18.260  17.460  1.00  0.00            
ATOM    169  C1  EA1     2      22.990  27.660  13.810  1.00  0.00            
ATOM    170  N1  EA1     2      22.500  26.210  13.540  1.00  0.00            
ATOM    171  C2  EA1     2      22.420  25.610  14.910  1.00  0.00            
ATOM    172  C3  EA1     2      22.120  24.080  14.940  1.00  0.00            
ATOM    173  C4  EA1     2      23.230  23.420  14.090  1.00  0.00            
ATOM    174  C5  EA1     2      23.170  23.920  12.620  1.00  0.00            
ATOM    175  C6  EA1     2      23.480  25.420  12.650  1.00  0.00            
ATOM    176  O1  EA1     2      24.590  23.870  14.530  1.00  0.00            
ATOM    177  C7  EA1     2      25.220  22.920  15.480  1.00  0.00            
ATOM    178  C8  EA1     2      26.670  23.310  15.860  1.00  0.00            
ATOM    179  C9  EA1     2      27.210  24.620  15.590  1.00  0.00            
ATOM    180  C10 EA1     2      28.600  24.890  15.830  1.00  0.00            
ATOM    181  C11 EA1     2      29.440  23.880  16.320  1.00  0.00            
ATOM    182  C12 EA1     2      28.830  22.620  16.600  1.00  0.00            
ATOM    183  C13 EA1     2      27.480  22.350  16.470  1.00  0.00            
ATOM    184  C14 EA1     2      24.460  22.920  16.810  1.00  0.00            
ATOM    185  C15 EA1     2      24.410  24.020  17.680  1.00  0.00            
ATOM    186  C16 EA1     2      23.420  24.070  18.620  1.00  0.00            
ATOM    187  C17 EA1     2      22.600  23.000  18.800  1.00  0.00            
ATOM    188  C18 EA1     2      22.650  21.830  18.070  1.00  0.00            
ATOM    189  C19 EA1     2      23.550  21.820  17.010  1.00  0.00            
ATOM    190  H1  EA1     2      24.060  27.510  14.010  1.00  0.00            
ATOM    191  H2  EA1     2      22.860  28.310  12.950  1.00  0.00            
ATOM    192  H3  EA1     2      22.490  28.100  14.670  1.00  0.00            
ATOM    193  H4  EA1     2      21.580  26.340  13.110  1.00  0.00            
ATOM    194  H5  EA1     2      21.650  26.190  15.420  1.00  0.00            
ATOM    195  H6  EA1     2      23.400  25.830  15.340  1.00  0.00            
ATOM    196  H7  EA1     2      21.120  24.040  14.490  1.00  0.00            
ATOM    197  H8  EA1     2      21.910  23.680  15.940  1.00  0.00            
ATOM    198  H9  EA1     2      23.220  22.320  14.140  1.00  0.00            
ATOM    199  H10 EA1     2      22.180  23.800  12.170  1.00  0.00            
ATOM    200  H11 EA1     2      23.790  23.280  11.990  1.00  0.00            
ATOM    201  H12 EA1     2      24.530  25.490  12.940  1.00  0.00            
ATOM    202  H13 EA1     2      23.450  25.830  11.630  1.00  0.00            
ATOM    203  H14 EA1     2      25.140  21.930  15.010  1.00  0.00            
ATOM    204  H15 EA1     2      26.580  25.290  15.020  1.00  0.00            
ATOM    205  H16 EA1     2      29.050  25.850  15.570  1.00  0.00            
ATOM    206  H17 EA1     2      30.500  24.040  16.480  1.00  0.00            
ATOM    207  H18 EA1     2      29.500  21.830  16.930  1.00  0.00            
ATOM    208  H19 EA1     2      27.060  21.360  16.610  1.00  0.00            
ATOM    209  H20 EA1     2      25.040  24.900  17.640  1.00  0.00            
ATOM    210  H21 EA1     2      23.320  24.960  19.230  1.00  0.00            
ATOM    211  H22 EA1     2      21.760  23.070  19.490  1.00  0.00            
ATOM    212  H23 EA1     2      22.090  20.930  18.300  1.00  0.00            
ATOM    213  H24 EA1     2      23.650  20.890  16.460  1.00  0.00            
TER
ENDMDL
MODEL        1
ATOM      1  H1  GCD     1      27.720  19.280  14.450  1.00  0.00            
ATOM      2  O1  GCD     1      26.800  19.360  14.200  1.00  0.00            
ATOM      3  C1  GCD     1      26.750  19.660  12.800  1.00  0.00            
ATOM      4  H2  GCD     1      27.020  18.750  12.240  1.00  0.00            
ATOM      5  H3  GCD     1      25.710  19.870  12.520  1.00  0.00            
ATOM      6  C2  GCD     1      27.740  20.810  12.460  1.00  0.00            
ATOM      7  H4  GCD     1      27.490  21.640  13.130  1.00  0.00            
ATOM      8  C3  GCD     1      27.770  21.170  10.970  1.00  0.00            
ATOM      9  H5  GCD     1      27.610  20.200  10.480  1.00  0.00            
ATOM     10  C4  GCD     1      29.070  21.810  10.460  1.00  0.00            
ATOM     11  H6  GCD     1      29.010  22.860  10.770  1.00  0.00            
ATOM     12  O2  GCD     1      29.140  21.680   9.020  1.00  0.00            
ATOM     13  H7  GCD     1      29.330  20.750   8.840  1.00  0.00            
ATOM     14  C5  GCD     1      30.310  21.110  11.040  1.00  0.00            
ATOM     15  H8  GCD     1      30.320  20.100  10.620  1.00  0.00            
ATOM     16  O3  GCD     1      31.480  21.820  10.600  1.00  0.00            
ATOM     17  H9  GCD     1      31.440  22.740  10.880  1.00  0.00            
ATOM     18  C6  GCD     1      30.170  20.940  12.560  1.00  0.00            
ATOM     19  O4  GCD     1      28.980  20.210  12.830  1.00  0.00            
ATOM     20  H10 GCD     1      31.090  20.450  12.880  1.00  0.00            
ATOM     21  O5  GCD     1      30.000  22.140  13.250  1.00  0.00            
ATOM     22  C7  GCD     1      31.250  22.820  13.560  1.00  0.00            
ATOM     23  H11 GCD     1      32.120  22.410  13.040  1.00  0.00            
ATOM     24  C8  GCD     1      31.180  24.280  13.040  1.00  0.00            
ATOM     25  H12 GCD     1      30.170  24.510  13.400  1.00  0.00            
ATOM     26  O6  GCD     1      31.430  24.310  11.580  1.00  0.00            
ATOM     27  H13 GCD     1      31.220  25.180  11.250  1.00  0.00            
ATOM     28  C9  GCD     1      32.300  25.240  13.630  1.00  0.00            
ATOM     29  H14 GCD     1      33.250  24.960  13.170  1.00  0.00            
ATOM     30  O7  GCD     1      32.060  26.560  13.240  1.00  0.00            
ATOM     31  H15 GCD     1      31.430  26.950  13.860  1.00  0.00            
ATOM     32  C10 GCD     1      32.310  25.100  15.210  1.00  0.00            
ATOM     33  H16 GCD     1      33.070  25.720  15.700  1.00  0.00            
ATOM     34  O8  GCD     1      32.530  23.700  15.500  1.00  0.00            
ATOM     35  C11 GCD     1      31.500  22.770  15.040  1.00  0.00            
ATOM     36  H17 GCD     1      30.570  23.110  15.530  1.00  0.00            
ATOM     37  C12 GCD     1      31.810  21.320  15.390  1.00  0.00            
ATOM     38  H18 GCD     1      31.060  20.630  14.990  1.00  0.00            
ATOM     39  H19 GCD     1      31.890  21.300  16.480  1.00  0.00            
ATOM     40  O9  GCD     1      33.070  20.910  14.830  1.00  0.00            
ATOM     41  H20 GCD     1      33.380  20.220  15.440  1.00  0.00            
ATOM     42  O10 GCD     1      31.000  25.400  15.750  1.00  0.00            
ATOM     43  C13 GCD     1      30.860  26.480  16.660  1.00  0.00            
ATOM     44  H21 GCD     1      31.840  26.960  16.800  1.00  0.00            
ATOM     45  C14 GCD     1      29.940  27.500  16.080  1.00  0.00            
ATOM     46  H22 GCD     1      28.990  26.980  15.920  1.00  0.00            
ATOM     47  O11 GCD     1      30.440  27.920  14.790  1.00  0.00            
ATOM     48  H23 GCD     1      29.650  28.410  14.530  1.00  0.00            
ATOM     49  C15 GCD     1      29.750  28.710  16.990  1.00  0.00            
ATOM     50  H24 GCD     1      30.740  29.180  17.130  1.00  0.00            
ATOM     51  O12 GCD     1      28.880  29.660  16.410  1.00  0.00            
ATOM     52  H25 GCD     1      28.960  30.450  16.950  1.00  0.00            
ATOM     53  C16 GCD     1      29.210  28.210  18.330  1.00  0.00            
ATOM     54  H26 GCD     1      29.180  29.080  18.990  1.00  0.00            
ATOM     55  O13 GCD     1      30.120  27.210  18.860  1.00  0.00            
ATOM     56  C17 GCD     1      30.400  26.060  17.990  1.00  0.00            
ATOM     57  H27 GCD     1      29.460  25.530  17.790  1.00  0.00            
ATOM     58  C18 GCD     1      31.450  25.150  18.590  1.00  0.00            
ATOM     59  H28 GCD     1      32.360  25.740  18.730  1.00  0.00            
ATOM     60  H29 GCD     1      31.600  24.340  17.860  1.00  0.00            
ATOM     61  O14 GCD     1      31.070  24.630  19.800  1.00  0.00            
ATOM     62  H30 GCD     1      31.130  25.420  20.350  1.00  0.00            
ATOM     63  O15 GCD     1      27.890  27.550  18.210  1.00  0.00            
ATOM     64  C19 GCD     1      26.780  28.090  19.030  1.00  0.00            
ATOM     65  H31 GCD     1      27.150  28.950  19.610  1.00  0.00            
ATOM     66  C20 GCD     1      25.620  28.410  18.110  1.00  0.00            
ATOM     67  H32 GCD     1      25.360  27.470  17.600  1.00  0.00            
ATOM     68  O16 GCD     1      26.000  29.440  17.190  1.00  0.00            
ATOM     69  H33 GCD     1      26.920  29.650  17.390  1.00  0.00            
ATOM     70  C21 GCD     1      24.480  28.940  18.970  1.00  0.00            
ATOM     71  H34 GCD     1      24.840  29.810  19.520  1.00  0.00            
ATOM     72  O17 GCD     1      23.380  29.410  18.250  1.00  0.00            
ATOM     73  H35 GCD     1      23.710  30.210  17.830  1.00  0.00            
ATOM     74  C22 GCD     1      24.030  27.890  20.000  1.00  0.00            
ATOM     75  H36 GCD     1      23.250  28.260  20.670  1.00  0.00            
ATOM     76  O18 GCD     1      25.110  27.470  20.850  1.00  0.00            
ATOM     77  C23 GCD     1      26.310  27.000  20.040  1.00  0.00            
ATOM     78  H37 GCD     1      26.090  26.050  19.540  1.00  0.00            
ATOM     79  C24 GCD     1      27.320  26.680  21.140  1.00  0.00            
ATOM     80  H38 GCD     1      27.510  27.590  21.720  1.00  0.00            
ATOM     81  H39 GCD     1      28.260  26.370  20.680  1.00  0.00            
ATOM     82  O19 GCD     1      26.790  25.700  22.000  1.00  0.00            
ATOM     83  H40 GCD     1      25.940  25.910  22.420  1.00  0.00            
ATOM     84  O20 GCD     1      23.460  26.740  19.380  1.00  0.00            
ATOM     85  C25 GCD     1      22.360  26.180  20.010  1.00  0.00            
ATOM     86  H41 GCD     1      22.400  26.240  21.100  1.00  0.00            
ATOM     87  C26 GCD     1      21.070  26.750  19.400  1.00  0.00            
ATOM     88  H42 GCD     1      20.920  26.560  18.330  1.00  0.00            
ATOM     89  O21 GCD     1      20.890  28.180  19.780  1.00  0.00            
ATOM     90  H43 GCD     1      21.520  28.730  19.300  1.00  0.00            
ATOM     91  C27 GCD     1      19.930  25.930  20.010  1.00  0.00            
ATOM     92  H44 GCD     1      20.080  26.080  21.090  1.00  0.00            
ATOM     93  O22 GCD     1      18.640  26.370  19.590  1.00  0.00            
ATOM     94  H45 GCD     1      18.620  26.440  18.630  1.00  0.00            
ATOM     95  C28 GCD     1      20.080  24.450  19.600  1.00  0.00            
ATOM     96  H46 GCD     1      19.240  23.860  19.960  1.00  0.00            
ATOM     97  O23 GCD     1      21.280  24.010  20.120  1.00  0.00            
ATOM     98  C29 GCD     1      22.500  24.630  19.660  1.00  0.00            
ATOM     99  H47 GCD     1      22.480  24.600  18.570  1.00  0.00            
ATOM    100  C30 GCD     1      23.710  23.890  20.310  1.00  0.00            
ATOM    101  H48 GCD     1      23.350  23.800  21.340  1.00  0.00            
ATOM    102  H49 GCD     1      24.640  24.460  20.200  1.00  0.00            
ATOM    103  O24 GCD     1      23.920  22.510  19.960  1.00  0.00            
ATOM    104  H50 GCD     1      23.070  22.070  20.020  1.00  0.00            
ATOM    105  O25 GCD     1      20.130  24.250  18.200  1.00  0.00            
ATOM    106  C31 GCD     1      18.910  23.990  17.390  1.00  0.00            
ATOM    107  H51 GCD     1      18.030  23.760  18.000  1.00  0.00            
ATOM    108  C32 GCD     1      18.770  25.160  16.480  1.00  0.00            
ATOM    109  H52 GCD     1      19.710  25.210  15.910  1.00  0.00            
ATOM    110  O26 GCD     1      18.460  26.440  17.060  1.00  0.00            
ATOM    111  H53 GCD     1      18.430  27.140  16.400  1.00  0.00            
ATOM    112  C33 GCD     1      17.700  24.920  15.410  1.00  0.00            
ATOM    113  H54 GCD     1      16.700  24.870  15.850  1.00  0.00            
ATOM    114  O27 GCD     1      17.760  25.840  14.360  1.00  0.00            
ATOM    115  H55 GCD     1      18.230  25.450  13.620  1.00  0.00            
ATOM    116  C34 GCD     1      17.910  23.610  14.770  1.00  0.00            
ATOM    117  H56 GCD     1      17.060  23.390  14.120  1.00  0.00            
ATOM    118  O28 GCD     1      17.880  22.560  15.730  1.00  0.00            
ATOM    119  C35 GCD     1      18.990  22.600  16.690  1.00  0.00            
ATOM    120  H57 GCD     1      19.910  22.500  16.090  1.00  0.00            
ATOM    121  C36 GCD     1      18.730  21.470  17.640  1.00  0.00            
ATOM    122  H58 GCD     1      17.820  21.730  18.190  1.00  0.00            
ATOM    123  H59 GCD     1      19.510  21.390  18.420  1.00  0.00            
ATOM    124  O29 GCD     1      18.620  20.230  17.010  1.00  0.00            
ATOM    125  H60 GCD     1      17.800  20.110  16.510  1.00  0.00            
ATOM    126  O30 GCD     1      19.120  23.520  14.010  1.00  0.00            
ATOM    127  C37 GCD     1      18.960  23.020  12.670  1.00  0.00            
ATOM    128  H61 GCD     1      17.910  22.780  12.410  1.00  0.00            
ATOM    129  C38 GCD     1      19.580  24.020  11.720  1.00  0.00            
ATOM    130  H62 GCD     1      20.550  24.220  12.190  1.00  0.00            
ATOM    131  O31 GCD     1      18.790  25.250  11.740  1.00  0.00            
ATOM    132  H63 GCD     1      19.150  25.890  11.120  1.00  0.00            
ATOM    133  C39 GCD     1      19.790  23.500  10.290  1.00  0.00            
ATOM    134  H64 GCD     1      18.800  23.310   9.850  1.00  0.00            
ATOM    135  O32 GCD     1      20.470  24.440   9.420  1.00  0.00            
ATOM    136  H65 GCD     1      19.870  24.670   8.700  1.00  0.00            
ATOM    137  C40 GCD     1      20.580  22.190  10.350  1.00  0.00            
ATOM    138  H66 GCD     1      20.630  21.680   9.390  1.00  0.00            
ATOM    139  O33 GCD     1      19.930  21.280  11.240  1.00  0.00            
ATOM    140  C41 GCD     1      19.720  21.660  12.680  1.00  0.00            
ATOM    141  H67 GCD     1      20.710  21.730  13.150  1.00  0.00            
ATOM    142  C42 GCD     1      18.990  20.500  13.290  1.00  0.00            
ATOM    143  H68 GCD     1      18.850  20.730  14.360  1.00  0.00            
ATOM    144  H69 GCD     1      19.640  19.620  13.240  1.00  0.00            
ATOM    145  O34 GCD     1      17.740  20.250  12.670  1.00  0.00            
ATOM    146  H70 GCD     1      17.920  20.050  11.750  1.00  0.00            
ATOM    147  O35 GCD     1      21.940  22.490  10.840  1.00  0.00            
ATOM    148  C43 GCD     1      23.060  22.090  10.000  1.00  0.00            
ATOM    149  H71 GCD     1      22.700  21.750   9.020  1.00  0.00            
ATOM    150  C44 GCD     1      23.990  23.250   9.890  1.00  0.00            
ATOM    151  H72 GCD     1      24.320  23.710  10.820  1.00  0.00            
ATOM    152  O36 GCD     1      23.190  24.290   9.200  1.00  0.00            
ATOM    153  H73 GCD     1      22.260  24.220   9.460  1.00  0.00            
ATOM    154  C45 GCD     1      25.250  22.840   9.090  1.00  0.00            
ATOM    155  H74 GCD     1      24.830  22.510   8.130  1.00  0.00            
ATOM    156  O37 GCD     1      26.120  23.970   8.820  1.00  0.00            
ATOM    157  H75 GCD     1      26.610  23.760   8.010  1.00  0.00            
ATOM    158  C46 GCD     1      25.910  21.630   9.630  1.00  0.00            
ATOM    159  H76 GCD     1      26.580  21.280   8.830  1.00  0.00            
ATOM    160  O38 GCD     1      26.640  21.950  10.790  1.00  0.00            
ATOM    161  O39 GCD     1      24.940  20.620   9.820  1.00  0.00            
ATOM    162  C47 GCD     1      23.810  20.930  10.600  1.00  0.00            
ATOM    163  H77 GCD     1      24.260  21.110  11.580  1.00  0.00            
ATOM    164  C48 GCD     1      22.930  19.700  10.660  1.00  0.00            
ATOM    165  H78 GCD     1      22.700  19.520   9.600  1.00  0.00            
ATOM    166  H79 GCD     1      22.060  19.860  11.300  1.00  0.00            
ATOM    167  O40 GCD     1      23.680  18.620  11.190  1.00  0.00            
ATOM    168  H80 GCD     1      23.020  18.150  11.720  1.00  0.00            
ATOM    169  C1  EA1     2      25.230  28.950  14.240  1.00  0.00            
ATOM    170  N1  EA1     2      24.090  28.050  14.060  1.00  0.00            
ATOM    171  C2  EA1     2      23.470  27.730  15.400  1.00  0.00            
ATOM    172  C3  EA1     2      22.440  26.630  15.430  1.00  0.00            
ATOM    173  C4  EA1     2      23.020  25.300  14.840  1.00  0.00            
ATOM    174  C5  EA1     2      23.550  25.660  13.430  1.00  0.00            
ATOM    175  C6  EA1     2      24.650  26.780  13.490  1.00  0.00            
ATOM    176  O1  EA1     2      24.080  24.900  15.810  1.00  0.00            
ATOM    177  C7  EA1     2      24.860  23.650  15.510  1.00  0.00            
ATOM    178  C8  EA1     2      26.050  23.510  16.380  1.00  0.00            
ATOM    179  C9  EA1     2      26.200  24.140  17.620  1.00  0.00            
ATOM    180  C10 EA1     2      27.260  23.830  18.520  1.00  0.00            
ATOM    181  C11 EA1     2      28.200  22.910  18.100  1.00  0.00            
ATOM    182  C12 EA1     2      28.080  22.260  16.810  1.00  0.00            
ATOM    183  C13 EA1     2      27.050  22.590  15.970  1.00  0.00            
ATOM    184  C14 EA1     2      23.980  22.400  15.540  1.00  0.00            
ATOM    185  C15 EA1     2      23.150  22.180  16.660  1.00  0.00            
ATOM    186  C16 EA1     2      22.340  21.060  16.730  1.00  0.00            
ATOM    187  C17 EA1     2      22.370  20.060  15.760  1.00  0.00            
ATOM    188  C18 EA1     2      23.240  20.250  14.690  1.00  0.00            
ATOM    189  C19 EA1     2      23.990  21.420  14.570  1.00  0.00            
ATOM    190  H1  EA1     2      25.760  28.650  15.150  1.00  0.00            
ATOM    191  H2  EA1     2      25.850  28.950  13.350  1.00  0.00            
ATOM    192  H3  EA1     2      24.840  29.960  14.360  1.00  0.00            
ATOM    193  H4  EA1     2      23.400  28.470  13.420  1.00  0.00            
ATOM    194  H5  EA1     2      23.010  28.650  15.750  1.00  0.00            
ATOM    195  H6  EA1     2      24.310  27.430  16.040  1.00  0.00            
ATOM    196  H7  EA1     2      21.590  26.940  14.810  1.00  0.00            
ATOM    197  H8  EA1     2      22.130  26.460  16.470  1.00  0.00            
ATOM    198  H9  EA1     2      22.220  24.570  14.630  1.00  0.00            
ATOM    199  H10 EA1     2      22.770  26.040  12.770  1.00  0.00            
ATOM    200  H11 EA1     2      23.840  24.760  12.880  1.00  0.00            
ATOM    201  H12 EA1     2      25.460  26.350  14.080  1.00  0.00            
ATOM    202  H13 EA1     2      25.160  27.040  12.560  1.00  0.00            
ATOM    203  H14 EA1     2      25.220  23.670  14.470  1.00  0.00            
ATOM    204  H15 EA1     2      25.400  24.840  17.880  1.00  0.00            
ATOM    205  H16 EA1     2      27.280  24.150  19.560  1.00  0.00            
ATOM    206  H17 EA1     2      29.040  22.620  18.730  1.00  0.00            
ATOM    207  H18 EA1     2      28.870  21.590  16.500  1.00  0.00            
ATOM    208  H19 EA1     2      26.940  22.230  14.950  1.00  0.00            
ATOM    209  H20 EA1     2      23.140  22.860  17.510  1.00  0.00            
ATOM    210  H21 EA1     2      21.770  20.840  17.630  1.00  0.00            
ATOM    211  H22 EA1     2      21.720  19.190  15.850  1.00  0.00            
ATOM    212  H23 EA1     2      23.310  19.470  13.930  1.00  0.00            
ATOM    213  H24 EA1     2      24.640  21.580  13.720  1.00  0.00            
TER
ENDMDL
MODEL        1
ATOM      1  H1  GCD     1      21.570  17.130  15.430  1.00  0.00            
ATOM      2  O1  GCD     1      20.810  17.590  15.810  1.00  0.00            
ATOM      3  C1  GCD     1      19.690  17.600  14.840  1.00  0.00            
ATOM      4  H2  GCD     1      19.460  16.590  14.470  1.00  0.00            
ATOM      5  H3  GCD     1      18.760  18.020  15.250  1.00  0.00            
ATOM      6  C2  GCD     1      20.180  18.360  13.530  1.00  0.00            
ATOM      7  H4  GCD     1      20.550  19.370  13.750  1.00  0.00            
ATOM      8  C3  GCD     1      19.210  18.220  12.360  1.00  0.00            
ATOM      9  H5  GCD     1      19.020  17.140  12.300  1.00  0.00            
ATOM     10  C4  GCD     1      19.850  18.690  11.080  1.00  0.00            
ATOM     11  H6  GCD     1      20.130  19.740  11.080  1.00  0.00            
ATOM     12  O2  GCD     1      19.010  18.320  10.000  1.00  0.00            
ATOM     13  H7  GCD     1      18.170  18.780  10.120  1.00  0.00            
ATOM     14  C5  GCD     1      21.150  17.940  10.890  1.00  0.00            
ATOM     15  H8  GCD     1      20.960  16.860  10.910  1.00  0.00            
ATOM     16  O3  GCD     1      21.770  18.300   9.620  1.00  0.00            
ATOM     17  H9  GCD     1      22.010  19.230   9.670  1.00  0.00            
ATOM     18  C6  GCD     1      22.070  18.260  12.060  1.00  0.00            
ATOM     19  O4  GCD     1      21.310  17.710  13.100  1.00  0.00            
ATOM     20  H10 GCD     1      22.990  17.720  11.860  1.00  0.00            
ATOM     21  O5  GCD     1      22.320  19.640  12.110  1.00  0.00            
ATOM     22  C7  GCD     1      23.540  20.200  11.760  1.00  0.00            
ATOM     23  H11 GCD     1      24.220  19.460  11.330  1.00  0.00            
ATOM     24  C8  GCD     1      23.410  21.320  10.690  1.00  0.00            
ATOM     25  H12 GCD     1      22.760  22.100  11.130  1.00  0.00            
ATOM     26  O6  GCD     1      22.770  20.810   9.450  1.00  0.00            
ATOM     27  H13 GCD     1      22.420  21.600   9.020  1.00  0.00            
ATOM     28  C9  GCD     1      24.710  21.980  10.430  1.00  0.00            
ATOM     29  H14 GCD     1      25.440  21.250  10.060  1.00  0.00            
ATOM     30  O7  GCD     1      24.700  23.070   9.470  1.00  0.00            
ATOM     31  H15 GCD     1      25.590  23.410   9.350  1.00  0.00            
ATOM     32  C10 GCD     1      25.230  22.520  11.730  1.00  0.00            
ATOM     33  H16 GCD     1      26.250  22.900  11.680  1.00  0.00            
ATOM     34  O8  GCD     1      25.330  21.460  12.670  1.00  0.00            
ATOM     35  C11 GCD     1      24.200  20.760  13.020  1.00  0.00            
ATOM     36  H17 GCD     1      23.520  21.480  13.490  1.00  0.00            
ATOM     37  C12 GCD     1      24.510  19.790  14.170  1.00  0.00            
ATOM     38  H18 GCD     1      23.620  19.190  14.390  1.00  0.00            
ATOM     39  H19 GCD     1      24.880  20.320  15.050  1.00  0.00            
ATOM     40  O9  GCD     1      25.420  18.790  13.770  1.00  0.00            
ATOM     41  H20 GCD     1      25.270  18.090  14.410  1.00  0.00            
ATOM     42  O10 GCD     1      24.440  23.540  12.320  1.00  0.00            
ATOM     43  C13 GCD     1      24.940  24.830  12.370  1.00  0.00            
ATOM     44  H21 GCD     1      25.790  24.910  11.680  1.00  0.00            
ATOM     45  C14 GCD     1      23.820  25.780  11.930  1.00  0.00            
ATOM     46  H22 GCD     1      23.040  25.580  12.680  1.00  0.00            
ATOM     47  O11 GCD     1      23.530  25.370  10.580  1.00  0.00            
ATOM     48  H23 GCD     1      23.930  24.490  10.630  1.00  0.00            
ATOM     49  C15 GCD     1      24.080  27.250  12.130  1.00  0.00            
ATOM     50  H24 GCD     1      24.970  27.450  11.520  1.00  0.00            
ATOM     51  O12 GCD     1      23.000  28.170  11.730  1.00  0.00            
ATOM     52  H25 GCD     1      22.770  27.910  10.830  1.00  0.00            
ATOM     53  C16 GCD     1      24.540  27.520  13.600  1.00  0.00            
ATOM     54  H26 GCD     1      24.990  28.520  13.590  1.00  0.00            
ATOM     55  O13 GCD     1      25.600  26.620  13.820  1.00  0.00            
ATOM     56  C17 GCD     1      25.420  25.230  13.690  1.00  0.00            
ATOM     57  H27 GCD     1      24.650  24.900  14.400  1.00  0.00            
ATOM     58  C18 GCD     1      26.760  24.510  14.080  1.00  0.00            
ATOM     59  H28 GCD     1      26.540  23.440  14.200  1.00  0.00            
ATOM     60  H29 GCD     1      27.160  24.890  15.030  1.00  0.00            
ATOM     61  O14 GCD     1      27.780  24.540  13.110  1.00  0.00            
ATOM     62  H30 GCD     1      27.660  25.270  12.500  1.00  0.00            
ATOM     63  O15 GCD     1      23.480  27.370  14.510  1.00  0.00            
ATOM     64  C19 GCD     1      23.340  28.510  15.410  1.00  0.00            
ATOM     65  H31 GCD     1      24.210  29.170  15.280  1.00  0.00            
ATOM     66  C20 GCD     1      22.080  29.270  14.940  1.00  0.00            
ATOM     67  H32 GCD     1      21.240  28.610  14.680  1.00  0.00            
ATOM     68  O16 GCD     1      22.380  29.920  13.740  1.00  0.00            
ATOM     69  H33 GCD     1      22.590  29.200  13.130  1.00  0.00            
ATOM     70  C21 GCD     1      21.640  30.290  15.940  1.00  0.00            
ATOM     71  H34 GCD     1      22.350  31.120  16.020  1.00  0.00            
ATOM     72  O17 GCD     1      20.290  30.840  15.600  1.00  0.00            
ATOM     73  H35 GCD     1      20.390  31.380  14.810  1.00  0.00            
ATOM     74  C22 GCD     1      21.540  29.680  17.320  1.00  0.00            
ATOM     75  H36 GCD     1      21.410  30.540  17.990  1.00  0.00            
ATOM     76  O18 GCD     1      22.760  29.110  17.660  1.00  0.00            
ATOM     77  C23 GCD     1      23.150  28.020  16.820  1.00  0.00            
ATOM     78  H37 GCD     1      22.380  27.240  16.730  1.00  0.00            
ATOM     79  C24 GCD     1      24.340  27.330  17.390  1.00  0.00            
ATOM     80  H38 GCD     1      25.000  28.130  17.750  1.00  0.00            
ATOM     81  H39 GCD     1      24.820  26.650  16.680  1.00  0.00            
ATOM     82  O19 GCD     1      24.020  26.510  18.520  1.00  0.00            
ATOM     83  H40 GCD     1      23.680  27.110  19.200  1.00  0.00            
ATOM     84  O20 GCD     1      20.370  28.820  17.420  1.00  0.00            
ATOM     85  C25 GCD     1      19.500  28.870  18.540  1.00  0.00            
ATOM     86  H41 GCD     1      20.000  29.430  19.340  1.00  0.00            
ATOM     87  C26 GCD     1      18.170  29.460  18.120  1.00  0.00            
ATOM     88  H42 GCD     1      17.700  28.880  17.320  1.00  0.00            
ATOM     89  O21 GCD     1      18.400  30.780  17.660  1.00  0.00            
ATOM     90  H43 GCD     1      19.050  30.700  16.950  1.00  0.00            
ATOM     91  C27 GCD     1      17.230  29.380  19.300  1.00  0.00            
ATOM     92  H44 GCD     1      17.670  29.890  20.170  1.00  0.00            
ATOM     93  O22 GCD     1      15.850  29.850  19.000  1.00  0.00            
ATOM     94  H45 GCD     1      15.400  29.130  18.540  1.00  0.00            
ATOM     95  C28 GCD     1      17.120  28.000  19.890  1.00  0.00            
ATOM     96  H46 GCD     1      16.550  27.970  20.820  1.00  0.00            
ATOM     97  O23 GCD     1      18.420  27.540  20.240  1.00  0.00            
ATOM     98  C29 GCD     1      19.290  27.480  19.100  1.00  0.00            
ATOM     99  H47 GCD     1      18.850  26.780  18.370  1.00  0.00            
ATOM    100  C30 GCD     1      20.600  26.820  19.460  1.00  0.00            
ATOM    101  H48 GCD     1      20.980  27.470  20.270  1.00  0.00            
ATOM    102  H49 GCD     1      21.340  26.830  18.650  1.00  0.00            
ATOM    103  O24 GCD     1      20.360  25.490  19.960  1.00  0.00            
ATOM    104  H50 GCD     1      20.070  25.510  20.880  1.00  0.00            
ATOM    105  O25 GCD     1      16.650  27.090  18.910  1.00  0.00            
ATOM    106  C31 GCD     1      15.290  26.640  19.050  1.00  0.00            
ATOM    107  H51 GCD     1      14.780  27.300  19.760  1.00  0.00            
ATOM    108  C32 GCD     1      14.630  26.780  17.750  1.00  0.00            
ATOM    109  H52 GCD     1      15.120  26.230  16.940  1.00  0.00            
ATOM    110  O26 GCD     1      14.540  28.160  17.370  1.00  0.00            
ATOM    111  H53 GCD     1      14.620  28.110  16.410  1.00  0.00            
ATOM    112  C33 GCD     1      13.180  26.200  17.820  1.00  0.00            
ATOM    113  H54 GCD     1      12.600  26.780  18.540  1.00  0.00            
ATOM    114  O27 GCD     1      12.470  26.370  16.550  1.00  0.00            
ATOM    115  H55 GCD     1      12.960  25.770  15.980  1.00  0.00            
ATOM    116  C34 GCD     1      13.220  24.730  18.220  1.00  0.00            
ATOM    117  H56 GCD     1      12.250  24.410  18.600  1.00  0.00            
ATOM    118  O28 GCD     1      13.950  24.600  19.470  1.00  0.00            
ATOM    119  C35 GCD     1      15.230  25.260  19.590  1.00  0.00            
ATOM    120  H57 GCD     1      16.070  24.670  19.210  1.00  0.00            
ATOM    121  C36 GCD     1      15.490  25.270  21.100  1.00  0.00            
ATOM    122  H58 GCD     1      16.530  25.550  21.320  1.00  0.00            
ATOM    123  H59 GCD     1      15.360  24.250  21.470  1.00  0.00            
ATOM    124  O29 GCD     1      14.550  26.160  21.810  1.00  0.00            
ATOM    125  H60 GCD     1      13.780  25.750  21.410  1.00  0.00            
ATOM    126  O30 GCD     1      13.950  23.970  17.290  1.00  0.00            
ATOM    127  C37 GCD     1      13.300  23.360  16.210  1.00  0.00            
ATOM    128  H61 GCD     1      12.370  23.910  16.080  1.00  0.00            
ATOM    129  C38 GCD     1      14.130  23.680  14.970  1.00  0.00            
ATOM    130  H62 GCD     1      15.180  23.370  15.040  1.00  0.00            
ATOM    131  O31 GCD     1      14.210  25.130  14.880  1.00  0.00            
ATOM    132  H63 GCD     1      15.140  25.260  14.690  1.00  0.00            
ATOM    133  C39 GCD     1      13.410  23.100  13.740  1.00  0.00            
ATOM    134  H64 GCD     1      12.450  23.630  13.640  1.00  0.00            
ATOM    135  O32 GCD     1      14.110  23.310  12.480  1.00  0.00            
ATOM    136  H65 GCD     1      14.050  24.260  12.320  1.00  0.00            
ATOM    137  C40 GCD     1      13.120  21.590  13.980  1.00  0.00            
ATOM    138  H66 GCD     1      12.540  21.050  13.220  1.00  0.00            
ATOM    139  O33 GCD     1      12.440  21.380  15.190  1.00  0.00            
ATOM    140  C41 GCD     1      12.970  21.880  16.410  1.00  0.00            
ATOM    141  H67 GCD     1      13.930  21.380  16.610  1.00  0.00            
ATOM    142  C42 GCD     1      12.000  21.590  17.570  1.00  0.00            
ATOM    143  H68 GCD     1      10.960  21.880  17.350  1.00  0.00            
ATOM    144  H69 GCD     1      12.340  22.060  18.500  1.00  0.00            
ATOM    145  O34 GCD     1      12.040  20.150  17.750  1.00  0.00            
ATOM    146  H70 GCD     1      11.730  19.740  16.930  1.00  0.00            
ATOM    147  O35 GCD     1      14.370  20.950  14.180  1.00  0.00            
ATOM    148  C43 GCD     1      14.740  19.810  13.370  1.00  0.00            
ATOM    149  H71 GCD     1      13.800  19.290  13.130  1.00  0.00            
ATOM    150  C44 GCD     1      15.440  20.260  12.150  1.00  0.00            
ATOM    151  H72 GCD     1      16.290  20.910  12.400  1.00  0.00            
ATOM    152  O36 GCD     1      14.580  21.000  11.260  1.00  0.00            
ATOM    153  H73 GCD     1      14.520  21.870  11.670  1.00  0.00            
ATOM    154  C45 GCD     1      15.900  19.060  11.400  1.00  0.00            
ATOM    155  H74 GCD     1      15.000  18.470  11.140  1.00  0.00            
ATOM    156  O37 GCD     1      16.510  19.450  10.100  1.00  0.00            
ATOM    157  H75 GCD     1      15.940  20.090   9.650  1.00  0.00            
ATOM    158  C46 GCD     1      16.840  18.290  12.350  1.00  0.00            
ATOM    159  H76 GCD     1      17.030  17.340  11.830  1.00  0.00            
ATOM    160  O38 GCD     1      18.040  18.990  12.620  1.00  0.00            
ATOM    161  O39 GCD     1      16.140  17.870  13.540  1.00  0.00            
ATOM    162  C47 GCD     1      15.620  18.950  14.300  1.00  0.00            
ATOM    163  H77 GCD     1      16.510  19.410  14.750  1.00  0.00            
ATOM    164  C48 GCD     1      14.770  18.320  15.380  1.00  0.00            
ATOM    165  H78 GCD     1      13.980  17.730  14.890  1.00  0.00            
ATOM    166  H79 GCD     1      14.210  19.080  15.940  1.00  0.00            
ATOM    167  O40 GCD     1      15.450  17.530  16.340  1.00  0.00            
ATOM    168  H80 GCD     1      15.960  16.870  15.860  1.00  0.00            
ATOM    169  C1  EA1     2      16.820  25.050  10.780  1.00  0.00            
ATOM    170  N1  EA1     2      18.160  24.420  10.730  1.00  0.00            
ATOM    171  C2  EA1     2      18.210  22.960  11.270  1.00  0.00            
ATOM    172  C3  EA1     2      19.590  22.400  11.570  1.00  0.00            
ATOM    173  C4  EA1     2      20.430  23.230  12.520  1.00  0.00            
ATOM    174  C5  EA1     2      20.360  24.710  12.040  1.00  0.00            
ATOM    175  C6  EA1     2      18.970  25.290  11.610  1.00  0.00            
ATOM    176  O1  EA1     2      19.620  23.320  13.710  1.00  0.00            
ATOM    177  C7  EA1     2      19.830  22.230  14.660  1.00  0.00            
ATOM    178  C8  EA1     2      21.080  22.280  15.540  1.00  0.00            
ATOM    179  C9  EA1     2      21.920  23.410  15.640  1.00  0.00            
ATOM    180  C10 EA1     2      22.970  23.400  16.550  1.00  0.00            
ATOM    181  C11 EA1     2      23.170  22.270  17.410  1.00  0.00            
ATOM    182  C12 EA1     2      22.400  21.130  17.220  1.00  0.00            
ATOM    183  C13 EA1     2      21.280  21.140  16.350  1.00  0.00            
ATOM    184  C14 EA1     2      18.600  22.320  15.600  1.00  0.00            
ATOM    185  C15 EA1     2      18.030  23.530  15.990  1.00  0.00            
ATOM    186  C16 EA1     2      17.070  23.500  17.000  1.00  0.00            
ATOM    187  C17 EA1     2      16.570  22.330  17.520  1.00  0.00            
ATOM    188  C18 EA1     2      17.110  21.060  17.130  1.00  0.00            
ATOM    189  C19 EA1     2      18.150  21.130  16.150  1.00  0.00            
ATOM    190  H1  EA1     2      16.870  26.060  10.370  1.00  0.00            
ATOM    191  H2  EA1     2      16.050  24.480  10.250  1.00  0.00            
ATOM    192  H3  EA1     2      16.490  25.030  11.820  1.00  0.00            
ATOM    193  H4  EA1     2      18.590  24.480   9.790  1.00  0.00            
ATOM    194  H5  EA1     2      17.720  22.310  10.540  1.00  0.00            
ATOM    195  H6  EA1     2      17.650  22.960  12.210  1.00  0.00            
ATOM    196  H7  EA1     2      20.050  22.260  10.580  1.00  0.00            
ATOM    197  H8  EA1     2      19.430  21.390  11.970  1.00  0.00            
ATOM    198  H9  EA1     2      21.410  22.740  12.550  1.00  0.00            
ATOM    199  H10 EA1     2      20.980  24.750  11.140  1.00  0.00            
ATOM    200  H11 EA1     2      20.880  25.380  12.740  1.00  0.00            
ATOM    201  H12 EA1     2      18.440  25.270  12.560  1.00  0.00            
ATOM    202  H13 EA1     2      18.870  26.280  11.160  1.00  0.00            
ATOM    203  H14 EA1     2      19.850  21.240  14.180  1.00  0.00            
ATOM    204  H15 EA1     2      21.710  24.270  15.010  1.00  0.00            
ATOM    205  H16 EA1     2      23.520  24.340  16.640  1.00  0.00            
ATOM    206  H17 EA1     2      23.940  22.140  18.160  1.00  0.00            
ATOM    207  H18 EA1     2      22.720  20.240  17.740  1.00  0.00            
ATOM    208  H19 EA1     2      20.700  20.230  16.230  1.00  0.00            
ATOM    209  H20 EA1     2      18.450  24.460  15.600  1.00  0.00            
ATOM    210  H21 EA1     2      16.560  24.430  17.210  1.00  0.00            
ATOM    211  H22 EA1     2      15.710  22.320  18.200  1.00  0.00            
ATOM    212  H23 EA1     2      16.880  20.170  17.700  1.00  0.00            
ATOM    213  H24 EA1     2      18.600  20.200  15.810  1.00  0.00            
TER
ENDMDL
MODEL        1
ATOM      1  H1  GCD     1      27.810  16.900  13.520  1.00  0.00            
ATOM      2  O1  GCD     1      26.890  16.910  13.810  1.00  0.00            
ATOM      3  C1  GCD     1      26.260  16.880  12.540  1.00  0.00            
ATOM      4  H2  GCD     1      26.550  16.030  11.900  1.00  0.00            
ATOM      5  H3  GCD     1      25.170  16.870  12.620  1.00  0.00            
ATOM      6  C2  GCD     1      26.640  18.160  11.760  1.00  0.00            
ATOM      7  H4  GCD     1      26.580  19.080  12.370  1.00  0.00            
ATOM      8  C3  GCD     1      25.740  18.240  10.530  1.00  0.00            
ATOM      9  H5  GCD     1      25.750  17.270  10.010  1.00  0.00            
ATOM     10  C4  GCD     1      26.280  19.280   9.510  1.00  0.00            
ATOM     11  H6  GCD     1      26.060  20.220  10.030  1.00  0.00            
ATOM     12  O2  GCD     1      25.580  19.310   8.250  1.00  0.00            
ATOM     13  H7  GCD     1      24.660  19.170   8.520  1.00  0.00            
ATOM     14  C5  GCD     1      27.750  18.960   9.300  1.00  0.00            
ATOM     15  H8  GCD     1      27.760  17.900   9.010  1.00  0.00            
ATOM     16  O3  GCD     1      28.390  19.700   8.200  1.00  0.00            
ATOM     17  H9  GCD     1      28.220  20.650   8.190  1.00  0.00            
ATOM     18  C6  GCD     1      28.570  19.040  10.530  1.00  0.00            
ATOM     19  O4  GCD     1      28.010  18.020  11.380  1.00  0.00            
ATOM     20  H10 GCD     1      29.580  18.700  10.300  1.00  0.00            
ATOM     21  O5  GCD     1      28.480  20.390  11.140  1.00  0.00            
ATOM     22  C7  GCD     1      29.540  21.320  10.830  1.00  0.00            
ATOM     23  H11 GCD     1      30.210  20.900  10.070  1.00  0.00            
ATOM     24  C8  GCD     1      28.830  22.540  10.170  1.00  0.00            
ATOM     25  H12 GCD     1      28.010  22.870  10.820  1.00  0.00            
ATOM     26  O6  GCD     1      28.210  22.300   8.920  1.00  0.00            
ATOM     27  H13 GCD     1      27.840  23.150   8.650  1.00  0.00            
ATOM     28  C9  GCD     1      29.800  23.660  10.040  1.00  0.00            
ATOM     29  H14 GCD     1      30.590  23.430   9.320  1.00  0.00            
ATOM     30  O7  GCD     1      29.090  24.770   9.430  1.00  0.00            
ATOM     31  H15 GCD     1      28.620  25.180  10.160  1.00  0.00            
ATOM     32  C10 GCD     1      30.540  23.940  11.300  1.00  0.00            
ATOM     33  H16 GCD     1      31.350  24.660  11.150  1.00  0.00            
ATOM     34  O8  GCD     1      31.180  22.770  11.810  1.00  0.00            
ATOM     35  C11 GCD     1      30.230  21.690  12.090  1.00  0.00            
ATOM     36  H17 GCD     1      29.590  22.110  12.880  1.00  0.00            
ATOM     37  C12 GCD     1      31.010  20.670  12.820  1.00  0.00            
ATOM     38  H18 GCD     1      30.390  19.870  13.250  1.00  0.00            
ATOM     39  H19 GCD     1      31.550  21.220  13.600  1.00  0.00            
ATOM     40  O9  GCD     1      32.040  20.080  12.030  1.00  0.00            
ATOM     41  H20 GCD     1      32.490  20.770  11.530  1.00  0.00            
ATOM     42  O10 GCD     1      29.610  24.520  12.140  1.00  0.00            
ATOM     43  C13 GCD     1      30.080  25.720  12.710  1.00  0.00            
ATOM     44  H21 GCD     1      31.100  26.050  12.460  1.00  0.00            
ATOM     45  C14 GCD     1      29.090  26.860  12.320  1.00  0.00            
ATOM     46  H22 GCD     1      28.120  26.400  12.540  1.00  0.00            
ATOM     47  O11 GCD     1      29.240  27.130  10.960  1.00  0.00            
ATOM     48  H23 GCD     1      28.750  27.930  10.720  1.00  0.00            
ATOM     49  C15 GCD     1      29.210  28.120  13.220  1.00  0.00            
ATOM     50  H24 GCD     1      30.190  28.540  12.960  1.00  0.00            
ATOM     51  O12 GCD     1      28.210  29.130  12.910  1.00  0.00            
ATOM     52  H25 GCD     1      27.350  28.750  13.150  1.00  0.00            
ATOM     53  C16 GCD     1      29.190  27.790  14.730  1.00  0.00            
ATOM     54  H26 GCD     1      29.540  28.530  15.460  1.00  0.00            
ATOM     55  O13 GCD     1      30.070  26.720  14.870  1.00  0.00            
ATOM     56  C17 GCD     1      29.970  25.450  14.250  1.00  0.00            
ATOM     57  H27 GCD     1      29.010  25.020  14.560  1.00  0.00            
ATOM     58  C18 GCD     1      31.090  24.590  14.720  1.00  0.00            
ATOM     59  H28 GCD     1      32.030  25.100  14.490  1.00  0.00            
ATOM     60  H29 GCD     1      31.100  23.660  14.130  1.00  0.00            
ATOM     61  O14 GCD     1      31.180  24.260  16.130  1.00  0.00            
ATOM     62  H30 GCD     1      32.070  23.940  16.320  1.00  0.00            
ATOM     63  O15 GCD     1      27.800  27.480  15.110  1.00  0.00            
ATOM     64  C19 GCD     1      27.320  27.970  16.400  1.00  0.00            
ATOM     65  H31 GCD     1      28.000  28.740  16.790  1.00  0.00            
ATOM     66  C20 GCD     1      25.980  28.630  16.230  1.00  0.00            
ATOM     67  H32 GCD     1      25.200  28.000  15.780  1.00  0.00            
ATOM     68  O16 GCD     1      26.220  29.750  15.350  1.00  0.00            
ATOM     69  H33 GCD     1      26.760  30.410  15.800  1.00  0.00            
ATOM     70  C21 GCD     1      25.450  29.060  17.590  1.00  0.00            
ATOM     71  H34 GCD     1      26.200  29.630  18.150  1.00  0.00            
ATOM     72  O17 GCD     1      24.200  29.800  17.550  1.00  0.00            
ATOM     73  H35 GCD     1      24.240  30.600  17.020  1.00  0.00            
ATOM     74  C22 GCD     1      25.300  27.880  18.540  1.00  0.00            
ATOM     75  H36 GCD     1      25.050  28.170  19.570  1.00  0.00            
ATOM     76  O18 GCD     1      26.540  27.180  18.630  1.00  0.00            
ATOM     77  C23 GCD     1      27.150  26.820  17.360  1.00  0.00            
ATOM     78  H37 GCD     1      26.560  26.070  16.810  1.00  0.00            
ATOM     79  C24 GCD     1      28.440  26.150  17.730  1.00  0.00            
ATOM     80  H38 GCD     1      29.030  26.730  18.440  1.00  0.00            
ATOM     81  H39 GCD     1      29.060  26.050  16.820  1.00  0.00            
ATOM     82  O19 GCD     1      28.180  25.000  18.350  1.00  0.00            
ATOM     83  H40 GCD     1      27.540  25.070  19.070  1.00  0.00            
ATOM     84  O20 GCD     1      24.290  26.930  18.170  1.00  0.00            
ATOM     85  C25 GCD     1      23.360  26.560  19.210  1.00  0.00            
ATOM     86  H41 GCD     1      23.450  27.180  20.110  1.00  0.00            
ATOM     87  C26 GCD     1      22.000  26.930  18.650  1.00  0.00            
ATOM     88  H42 GCD     1      21.770  26.450  17.680  1.00  0.00            
ATOM     89  O21 GCD     1      21.950  28.340  18.410  1.00  0.00            
ATOM     90  H43 GCD     1      22.760  28.690  18.010  1.00  0.00            
ATOM     91  C27 GCD     1      20.920  26.550  19.670  1.00  0.00            
ATOM     92  H44 GCD     1      21.200  27.010  20.630  1.00  0.00            
ATOM     93  O22 GCD     1      19.630  27.070  19.270  1.00  0.00            
ATOM     94  H45 GCD     1      19.360  26.630  18.460  1.00  0.00            
ATOM     95  C28 GCD     1      20.960  25.070  19.820  1.00  0.00            
ATOM     96  H46 GCD     1      20.160  24.770  20.490  1.00  0.00            
ATOM     97  O23 GCD     1      22.260  24.650  20.240  1.00  0.00            
ATOM     98  C29 GCD     1      23.410  24.980  19.380  1.00  0.00            
ATOM     99  H47 GCD     1      23.170  24.470  18.440  1.00  0.00            
ATOM    100  C30 GCD     1      24.690  24.420  19.950  1.00  0.00            
ATOM    101  H48 GCD     1      24.920  24.730  20.970  1.00  0.00            
ATOM    102  H49 GCD     1      25.550  24.810  19.380  1.00  0.00            
ATOM    103  O24 GCD     1      24.800  22.970  19.940  1.00  0.00            
ATOM    104  H50 GCD     1      25.720  22.680  19.910  1.00  0.00            
ATOM    105  O25 GCD     1      20.670  24.440  18.580  1.00  0.00            
ATOM    106  C31 GCD     1      19.270  24.040  18.470  1.00  0.00            
ATOM    107  H51 GCD     1      18.690  24.440  19.310  1.00  0.00            
ATOM    108  C32 GCD     1      18.770  24.590  17.100  1.00  0.00            
ATOM    109  H52 GCD     1      19.480  24.380  16.290  1.00  0.00            
ATOM    110  O26 GCD     1      18.600  25.990  17.110  1.00  0.00            
ATOM    111  H53 GCD     1      18.100  26.280  16.340  1.00  0.00            
ATOM    112  C33 GCD     1      17.510  23.800  16.650  1.00  0.00            
ATOM    113  H54 GCD     1      16.750  24.090  17.390  1.00  0.00            
ATOM    114  O27 GCD     1      17.010  24.230  15.410  1.00  0.00            
ATOM    115  H55 GCD     1      17.440  23.660  14.760  1.00  0.00            
ATOM    116  C34 GCD     1      17.710  22.330  16.770  1.00  0.00            
ATOM    117  H56 GCD     1      16.740  21.910  16.500  1.00  0.00            
ATOM    118  O28 GCD     1      18.020  21.950  18.050  1.00  0.00            
ATOM    119  C35 GCD     1      19.270  22.520  18.540  1.00  0.00            
ATOM    120  H57 GCD     1      20.060  22.170  17.870  1.00  0.00            
ATOM    121  C36 GCD     1      19.570  21.970  19.910  1.00  0.00            
ATOM    122  H58 GCD     1      20.620  22.100  20.210  1.00  0.00            
ATOM    123  H59 GCD     1      19.530  20.870  19.860  1.00  0.00            
ATOM    124  O29 GCD     1      18.740  22.410  21.000  1.00  0.00            
ATOM    125  H60 GCD     1      19.150  22.110  21.820  1.00  0.00            
ATOM    126  O30 GCD     1      18.610  21.870  15.760  1.00  0.00            
ATOM    127  C37 GCD     1      18.180  20.750  15.040  1.00  0.00            
ATOM    128  H61 GCD     1      17.110  20.570  15.190  1.00  0.00            
ATOM    129  C38 GCD     1      18.250  21.300  13.610  1.00  0.00            
ATOM    130  H62 GCD     1      19.240  21.730  13.420  1.00  0.00            
ATOM    131  O31 GCD     1      17.280  22.370  13.340  1.00  0.00            
ATOM    132  H63 GCD     1      17.250  22.420  12.380  1.00  0.00            
ATOM    133  C39 GCD     1      17.990  20.150  12.760  1.00  0.00            
ATOM    134  H64 GCD     1      16.960  19.860  13.010  1.00  0.00            
ATOM    135  O32 GCD     1      18.130  20.510  11.330  1.00  0.00            
ATOM    136  H65 GCD     1      19.010  20.220  11.090  1.00  0.00            
ATOM    137  C40 GCD     1      18.930  18.940  12.940  1.00  0.00            
ATOM    138  H66 GCD     1      18.610  18.180  12.220  1.00  0.00            
ATOM    139  O33 GCD     1      18.820  18.430  14.290  1.00  0.00            
ATOM    140  C41 GCD     1      19.010  19.410  15.320  1.00  0.00            
ATOM    141  H67 GCD     1      20.070  19.700  15.360  1.00  0.00            
ATOM    142  C42 GCD     1      18.660  18.910  16.760  1.00  0.00            
ATOM    143  H68 GCD     1      18.930  19.710  17.460  1.00  0.00            
ATOM    144  H69 GCD     1      19.300  18.030  16.910  1.00  0.00            
ATOM    145  O34 GCD     1      17.310  18.540  16.980  1.00  0.00            
ATOM    146  H70 GCD     1      17.160  17.960  16.220  1.00  0.00            
ATOM    147  O35 GCD     1      20.310  19.270  12.720  1.00  0.00            
ATOM    148  C43 GCD     1      21.000  18.360  11.810  1.00  0.00            
ATOM    149  H71 GCD     1      20.360  17.510  11.560  1.00  0.00            
ATOM    150  C44 GCD     1      21.490  19.220  10.610  1.00  0.00            
ATOM    151  H72 GCD     1      22.120  20.000  11.050  1.00  0.00            
ATOM    152  O36 GCD     1      20.450  19.840   9.910  1.00  0.00            
ATOM    153  H73 GCD     1      20.040  19.160   9.370  1.00  0.00            
ATOM    154  C45 GCD     1      22.380  18.420   9.720  1.00  0.00            
ATOM    155  H74 GCD     1      21.730  17.610   9.380  1.00  0.00            
ATOM    156  O37 GCD     1      22.770  19.280   8.630  1.00  0.00            
ATOM    157  H75 GCD     1      22.000  19.860   8.550  1.00  0.00            
ATOM    158  C46 GCD     1      23.480  17.690  10.490  1.00  0.00            
ATOM    159  H76 GCD     1      23.970  16.970   9.830  1.00  0.00            
ATOM    160  O38 GCD     1      24.450  18.640  10.940  1.00  0.00            
ATOM    161  O39 GCD     1      22.920  16.960  11.520  1.00  0.00            
ATOM    162  C47 GCD     1      22.220  17.790  12.460  1.00  0.00            
ATOM    163  H77 GCD     1      22.850  18.600  12.860  1.00  0.00            
ATOM    164  C48 GCD     1      21.890  17.070  13.740  1.00  0.00            
ATOM    165  H78 GCD     1      21.170  16.290  13.450  1.00  0.00            
ATOM    166  H79 GCD     1      21.310  17.720  14.410  1.00  0.00            
ATOM    167  O40 GCD     1      23.060  16.520  14.370  1.00  0.00            
ATOM    168  H80 GCD     1      22.960  15.570  14.270  1.00  0.00            
ATOM    169  C1  EA1     2      22.790  25.740  11.310  1.00  0.00            
ATOM    170  N1  EA1     2      23.930  24.750  11.390  1.00  0.00            
ATOM    171  C2  EA1     2      23.450  23.300  11.680  1.00  0.00            
ATOM    172  C3  EA1     2      24.630  22.350  11.690  1.00  0.00            
ATOM    173  C4  EA1     2      25.610  22.710  12.780  1.00  0.00            
ATOM    174  C5  EA1     2      26.020  24.210  12.860  1.00  0.00            
ATOM    175  C6  EA1     2      24.810  25.070  12.610  1.00  0.00            
ATOM    176  O1  EA1     2      24.980  22.430  14.060  1.00  0.00            
ATOM    177  C7  EA1     2      25.160  21.110  14.630  1.00  0.00            
ATOM    178  C8  EA1     2      26.600  21.000  15.090  1.00  0.00            
ATOM    179  C9  EA1     2      27.230  22.010  15.830  1.00  0.00            
ATOM    180  C10 EA1     2      28.610  21.930  16.200  1.00  0.00            
ATOM    181  C11 EA1     2      29.370  20.740  15.830  1.00  0.00            
ATOM    182  C12 EA1     2      28.660  19.670  15.180  1.00  0.00            
ATOM    183  C13 EA1     2      27.270  19.780  14.920  1.00  0.00            
ATOM    184  C14 EA1     2      24.200  20.820  15.740  1.00  0.00            
ATOM    185  C15 EA1     2      23.910  21.830  16.660  1.00  0.00            
ATOM    186  C16 EA1     2      23.010  21.630  17.720  1.00  0.00            
ATOM    187  C17 EA1     2      22.450  20.370  17.880  1.00  0.00            
ATOM    188  C18 EA1     2      22.720  19.330  16.980  1.00  0.00            
ATOM    189  C19 EA1     2      23.640  19.530  15.910  1.00  0.00            
ATOM    190  H1  EA1     2      22.250  25.490  10.390  1.00  0.00            
ATOM    191  H2  EA1     2      22.190  25.610  12.210  1.00  0.00            
ATOM    192  H3  EA1     2      23.210  26.750  11.350  1.00  0.00            
ATOM    193  H4  EA1     2      24.520  24.820  10.550  1.00  0.00            
ATOM    194  H5  EA1     2      22.780  23.040  10.860  1.00  0.00            
ATOM    195  H6  EA1     2      22.800  23.230  12.550  1.00  0.00            
ATOM    196  H7  EA1     2      25.180  22.450  10.750  1.00  0.00            
ATOM    197  H8  EA1     2      24.440  21.270  11.760  1.00  0.00            
ATOM    198  H9  EA1     2      26.430  22.010  12.560  1.00  0.00            
ATOM    199  H10 EA1     2      26.840  24.380  12.150  1.00  0.00            
ATOM    200  H11 EA1     2      26.430  24.410  13.850  1.00  0.00            
ATOM    201  H12 EA1     2      24.310  25.060  13.580  1.00  0.00            
ATOM    202  H13 EA1     2      25.250  26.070  12.580  1.00  0.00            
ATOM    203  H14 EA1     2      24.910  20.460  13.790  1.00  0.00            
ATOM    204  H15 EA1     2      26.620  22.840  16.170  1.00  0.00            
ATOM    205  H16 EA1     2      29.130  22.780  16.630  1.00  0.00            
ATOM    206  H17 EA1     2      30.380  20.590  16.200  1.00  0.00            
ATOM    207  H18 EA1     2      29.140  18.720  14.980  1.00  0.00            
ATOM    208  H19 EA1     2      26.700  18.980  14.460  1.00  0.00            
ATOM    209  H20 EA1     2      24.230  22.860  16.510  1.00  0.00            
ATOM    210  H21 EA1     2      22.730  22.430  18.400  1.00  0.00            
ATOM    211  H22 EA1     2      21.750  20.210  18.700  1.00  0.00            
ATOM    212  H23 EA1     2      22.180  18.400  17.140  1.00  0.00            
ATOM    213  H24 EA1     2      23.910  18.760  15.190  1.00  0.00            
TER
ENDMDL
MODEL        1
ATOM      1  H1  GCD     1      28.570  21.100  18.730  1.00  0.00            
ATOM      2  O1  GCD     1      28.750  21.530  17.890  1.00  0.00            
ATOM      3  C1  GCD     1      27.840  21.100  16.950  1.00  0.00            
ATOM      4  H2  GCD     1      27.650  20.020  16.970  1.00  0.00            
ATOM      5  H3  GCD     1      26.840  21.430  17.250  1.00  0.00            
ATOM      6  C2  GCD     1      28.270  21.610  15.550  1.00  0.00            
ATOM      7  H4  GCD     1      28.420  22.680  15.410  1.00  0.00            
ATOM      8  C3  GCD     1      27.060  21.360  14.570  1.00  0.00            
ATOM      9  H5  GCD     1      26.650  20.390  14.870  1.00  0.00            
ATOM     10  C4  GCD     1      27.590  21.150  13.090  1.00  0.00            
ATOM     11  H6  GCD     1      27.860  22.170  12.770  1.00  0.00            
ATOM     12  O2  GCD     1      26.480  20.590  12.290  1.00  0.00            
ATOM     13  H7  GCD     1      26.460  20.980  11.410  1.00  0.00            
ATOM     14  C5  GCD     1      28.740  20.200  13.070  1.00  0.00            
ATOM     15  H8  GCD     1      28.400  19.250  13.500  1.00  0.00            
ATOM     16  O3  GCD     1      29.250  20.100  11.790  1.00  0.00            
ATOM     17  H9  GCD     1      29.940  19.420  11.820  1.00  0.00            
ATOM     18  C6  GCD     1      29.810  20.760  14.000  1.00  0.00            
ATOM     19  O4  GCD     1      29.350  20.710  15.270  1.00  0.00            
ATOM     20  H10 GCD     1      30.690  20.120  13.940  1.00  0.00            
ATOM     21  O5  GCD     1      30.140  22.110  13.640  1.00  0.00            
ATOM     22  C7  GCD     1      31.500  22.450  13.490  1.00  0.00            
ATOM     23  H11 GCD     1      32.160  21.580  13.350  1.00  0.00            
ATOM     24  C8  GCD     1      31.610  23.190  12.170  1.00  0.00            
ATOM     25  H12 GCD     1      30.910  24.030  12.290  1.00  0.00            
ATOM     26  O6  GCD     1      31.210  22.370  11.070  1.00  0.00            
ATOM     27  H13 GCD     1      30.540  21.740  11.350  1.00  0.00            
ATOM     28  C9  GCD     1      32.960  23.820  11.910  1.00  0.00            
ATOM     29  H14 GCD     1      33.550  22.900  11.770  1.00  0.00            
ATOM     30  O7  GCD     1      33.070  24.450  10.630  1.00  0.00            
ATOM     31  H15 GCD     1      32.860  23.750  10.000  1.00  0.00            
ATOM     32  C10 GCD     1      33.280  24.730  13.080  1.00  0.00            
ATOM     33  H16 GCD     1      34.280  25.080  12.830  1.00  0.00            
ATOM     34  O8  GCD     1      33.210  24.010  14.290  1.00  0.00            
ATOM     35  C11 GCD     1      31.910  23.380  14.650  1.00  0.00            
ATOM     36  H17 GCD     1      31.150  24.160  14.740  1.00  0.00            
ATOM     37  C12 GCD     1      32.020  22.670  16.020  1.00  0.00            
ATOM     38  H18 GCD     1      31.020  22.370  16.380  1.00  0.00            
ATOM     39  H19 GCD     1      32.220  23.460  16.740  1.00  0.00            
ATOM     40  O9  GCD     1      32.920  21.510  15.990  1.00  0.00            
ATOM     41  H20 GCD     1      33.690  21.760  15.470  1.00  0.00            
ATOM     42  O10 GCD     1      32.410  25.780  13.220  1.00  0.00            
ATOM     43  C13 GCD     1      32.900  27.130  12.960  1.00  0.00            
ATOM     44  H21 GCD     1      33.730  27.100  12.240  1.00  0.00            
ATOM     45  C14 GCD     1      31.690  27.820  12.250  1.00  0.00            
ATOM     46  H22 GCD     1      30.840  27.780  12.940  1.00  0.00            
ATOM     47  O11 GCD     1      31.480  27.100  10.980  1.00  0.00            
ATOM     48  H23 GCD     1      31.550  26.160  11.180  1.00  0.00            
ATOM     49  C15 GCD     1      31.930  29.360  11.950  1.00  0.00            
ATOM     50  H24 GCD     1      32.780  29.370  11.250  1.00  0.00            
ATOM     51  O12 GCD     1      30.800  30.000  11.420  1.00  0.00            
ATOM     52  H25 GCD     1      30.360  29.470  10.760  1.00  0.00            
ATOM     53  C16 GCD     1      32.500  30.080  13.220  1.00  0.00            
ATOM     54  H26 GCD     1      32.890  31.070  12.960  1.00  0.00            
ATOM     55  O13 GCD     1      33.590  29.370  13.770  1.00  0.00            
ATOM     56  C17 GCD     1      33.410  27.970  14.140  1.00  0.00            
ATOM     57  H27 GCD     1      32.620  27.920  14.910  1.00  0.00            
ATOM     58  C18 GCD     1      34.670  27.280  14.640  1.00  0.00            
ATOM     59  H28 GCD     1      35.470  27.430  13.900  1.00  0.00            
ATOM     60  H29 GCD     1      34.500  26.200  14.700  1.00  0.00            
ATOM     61  O14 GCD     1      34.960  27.820  15.940  1.00  0.00            
ATOM     62  H30 GCD     1      35.270  28.730  15.950  1.00  0.00            
ATOM     63  O15 GCD     1      31.550  30.130  14.280  1.00  0.00            
ATOM     64  C19 GCD     1      31.370  31.380  14.840  1.00  0.00            
ATOM     65  H31 GCD     1      32.040  32.130  14.400  1.00  0.00            
ATOM     66  C20 GCD     1      29.900  31.740  14.610  1.00  0.00            
ATOM     67  H32 GCD     1      29.390  30.980  15.200  1.00  0.00            
ATOM     68  O16 GCD     1      29.540  31.740  13.210  1.00  0.00            
ATOM     69  H33 GCD     1      30.100  31.070  12.800  1.00  0.00            
ATOM     70  C21 GCD     1      29.540  33.080  15.290  1.00  0.00            
ATOM     71  H34 GCD     1      30.110  33.890  14.800  1.00  0.00            
ATOM     72  O17 GCD     1      28.160  33.420  15.330  1.00  0.00            
ATOM     73  H35 GCD     1      27.870  33.410  14.410  1.00  0.00            
ATOM     74  C22 GCD     1      30.080  33.140  16.710  1.00  0.00            
ATOM     75  H36 GCD     1      30.120  34.160  17.100  1.00  0.00            
ATOM     76  O18 GCD     1      31.380  32.640  16.720  1.00  0.00            
ATOM     77  C23 GCD     1      31.600  31.280  16.310  1.00  0.00            
ATOM     78  H37 GCD     1      30.950  30.550  16.810  1.00  0.00            
ATOM     79  C24 GCD     1      33.110  30.910  16.670  1.00  0.00            
ATOM     80  H38 GCD     1      33.810  31.320  15.930  1.00  0.00            
ATOM     81  H39 GCD     1      33.220  29.820  16.530  1.00  0.00            
ATOM     82  O19 GCD     1      33.480  31.240  17.990  1.00  0.00            
ATOM     83  H40 GCD     1      33.440  32.200  18.120  1.00  0.00            
ATOM     84  O20 GCD     1      29.250  32.390  17.610  1.00  0.00            
ATOM     85  C25 GCD     1      29.100  32.920  18.870  1.00  0.00            
ATOM     86  H41 GCD     1      29.810  33.710  19.140  1.00  0.00            
ATOM     87  C26 GCD     1      27.740  33.650  18.780  1.00  0.00            
ATOM     88  H42 GCD     1      27.030  32.870  18.470  1.00  0.00            
ATOM     89  O21 GCD     1      27.770  34.730  17.920  1.00  0.00            
ATOM     90  H43 GCD     1      28.020  34.300  17.090  1.00  0.00            
ATOM     91  C27 GCD     1      27.360  34.080  20.160  1.00  0.00            
ATOM     92  H44 GCD     1      28.090  34.850  20.440  1.00  0.00            
ATOM     93  O22 GCD     1      26.090  34.670  20.130  1.00  0.00            
ATOM     94  H45 GCD     1      25.390  34.040  19.920  1.00  0.00            
ATOM     95  C28 GCD     1      27.480  32.890  21.100  1.00  0.00            
ATOM     96  H46 GCD     1      27.230  33.340  22.060  1.00  0.00            
ATOM     97  O23 GCD     1      28.770  32.270  21.170  1.00  0.00            
ATOM     98  C29 GCD     1      29.160  31.820  19.920  1.00  0.00            
ATOM     99  H47 GCD     1      28.550  30.960  19.620  1.00  0.00            
ATOM    100  C30 GCD     1      30.570  31.390  20.060  1.00  0.00            
ATOM    101  H48 GCD     1      31.250  32.230  20.280  1.00  0.00            
ATOM    102  H49 GCD     1      31.020  31.020  19.130  1.00  0.00            
ATOM    103  O24 GCD     1      30.710  30.380  21.050  1.00  0.00            
ATOM    104  H50 GCD     1      30.410  30.750  21.890  1.00  0.00            
ATOM    105  O25 GCD     1      26.560  31.900  20.620  1.00  0.00            
ATOM    106  C31 GCD     1      25.580  31.290  21.430  1.00  0.00            
ATOM    107  H51 GCD     1      25.630  31.840  22.380  1.00  0.00            
ATOM    108  C32 GCD     1      24.210  31.350  20.700  1.00  0.00            
ATOM    109  H52 GCD     1      24.450  30.980  19.700  1.00  0.00            
ATOM    110  O26 GCD     1      23.600  32.630  20.660  1.00  0.00            
ATOM    111  H53 GCD     1      22.920  32.480  19.980  1.00  0.00            
ATOM    112  C33 GCD     1      23.130  30.370  21.310  1.00  0.00            
ATOM    113  H54 GCD     1      22.900  30.730  22.330  1.00  0.00            
ATOM    114  O27 GCD     1      21.900  30.340  20.590  1.00  0.00            
ATOM    115  H55 GCD     1      22.100  29.980  19.720  1.00  0.00            
ATOM    116  C34 GCD     1      23.710  29.020  21.390  1.00  0.00            
ATOM    117  H56 GCD     1      23.040  28.350  21.930  1.00  0.00            
ATOM    118  O28 GCD     1      24.860  29.110  22.270  1.00  0.00            
ATOM    119  C35 GCD     1      25.930  29.840  21.670  1.00  0.00            
ATOM    120  H57 GCD     1      26.070  29.310  20.720  1.00  0.00            
ATOM    121  C36 GCD     1      27.100  29.630  22.570  1.00  0.00            
ATOM    122  H58 GCD     1      26.900  30.130  23.520  1.00  0.00            
ATOM    123  H59 GCD     1      28.010  30.080  22.150  1.00  0.00            
ATOM    124  O29 GCD     1      27.370  28.200  22.770  1.00  0.00            
ATOM    125  H60 GCD     1      26.640  27.840  23.280  1.00  0.00            
ATOM    126  O30 GCD     1      24.090  28.390  20.180  1.00  0.00            
ATOM    127  C37 GCD     1      23.060  27.510  19.710  1.00  0.00            
ATOM    128  H61 GCD     1      22.110  27.620  20.250  1.00  0.00            
ATOM    129  C38 GCD     1      22.860  27.840  18.210  1.00  0.00            
ATOM    130  H62 GCD     1      23.800  27.790  17.650  1.00  0.00            
ATOM    131  O31 GCD     1      22.310  29.130  18.100  1.00  0.00            
ATOM    132  H63 GCD     1      21.820  29.080  17.270  1.00  0.00            
ATOM    133  C39 GCD     1      21.890  26.810  17.610  1.00  0.00            
ATOM    134  H64 GCD     1      20.950  26.900  18.180  1.00  0.00            
ATOM    135  O32 GCD     1      21.580  26.930  16.230  1.00  0.00            
ATOM    136  H65 GCD     1      22.330  26.610  15.720  1.00  0.00            
ATOM    137  C40 GCD     1      22.340  25.390  17.960  1.00  0.00            
ATOM    138  H66 GCD     1      21.490  24.740  17.760  1.00  0.00            
ATOM    139  O33 GCD     1      22.720  25.240  19.360  1.00  0.00            
ATOM    140  C41 GCD     1      23.690  26.130  19.890  1.00  0.00            
ATOM    141  H67 GCD     1      24.610  26.020  19.310  1.00  0.00            
ATOM    142  C42 GCD     1      24.030  25.670  21.310  1.00  0.00            
ATOM    143  H68 GCD     1      24.770  26.320  21.790  1.00  0.00            
ATOM    144  H69 GCD     1      24.480  24.670  21.270  1.00  0.00            
ATOM    145  O34 GCD     1      22.920  25.640  22.220  1.00  0.00            
ATOM    146  H70 GCD     1      22.230  25.330  21.630  1.00  0.00            
ATOM    147  O35 GCD     1      23.540  25.030  17.190  1.00  0.00            
ATOM    148  C43 GCD     1      23.450  23.970  16.250  1.00  0.00            
ATOM    149  H71 GCD     1      22.400  23.660  16.260  1.00  0.00            
ATOM    150  C44 GCD     1      23.870  24.450  14.920  1.00  0.00            
ATOM    151  H72 GCD     1      24.880  24.850  15.050  1.00  0.00            
ATOM    152  O36 GCD     1      22.970  25.520  14.390  1.00  0.00            
ATOM    153  H73 GCD     1      23.330  25.720  13.520  1.00  0.00            
ATOM    154  C45 GCD     1      23.990  23.330  13.970  1.00  0.00            
ATOM    155  H74 GCD     1      22.950  22.970  13.990  1.00  0.00            
ATOM    156  O37 GCD     1      24.460  23.840  12.660  1.00  0.00            
ATOM    157  H75 GCD     1      25.410  23.970  12.760  1.00  0.00            
ATOM    158  C46 GCD     1      24.720  22.110  14.540  1.00  0.00            
ATOM    159  H76 GCD     1      24.640  21.300  13.810  1.00  0.00            
ATOM    160  O38 GCD     1      26.100  22.400  14.620  1.00  0.00            
ATOM    161  O39 GCD     1      24.150  21.740  15.800  1.00  0.00            
ATOM    162  C47 GCD     1      24.320  22.820  16.750  1.00  0.00            
ATOM    163  H77 GCD     1      25.340  23.240  16.790  1.00  0.00            
ATOM    164  C48 GCD     1      23.890  22.230  18.060  1.00  0.00            
ATOM    165  H78 GCD     1      22.810  22.010  18.020  1.00  0.00            
ATOM    166  H79 GCD     1      23.890  22.910  18.920  1.00  0.00            
ATOM    167  O40 GCD     1      24.550  21.070  18.360  1.00  0.00            
ATOM    168  H80 GCD     1      24.170  20.680  19.160  1.00  0.00            
ATOM    169  C1  EA1     2      26.390  30.710  13.660  1.00  0.00            
ATOM    170  N1  EA1     2      25.950  29.920  14.810  1.00  0.00            
ATOM    171  C2  EA1     2      26.430  30.580  16.140  1.00  0.00            
ATOM    172  C3  EA1     2      25.940  29.710  17.280  1.00  0.00            
ATOM    173  C4  EA1     2      26.420  28.170  17.190  1.00  0.00            
ATOM    174  C5  EA1     2      26.090  27.630  15.770  1.00  0.00            
ATOM    175  C6  EA1     2      26.610  28.580  14.670  1.00  0.00            
ATOM    176  O1  EA1     2      27.880  28.130  17.490  1.00  0.00            
ATOM    177  C7  EA1     2      28.420  26.790  17.750  1.00  0.00            
ATOM    178  C8  EA1     2      29.910  26.870  17.950  1.00  0.00            
ATOM    179  C9  EA1     2      30.440  27.920  18.720  1.00  0.00            
ATOM    180  C10 EA1     2      31.840  28.090  18.890  1.00  0.00            
ATOM    181  C11 EA1     2      32.770  27.170  18.290  1.00  0.00            
ATOM    182  C12 EA1     2      32.240  26.190  17.390  1.00  0.00            
ATOM    183  C13 EA1     2      30.860  26.060  17.250  1.00  0.00            
ATOM    184  C14 EA1     2      27.870  25.900  18.910  1.00  0.00            
ATOM    185  C15 EA1     2      27.860  26.230  20.260  1.00  0.00            
ATOM    186  C16 EA1     2      27.390  25.370  21.250  1.00  0.00            
ATOM    187  C17 EA1     2      26.890  24.150  20.920  1.00  0.00            
ATOM    188  C18 EA1     2      26.910  23.710  19.580  1.00  0.00            
ATOM    189  C19 EA1     2      27.340  24.600  18.640  1.00  0.00            
ATOM    190  H1  EA1     2      25.960  30.180  12.810  1.00  0.00            
ATOM    191  H2  EA1     2      25.930  31.700  13.690  1.00  0.00            
ATOM    192  H3  EA1     2      27.480  30.820  13.630  1.00  0.00            
ATOM    193  H4  EA1     2      24.940  29.730  14.880  1.00  0.00            
ATOM    194  H5  EA1     2      26.000  31.570  16.260  1.00  0.00            
ATOM    195  H6  EA1     2      27.520  30.600  16.150  1.00  0.00            
ATOM    196  H7  EA1     2      24.850  29.790  17.200  1.00  0.00            
ATOM    197  H8  EA1     2      26.150  30.150  18.260  1.00  0.00            
ATOM    198  H9  EA1     2      25.960  27.590  17.990  1.00  0.00            
ATOM    199  H10 EA1     2      25.030  27.380  15.670  1.00  0.00            
ATOM    200  H11 EA1     2      26.540  26.640  15.620  1.00  0.00            
ATOM    201  H12 EA1     2      27.690  28.640  14.820  1.00  0.00            
ATOM    202  H13 EA1     2      26.390  28.120  13.700  1.00  0.00            
ATOM    203  H14 EA1     2      28.220  26.120  16.910  1.00  0.00            
ATOM    204  H15 EA1     2      29.780  28.530  19.330  1.00  0.00            
ATOM    205  H16 EA1     2      32.260  28.880  19.500  1.00  0.00            
ATOM    206  H17 EA1     2      33.830  27.320  18.510  1.00  0.00            
ATOM    207  H18 EA1     2      32.850  25.470  16.860  1.00  0.00            
ATOM    208  H19 EA1     2      30.380  25.360  16.580  1.00  0.00            
ATOM    209  H20 EA1     2      28.190  27.240  20.510  1.00  0.00            
ATOM    210  H21 EA1     2      27.440  25.610  22.300  1.00  0.00            
ATOM    211  H22 EA1     2      26.580  23.430  21.680  1.00  0.00            
ATOM    212  H23 EA1     2      26.430  22.790  19.260  1.00  0.00            
ATOM    213  H24 EA1     2      27.310  24.290  17.600  1.00  0.00            
TER
ENDMDL
MODEL        1
ATOM      1  H1  GCD     1      28.820  21.160  17.320  1.00  0.00            
ATOM      2  O1  GCD     1      28.550  20.370  16.830  1.00  0.00            
ATOM      3  C1  GCD     1      27.670  20.800  15.820  1.00  0.00            
ATOM      4  H2  GCD     1      27.240  19.920  15.320  1.00  0.00            
ATOM      5  H3  GCD     1      26.870  21.440  16.200  1.00  0.00            
ATOM      6  C2  GCD     1      28.360  21.680  14.730  1.00  0.00            
ATOM      7  H4  GCD     1      28.530  22.740  14.990  1.00  0.00            
ATOM      8  C3  GCD     1      27.420  21.790  13.540  1.00  0.00            
ATOM      9  H5  GCD     1      26.960  20.820  13.300  1.00  0.00            
ATOM     10  C4  GCD     1      28.100  22.340  12.240  1.00  0.00            
ATOM     11  H6  GCD     1      28.240  23.420  12.350  1.00  0.00            
ATOM     12  O2  GCD     1      27.190  22.150  11.030  1.00  0.00            
ATOM     13  H7  GCD     1      26.440  22.740  11.140  1.00  0.00            
ATOM     14  C5  GCD     1      29.450  21.540  11.910  1.00  0.00            
ATOM     15  H8  GCD     1      29.040  20.580  11.580  1.00  0.00            
ATOM     16  O3  GCD     1      30.270  22.090  10.900  1.00  0.00            
ATOM     17  H9  GCD     1      29.690  22.440  10.210  1.00  0.00            
ATOM     18  C6  GCD     1      30.250  21.480  13.170  1.00  0.00            
ATOM     19  O4  GCD     1      29.510  20.970  14.240  1.00  0.00            
ATOM     20  H10 GCD     1      31.080  20.800  12.980  1.00  0.00            
ATOM     21  O5  GCD     1      30.830  22.720  13.560  1.00  0.00            
ATOM     22  C7  GCD     1      32.250  22.720  13.750  1.00  0.00            
ATOM     23  H11 GCD     1      32.680  21.710  13.690  1.00  0.00            
ATOM     24  C8  GCD     1      32.860  23.640  12.720  1.00  0.00            
ATOM     25  H12 GCD     1      32.330  24.600  12.800  1.00  0.00            
ATOM     26  O6  GCD     1      32.750  23.020  11.420  1.00  0.00            
ATOM     27  H13 GCD     1      31.840  22.720  11.300  1.00  0.00            
ATOM     28  C9  GCD     1      34.380  23.960  12.940  1.00  0.00            
ATOM     29  H14 GCD     1      34.930  23.010  12.890  1.00  0.00            
ATOM     30  O7  GCD     1      34.930  24.910  11.970  1.00  0.00            
ATOM     31  H15 GCD     1      34.890  24.430  11.140  1.00  0.00            
ATOM     32  C10 GCD     1      34.510  24.550  14.330  1.00  0.00            
ATOM     33  H16 GCD     1      35.540  24.700  14.690  1.00  0.00            
ATOM     34  O8  GCD     1      33.910  23.670  15.260  1.00  0.00            
ATOM     35  C11 GCD     1      32.520  23.400  15.120  1.00  0.00            
ATOM     36  H17 GCD     1      31.940  24.330  15.210  1.00  0.00            
ATOM     37  C12 GCD     1      32.120  22.480  16.180  1.00  0.00            
ATOM     38  H18 GCD     1      31.110  22.080  16.030  1.00  0.00            
ATOM     39  H19 GCD     1      32.150  23.140  17.050  1.00  0.00            
ATOM     40  O9  GCD     1      33.040  21.450  16.200  1.00  0.00            
ATOM     41  H20 GCD     1      33.880  21.910  16.090  1.00  0.00            
ATOM     42  O10 GCD     1      33.740  25.820  14.420  1.00  0.00            
ATOM     43  C13 GCD     1      34.500  27.030  14.260  1.00  0.00            
ATOM     44  H21 GCD     1      35.490  26.840  13.820  1.00  0.00            
ATOM     45  C14 GCD     1      33.680  27.920  13.360  1.00  0.00            
ATOM     46  H22 GCD     1      32.690  27.940  13.820  1.00  0.00            
ATOM     47  O11 GCD     1      33.650  27.320  12.070  1.00  0.00            
ATOM     48  H23 GCD     1      33.930  26.390  12.060  1.00  0.00            
ATOM     49  C15 GCD     1      34.180  29.400  13.430  1.00  0.00            
ATOM     50  H24 GCD     1      35.190  29.480  13.010  1.00  0.00            
ATOM     51  O12 GCD     1      33.350  30.140  12.570  1.00  0.00            
ATOM     52  H25 GCD     1      33.360  29.680  11.720  1.00  0.00            
ATOM     53  C16 GCD     1      34.260  29.930  14.850  1.00  0.00            
ATOM     54  H26 GCD     1      34.780  30.890  14.860  1.00  0.00            
ATOM     55  O13 GCD     1      35.100  29.000  15.540  1.00  0.00            
ATOM     56  C17 GCD     1      34.660  27.650  15.610  1.00  0.00            
ATOM     57  H27 GCD     1      33.660  27.600  16.050  1.00  0.00            
ATOM     58  C18 GCD     1      35.580  26.920  16.520  1.00  0.00            
ATOM     59  H28 GCD     1      36.550  26.750  16.050  1.00  0.00            
ATOM     60  H29 GCD     1      35.090  25.960  16.710  1.00  0.00            
ATOM     61  O14 GCD     1      35.630  27.680  17.710  1.00  0.00            
ATOM     62  H30 GCD     1      36.020  28.500  17.390  1.00  0.00            
ATOM     63  O15 GCD     1      32.990  30.020  15.450  1.00  0.00            
ATOM     64  C19 GCD     1      32.570  31.290  15.930  1.00  0.00            
ATOM     65  H31 GCD     1      33.300  32.080  15.700  1.00  0.00            
ATOM     66  C20 GCD     1      31.170  31.610  15.320  1.00  0.00            
ATOM     67  H32 GCD     1      30.390  30.890  15.590  1.00  0.00            
ATOM     68  O16 GCD     1      31.280  31.770  13.880  1.00  0.00            
ATOM     69  H33 GCD     1      31.950  31.130  13.600  1.00  0.00            
ATOM     70  C21 GCD     1      30.720  32.890  15.940  1.00  0.00            
ATOM     71  H34 GCD     1      31.550  33.580  15.720  1.00  0.00            
ATOM     72  O17 GCD     1      29.620  33.570  15.450  1.00  0.00            
ATOM     73  H35 GCD     1      29.720  33.440  14.500  1.00  0.00            
ATOM     74  C22 GCD     1      30.620  32.770  17.480  1.00  0.00            
ATOM     75  H36 GCD     1      30.420  33.780  17.860  1.00  0.00            
ATOM     76  O18 GCD     1      31.880  32.350  17.980  1.00  0.00            
ATOM     77  C23 GCD     1      32.290  31.060  17.430  1.00  0.00            
ATOM     78  H37 GCD     1      31.470  30.350  17.600  1.00  0.00            
ATOM     79  C24 GCD     1      33.650  30.670  18.120  1.00  0.00            
ATOM     80  H38 GCD     1      34.450  31.380  17.890  1.00  0.00            
ATOM     81  H39 GCD     1      33.940  29.680  17.740  1.00  0.00            
ATOM     82  O19 GCD     1      33.580  30.500  19.570  1.00  0.00            
ATOM     83  H40 GCD     1      33.510  31.350  20.020  1.00  0.00            
ATOM     84  O20 GCD     1      29.580  31.880  17.810  1.00  0.00            
ATOM     85  C25 GCD     1      28.750  32.380  18.860  1.00  0.00            
ATOM     86  H41 GCD     1      29.170  33.240  19.400  1.00  0.00            
ATOM     87  C26 GCD     1      27.370  32.780  18.280  1.00  0.00            
ATOM     88  H42 GCD     1      27.020  31.860  17.800  1.00  0.00            
ATOM     89  O21 GCD     1      27.590  33.780  17.290  1.00  0.00            
ATOM     90  H43 GCD     1      28.160  33.460  16.580  1.00  0.00            
ATOM     91  C27 GCD     1      26.380  33.220  19.340  1.00  0.00            
ATOM     92  H44 GCD     1      26.680  34.150  19.850  1.00  0.00            
ATOM     93  O22 GCD     1      25.140  33.460  18.630  1.00  0.00            
ATOM     94  H45 GCD     1      25.190  33.470  17.660  1.00  0.00            
ATOM     95  C28 GCD     1      26.390  32.240  20.420  1.00  0.00            
ATOM     96  H46 GCD     1      25.770  32.630  21.240  1.00  0.00            
ATOM     97  O23 GCD     1      27.680  31.970  20.860  1.00  0.00            
ATOM     98  C29 GCD     1      28.570  31.360  19.930  1.00  0.00            
ATOM     99  H47 GCD     1      28.170  30.390  19.600  1.00  0.00            
ATOM    100  C30 GCD     1      29.870  31.220  20.740  1.00  0.00            
ATOM    101  H48 GCD     1      30.140  32.180  21.210  1.00  0.00            
ATOM    102  H49 GCD     1      30.750  30.940  20.140  1.00  0.00            
ATOM    103  O24 GCD     1      29.570  30.270  21.760  1.00  0.00            
ATOM    104  H50 GCD     1      29.050  30.800  22.380  1.00  0.00            
ATOM    105  O25 GCD     1      25.740  31.050  19.910  1.00  0.00            
ATOM    106  C31 GCD     1      24.630  30.540  20.700  1.00  0.00            
ATOM    107  H51 GCD     1      24.530  31.060  21.660  1.00  0.00            
ATOM    108  C32 GCD     1      23.350  30.690  19.850  1.00  0.00            
ATOM    109  H52 GCD     1      23.620  30.420  18.820  1.00  0.00            
ATOM    110  O26 GCD     1      22.990  32.030  19.890  1.00  0.00            
ATOM    111  H53 GCD     1      23.670  32.510  19.410  1.00  0.00            
ATOM    112  C33 GCD     1      22.210  29.850  20.420  1.00  0.00            
ATOM    113  H54 GCD     1      21.970  30.240  21.420  1.00  0.00            
ATOM    114  O27 GCD     1      21.070  29.890  19.580  1.00  0.00            
ATOM    115  H55 GCD     1      21.310  29.440  18.760  1.00  0.00            
ATOM    116  C34 GCD     1      22.680  28.400  20.510  1.00  0.00            
ATOM    117  H56 GCD     1      22.030  27.680  21.020  1.00  0.00            
ATOM    118  O28 GCD     1      23.840  28.310  21.350  1.00  0.00            
ATOM    119  C35 GCD     1      25.030  29.030  20.990  1.00  0.00            
ATOM    120  H57 GCD     1      25.550  28.610  20.120  1.00  0.00            
ATOM    121  C36 GCD     1      25.890  28.950  22.260  1.00  0.00            
ATOM    122  H58 GCD     1      25.260  29.360  23.060  1.00  0.00            
ATOM    123  H59 GCD     1      26.850  29.450  22.120  1.00  0.00            
ATOM    124  O29 GCD     1      26.140  27.620  22.670  1.00  0.00            
ATOM    125  H60 GCD     1      25.420  27.380  23.260  1.00  0.00            
ATOM    126  O30 GCD     1      23.080  27.940  19.250  1.00  0.00            
ATOM    127  C37 GCD     1      22.230  26.980  18.700  1.00  0.00            
ATOM    128  H61 GCD     1      21.220  27.020  19.130  1.00  0.00            
ATOM    129  C38 GCD     1      22.160  27.370  17.220  1.00  0.00            
ATOM    130  H62 GCD     1      23.160  27.330  16.770  1.00  0.00            
ATOM    131  O31 GCD     1      21.560  28.680  17.020  1.00  0.00            
ATOM    132  H63 GCD     1      21.390  28.790  16.080  1.00  0.00            
ATOM    133  C39 GCD     1      21.460  26.260  16.410  1.00  0.00            
ATOM    134  H64 GCD     1      20.390  26.320  16.650  1.00  0.00            
ATOM    135  O32 GCD     1      21.520  26.470  15.010  1.00  0.00            
ATOM    136  H65 GCD     1      22.240  25.940  14.660  1.00  0.00            
ATOM    137  C40 GCD     1      22.020  24.870  16.780  1.00  0.00            
ATOM    138  H66 GCD     1      21.300  24.150  16.380  1.00  0.00            
ATOM    139  O33 GCD     1      22.050  24.690  18.190  1.00  0.00            
ATOM    140  C41 GCD     1      22.880  25.580  18.870  1.00  0.00            
ATOM    141  H67 GCD     1      23.900  25.540  18.470  1.00  0.00            
ATOM    142  C42 GCD     1      23.020  25.050  20.330  1.00  0.00            
ATOM    143  H68 GCD     1      23.860  25.570  20.800  1.00  0.00            
ATOM    144  H69 GCD     1      23.310  23.990  20.250  1.00  0.00            
ATOM    145  O34 GCD     1      21.890  25.210  21.240  1.00  0.00            
ATOM    146  H70 GCD     1      22.150  24.910  22.110  1.00  0.00            
ATOM    147  O35 GCD     1      23.320  24.620  16.220  1.00  0.00            
ATOM    148  C43 GCD     1      23.350  23.630  15.120  1.00  0.00            
ATOM    149  H71 GCD     1      22.380  23.190  14.870  1.00  0.00            
ATOM    150  C44 GCD     1      24.030  24.260  13.880  1.00  0.00            
ATOM    151  H72 GCD     1      24.920  24.740  14.310  1.00  0.00            
ATOM    152  O36 GCD     1      23.310  25.310  13.360  1.00  0.00            
ATOM    153  H73 GCD     1      22.410  25.010  13.180  1.00  0.00            
ATOM    154  C45 GCD     1      24.300  23.220  12.820  1.00  0.00            
ATOM    155  H74 GCD     1      23.340  22.780  12.510  1.00  0.00            
ATOM    156  O37 GCD     1      24.840  23.750  11.550  1.00  0.00            
ATOM    157  H75 GCD     1      25.450  24.480  11.730  1.00  0.00            
ATOM    158  C46 GCD     1      25.070  22.150  13.460  1.00  0.00            
ATOM    159  H76 GCD     1      25.220  21.440  12.640  1.00  0.00            
ATOM    160  O38 GCD     1      26.350  22.660  13.900  1.00  0.00            
ATOM    161  O39 GCD     1      24.440  21.490  14.590  1.00  0.00            
ATOM    162  C47 GCD     1      24.170  22.430  15.660  1.00  0.00            
ATOM    163  H77 GCD     1      25.110  22.770  16.110  1.00  0.00            
ATOM    164  C48 GCD     1      23.460  21.610  16.800  1.00  0.00            
ATOM    165  H78 GCD     1      22.560  21.100  16.440  1.00  0.00            
ATOM    166  H79 GCD     1      23.240  22.310  17.620  1.00  0.00            
ATOM    167  O40 GCD     1      24.350  20.680  17.410  1.00  0.00            
ATOM    168  H80 GCD     1      24.630  20.040  16.750  1.00  0.00            
ATOM    169  C1  EA1     2      26.710  30.710  13.400  1.00  0.00            
ATOM    170  N1  EA1     2      25.960  29.660  14.110  1.00  0.00            
ATOM    171  C2  EA1     2      25.910  30.230  15.540  1.00  0.00            
ATOM    172  C3  EA1     2      25.550  29.260  16.680  1.00  0.00            
ATOM    173  C4  EA1     2      26.220  27.890  16.560  1.00  0.00            
ATOM    174  C5  EA1     2      26.160  27.410  15.100  1.00  0.00            
ATOM    175  C6  EA1     2      26.840  28.430  14.130  1.00  0.00            
ATOM    176  O1  EA1     2      27.570  27.890  17.020  1.00  0.00            
ATOM    177  C7  EA1     2      28.180  26.610  17.290  1.00  0.00            
ATOM    178  C8  EA1     2      29.670  26.780  17.600  1.00  0.00            
ATOM    179  C9  EA1     2      29.860  27.870  18.500  1.00  0.00            
ATOM    180  C10 EA1     2      31.210  28.070  18.990  1.00  0.00            
ATOM    181  C11 EA1     2      32.270  27.260  18.530  1.00  0.00            
ATOM    182  C12 EA1     2      32.080  26.250  17.560  1.00  0.00            
ATOM    183  C13 EA1     2      30.740  25.940  17.210  1.00  0.00            
ATOM    184  C14 EA1     2      27.450  25.670  18.230  1.00  0.00            
ATOM    185  C15 EA1     2      27.320  26.030  19.570  1.00  0.00            
ATOM    186  C16 EA1     2      26.630  25.180  20.480  1.00  0.00            
ATOM    187  C17 EA1     2      26.250  23.900  20.050  1.00  0.00            
ATOM    188  C18 EA1     2      26.380  23.470  18.760  1.00  0.00            
ATOM    189  C19 EA1     2      26.930  24.410  17.830  1.00  0.00            
ATOM    190  H1  EA1     2      27.700  30.760  13.860  1.00  0.00            
ATOM    191  H2  EA1     2      26.820  30.480  12.340  1.00  0.00            
ATOM    192  H3  EA1     2      26.220  31.660  13.630  1.00  0.00            
ATOM    193  H4  EA1     2      25.030  29.420  13.750  1.00  0.00            
ATOM    194  H5  EA1     2      25.120  30.970  15.440  1.00  0.00            
ATOM    195  H6  EA1     2      26.840  30.710  15.870  1.00  0.00            
ATOM    196  H7  EA1     2      24.450  29.220  16.680  1.00  0.00            
ATOM    197  H8  EA1     2      25.870  29.700  17.630  1.00  0.00            
ATOM    198  H9  EA1     2      25.600  27.220  17.170  1.00  0.00            
ATOM    199  H10 EA1     2      25.190  27.070  14.700  1.00  0.00            
ATOM    200  H11 EA1     2      26.800  26.530  15.030  1.00  0.00            
ATOM    201  H12 EA1     2      27.790  28.730  14.560  1.00  0.00            
ATOM    202  H13 EA1     2      27.070  28.120  13.110  1.00  0.00            
ATOM    203  H14 EA1     2      28.240  26.020  16.370  1.00  0.00            
ATOM    204  H15 EA1     2      29.050  28.500  18.850  1.00  0.00            
ATOM    205  H16 EA1     2      31.420  28.810  19.750  1.00  0.00            
ATOM    206  H17 EA1     2      33.320  27.360  18.810  1.00  0.00            
ATOM    207  H18 EA1     2      32.870  25.600  17.190  1.00  0.00            
ATOM    208  H19 EA1     2      30.380  25.100  16.630  1.00  0.00            
ATOM    209  H20 EA1     2      27.390  27.090  19.770  1.00  0.00            
ATOM    210  H21 EA1     2      26.370  25.470  21.490  1.00  0.00            
ATOM    211  H22 EA1     2      25.800  23.220  20.760  1.00  0.00            
ATOM    212  H23 EA1     2      26.070  22.480  18.450  1.00  0.00            
ATOM    213  H24 EA1     2      26.970  24.040  16.810  1.00  0.00            
TER
ENDMDL
MODEL        1
ATOM      1  H1  GCD     1      27.660  18.010  11.920  1.00  0.00            
ATOM      2  O1  GCD     1      26.770  18.210  11.630  1.00  0.00            
ATOM      3  C1  GCD     1      26.610  18.040  10.270  1.00  0.00            
ATOM      4  H2  GCD     1      27.010  17.050   9.990  1.00  0.00            
ATOM      5  H3  GCD     1      25.580  17.950   9.910  1.00  0.00            
ATOM      6  C2  GCD     1      27.370  19.080   9.490  1.00  0.00            
ATOM      7  H4  GCD     1      27.080  20.040   9.930  1.00  0.00            
ATOM      8  C3  GCD     1      26.930  19.160   8.020  1.00  0.00            
ATOM      9  H5  GCD     1      27.050  18.120   7.690  1.00  0.00            
ATOM     10  C4  GCD     1      27.780  20.130   7.270  1.00  0.00            
ATOM     11  H6  GCD     1      27.540  21.180   7.460  1.00  0.00            
ATOM     12  O2  GCD     1      27.570  19.800   5.900  1.00  0.00            
ATOM     13  H7  GCD     1      26.700  20.010   5.550  1.00  0.00            
ATOM     14  C5  GCD     1      29.250  19.990   7.590  1.00  0.00            
ATOM     15  H8  GCD     1      29.620  19.020   7.240  1.00  0.00            
ATOM     16  O3  GCD     1      30.010  21.030   6.910  1.00  0.00            
ATOM     17  H9  GCD     1      29.850  20.850   5.970  1.00  0.00            
ATOM     18  C6  GCD     1      29.480  20.040   9.070  1.00  0.00            
ATOM     19  O4  GCD     1      28.730  18.930   9.540  1.00  0.00            
ATOM     20  H10 GCD     1      30.540  19.870   9.290  1.00  0.00            
ATOM     21  O5  GCD     1      29.050  21.310   9.530  1.00  0.00            
ATOM     22  C7  GCD     1      30.020  22.110  10.280  1.00  0.00            
ATOM     23  H11 GCD     1      31.040  21.730  10.130  1.00  0.00            
ATOM     24  C8  GCD     1      29.950  23.450   9.600  1.00  0.00            
ATOM     25  H12 GCD     1      28.890  23.730   9.720  1.00  0.00            
ATOM     26  O6  GCD     1      30.220  23.430   8.170  1.00  0.00            
ATOM     27  H13 GCD     1      29.820  22.610   7.850  1.00  0.00            
ATOM     28  C9  GCD     1      30.750  24.540  10.310  1.00  0.00            
ATOM     29  H14 GCD     1      31.790  24.190  10.300  1.00  0.00            
ATOM     30  O7  GCD     1      30.490  25.760   9.640  1.00  0.00            
ATOM     31  H15 GCD     1      30.410  25.510   8.720  1.00  0.00            
ATOM     32  C10 GCD     1      30.360  24.610  11.780  1.00  0.00            
ATOM     33  H16 GCD     1      31.070  25.170  12.390  1.00  0.00            
ATOM     34  O8  GCD     1      30.410  23.310  12.350  1.00  0.00            
ATOM     35  C11 GCD     1      29.570  22.310  11.710  1.00  0.00            
ATOM     36  H17 GCD     1      28.550  22.710  11.690  1.00  0.00            
ATOM     37  C12 GCD     1      29.520  20.990  12.460  1.00  0.00            
ATOM     38  H18 GCD     1      28.830  20.370  11.860  1.00  0.00            
ATOM     39  H19 GCD     1      29.110  21.110  13.470  1.00  0.00            
ATOM     40  O9  GCD     1      30.750  20.370  12.520  1.00  0.00            
ATOM     41  H20 GCD     1      31.370  21.100  12.600  1.00  0.00            
ATOM     42  O10 GCD     1      28.970  25.040  11.900  1.00  0.00            
ATOM     43  C13 GCD     1      28.710  26.450  12.190  1.00  0.00            
ATOM     44  H21 GCD     1      29.600  27.080  12.040  1.00  0.00            
ATOM     45  C14 GCD     1      27.580  26.920  11.300  1.00  0.00            
ATOM     46  H22 GCD     1      26.720  26.260  11.430  1.00  0.00            
ATOM     47  O11 GCD     1      28.020  26.780   9.970  1.00  0.00            
ATOM     48  H23 GCD     1      28.890  26.380  10.010  1.00  0.00            
ATOM     49  C15 GCD     1      27.230  28.320  11.650  1.00  0.00            
ATOM     50  H24 GCD     1      28.180  28.830  11.440  1.00  0.00            
ATOM     51  O12 GCD     1      26.210  28.880  10.800  1.00  0.00            
ATOM     52  H25 GCD     1      25.370  28.840  11.270  1.00  0.00            
ATOM     53  C16 GCD     1      26.780  28.400  13.130  1.00  0.00            
ATOM     54  H26 GCD     1      26.640  29.470  13.320  1.00  0.00            
ATOM     55  O13 GCD     1      27.720  27.860  13.960  1.00  0.00            
ATOM     56  C17 GCD     1      28.200  26.550  13.660  1.00  0.00            
ATOM     57  H27 GCD     1      27.390  25.840  13.860  1.00  0.00            
ATOM     58  C18 GCD     1      29.370  26.320  14.620  1.00  0.00            
ATOM     59  H28 GCD     1      30.230  26.940  14.330  1.00  0.00            
ATOM     60  H29 GCD     1      29.850  25.340  14.540  1.00  0.00            
ATOM     61  O14 GCD     1      28.890  26.670  15.960  1.00  0.00            
ATOM     62  H30 GCD     1      29.130  27.570  16.190  1.00  0.00            
ATOM     63  O15 GCD     1      25.600  27.670  13.310  1.00  0.00            
ATOM     64  C19 GCD     1      24.620  28.400  14.070  1.00  0.00            
ATOM     65  H31 GCD     1      24.990  29.370  14.430  1.00  0.00            
ATOM     66  C20 GCD     1      23.420  28.750  13.180  1.00  0.00            
ATOM     67  H32 GCD     1      22.950  27.810  12.860  1.00  0.00            
ATOM     68  O16 GCD     1      23.750  29.500  12.000  1.00  0.00            
ATOM     69  H33 GCD     1      24.260  30.280  12.240  1.00  0.00            
ATOM     70  C21 GCD     1      22.350  29.480  13.990  1.00  0.00            
ATOM     71  H34 GCD     1      22.870  30.350  14.390  1.00  0.00            
ATOM     72  O17 GCD     1      21.110  29.800  13.290  1.00  0.00            
ATOM     73  H35 GCD     1      21.210  30.640  12.830  1.00  0.00            
ATOM     74  C22 GCD     1      21.990  28.520  15.190  1.00  0.00            
ATOM     75  H36 GCD     1      21.350  29.080  15.880  1.00  0.00            
ATOM     76  O18 GCD     1      23.260  28.280  15.950  1.00  0.00            
ATOM     77  C23 GCD     1      24.270  27.510  15.230  1.00  0.00            
ATOM     78  H37 GCD     1      24.000  26.500  14.900  1.00  0.00            
ATOM     79  C24 GCD     1      25.380  27.260  16.190  1.00  0.00            
ATOM     80  H38 GCD     1      25.810  28.230  16.480  1.00  0.00            
ATOM     81  H39 GCD     1      26.160  26.700  15.660  1.00  0.00            
ATOM     82  O19 GCD     1      24.880  26.510  17.350  1.00  0.00            
ATOM     83  H40 GCD     1      25.590  26.070  17.820  1.00  0.00            
ATOM     84  O20 GCD     1      21.330  27.310  14.800  1.00  0.00            
ATOM     85  C25 GCD     1      20.120  27.030  15.390  1.00  0.00            
ATOM     86  H41 GCD     1      19.830  27.780  16.140  1.00  0.00            
ATOM     87  C26 GCD     1      19.090  27.110  14.260  1.00  0.00            
ATOM     88  H42 GCD     1      19.380  26.540  13.370  1.00  0.00            
ATOM     89  O21 GCD     1      18.750  28.430  13.950  1.00  0.00            
ATOM     90  H43 GCD     1      19.560  28.920  13.760  1.00  0.00            
ATOM     91  C27 GCD     1      17.820  26.500  14.900  1.00  0.00            
ATOM     92  H44 GCD     1      17.470  27.140  15.720  1.00  0.00            
ATOM     93  O22 GCD     1      16.790  26.440  13.920  1.00  0.00            
ATOM     94  H45 GCD     1      16.430  27.300  13.700  1.00  0.00            
ATOM     95  C28 GCD     1      17.990  25.100  15.480  1.00  0.00            
ATOM     96  H46 GCD     1      17.150  24.720  16.060  1.00  0.00            
ATOM     97  O23 GCD     1      18.950  25.350  16.450  1.00  0.00            
ATOM     98  C29 GCD     1      20.210  25.660  15.980  1.00  0.00            
ATOM     99  H47 GCD     1      20.490  24.870  15.270  1.00  0.00            
ATOM    100  C30 GCD     1      21.200  25.670  17.190  1.00  0.00            
ATOM    101  H48 GCD     1      20.750  26.310  17.960  1.00  0.00            
ATOM    102  H49 GCD     1      22.150  26.050  16.810  1.00  0.00            
ATOM    103  O24 GCD     1      21.440  24.380  17.680  1.00  0.00            
ATOM    104  H50 GCD     1      20.540  24.080  17.870  1.00  0.00            
ATOM    105  O25 GCD     1      18.370  24.100  14.460  1.00  0.00            
ATOM    106  C31 GCD     1      17.640  22.910  14.510  1.00  0.00            
ATOM    107  H51 GCD     1      16.920  22.880  15.340  1.00  0.00            
ATOM    108  C32 GCD     1      16.820  22.800  13.170  1.00  0.00            
ATOM    109  H52 GCD     1      17.440  22.960  12.280  1.00  0.00            
ATOM    110  O26 GCD     1      15.840  23.830  13.140  1.00  0.00            
ATOM    111  H53 GCD     1      16.340  24.630  12.980  1.00  0.00            
ATOM    112  C33 GCD     1      16.220  21.420  13.030  1.00  0.00            
ATOM    113  H54 GCD     1      15.510  21.320  13.850  1.00  0.00            
ATOM    114  O27 GCD     1      15.500  21.270  11.790  1.00  0.00            
ATOM    115  H55 GCD     1      16.160  21.440  11.110  1.00  0.00            
ATOM    116  C34 GCD     1      17.310  20.420  13.180  1.00  0.00            
ATOM    117  H56 GCD     1      16.960  19.390  13.210  1.00  0.00            
ATOM    118  O28 GCD     1      17.860  20.500  14.480  1.00  0.00            
ATOM    119  C35 GCD     1      18.590  21.740  14.700  1.00  0.00            
ATOM    120  H57 GCD     1      19.410  21.800  13.970  1.00  0.00            
ATOM    121  C36 GCD     1      19.070  21.740  16.140  1.00  0.00            
ATOM    122  H58 GCD     1      19.520  22.720  16.380  1.00  0.00            
ATOM    123  H59 GCD     1      19.810  20.940  16.280  1.00  0.00            
ATOM    124  O29 GCD     1      18.030  21.460  17.100  1.00  0.00            
ATOM    125  H60 GCD     1      17.530  20.730  16.730  1.00  0.00            
ATOM    126  O30 GCD     1      18.400  20.610  12.240  1.00  0.00            
ATOM    127  C37 GCD     1      18.170  19.780  11.080  1.00  0.00            
ATOM    128  H61 GCD     1      17.140  19.400  10.980  1.00  0.00            
ATOM    129  C38 GCD     1      18.530  20.660   9.900  1.00  0.00            
ATOM    130  H62 GCD     1      19.510  21.120  10.090  1.00  0.00            
ATOM    131  O31 GCD     1      17.510  21.710   9.870  1.00  0.00            
ATOM    132  H63 GCD     1      17.810  22.400   9.270  1.00  0.00            
ATOM    133  C39 GCD     1      18.570  19.850   8.610  1.00  0.00            
ATOM    134  H64 GCD     1      17.550  19.560   8.310  1.00  0.00            
ATOM    135  O32 GCD     1      19.010  20.630   7.500  1.00  0.00            
ATOM    136  H65 GCD     1      19.970  20.700   7.570  1.00  0.00            
ATOM    137  C40 GCD     1      19.610  18.750   8.740  1.00  0.00            
ATOM    138  H66 GCD     1      19.570  18.030   7.910  1.00  0.00            
ATOM    139  O33 GCD     1      19.280  17.900   9.850  1.00  0.00            
ATOM    140  C41 GCD     1      19.220  18.660  11.030  1.00  0.00            
ATOM    141  H67 GCD     1      20.210  19.130  11.110  1.00  0.00            
ATOM    142  C42 GCD     1      19.120  17.730  12.200  1.00  0.00            
ATOM    143  H68 GCD     1      19.100  18.270  13.160  1.00  0.00            
ATOM    144  H69 GCD     1      19.940  17.010  12.110  1.00  0.00            
ATOM    145  O34 GCD     1      17.820  16.940  12.280  1.00  0.00            
ATOM    146  H70 GCD     1      17.820  16.470  11.430  1.00  0.00            
ATOM    147  O35 GCD     1      20.910  19.220   8.970  1.00  0.00            
ATOM    148  C43 GCD     1      22.040  18.980   8.000  1.00  0.00            
ATOM    149  H71 GCD     1      21.680  18.330   7.190  1.00  0.00            
ATOM    150  C44 GCD     1      22.680  20.200   7.590  1.00  0.00            
ATOM    151  H72 GCD     1      23.210  20.610   8.460  1.00  0.00            
ATOM    152  O36 GCD     1      21.740  21.210   7.240  1.00  0.00            
ATOM    153  H73 GCD     1      22.190  21.910   6.750  1.00  0.00            
ATOM    154  C45 GCD     1      23.770  19.880   6.560  1.00  0.00            
ATOM    155  H74 GCD     1      23.330  19.380   5.690  1.00  0.00            
ATOM    156  O37 GCD     1      24.310  21.150   6.080  1.00  0.00            
ATOM    157  H75 GCD     1      24.810  21.030   5.270  1.00  0.00            
ATOM    158  C46 GCD     1      24.780  18.880   7.140  1.00  0.00            
ATOM    159  H76 GCD     1      25.490  18.450   6.420  1.00  0.00            
ATOM    160  O38 GCD     1      25.560  19.590   8.050  1.00  0.00            
ATOM    161  O39 GCD     1      24.140  17.750   7.760  1.00  0.00            
ATOM    162  C47 GCD     1      23.110  18.070   8.700  1.00  0.00            
ATOM    163  H77 GCD     1      23.530  18.670   9.520  1.00  0.00            
ATOM    164  C48 GCD     1      22.480  16.790   9.310  1.00  0.00            
ATOM    165  H78 GCD     1      22.080  16.200   8.480  1.00  0.00            
ATOM    166  H79 GCD     1      21.640  17.110   9.930  1.00  0.00            
ATOM    167  O40 GCD     1      23.430  16.100  10.100  1.00  0.00            
ATOM    168  H80 GCD     1      24.200  15.970   9.540  1.00  0.00            
ATOM    169  C1  EA1     2      21.480  27.200  10.510  1.00  0.00            
ATOM    170  N1  EA1     2      22.220  26.000   9.940  1.00  0.00            
ATOM    171  C2  EA1     2      21.210  24.950  10.040  1.00  0.00            
ATOM    172  C3  EA1     2      21.820  23.570   9.610  1.00  0.00            
ATOM    173  C4  EA1     2      23.190  23.190  10.250  1.00  0.00            
ATOM    174  C5  EA1     2      24.140  24.380  10.300  1.00  0.00            
ATOM    175  C6  EA1     2      23.490  25.730  10.760  1.00  0.00            
ATOM    176  O1  EA1     2      22.940  22.880  11.600  1.00  0.00            
ATOM    177  C7  EA1     2      23.910  22.060  12.150  1.00  0.00            
ATOM    178  C8  EA1     2      24.660  22.670  13.350  1.00  0.00            
ATOM    179  C9  EA1     2      23.980  23.440  14.300  1.00  0.00            
ATOM    180  C10 EA1     2      24.630  23.930  15.420  1.00  0.00            
ATOM    181  C11 EA1     2      25.950  23.660  15.620  1.00  0.00            
ATOM    182  C12 EA1     2      26.730  22.950  14.640  1.00  0.00            
ATOM    183  C13 EA1     2      26.050  22.450  13.540  1.00  0.00            
ATOM    184  C14 EA1     2      23.230  20.800  12.540  1.00  0.00            
ATOM    185  C15 EA1     2      22.050  20.790  13.260  1.00  0.00            
ATOM    186  C16 EA1     2      21.560  19.600  13.780  1.00  0.00            
ATOM    187  C17 EA1     2      22.090  18.310  13.490  1.00  0.00            
ATOM    188  C18 EA1     2      23.240  18.330  12.720  1.00  0.00            
ATOM    189  C19 EA1     2      23.900  19.540  12.370  1.00  0.00            
ATOM    190  H1  EA1     2      21.870  28.190  10.270  1.00  0.00            
ATOM    191  H2  EA1     2      20.540  27.180   9.960  1.00  0.00            
ATOM    192  H3  EA1     2      21.120  27.090  11.530  1.00  0.00            
ATOM    193  H4  EA1     2      22.450  26.100   8.950  1.00  0.00            
ATOM    194  H5  EA1     2      20.280  25.130   9.500  1.00  0.00            
ATOM    195  H6  EA1     2      20.980  24.890  11.100  1.00  0.00            
ATOM    196  H7  EA1     2      21.990  23.420   8.540  1.00  0.00            
ATOM    197  H8  EA1     2      21.160  22.730   9.820  1.00  0.00            
ATOM    198  H9  EA1     2      23.650  22.350   9.720  1.00  0.00            
ATOM    199  H10 EA1     2      24.640  24.590   9.350  1.00  0.00            
ATOM    200  H11 EA1     2      24.960  24.130  10.980  1.00  0.00            
ATOM    201  H12 EA1     2      23.190  25.590  11.800  1.00  0.00            
ATOM    202  H13 EA1     2      24.190  26.560  10.620  1.00  0.00            
ATOM    203  H14 EA1     2      24.720  21.870  11.430  1.00  0.00            
ATOM    204  H15 EA1     2      22.900  23.510  14.220  1.00  0.00            
ATOM    205  H16 EA1     2      24.090  24.430  16.230  1.00  0.00            
ATOM    206  H17 EA1     2      26.430  24.040  16.510  1.00  0.00            
ATOM    207  H18 EA1     2      27.710  22.590  14.910  1.00  0.00            
ATOM    208  H19 EA1     2      26.500  21.710  12.880  1.00  0.00            
ATOM    209  H20 EA1     2      21.590  21.720  13.570  1.00  0.00            
ATOM    210  H21 EA1     2      20.650  19.670  14.380  1.00  0.00            
ATOM    211  H22 EA1     2      21.570  17.400  13.800  1.00  0.00            
ATOM    212  H23 EA1     2      23.520  17.330  12.410  1.00  0.00            
ATOM    213  H24 EA1     2      24.870  19.470  11.880  1.00  0.00            
TER
ENDMDL
MODEL        1
ATOM      1  H1  GCD     1      26.500  16.390   9.270  1.00  0.00            
ATOM      2  O1  GCD     1      26.210  17.020   8.600  1.00  0.00            
ATOM      3  C1  GCD     1      26.770  18.250   9.000  1.00  0.00            
ATOM      4  H2  GCD     1      26.320  18.620   9.930  1.00  0.00            
ATOM      5  H3  GCD     1      27.840  18.100   9.180  1.00  0.00            
ATOM      6  C2  GCD     1      26.510  19.350   7.930  1.00  0.00            
ATOM      7  H4  GCD     1      27.120  20.230   8.190  1.00  0.00            
ATOM      8  C3  GCD     1      24.980  19.740   7.780  1.00  0.00            
ATOM      9  H5  GCD     1      24.330  18.880   7.570  1.00  0.00            
ATOM     10  C4  GCD     1      24.720  20.670   6.580  1.00  0.00            
ATOM     11  H6  GCD     1      25.220  21.640   6.700  1.00  0.00            
ATOM     12  O2  GCD     1      23.360  20.940   6.510  1.00  0.00            
ATOM     13  H7  GCD     1      23.260  21.570   5.790  1.00  0.00            
ATOM     14  C5  GCD     1      25.170  20.080   5.290  1.00  0.00            
ATOM     15  H8  GCD     1      24.580  19.170   5.110  1.00  0.00            
ATOM     16  O3  GCD     1      24.990  20.910   4.140  1.00  0.00            
ATOM     17  H9  GCD     1      25.600  21.650   4.180  1.00  0.00            
ATOM     18  C6  GCD     1      26.670  19.690   5.410  1.00  0.00            
ATOM     19  O4  GCD     1      26.900  18.880   6.660  1.00  0.00            
ATOM     20  H10 GCD     1      27.130  19.140   4.590  1.00  0.00            
ATOM     21  O5  GCD     1      27.420  20.910   5.690  1.00  0.00            
ATOM     22  C7  GCD     1      28.470  21.220   4.760  1.00  0.00            
ATOM     23  H11 GCD     1      28.370  20.600   3.860  1.00  0.00            
ATOM     24  C8  GCD     1      28.280  22.700   4.380  1.00  0.00            
ATOM     25  H12 GCD     1      28.320  23.440   5.190  1.00  0.00            
ATOM     26  O6  GCD     1      27.100  22.890   3.710  1.00  0.00            
ATOM     27  H13 GCD     1      27.270  23.570   3.050  1.00  0.00            
ATOM     28  C9  GCD     1      29.440  23.120   3.430  1.00  0.00            
ATOM     29  H14 GCD     1      29.520  22.470   2.550  1.00  0.00            
ATOM     30  O7  GCD     1      29.140  24.440   2.960  1.00  0.00            
ATOM     31  H15 GCD     1      28.750  24.290   2.100  1.00  0.00            
ATOM     32  C10 GCD     1      30.690  22.900   4.100  1.00  0.00            
ATOM     33  H16 GCD     1      31.540  23.120   3.460  1.00  0.00            
ATOM     34  O8  GCD     1      30.790  21.550   4.380  1.00  0.00            
ATOM     35  C11 GCD     1      29.870  20.970   5.310  1.00  0.00            
ATOM     36  H17 GCD     1      29.770  21.530   6.250  1.00  0.00            
ATOM     37  C12 GCD     1      30.200  19.580   5.770  1.00  0.00            
ATOM     38  H18 GCD     1      30.140  18.970   4.860  1.00  0.00            
ATOM     39  H19 GCD     1      29.490  19.220   6.530  1.00  0.00            
ATOM     40  O9  GCD     1      31.470  19.420   6.410  1.00  0.00            
ATOM     41  H20 GCD     1      32.040  20.070   6.000  1.00  0.00            
ATOM     42  O10 GCD     1      30.850  23.750   5.310  1.00  0.00            
ATOM     43  C13 GCD     1      32.150  24.330   5.440  1.00  0.00            
ATOM     44  H21 GCD     1      32.930  23.840   4.840  1.00  0.00            
ATOM     45  C14 GCD     1      31.950  25.750   4.910  1.00  0.00            
ATOM     46  H22 GCD     1      31.020  26.170   5.290  1.00  0.00            
ATOM     47  O11 GCD     1      31.840  25.730   3.440  1.00  0.00            
ATOM     48  H23 GCD     1      30.910  25.570   3.240  1.00  0.00            
ATOM     49  C15 GCD     1      33.160  26.720   5.260  1.00  0.00            
ATOM     50  H24 GCD     1      33.990  26.260   4.710  1.00  0.00            
ATOM     51  O12 GCD     1      32.930  28.110   4.810  1.00  0.00            
ATOM     52  H25 GCD     1      33.710  28.670   4.700  1.00  0.00            
ATOM     53  C16 GCD     1      33.470  26.600   6.750  1.00  0.00            
ATOM     54  H26 GCD     1      34.300  27.250   7.030  1.00  0.00            
ATOM     55  O13 GCD     1      33.740  25.240   7.060  1.00  0.00            
ATOM     56  C17 GCD     1      32.620  24.340   6.940  1.00  0.00            
ATOM     57  H27 GCD     1      31.760  24.770   7.470  1.00  0.00            
ATOM     58  C18 GCD     1      33.050  22.970   7.430  1.00  0.00            
ATOM     59  H28 GCD     1      32.140  22.360   7.470  1.00  0.00            
ATOM     60  H29 GCD     1      33.480  23.120   8.430  1.00  0.00            
ATOM     61  O14 GCD     1      34.050  22.390   6.630  1.00  0.00            
ATOM     62  H30 GCD     1      34.880  22.800   6.910  1.00  0.00            
ATOM     63  O15 GCD     1      32.390  27.120   7.550  1.00  0.00            
ATOM     64  C19 GCD     1      32.770  27.940   8.640  1.00  0.00            
ATOM     65  H31 GCD     1      33.860  28.040   8.750  1.00  0.00            
ATOM     66  C20 GCD     1      32.000  29.230   8.300  1.00  0.00            
ATOM     67  H32 GCD     1      30.930  29.020   8.140  1.00  0.00            
ATOM     68  O16 GCD     1      32.620  29.780   7.090  1.00  0.00            
ATOM     69  H33 GCD     1      32.290  29.130   6.460  1.00  0.00            
ATOM     70  C21 GCD     1      32.070  30.150   9.420  1.00  0.00            
ATOM     71  H34 GCD     1      33.160  30.330   9.460  1.00  0.00            
ATOM     72  O17 GCD     1      31.390  31.340   9.140  1.00  0.00            
ATOM     73  H35 GCD     1      30.450  31.100   9.150  1.00  0.00            
ATOM     74  C22 GCD     1      31.730  29.560  10.750  1.00  0.00            
ATOM     75  H36 GCD     1      32.000  30.210  11.590  1.00  0.00            
ATOM     76  O18 GCD     1      32.380  28.330  11.030  1.00  0.00            
ATOM     77  C23 GCD     1      32.210  27.370   9.950  1.00  0.00            
ATOM     78  H37 GCD     1      31.150  27.120   9.870  1.00  0.00            
ATOM     79  C24 GCD     1      32.930  26.140  10.380  1.00  0.00            
ATOM     80  H38 GCD     1      32.700  25.400   9.600  1.00  0.00            
ATOM     81  H39 GCD     1      32.590  25.780  11.350  1.00  0.00            
ATOM     82  O19 GCD     1      34.310  26.460  10.600  1.00  0.00            
ATOM     83  H40 GCD     1      34.640  26.150  11.450  1.00  0.00            
ATOM     84  O20 GCD     1      30.330  29.270  10.870  1.00  0.00            
ATOM     85  C25 GCD     1      29.520  30.280  11.510  1.00  0.00            
ATOM     86  H41 GCD     1      30.060  31.210  11.730  1.00  0.00            
ATOM     87  C26 GCD     1      28.300  30.500  10.590  1.00  0.00            
ATOM     88  H42 GCD     1      27.700  29.590  10.450  1.00  0.00            
ATOM     89  O21 GCD     1      28.790  31.070   9.340  1.00  0.00            
ATOM     90  H43 GCD     1      28.310  30.820   8.540  1.00  0.00            
ATOM     91  C27 GCD     1      27.230  31.370  11.240  1.00  0.00            
ATOM     92  H44 GCD     1      27.760  32.310  11.430  1.00  0.00            
ATOM     93  O22 GCD     1      26.140  31.640  10.310  1.00  0.00            
ATOM     94  H45 GCD     1      25.350  31.200  10.660  1.00  0.00            
ATOM     95  C28 GCD     1      26.760  30.940  12.610  1.00  0.00            
ATOM     96  H46 GCD     1      26.090  31.720  12.970  1.00  0.00            
ATOM     97  O23 GCD     1      27.930  30.690  13.420  1.00  0.00            
ATOM     98  C29 GCD     1      28.990  29.820  12.820  1.00  0.00            
ATOM     99  H47 GCD     1      28.660  28.780  12.640  1.00  0.00            
ATOM    100  C30 GCD     1      30.040  29.740  13.950  1.00  0.00            
ATOM    101  H48 GCD     1      30.660  28.880  13.650  1.00  0.00            
ATOM    102  H49 GCD     1      29.650  29.640  14.970  1.00  0.00            
ATOM    103  O24 GCD     1      30.930  30.860  14.030  1.00  0.00            
ATOM    104  H50 GCD     1      30.360  31.640  14.080  1.00  0.00            
ATOM    105  O25 GCD     1      26.100  29.680  12.540  1.00  0.00            
ATOM    106  C31 GCD     1      24.800  29.630  13.180  1.00  0.00            
ATOM    107  H51 GCD     1      24.550  30.570  13.670  1.00  0.00            
ATOM    108  C32 GCD     1      23.770  29.460  12.050  1.00  0.00            
ATOM    109  H52 GCD     1      24.130  28.600  11.480  1.00  0.00            
ATOM    110  O26 GCD     1      23.730  30.560  11.170  1.00  0.00            
ATOM    111  H53 GCD     1      22.970  30.570  10.590  1.00  0.00            
ATOM    112  C33 GCD     1      22.390  29.130  12.590  1.00  0.00            
ATOM    113  H54 GCD     1      22.070  30.040  13.120  1.00  0.00            
ATOM    114  O27 GCD     1      21.360  28.750  11.640  1.00  0.00            
ATOM    115  H55 GCD     1      21.560  29.220  10.820  1.00  0.00            
ATOM    116  C34 GCD     1      22.450  28.070  13.680  1.00  0.00            
ATOM    117  H56 GCD     1      21.500  28.100  14.220  1.00  0.00            
ATOM    118  O28 GCD     1      23.500  28.250  14.600  1.00  0.00            
ATOM    119  C35 GCD     1      24.810  28.390  14.020  1.00  0.00            
ATOM    120  H57 GCD     1      25.010  27.580  13.300  1.00  0.00            
ATOM    121  C36 GCD     1      25.850  28.430  15.050  1.00  0.00            
ATOM    122  H58 GCD     1      26.870  28.440  14.650  1.00  0.00            
ATOM    123  H59 GCD     1      25.870  27.490  15.620  1.00  0.00            
ATOM    124  O29 GCD     1      25.630  29.460  16.000  1.00  0.00            
ATOM    125  H60 GCD     1      24.750  29.280  16.340  1.00  0.00            
ATOM    126  O30 GCD     1      22.630  26.840  12.980  1.00  0.00            
ATOM    127  C37 GCD     1      21.790  25.700  13.370  1.00  0.00            
ATOM    128  H61 GCD     1      21.140  25.980  14.200  1.00  0.00            
ATOM    129  C38 GCD     1      20.830  25.290  12.250  1.00  0.00            
ATOM    130  H62 GCD     1      21.430  25.090  11.360  1.00  0.00            
ATOM    131  O31 GCD     1      19.900  26.380  11.990  1.00  0.00            
ATOM    132  H63 GCD     1      20.430  27.180  11.850  1.00  0.00            
ATOM    133  C39 GCD     1      20.130  23.970  12.550  1.00  0.00            
ATOM    134  H64 GCD     1      19.480  24.130  13.420  1.00  0.00            
ATOM    135  O32 GCD     1      19.230  23.540  11.450  1.00  0.00            
ATOM    136  H65 GCD     1      18.730  24.300  11.130  1.00  0.00            
ATOM    137  C40 GCD     1      21.160  22.900  12.870  1.00  0.00            
ATOM    138  H66 GCD     1      20.690  21.950  13.130  1.00  0.00            
ATOM    139  O33 GCD     1      21.830  23.390  13.990  1.00  0.00            
ATOM    140  C41 GCD     1      22.640  24.550  13.780  1.00  0.00            
ATOM    141  H67 GCD     1      23.310  24.340  12.940  1.00  0.00            
ATOM    142  C42 GCD     1      23.510  24.880  15.010  1.00  0.00            
ATOM    143  H68 GCD     1      22.760  25.150  15.750  1.00  0.00            
ATOM    144  H69 GCD     1      24.140  25.760  14.830  1.00  0.00            
ATOM    145  O34 GCD     1      24.340  23.880  15.560  1.00  0.00            
ATOM    146  H70 GCD     1      23.800  23.160  15.910  1.00  0.00            
ATOM    147  O35 GCD     1      22.020  22.710  11.750  1.00  0.00            
ATOM    148  C43 GCD     1      22.350  21.310  11.480  1.00  0.00            
ATOM    149  H71 GCD     1      21.760  20.700  12.170  1.00  0.00            
ATOM    150  C44 GCD     1      21.950  21.140  10.050  1.00  0.00            
ATOM    151  H72 GCD     1      22.520  21.890   9.490  1.00  0.00            
ATOM    152  O36 GCD     1      20.530  21.370   9.900  1.00  0.00            
ATOM    153  H73 GCD     1      20.330  22.140  10.430  1.00  0.00            
ATOM    154  C45 GCD     1      22.270  19.720   9.600  1.00  0.00            
ATOM    155  H74 GCD     1      21.510  19.110  10.100  1.00  0.00            
ATOM    156  O37 GCD     1      21.960  19.560   8.180  1.00  0.00            
ATOM    157  H75 GCD     1      22.450  20.240   7.710  1.00  0.00            
ATOM    158  C46 GCD     1      23.760  19.360   9.820  1.00  0.00            
ATOM    159  H76 GCD     1      24.000  18.320   9.620  1.00  0.00            
ATOM    160  O38 GCD     1      24.600  20.240   9.050  1.00  0.00            
ATOM    161  O39 GCD     1      24.100  19.630  11.170  1.00  0.00            
ATOM    162  C47 GCD     1      23.830  21.000  11.700  1.00  0.00            
ATOM    163  H77 GCD     1      24.500  21.700  11.170  1.00  0.00            
ATOM    164  C48 GCD     1      24.220  21.080  13.190  1.00  0.00            
ATOM    165  H78 GCD     1      24.310  22.130  13.490  1.00  0.00            
ATOM    166  H79 GCD     1      25.230  20.680  13.360  1.00  0.00            
ATOM    167  O40 GCD     1      23.490  20.380  14.090  1.00  0.00            
ATOM    168  H80 GCD     1      23.640  19.450  13.880  1.00  0.00            
ATOM    169  C1  EA1     2      22.920  28.130   8.500  1.00  0.00            
ATOM    170  N1  EA1     2      23.490  26.710   8.310  1.00  0.00            
ATOM    171  C2  EA1     2      23.410  26.020   9.620  1.00  0.00            
ATOM    172  C3  EA1     2      24.010  24.580   9.560  1.00  0.00            
ATOM    173  C4  EA1     2      25.440  24.490   8.990  1.00  0.00            
ATOM    174  C5  EA1     2      25.510  25.360   7.690  1.00  0.00            
ATOM    175  C6  EA1     2      24.940  26.790   7.970  1.00  0.00            
ATOM    176  O1  EA1     2      26.380  25.090   9.900  1.00  0.00            
ATOM    177  C7  EA1     2      26.890  24.210  10.960  1.00  0.00            
ATOM    178  C8  EA1     2      27.780  23.130  10.320  1.00  0.00            
ATOM    179  C9  EA1     2      27.840  21.880  10.940  1.00  0.00            
ATOM    180  C10 EA1     2      28.700  20.910  10.450  1.00  0.00            
ATOM    181  C11 EA1     2      29.570  21.240   9.410  1.00  0.00            
ATOM    182  C12 EA1     2      29.510  22.480   8.840  1.00  0.00            
ATOM    183  C13 EA1     2      28.670  23.440   9.300  1.00  0.00            
ATOM    184  C14 EA1     2      27.680  25.050  11.980  1.00  0.00            
ATOM    185  C15 EA1     2      28.790  25.820  11.660  1.00  0.00            
ATOM    186  C16 EA1     2      29.560  26.430  12.670  1.00  0.00            
ATOM    187  C17 EA1     2      29.150  26.190  14.050  1.00  0.00            
ATOM    188  C18 EA1     2      27.990  25.470  14.380  1.00  0.00            
ATOM    189  C19 EA1     2      27.250  24.940  13.360  1.00  0.00            
ATOM    190  H1  EA1     2      23.430  28.610   9.340  1.00  0.00            
ATOM    191  H2  EA1     2      23.020  28.690   7.570  1.00  0.00            
ATOM    192  H3  EA1     2      21.840  28.110   8.670  1.00  0.00            
ATOM    193  H4  EA1     2      22.980  26.220   7.550  1.00  0.00            
ATOM    194  H5  EA1     2      22.350  25.970   9.910  1.00  0.00            
ATOM    195  H6  EA1     2      23.940  26.670  10.320  1.00  0.00            
ATOM    196  H7  EA1     2      23.380  23.950   8.920  1.00  0.00            
ATOM    197  H8  EA1     2      24.020  24.110  10.550  1.00  0.00            
ATOM    198  H9  EA1     2      25.740  23.440   8.860  1.00  0.00            
ATOM    199  H10 EA1     2      25.030  24.850   6.850  1.00  0.00            
ATOM    200  H11 EA1     2      26.550  25.580   7.450  1.00  0.00            
ATOM    201  H12 EA1     2      25.520  27.240   8.780  1.00  0.00            
ATOM    202  H13 EA1     2      25.170  27.470   7.150  1.00  0.00            
ATOM    203  H14 EA1     2      26.060  23.730  11.490  1.00  0.00            
ATOM    204  H15 EA1     2      27.210  21.680  11.800  1.00  0.00            
ATOM    205  H16 EA1     2      28.730  19.920  10.900  1.00  0.00            
ATOM    206  H17 EA1     2      30.260  20.500   9.030  1.00  0.00            
ATOM    207  H18 EA1     2      30.220  22.700   8.050  1.00  0.00            
ATOM    208  H19 EA1     2      28.670  24.490   9.000  1.00  0.00            
ATOM    209  H20 EA1     2      29.160  25.850  10.640  1.00  0.00            
ATOM    210  H21 EA1     2      30.490  26.950  12.460  1.00  0.00            
ATOM    211  H22 EA1     2      29.570  26.790  14.860  1.00  0.00            
ATOM    212  H23 EA1     2      27.630  25.400  15.400  1.00  0.00            
ATOM    213  H24 EA1     2      26.330  24.390  13.550  1.00  0.00            
TER
ENDMDL
MODEL        1
ATOM      1  H1  GCD     1      25.950  21.510  19.950  1.00  0.00            
ATOM      2  O1  GCD     1      25.940  20.730  19.370  1.00  0.00            
ATOM      3  C1  GCD     1      27.110  19.920  19.470  1.00  0.00            
ATOM      4  H2  GCD     1      27.480  19.850  20.500  1.00  0.00            
ATOM      5  H3  GCD     1      26.930  18.880  19.170  1.00  0.00            
ATOM      6  C2  GCD     1      28.200  20.640  18.620  1.00  0.00            
ATOM      7  H4  GCD     1      27.700  20.900  17.680  1.00  0.00            
ATOM      8  C3  GCD     1      29.300  19.650  18.430  1.00  0.00            
ATOM      9  H5  GCD     1      29.640  19.290  19.420  1.00  0.00            
ATOM     10  C4  GCD     1      30.480  20.340  17.820  1.00  0.00            
ATOM     11  H6  GCD     1      30.380  20.460  16.730  1.00  0.00            
ATOM     12  O2  GCD     1      31.670  19.480  17.820  1.00  0.00            
ATOM     13  H7  GCD     1      31.300  18.630  17.570  1.00  0.00            
ATOM     14  C5  GCD     1      30.820  21.720  18.490  1.00  0.00            
ATOM     15  H8  GCD     1      31.200  21.610  19.510  1.00  0.00            
ATOM     16  O3  GCD     1      31.840  22.430  17.700  1.00  0.00            
ATOM     17  H9  GCD     1      31.380  22.830  16.950  1.00  0.00            
ATOM     18  C6  GCD     1      29.530  22.580  18.610  1.00  0.00            
ATOM     19  O4  GCD     1      28.600  21.840  19.300  1.00  0.00            
ATOM     20  H10 GCD     1      29.730  23.490  19.180  1.00  0.00            
ATOM     21  O5  GCD     1      29.070  22.880  17.250  1.00  0.00            
ATOM     22  C7  GCD     1      28.860  24.280  16.920  1.00  0.00            
ATOM     23  H11 GCD     1      29.300  24.860  17.740  1.00  0.00            
ATOM     24  C8  GCD     1      29.590  24.560  15.670  1.00  0.00            
ATOM     25  H12 GCD     1      29.310  23.850  14.890  1.00  0.00            
ATOM     26  O6  GCD     1      31.040  24.270  15.780  1.00  0.00            
ATOM     27  H13 GCD     1      31.370  23.990  14.930  1.00  0.00            
ATOM     28  C9  GCD     1      29.400  25.980  15.200  1.00  0.00            
ATOM     29  H14 GCD     1      29.820  26.710  15.900  1.00  0.00            
ATOM     30  O7  GCD     1      30.070  26.190  13.960  1.00  0.00            
ATOM     31  H15 GCD     1      29.550  25.720  13.300  1.00  0.00            
ATOM     32  C10 GCD     1      27.910  26.300  15.140  1.00  0.00            
ATOM     33  H16 GCD     1      27.760  27.310  14.740  1.00  0.00            
ATOM     34  O8  GCD     1      27.250  26.010  16.410  1.00  0.00            
ATOM     35  C11 GCD     1      27.380  24.660  16.840  1.00  0.00            
ATOM     36  H17 GCD     1      26.800  24.030  16.150  1.00  0.00            
ATOM     37  C12 GCD     1      26.640  24.540  18.150  1.00  0.00            
ATOM     38  H18 GCD     1      26.610  23.510  18.520  1.00  0.00            
ATOM     39  H19 GCD     1      25.610  24.900  18.010  1.00  0.00            
ATOM     40  O9  GCD     1      27.360  25.380  19.080  1.00  0.00            
ATOM     41  H20 GCD     1      26.800  25.710  19.790  1.00  0.00            
ATOM     42  O10 GCD     1      27.190  25.420  14.240  1.00  0.00            
ATOM     43  C13 GCD     1      26.700  26.010  13.020  1.00  0.00            
ATOM     44  H21 GCD     1      27.180  26.970  12.810  1.00  0.00            
ATOM     45  C14 GCD     1      27.050  25.140  11.830  1.00  0.00            
ATOM     46  H22 GCD     1      26.560  24.170  11.960  1.00  0.00            
ATOM     47  O11 GCD     1      28.480  24.970  11.800  1.00  0.00            
ATOM     48  H23 GCD     1      28.750  25.160  10.890  1.00  0.00            
ATOM     49  C15 GCD     1      26.580  25.750  10.570  1.00  0.00            
ATOM     50  H24 GCD     1      27.110  26.690  10.390  1.00  0.00            
ATOM     51  O12 GCD     1      26.850  24.850   9.480  1.00  0.00            
ATOM     52  H25 GCD     1      26.060  24.410   9.150  1.00  0.00            
ATOM     53  C16 GCD     1      25.120  26.120  10.610  1.00  0.00            
ATOM     54  H26 GCD     1      24.820  26.760   9.770  1.00  0.00            
ATOM     55  O13 GCD     1      24.670  26.720  11.820  1.00  0.00            
ATOM     56  C17 GCD     1      25.200  26.150  13.090  1.00  0.00            
ATOM     57  H27 GCD     1      24.810  25.130  13.180  1.00  0.00            
ATOM     58  C18 GCD     1      24.660  26.920  14.270  1.00  0.00            
ATOM     59  H28 GCD     1      25.060  27.940  14.360  1.00  0.00            
ATOM     60  H29 GCD     1      24.930  26.460  15.230  1.00  0.00            
ATOM     61  O14 GCD     1      23.220  27.010  14.080  1.00  0.00            
ATOM     62  H30 GCD     1      23.090  27.500  13.260  1.00  0.00            
ATOM     63  O15 GCD     1      24.380  24.900  10.430  1.00  0.00            
ATOM     64  C19 GCD     1      23.160  24.960   9.740  1.00  0.00            
ATOM     65  H31 GCD     1      22.850  26.000   9.560  1.00  0.00            
ATOM     66  C20 GCD     1      23.500  24.280   8.380  1.00  0.00            
ATOM     67  H32 GCD     1      23.850  23.270   8.670  1.00  0.00            
ATOM     68  O16 GCD     1      24.500  24.820   7.610  1.00  0.00            
ATOM     69  H33 GCD     1      24.160  25.680   7.360  1.00  0.00            
ATOM     70  C21 GCD     1      22.210  24.160   7.530  1.00  0.00            
ATOM     71  H34 GCD     1      21.890  25.210   7.480  1.00  0.00            
ATOM     72  O17 GCD     1      22.420  23.600   6.220  1.00  0.00            
ATOM     73  H35 GCD     1      22.740  24.320   5.660  1.00  0.00            
ATOM     74  C22 GCD     1      21.130  23.400   8.320  1.00  0.00            
ATOM     75  H36 GCD     1      20.110  23.380   7.940  1.00  0.00            
ATOM     76  O18 GCD     1      21.050  23.970   9.620  1.00  0.00            
ATOM     77  C23 GCD     1      22.160  24.140  10.470  1.00  0.00            
ATOM     78  H37 GCD     1      22.550  23.130  10.630  1.00  0.00            
ATOM     79  C24 GCD     1      21.790  24.820  11.820  1.00  0.00            
ATOM     80  H38 GCD     1      21.360  25.810  11.630  1.00  0.00            
ATOM     81  H39 GCD     1      22.640  24.950  12.500  1.00  0.00            
ATOM     82  O19 GCD     1      20.850  23.990  12.560  1.00  0.00            
ATOM     83  H40 GCD     1      19.990  23.950  12.120  1.00  0.00            
ATOM     84  O20 GCD     1      21.550  22.050   8.520  1.00  0.00            
ATOM     85  C25 GCD     1      20.630  20.960   8.180  1.00  0.00            
ATOM     86  H41 GCD     1      19.720  21.370   7.710  1.00  0.00            
ATOM     87  C26 GCD     1      21.310  20.050   7.140  1.00  0.00            
ATOM     88  H42 GCD     1      22.310  19.860   7.550  1.00  0.00            
ATOM     89  O21 GCD     1      21.280  20.830   5.970  1.00  0.00            
ATOM     90  H43 GCD     1      21.600  21.720   6.140  1.00  0.00            
ATOM     91  C27 GCD     1      20.590  18.690   6.890  1.00  0.00            
ATOM     92  H44 GCD     1      19.570  18.930   6.580  1.00  0.00            
ATOM     93  O22 GCD     1      21.360  17.850   6.030  1.00  0.00            
ATOM     94  H45 GCD     1      21.440  18.250   5.150  1.00  0.00            
ATOM     95  C28 GCD     1      20.320  18.000   8.250  1.00  0.00            
ATOM     96  H46 GCD     1      19.760  17.080   8.070  1.00  0.00            
ATOM     97  O23 GCD     1      19.550  18.870   9.140  1.00  0.00            
ATOM     98  C29 GCD     1      20.230  20.130   9.430  1.00  0.00            
ATOM     99  H47 GCD     1      21.140  19.930  10.010  1.00  0.00            
ATOM    100  C30 GCD     1      19.360  21.020  10.340  1.00  0.00            
ATOM    101  H48 GCD     1      18.500  21.450   9.810  1.00  0.00            
ATOM    102  H49 GCD     1      20.000  21.800  10.760  1.00  0.00            
ATOM    103  O24 GCD     1      18.880  20.300  11.500  1.00  0.00            
ATOM    104  H50 GCD     1      18.260  19.690  11.080  1.00  0.00            
ATOM    105  O25 GCD     1      21.500  17.610   8.940  1.00  0.00            
ATOM    106  C31 GCD     1      22.120  16.420   8.750  1.00  0.00            
ATOM    107  H51 GCD     1      21.670  15.940   7.870  1.00  0.00            
ATOM    108  C32 GCD     1      23.610  16.700   8.610  1.00  0.00            
ATOM    109  H52 GCD     1      23.990  17.110   9.550  1.00  0.00            
ATOM    110  O26 GCD     1      24.040  17.580   7.540  1.00  0.00            
ATOM    111  H53 GCD     1      23.380  17.700   6.850  1.00  0.00            
ATOM    112  C33 GCD     1      24.440  15.370   8.520  1.00  0.00            
ATOM    113  H54 GCD     1      24.230  14.790   7.610  1.00  0.00            
ATOM    114  O27 GCD     1      25.850  15.680   8.330  1.00  0.00            
ATOM    115  H55 GCD     1      25.890  16.040   7.440  1.00  0.00            
ATOM    116  C34 GCD     1      24.180  14.520   9.790  1.00  0.00            
ATOM    117  H56 GCD     1      24.590  13.530   9.580  1.00  0.00            
ATOM    118  O28 GCD     1      22.730  14.400  10.120  1.00  0.00            
ATOM    119  C35 GCD     1      21.980  15.600  10.070  1.00  0.00            
ATOM    120  H57 GCD     1      22.340  16.100  10.980  1.00  0.00            
ATOM    121  C36 GCD     1      20.550  15.280  10.330  1.00  0.00            
ATOM    122  H58 GCD     1      20.020  16.240  10.360  1.00  0.00            
ATOM    123  H59 GCD     1      20.420  14.760  11.280  1.00  0.00            
ATOM    124  O29 GCD     1      19.980  14.530   9.320  1.00  0.00            
ATOM    125  H60 GCD     1      20.010  13.610   9.610  1.00  0.00            
ATOM    126  O30 GCD     1      24.870  15.140  10.880  1.00  0.00            
ATOM    127  C37 GCD     1      25.600  14.230  11.690  1.00  0.00            
ATOM    128  H61 GCD     1      25.460  13.180  11.420  1.00  0.00            
ATOM    129  C38 GCD     1      27.050  14.600  11.540  1.00  0.00            
ATOM    130  H62 GCD     1      27.160  15.660  11.790  1.00  0.00            
ATOM    131  O31 GCD     1      27.450  14.350  10.230  1.00  0.00            
ATOM    132  H63 GCD     1      26.880  14.920   9.710  1.00  0.00            
ATOM    133  C39 GCD     1      27.910  13.820  12.510  1.00  0.00            
ATOM    134  H64 GCD     1      27.750  12.740  12.350  1.00  0.00            
ATOM    135  O32 GCD     1      29.280  14.120  12.360  1.00  0.00            
ATOM    136  H65 GCD     1      29.300  15.090  12.360  1.00  0.00            
ATOM    137  C40 GCD     1      27.450  14.010  13.920  1.00  0.00            
ATOM    138  H66 GCD     1      28.130  13.320  14.430  1.00  0.00            
ATOM    139  O33 GCD     1      26.110  13.640  13.950  1.00  0.00            
ATOM    140  C41 GCD     1      25.210  14.390  13.160  1.00  0.00            
ATOM    141  H67 GCD     1      25.220  15.420  13.520  1.00  0.00            
ATOM    142  C42 GCD     1      23.780  13.910  13.340  1.00  0.00            
ATOM    143  H68 GCD     1      23.020  14.420  12.750  1.00  0.00            
ATOM    144  H69 GCD     1      23.390  14.150  14.340  1.00  0.00            
ATOM    145  O34 GCD     1      23.580  12.480  13.090  1.00  0.00            
ATOM    146  H70 GCD     1      23.990  12.020  13.830  1.00  0.00            
ATOM    147  O35 GCD     1      27.670  15.300  14.430  1.00  0.00            
ATOM    148  C43 GCD     1      28.060  15.470  15.830  1.00  0.00            
ATOM    149  H71 GCD     1      28.080  14.500  16.350  1.00  0.00            
ATOM    150  C44 GCD     1      29.490  16.050  15.790  1.00  0.00            
ATOM    151  H72 GCD     1      29.390  17.040  15.330  1.00  0.00            
ATOM    152  O36 GCD     1      30.300  15.060  15.110  1.00  0.00            
ATOM    153  H73 GCD     1      29.820  14.780  14.320  1.00  0.00            
ATOM    154  C45 GCD     1      29.920  16.350  17.220  1.00  0.00            
ATOM    155  H74 GCD     1      29.920  15.360  17.680  1.00  0.00            
ATOM    156  O37 GCD     1      31.270  16.790  17.200  1.00  0.00            
ATOM    157  H75 GCD     1      31.840  16.110  16.830  1.00  0.00            
ATOM    158  C46 GCD     1      28.890  17.210  18.000  1.00  0.00            
ATOM    159  H76 GCD     1      29.160  17.280  19.060  1.00  0.00            
ATOM    160  O38 GCD     1      28.880  18.580  17.540  1.00  0.00            
ATOM    161  O39 GCD     1      27.600  16.600  17.880  1.00  0.00            
ATOM    162  C47 GCD     1      27.180  16.480  16.550  1.00  0.00            
ATOM    163  H77 GCD     1      27.240  17.450  16.040  1.00  0.00            
ATOM    164  C48 GCD     1      25.770  16.040  16.710  1.00  0.00            
ATOM    165  H78 GCD     1      25.650  15.090  17.240  1.00  0.00            
ATOM    166  H79 GCD     1      25.280  16.000  15.730  1.00  0.00            
ATOM    167  O40 GCD     1      25.100  17.040  17.440  1.00  0.00            
ATOM    168  H80 GCD     1      25.680  17.390  18.130  1.00  0.00            
ATOM    169  C1  EA1     2      28.390  21.820   9.380  1.00  0.00            
ATOM    170  N1  EA1     2      27.370  20.730   9.620  1.00  0.00            
ATOM    171  C2  EA1     2      25.990  21.340   9.510  1.00  0.00            
ATOM    172  C3  EA1     2      24.830  20.360   9.700  1.00  0.00            
ATOM    173  C4  EA1     2      24.980  19.600  10.990  1.00  0.00            
ATOM    174  C5  EA1     2      26.390  19.090  11.210  1.00  0.00            
ATOM    175  C6  EA1     2      27.450  20.190  11.000  1.00  0.00            
ATOM    176  O1  EA1     2      24.710  20.480  12.120  1.00  0.00            
ATOM    177  C7  EA1     2      24.440  19.930  13.430  1.00  0.00            
ATOM    178  C8  EA1     2      24.300  21.090  14.450  1.00  0.00            
ATOM    179  C9  EA1     2      23.520  22.220  14.090  1.00  0.00            
ATOM    180  C10 EA1     2      23.460  23.340  14.900  1.00  0.00            
ATOM    181  C11 EA1     2      24.010  23.320  16.200  1.00  0.00            
ATOM    182  C12 EA1     2      24.830  22.210  16.570  1.00  0.00            
ATOM    183  C13 EA1     2      24.990  21.130  15.660  1.00  0.00            
ATOM    184  C14 EA1     2      23.310  18.870  13.520  1.00  0.00            
ATOM    185  C15 EA1     2      22.090  18.950  12.880  1.00  0.00            
ATOM    186  C16 EA1     2      21.190  17.890  13.050  1.00  0.00            
ATOM    187  C17 EA1     2      21.450  16.800  13.890  1.00  0.00            
ATOM    188  C18 EA1     2      22.540  16.810  14.660  1.00  0.00            
ATOM    189  C19 EA1     2      23.560  17.800  14.440  1.00  0.00            
ATOM    190  H1  EA1     2      28.230  22.130   8.350  1.00  0.00            
ATOM    191  H2  EA1     2      28.320  22.680  10.040  1.00  0.00            
ATOM    192  H3  EA1     2      29.400  21.420   9.550  1.00  0.00            
ATOM    193  H4  EA1     2      27.400  19.910   9.000  1.00  0.00            
ATOM    194  H5  EA1     2      25.910  21.830   8.540  1.00  0.00            
ATOM    195  H6  EA1     2      25.860  22.170  10.210  1.00  0.00            
ATOM    196  H7  EA1     2      25.010  19.670   8.880  1.00  0.00            
ATOM    197  H8  EA1     2      23.900  20.920   9.550  1.00  0.00            
ATOM    198  H9  EA1     2      24.270  18.770  10.980  1.00  0.00            
ATOM    199  H10 EA1     2      26.540  18.230  10.540  1.00  0.00            
ATOM    200  H11 EA1     2      26.420  18.690  12.230  1.00  0.00            
ATOM    201  H12 EA1     2      27.260  21.060  11.630  1.00  0.00            
ATOM    202  H13 EA1     2      28.450  19.800  11.230  1.00  0.00            
ATOM    203  H14 EA1     2      25.340  19.380  13.750  1.00  0.00            
ATOM    204  H15 EA1     2      23.030  22.290  13.120  1.00  0.00            
ATOM    205  H16 EA1     2      23.010  24.230  14.480  1.00  0.00            
ATOM    206  H17 EA1     2      23.930  24.120  16.920  1.00  0.00            
ATOM    207  H18 EA1     2      25.440  22.180  17.470  1.00  0.00            
ATOM    208  H19 EA1     2      25.560  20.240  15.890  1.00  0.00            
ATOM    209  H20 EA1     2      21.910  19.810  12.240  1.00  0.00            
ATOM    210  H21 EA1     2      20.220  17.970  12.580  1.00  0.00            
ATOM    211  H22 EA1     2      20.720  16.000  13.890  1.00  0.00            
ATOM    212  H23 EA1     2      22.710  15.980  15.350  1.00  0.00            
ATOM    213  H24 EA1     2      24.550  17.770  14.900  1.00  0.00            
TER
ENDMDL
MODEL        1
ATOM      1  H1  GCD     1      30.050  19.930  -1.500  1.00  0.00            
ATOM      2  O1  GCD     1      29.540  19.120  -1.580  1.00  0.00            
ATOM      3  C1  GCD     1      28.300  19.720  -2.060  1.00  0.00            
ATOM      4  H2  GCD     1      28.520  20.390  -2.900  1.00  0.00            
ATOM      5  H3  GCD     1      27.580  18.970  -2.390  1.00  0.00            
ATOM      6  C2  GCD     1      27.710  20.780  -1.100  1.00  0.00            
ATOM      7  H4  GCD     1      27.380  20.270  -0.180  1.00  0.00            
ATOM      8  C3  GCD     1      26.470  21.440  -1.680  1.00  0.00            
ATOM      9  H5  GCD     1      26.710  21.770  -2.700  1.00  0.00            
ATOM     10  C4  GCD     1      25.880  22.500  -0.780  1.00  0.00            
ATOM     11  H6  GCD     1      25.630  21.980   0.150  1.00  0.00            
ATOM     12  O2  GCD     1      24.680  23.090  -1.270  1.00  0.00            
ATOM     13  H7  GCD     1      24.500  23.750  -0.590  1.00  0.00            
ATOM     14  C5  GCD     1      27.060  23.520  -0.530  1.00  0.00            
ATOM     15  H8  GCD     1      27.310  23.950  -1.500  1.00  0.00            
ATOM     16  O3  GCD     1      26.700  24.510   0.400  1.00  0.00            
ATOM     17  H9  GCD     1      27.520  24.850   0.770  1.00  0.00            
ATOM     18  C6  GCD     1      28.310  22.830   0.030  1.00  0.00            
ATOM     19  O4  GCD     1      28.690  21.770  -0.850  1.00  0.00            
ATOM     20  H10 GCD     1      29.020  23.660   0.010  1.00  0.00            
ATOM     21  O5  GCD     1      28.070  22.230   1.350  1.00  0.00            
ATOM     22  C7  GCD     1      29.060  22.440   2.300  1.00  0.00            
ATOM     23  H11 GCD     1      30.000  22.700   1.790  1.00  0.00            
ATOM     24  C8  GCD     1      28.540  23.530   3.240  1.00  0.00            
ATOM     25  H12 GCD     1      27.570  23.320   3.700  1.00  0.00            
ATOM     26  O6  GCD     1      28.510  24.770   2.550  1.00  0.00            
ATOM     27  H13 GCD     1      27.870  25.230   3.090  1.00  0.00            
ATOM     28  C9  GCD     1      29.540  23.610   4.390  1.00  0.00            
ATOM     29  H14 GCD     1      30.510  23.840   3.940  1.00  0.00            
ATOM     30  O7  GCD     1      29.290  24.700   5.330  1.00  0.00            
ATOM     31  H15 GCD     1      28.800  24.360   6.090  1.00  0.00            
ATOM     32  C10 GCD     1      29.670  22.300   5.120  1.00  0.00            
ATOM     33  H16 GCD     1      30.500  22.280   5.830  1.00  0.00            
ATOM     34  O8  GCD     1      30.130  21.300   4.220  1.00  0.00            
ATOM     35  C11 GCD     1      29.260  21.130   3.050  1.00  0.00            
ATOM     36  H17 GCD     1      28.250  20.820   3.350  1.00  0.00            
ATOM     37  C12 GCD     1      29.800  20.010   2.140  1.00  0.00            
ATOM     38  H18 GCD     1      29.130  19.760   1.310  1.00  0.00            
ATOM     39  H19 GCD     1      29.900  19.050   2.670  1.00  0.00            
ATOM     40  O9  GCD     1      31.130  20.340   1.640  1.00  0.00            
ATOM     41  H20 GCD     1      31.800  20.250   2.330  1.00  0.00            
ATOM     42  O10 GCD     1      28.510  21.970   5.810  1.00  0.00            
ATOM     43  C13 GCD     1      28.690  21.810   7.230  1.00  0.00            
ATOM     44  H21 GCD     1      29.540  22.390   7.600  1.00  0.00            
ATOM     45  C14 GCD     1      27.510  22.460   7.870  1.00  0.00            
ATOM     46  H22 GCD     1      26.560  22.090   7.450  1.00  0.00            
ATOM     47  O11 GCD     1      27.620  23.810   7.580  1.00  0.00            
ATOM     48  H23 GCD     1      26.930  24.200   8.140  1.00  0.00            
ATOM     49  C15 GCD     1      27.530  22.360   9.380  1.00  0.00            
ATOM     50  H24 GCD     1      28.500  22.780   9.680  1.00  0.00            
ATOM     51  O12 GCD     1      26.400  23.030  10.030  1.00  0.00            
ATOM     52  H25 GCD     1      25.530  22.690   9.790  1.00  0.00            
ATOM     53  C16 GCD     1      27.470  20.860   9.690  1.00  0.00            
ATOM     54  H26 GCD     1      27.420  20.640  10.760  1.00  0.00            
ATOM     55  O13 GCD     1      28.620  20.240   9.090  1.00  0.00            
ATOM     56  C17 GCD     1      28.780  20.410   7.690  1.00  0.00            
ATOM     57  H27 GCD     1      27.930  19.960   7.170  1.00  0.00            
ATOM     58  C18 GCD     1      29.900  19.570   7.090  1.00  0.00            
ATOM     59  H28 GCD     1      29.710  19.510   6.010  1.00  0.00            
ATOM     60  H29 GCD     1      29.920  18.560   7.530  1.00  0.00            
ATOM     61  O14 GCD     1      31.160  20.100   7.350  1.00  0.00            
ATOM     62  H30 GCD     1      31.760  19.700   6.710  1.00  0.00            
ATOM     63  O15 GCD     1      26.250  20.310   9.220  1.00  0.00            
ATOM     64  C19 GCD     1      25.370  19.760  10.180  1.00  0.00            
ATOM     65  H31 GCD     1      25.570  20.220  11.150  1.00  0.00            
ATOM     66  C20 GCD     1      23.980  20.240   9.850  1.00  0.00            
ATOM     67  H32 GCD     1      23.790  19.970   8.800  1.00  0.00            
ATOM     68  O16 GCD     1      23.810  21.610   9.970  1.00  0.00            
ATOM     69  H33 GCD     1      22.860  21.790   9.860  1.00  0.00            
ATOM     70  C21 GCD     1      23.020  19.540  10.770  1.00  0.00            
ATOM     71  H34 GCD     1      23.320  19.880  11.770  1.00  0.00            
ATOM     72  O17 GCD     1      21.660  19.810  10.450  1.00  0.00            
ATOM     73  H35 GCD     1      21.350  18.940  10.190  1.00  0.00            
ATOM     74  C22 GCD     1      23.260  17.990  10.900  1.00  0.00            
ATOM     75  H36 GCD     1      22.540  17.760  11.690  1.00  0.00            
ATOM     76  O18 GCD     1      24.650  17.710  11.240  1.00  0.00            
ATOM     77  C23 GCD     1      25.510  18.200  10.190  1.00  0.00            
ATOM     78  H37 GCD     1      25.110  17.810   9.240  1.00  0.00            
ATOM     79  C24 GCD     1      26.900  17.650  10.380  1.00  0.00            
ATOM     80  H38 GCD     1      27.480  18.060   9.540  1.00  0.00            
ATOM     81  H39 GCD     1      26.940  16.560  10.240  1.00  0.00            
ATOM     82  O19 GCD     1      27.500  18.010  11.620  1.00  0.00            
ATOM     83  H40 GCD     1      27.200  17.460  12.360  1.00  0.00            
ATOM     84  O20 GCD     1      22.890  17.350   9.630  1.00  0.00            
ATOM     85  C25 GCD     1      22.040  16.190   9.720  1.00  0.00            
ATOM     86  H41 GCD     1      21.840  15.960  10.780  1.00  0.00            
ATOM     87  C26 GCD     1      20.710  16.510   9.090  1.00  0.00            
ATOM     88  H42 GCD     1      20.890  16.990   8.120  1.00  0.00            
ATOM     89  O21 GCD     1      20.070  17.390  10.010  1.00  0.00            
ATOM     90  H43 GCD     1      19.120  17.410   9.830  1.00  0.00            
ATOM     91  C27 GCD     1      19.880  15.300   8.870  1.00  0.00            
ATOM     92  H44 GCD     1      19.690  14.910   9.880  1.00  0.00            
ATOM     93  O22 GCD     1      18.590  15.480   8.220  1.00  0.00            
ATOM     94  H45 GCD     1      18.760  15.490   7.270  1.00  0.00            
ATOM     95  C28 GCD     1      20.690  14.370   8.040  1.00  0.00            
ATOM     96  H46 GCD     1      20.220  13.400   7.850  1.00  0.00            
ATOM     97  O23 GCD     1      21.940  14.020   8.780  1.00  0.00            
ATOM     98  C29 GCD     1      22.840  15.020   8.970  1.00  0.00            
ATOM     99  H47 GCD     1      23.310  15.410   8.050  1.00  0.00            
ATOM    100  C30 GCD     1      23.990  14.540   9.850  1.00  0.00            
ATOM    101  H48 GCD     1      24.780  15.300   9.900  1.00  0.00            
ATOM    102  H49 GCD     1      24.320  13.560   9.490  1.00  0.00            
ATOM    103  O24 GCD     1      23.590  14.210  11.180  1.00  0.00            
ATOM    104  H50 GCD     1      22.870  13.570  11.100  1.00  0.00            
ATOM    105  O25 GCD     1      21.060  14.900   6.780  1.00  0.00            
ATOM    106  C31 GCD     1      20.880  14.000   5.620  1.00  0.00            
ATOM    107  H51 GCD     1      20.740  13.020   6.090  1.00  0.00            
ATOM    108  C32 GCD     1      19.660  14.490   4.810  1.00  0.00            
ATOM    109  H52 GCD     1      19.820  15.520   4.460  1.00  0.00            
ATOM    110  O26 GCD     1      18.460  14.460   5.610  1.00  0.00            
ATOM    111  H53 GCD     1      17.690  14.460   5.030  1.00  0.00            
ATOM    112  C33 GCD     1      19.540  13.700   3.540  1.00  0.00            
ATOM    113  H54 GCD     1      19.260  12.650   3.740  1.00  0.00            
ATOM    114  O27 GCD     1      18.480  14.160   2.760  1.00  0.00            
ATOM    115  H55 GCD     1      18.800  14.840   2.150  1.00  0.00            
ATOM    116  C34 GCD     1      20.840  13.590   2.750  1.00  0.00            
ATOM    117  H56 GCD     1      20.810  12.760   2.040  1.00  0.00            
ATOM    118  O28 GCD     1      21.840  13.150   3.650  1.00  0.00            
ATOM    119  C35 GCD     1      22.090  13.960   4.730  1.00  0.00            
ATOM    120  H57 GCD     1      22.310  15.020   4.530  1.00  0.00            
ATOM    121  C36 GCD     1      23.250  13.350   5.450  1.00  0.00            
ATOM    122  H58 GCD     1      22.970  12.310   5.650  1.00  0.00            
ATOM    123  H59 GCD     1      23.410  13.830   6.430  1.00  0.00            
ATOM    124  O29 GCD     1      24.500  13.430   4.700  1.00  0.00            
ATOM    125  H60 GCD     1      24.310  12.940   3.900  1.00  0.00            
ATOM    126  O30 GCD     1      21.280  14.770   2.060  1.00  0.00            
ATOM    127  C37 GCD     1      21.020  14.940   0.700  1.00  0.00            
ATOM    128  H61 GCD     1      20.290  14.180   0.380  1.00  0.00            
ATOM    129  C38 GCD     1      20.270  16.290   0.480  1.00  0.00            
ATOM    130  H62 GCD     1      20.790  17.190   0.840  1.00  0.00            
ATOM    131  O31 GCD     1      19.000  16.270   1.160  1.00  0.00            
ATOM    132  H63 GCD     1      18.400  16.990   0.950  1.00  0.00            
ATOM    133  C39 GCD     1      20.040  16.540  -0.990  1.00  0.00            
ATOM    134  H64 GCD     1      19.400  15.710  -1.340  1.00  0.00            
ATOM    135  O32 GCD     1      19.420  17.810  -1.290  1.00  0.00            
ATOM    136  H65 GCD     1      18.510  17.730  -0.990  1.00  0.00            
ATOM    137  C40 GCD     1      21.360  16.400  -1.760  1.00  0.00            
ATOM    138  H66 GCD     1      21.170  16.610  -2.820  1.00  0.00            
ATOM    139  O33 GCD     1      21.750  15.030  -1.510  1.00  0.00            
ATOM    140  C41 GCD     1      22.280  14.830  -0.180  1.00  0.00            
ATOM    141  H67 GCD     1      23.070  15.560   0.020  1.00  0.00            
ATOM    142  C42 GCD     1      23.000  13.430  -0.090  1.00  0.00            
ATOM    143  H68 GCD     1      22.260  12.670  -0.370  1.00  0.00            
ATOM    144  H69 GCD     1      23.120  13.170   0.970  1.00  0.00            
ATOM    145  O34 GCD     1      24.200  13.300  -0.850  1.00  0.00            
ATOM    146  H70 GCD     1      24.670  12.500  -0.600  1.00  0.00            
ATOM    147  O35 GCD     1      22.280  17.400  -1.330  1.00  0.00            
ATOM    148  C43 GCD     1      23.090  17.900  -2.430  1.00  0.00            
ATOM    149  H71 GCD     1      22.840  17.440  -3.400  1.00  0.00            
ATOM    150  C44 GCD     1      22.750  19.420  -2.400  1.00  0.00            
ATOM    151  H72 GCD     1      23.000  19.810  -1.410  1.00  0.00            
ATOM    152  O36 GCD     1      21.310  19.610  -2.640  1.00  0.00            
ATOM    153  H73 GCD     1      20.810  18.950  -2.140  1.00  0.00            
ATOM    154  C45 GCD     1      23.670  20.210  -3.370  1.00  0.00            
ATOM    155  H74 GCD     1      23.430  19.750  -4.340  1.00  0.00            
ATOM    156  O37 GCD     1      23.370  21.610  -3.380  1.00  0.00            
ATOM    157  H75 GCD     1      23.570  21.970  -2.510  1.00  0.00            
ATOM    158  C46 GCD     1      25.090  19.920  -3.120  1.00  0.00            
ATOM    159  H76 GCD     1      25.760  20.400  -3.840  1.00  0.00            
ATOM    160  O38 GCD     1      25.540  20.380  -1.840  1.00  0.00            
ATOM    161  O39 GCD     1      25.300  18.500  -3.130  1.00  0.00            
ATOM    162  C47 GCD     1      24.610  17.720  -2.130  1.00  0.00            
ATOM    163  H77 GCD     1      24.860  18.100  -1.130  1.00  0.00            
ATOM    164  C48 GCD     1      25.190  16.350  -2.220  1.00  0.00            
ATOM    165  H78 GCD     1      24.750  15.730  -1.440  1.00  0.00            
ATOM    166  H79 GCD     1      26.280  16.290  -2.090  1.00  0.00            
ATOM    167  O40 GCD     1      24.780  15.770  -3.520  1.00  0.00            
ATOM    168  H80 GCD     1      25.010  14.850  -3.340  1.00  0.00            
ATOM    169  C1  EA1     2      20.470  21.410   3.990  1.00  0.00            
ATOM    170  N1  EA1     2      21.280  20.640   5.050  1.00  0.00            
ATOM    171  C2  EA1     2      22.730  21.060   4.930  1.00  0.00            
ATOM    172  C3  EA1     2      23.810  20.390   5.740  1.00  0.00            
ATOM    173  C4  EA1     2      23.650  18.810   5.780  1.00  0.00            
ATOM    174  C5  EA1     2      22.120  18.390   5.840  1.00  0.00            
ATOM    175  C6  EA1     2      21.190  19.130   4.910  1.00  0.00            
ATOM    176  O1  EA1     2      24.160  18.210   4.580  1.00  0.00            
ATOM    177  C7  EA1     2      25.610  18.100   4.420  1.00  0.00            
ATOM    178  C8  EA1     2      26.330  17.250   5.490  1.00  0.00            
ATOM    179  C9  EA1     2      25.670  16.230   6.170  1.00  0.00            
ATOM    180  C10 EA1     2      26.420  15.390   7.010  1.00  0.00            
ATOM    181  C11 EA1     2      27.810  15.570   7.100  1.00  0.00            
ATOM    182  C12 EA1     2      28.460  16.560   6.390  1.00  0.00            
ATOM    183  C13 EA1     2      27.720  17.450   5.610  1.00  0.00            
ATOM    184  C14 EA1     2      25.800  17.380   3.140  1.00  0.00            
ATOM    185  C15 EA1     2      25.070  16.210   2.870  1.00  0.00            
ATOM    186  C16 EA1     2      25.400  15.500   1.720  1.00  0.00            
ATOM    187  C17 EA1     2      26.310  16.100   0.770  1.00  0.00            
ATOM    188  C18 EA1     2      27.030  17.280   1.130  1.00  0.00            
ATOM    189  C19 EA1     2      26.790  17.870   2.320  1.00  0.00            
ATOM    190  H1  EA1     2      19.410  21.150   4.010  1.00  0.00            
ATOM    191  H2  EA1     2      20.370  22.450   4.300  1.00  0.00            
ATOM    192  H3  EA1     2      20.850  21.280   2.980  1.00  0.00            
ATOM    193  H4  EA1     2      20.930  20.890   5.990  1.00  0.00            
ATOM    194  H5  EA1     2      22.750  22.150   5.070  1.00  0.00            
ATOM    195  H6  EA1     2      22.760  20.910   3.850  1.00  0.00            
ATOM    196  H7  EA1     2      23.620  20.730   6.760  1.00  0.00            
ATOM    197  H8  EA1     2      24.790  20.620   5.300  1.00  0.00            
ATOM    198  H9  EA1     2      24.180  18.430   6.660  1.00  0.00            
ATOM    199  H10 EA1     2      21.770  18.660   6.840  1.00  0.00            
ATOM    200  H11 EA1     2      22.110  17.300   5.770  1.00  0.00            
ATOM    201  H12 EA1     2      21.330  18.760   3.890  1.00  0.00            
ATOM    202  H13 EA1     2      20.150  18.930   5.180  1.00  0.00            
ATOM    203  H14 EA1     2      26.050  19.090   4.280  1.00  0.00            
ATOM    204  H15 EA1     2      24.590  16.120   6.170  1.00  0.00            
ATOM    205  H16 EA1     2      25.870  14.610   7.520  1.00  0.00            
ATOM    206  H17 EA1     2      28.390  14.930   7.750  1.00  0.00            
ATOM    207  H18 EA1     2      29.540  16.560   6.440  1.00  0.00            
ATOM    208  H19 EA1     2      28.220  18.230   5.040  1.00  0.00            
ATOM    209  H20 EA1     2      24.410  15.740   3.600  1.00  0.00            
ATOM    210  H21 EA1     2      25.100  14.460   1.650  1.00  0.00            
ATOM    211  H22 EA1     2      26.610  15.560  -0.120  1.00  0.00            
ATOM    212  H23 EA1     2      27.820  17.640   0.460  1.00  0.00            
ATOM    213  H24 EA1     2      27.340  18.750   2.630  1.00  0.00            
TER
ENDMDL
MODEL        1
ATOM      1  H1  GCD     1      14.690  14.860  12.180  1.00  0.00            
ATOM      2  O1  GCD     1      15.280  15.390  12.720  1.00  0.00            
ATOM      3  C1  GCD     1      15.340  14.900  14.080  1.00  0.00            
ATOM      4  H2  GCD     1      15.830  13.920  14.000  1.00  0.00            
ATOM      5  H3  GCD     1      15.900  15.460  14.830  1.00  0.00            
ATOM      6  C2  GCD     1      13.930  14.700  14.610  1.00  0.00            
ATOM      7  H4  GCD     1      13.460  15.660  14.900  1.00  0.00            
ATOM      8  C3  GCD     1      13.890  13.870  15.820  1.00  0.00            
ATOM      9  H5  GCD     1      14.590  13.040  15.680  1.00  0.00            
ATOM     10  C4  GCD     1      12.490  13.450  16.230  1.00  0.00            
ATOM     11  H6  GCD     1      11.960  14.320  16.640  1.00  0.00            
ATOM     12  O2  GCD     1      12.620  12.400  17.230  1.00  0.00            
ATOM     13  H7  GCD     1      12.500  11.580  16.750  1.00  0.00            
ATOM     14  C5  GCD     1      11.730  12.820  15.060  1.00  0.00            
ATOM     15  H8  GCD     1      12.250  11.880  14.820  1.00  0.00            
ATOM     16  O3  GCD     1      10.350  12.560  15.280  1.00  0.00            
ATOM     17  H9  GCD     1       9.890  13.400  15.410  1.00  0.00            
ATOM     18  C6  GCD     1      11.790  13.740  13.810  1.00  0.00            
ATOM     19  O4  GCD     1      13.140  14.110  13.500  1.00  0.00            
ATOM     20  H10 GCD     1      11.370  13.290  12.900  1.00  0.00            
ATOM     21  O5  GCD     1      11.140  15.000  14.160  1.00  0.00            
ATOM     22  C7  GCD     1       9.790  15.200  13.670  1.00  0.00            
ATOM     23  H11 GCD     1       9.330  14.280  13.300  1.00  0.00            
ATOM     24  C8  GCD     1       8.830  15.760  14.740  1.00  0.00            
ATOM     25  H12 GCD     1       9.280  16.680  15.120  1.00  0.00            
ATOM     26  O6  GCD     1       8.600  14.740  15.690  1.00  0.00            
ATOM     27  H13 GCD     1       7.690  14.770  16.010  1.00  0.00            
ATOM     28  C9  GCD     1       7.510  16.120  14.120  1.00  0.00            
ATOM     29  H14 GCD     1       6.980  15.270  13.690  1.00  0.00            
ATOM     30  O7  GCD     1       6.670  16.650  15.210  1.00  0.00            
ATOM     31  H15 GCD     1       6.680  17.610  15.120  1.00  0.00            
ATOM     32  C10 GCD     1       7.650  17.110  12.990  1.00  0.00            
ATOM     33  H16 GCD     1       6.690  17.240  12.490  1.00  0.00            
ATOM     34  O8  GCD     1       8.540  16.640  12.040  1.00  0.00            
ATOM     35  C11 GCD     1       9.870  16.200  12.480  1.00  0.00            
ATOM     36  H17 GCD     1      10.350  17.150  12.760  1.00  0.00            
ATOM     37  C12 GCD     1      10.650  15.630  11.330  1.00  0.00            
ATOM     38  H18 GCD     1      11.700  15.420  11.560  1.00  0.00            
ATOM     39  H19 GCD     1      10.660  16.470  10.630  1.00  0.00            
ATOM     40  O9  GCD     1       9.940  14.540  10.790  1.00  0.00            
ATOM     41  H20 GCD     1       9.020  14.830  10.810  1.00  0.00            
ATOM     42  O10 GCD     1       7.970  18.370  13.550  1.00  0.00            
ATOM     43  C13 GCD     1       7.080  19.420  13.310  1.00  0.00            
ATOM     44  H21 GCD     1       6.130  19.050  12.920  1.00  0.00            
ATOM     45  C14 GCD     1       6.740  20.210  14.540  1.00  0.00            
ATOM     46  H22 GCD     1       7.620  20.800  14.830  1.00  0.00            
ATOM     47  O11 GCD     1       6.280  19.390  15.620  1.00  0.00            
ATOM     48  H23 GCD     1       6.190  19.930  16.410  1.00  0.00            
ATOM     49  C15 GCD     1       5.690  21.220  14.190  1.00  0.00            
ATOM     50  H24 GCD     1       4.830  20.650  13.820  1.00  0.00            
ATOM     51  O12 GCD     1       5.170  22.050  15.300  1.00  0.00            
ATOM     52  H25 GCD     1       5.590  22.920  15.360  1.00  0.00            
ATOM     53  C16 GCD     1       6.100  22.130  13.090  1.00  0.00            
ATOM     54  H26 GCD     1       5.250  22.810  12.910  1.00  0.00            
ATOM     55  O13 GCD     1       6.620  21.400  11.970  1.00  0.00            
ATOM     56  C17 GCD     1       7.610  20.350  12.230  1.00  0.00            
ATOM     57  H27 GCD     1       8.550  20.860  12.500  1.00  0.00            
ATOM     58  C18 GCD     1       7.920  19.680  10.860  1.00  0.00            
ATOM     59  H28 GCD     1       8.750  18.970  11.010  1.00  0.00            
ATOM     60  H29 GCD     1       8.230  20.390  10.080  1.00  0.00            
ATOM     61  O14 GCD     1       6.810  18.800  10.420  1.00  0.00            
ATOM     62  H30 GCD     1       7.330  18.310   9.780  1.00  0.00            
ATOM     63  O15 GCD     1       7.230  22.930  13.470  1.00  0.00            
ATOM     64  C19 GCD     1       7.170  24.280  13.220  1.00  0.00            
ATOM     65  H31 GCD     1       6.370  24.590  12.530  1.00  0.00            
ATOM     66  C20 GCD     1       7.040  25.000  14.600  1.00  0.00            
ATOM     67  H32 GCD     1       7.740  24.580  15.330  1.00  0.00            
ATOM     68  O16 GCD     1       5.680  24.790  15.140  1.00  0.00            
ATOM     69  H33 GCD     1       5.670  25.240  15.990  1.00  0.00            
ATOM     70  C21 GCD     1       7.200  26.510  14.350  1.00  0.00            
ATOM     71  H34 GCD     1       6.440  26.780  13.610  1.00  0.00            
ATOM     72  O17 GCD     1       7.100  27.340  15.520  1.00  0.00            
ATOM     73  H35 GCD     1       7.880  27.150  16.050  1.00  0.00            
ATOM     74  C22 GCD     1       8.590  26.750  13.660  1.00  0.00            
ATOM     75  H36 GCD     1       8.780  27.730  13.230  1.00  0.00            
ATOM     76  O18 GCD     1       8.640  25.960  12.500  1.00  0.00            
ATOM     77  C23 GCD     1       8.500  24.550  12.600  1.00  0.00            
ATOM     78  H37 GCD     1       9.170  24.150  13.370  1.00  0.00            
ATOM     79  C24 GCD     1       8.750  23.940  11.200  1.00  0.00            
ATOM     80  H38 GCD     1       8.000  24.370  10.520  1.00  0.00            
ATOM     81  H39 GCD     1       8.510  22.870  11.220  1.00  0.00            
ATOM     82  O19 GCD     1      10.060  24.160  10.690  1.00  0.00            
ATOM     83  H40 GCD     1      10.000  24.940  10.130  1.00  0.00            
ATOM     84  O20 GCD     1       9.630  26.350  14.520  1.00  0.00            
ATOM     85  C25 GCD     1      10.500  27.350  14.960  1.00  0.00            
ATOM     86  H41 GCD     1      10.130  28.370  14.790  1.00  0.00            
ATOM     87  C26 GCD     1      10.580  27.140  16.470  1.00  0.00            
ATOM     88  H42 GCD     1      10.890  26.110  16.670  1.00  0.00            
ATOM     89  O21 GCD     1       9.370  27.390  17.230  1.00  0.00            
ATOM     90  H43 GCD     1       9.590  27.010  18.090  1.00  0.00            
ATOM     91  C27 GCD     1      11.820  27.970  17.120  1.00  0.00            
ATOM     92  H44 GCD     1      11.710  28.990  16.720  1.00  0.00            
ATOM     93  O22 GCD     1      11.940  27.800  18.600  1.00  0.00            
ATOM     94  H45 GCD     1      11.240  28.280  19.030  1.00  0.00            
ATOM     95  C28 GCD     1      13.130  27.550  16.480  1.00  0.00            
ATOM     96  H46 GCD     1      13.890  28.280  16.770  1.00  0.00            
ATOM     97  O23 GCD     1      12.970  27.880  15.050  1.00  0.00            
ATOM     98  C29 GCD     1      11.910  27.200  14.320  1.00  0.00            
ATOM     99  H47 GCD     1      12.210  26.160  14.500  1.00  0.00            
ATOM    100  C30 GCD     1      11.890  27.480  12.820  1.00  0.00            
ATOM    101  H48 GCD     1      11.250  26.740  12.320  1.00  0.00            
ATOM    102  H49 GCD     1      12.870  27.350  12.340  1.00  0.00            
ATOM    103  O24 GCD     1      11.360  28.680  12.340  1.00  0.00            
ATOM    104  H50 GCD     1      10.940  28.510  11.490  1.00  0.00            
ATOM    105  O25 GCD     1      13.510  26.190  16.820  1.00  0.00            
ATOM    106  C31 GCD     1      14.840  25.950  17.350  1.00  0.00            
ATOM    107  H51 GCD     1      15.350  26.920  17.320  1.00  0.00            
ATOM    108  C32 GCD     1      14.740  25.330  18.720  1.00  0.00            
ATOM    109  H52 GCD     1      14.060  24.470  18.710  1.00  0.00            
ATOM    110  O26 GCD     1      14.130  26.180  19.690  1.00  0.00            
ATOM    111  H53 GCD     1      13.500  26.580  19.080  1.00  0.00            
ATOM    112  C33 GCD     1      16.120  24.880  19.200  1.00  0.00            
ATOM    113  H54 GCD     1      16.580  25.870  19.350  1.00  0.00            
ATOM    114  O27 GCD     1      16.050  24.320  20.490  1.00  0.00            
ATOM    115  H55 GCD     1      15.630  23.460  20.390  1.00  0.00            
ATOM    116  C34 GCD     1      16.790  23.920  18.200  1.00  0.00            
ATOM    117  H56 GCD     1      17.830  23.850  18.510  1.00  0.00            
ATOM    118  O28 GCD     1      16.830  24.580  17.000  1.00  0.00            
ATOM    119  C35 GCD     1      15.540  25.000  16.410  1.00  0.00            
ATOM    120  H57 GCD     1      15.010  24.070  16.130  1.00  0.00            
ATOM    121  C36 GCD     1      15.830  25.850  15.160  1.00  0.00            
ATOM    122  H58 GCD     1      16.550  26.660  15.370  1.00  0.00            
ATOM    123  H59 GCD     1      14.880  26.190  14.740  1.00  0.00            
ATOM    124  O29 GCD     1      16.310  24.970  14.130  1.00  0.00            
ATOM    125  H60 GCD     1      16.990  24.370  14.450  1.00  0.00            
ATOM    126  O30 GCD     1      16.130  22.650  18.000  1.00  0.00            
ATOM    127  C37 GCD     1      16.470  21.640  19.010  1.00  0.00            
ATOM    128  H61 GCD     1      17.030  22.120  19.820  1.00  0.00            
ATOM    129  C38 GCD     1      15.170  21.060  19.600  1.00  0.00            
ATOM    130  H62 GCD     1      14.580  20.510  18.860  1.00  0.00            
ATOM    131  O31 GCD     1      14.420  22.170  20.090  1.00  0.00            
ATOM    132  H63 GCD     1      13.600  21.810  20.440  1.00  0.00            
ATOM    133  C39 GCD     1      15.560  19.970  20.630  1.00  0.00            
ATOM    134  H64 GCD     1      16.160  20.470  21.410  1.00  0.00            
ATOM    135  O32 GCD     1      14.330  19.390  21.140  1.00  0.00            
ATOM    136  H65 GCD     1      14.310  18.480  20.810  1.00  0.00            
ATOM    137  C40 GCD     1      16.490  19.020  20.000  1.00  0.00            
ATOM    138  H66 GCD     1      16.820  18.290  20.750  1.00  0.00            
ATOM    139  O33 GCD     1      17.580  19.660  19.380  1.00  0.00            
ATOM    140  C41 GCD     1      17.240  20.600  18.300  1.00  0.00            
ATOM    141  H67 GCD     1      16.670  20.060  17.530  1.00  0.00            
ATOM    142  C42 GCD     1      18.650  21.100  17.860  1.00  0.00            
ATOM    143  H68 GCD     1      18.610  21.830  17.040  1.00  0.00            
ATOM    144  H69 GCD     1      19.300  20.290  17.520  1.00  0.00            
ATOM    145  O34 GCD     1      19.320  21.770  18.880  1.00  0.00            
ATOM    146  H70 GCD     1      19.410  21.200  19.650  1.00  0.00            
ATOM    147  O35 GCD     1      15.750  18.380  18.980  1.00  0.00            
ATOM    148  C43 GCD     1      16.000  16.970  18.760  1.00  0.00            
ATOM    149  H71 GCD     1      16.860  16.640  19.350  1.00  0.00            
ATOM    150  C44 GCD     1      14.710  16.220  19.290  1.00  0.00            
ATOM    151  H72 GCD     1      13.860  16.590  18.700  1.00  0.00            
ATOM    152  O36 GCD     1      14.490  16.620  20.690  1.00  0.00            
ATOM    153  H73 GCD     1      13.950  15.940  21.100  1.00  0.00            
ATOM    154  C45 GCD     1      14.860  14.780  19.090  1.00  0.00            
ATOM    155  H74 GCD     1      15.640  14.420  19.770  1.00  0.00            
ATOM    156  O37 GCD     1      13.690  14.110  19.380  1.00  0.00            
ATOM    157  H75 GCD     1      13.750  13.270  18.900  1.00  0.00            
ATOM    158  C46 GCD     1      15.350  14.480  17.630  1.00  0.00            
ATOM    159  H76 GCD     1      15.620  13.420  17.560  1.00  0.00            
ATOM    160  O38 GCD     1      14.300  14.780  16.800  1.00  0.00            
ATOM    161  O39 GCD     1      16.530  15.250  17.270  1.00  0.00            
ATOM    162  C47 GCD     1      16.350  16.690  17.350  1.00  0.00            
ATOM    163  H77 GCD     1      15.590  16.900  16.590  1.00  0.00            
ATOM    164  C48 GCD     1      17.720  17.330  16.950  1.00  0.00            
ATOM    165  H78 GCD     1      17.730  18.410  16.740  1.00  0.00            
ATOM    166  H79 GCD     1      17.930  16.800  16.010  1.00  0.00            
ATOM    167  O40 GCD     1      18.820  17.020  17.790  1.00  0.00            
ATOM    168  H80 GCD     1      18.960  16.120  17.490  1.00  0.00            
ATOM    169  C1  EA1     2      10.980  19.050  19.940  1.00  0.00            
ATOM    170  N1  EA1     2      10.630  18.630  18.530  1.00  0.00            
ATOM    171  C2  EA1     2      11.850  17.900  18.030  1.00  0.00            
ATOM    172  C3  EA1     2      11.770  17.480  16.540  1.00  0.00            
ATOM    173  C4  EA1     2      11.360  18.550  15.560  1.00  0.00            
ATOM    174  C5  EA1     2      10.270  19.450  16.200  1.00  0.00            
ATOM    175  C6  EA1     2      10.580  19.860  17.650  1.00  0.00            
ATOM    176  O1  EA1     2      12.590  19.320  15.380  1.00  0.00            
ATOM    177  C7  EA1     2      13.390  18.870  14.250  1.00  0.00            
ATOM    178  C8  EA1     2      12.790  19.130  12.880  1.00  0.00            
ATOM    179  C9  EA1     2      11.960  20.290  12.700  1.00  0.00            
ATOM    180  C10 EA1     2      11.620  20.660  11.400  1.00  0.00            
ATOM    181  C11 EA1     2      11.690  19.720  10.400  1.00  0.00            
ATOM    182  C12 EA1     2      12.350  18.500  10.570  1.00  0.00            
ATOM    183  C13 EA1     2      12.980  18.260  11.800  1.00  0.00            
ATOM    184  C14 EA1     2      14.740  19.570  14.350  1.00  0.00            
ATOM    185  C15 EA1     2      15.910  18.810  14.100  1.00  0.00            
ATOM    186  C16 EA1     2      17.190  19.360  14.280  1.00  0.00            
ATOM    187  C17 EA1     2      17.270  20.690  14.640  1.00  0.00            
ATOM    188  C18 EA1     2      16.140  21.430  14.890  1.00  0.00            
ATOM    189  C19 EA1     2      14.860  20.870  14.770  1.00  0.00            
ATOM    190  H1  EA1     2      11.240  18.130  20.460  1.00  0.00            
ATOM    191  H2  EA1     2      11.870  19.690  19.950  1.00  0.00            
ATOM    192  H3  EA1     2      10.170  19.570  20.440  1.00  0.00            
ATOM    193  H4  EA1     2       9.720  18.170  18.410  1.00  0.00            
ATOM    194  H5  EA1     2      11.910  17.000  18.640  1.00  0.00            
ATOM    195  H6  EA1     2      12.660  18.590  18.230  1.00  0.00            
ATOM    196  H7  EA1     2      11.030  16.680  16.430  1.00  0.00            
ATOM    197  H8  EA1     2      12.750  17.120  16.200  1.00  0.00            
ATOM    198  H9  EA1     2      11.000  18.170  14.600  1.00  0.00            
ATOM    199  H10 EA1     2       9.230  19.120  16.150  1.00  0.00            
ATOM    200  H11 EA1     2      10.160  20.380  15.620  1.00  0.00            
ATOM    201  H12 EA1     2      11.500  20.450  17.690  1.00  0.00            
ATOM    202  H13 EA1     2       9.750  20.470  18.000  1.00  0.00            
ATOM    203  H14 EA1     2      13.640  17.810  14.310  1.00  0.00            
ATOM    204  H15 EA1     2      11.570  20.850  13.550  1.00  0.00            
ATOM    205  H16 EA1     2      11.110  21.600  11.200  1.00  0.00            
ATOM    206  H17 EA1     2      11.220  19.880   9.430  1.00  0.00            
ATOM    207  H18 EA1     2      12.370  17.770   9.760  1.00  0.00            
ATOM    208  H19 EA1     2      13.560  17.350  11.880  1.00  0.00            
ATOM    209  H20 EA1     2      15.800  17.750  13.920  1.00  0.00            
ATOM    210  H21 EA1     2      18.000  18.680  14.040  1.00  0.00            
ATOM    211  H22 EA1     2      18.240  21.170  14.700  1.00  0.00            
ATOM    212  H23 EA1     2      16.220  22.490  15.090  1.00  0.00            
ATOM    213  H24 EA1     2      13.970  21.440  15.020  1.00  0.00            
TER
ENDMDL
MODEL        1
ATOM      1  H1  GCD     1      31.450  16.410   1.250  1.00  0.00            
ATOM      2  O1  GCD     1      30.620  16.740   1.600  1.00  0.00            
ATOM      3  C1  GCD     1      29.920  17.500   0.630  1.00  0.00            
ATOM      4  H2  GCD     1      30.220  17.240  -0.390  1.00  0.00            
ATOM      5  H3  GCD     1      28.880  17.190   0.740  1.00  0.00            
ATOM      6  C2  GCD     1      29.970  19.000   0.830  1.00  0.00            
ATOM      7  H4  GCD     1      29.740  19.150   1.900  1.00  0.00            
ATOM      8  C3  GCD     1      29.080  19.860  -0.040  1.00  0.00            
ATOM      9  H5  GCD     1      29.350  19.830  -1.110  1.00  0.00            
ATOM     10  C4  GCD     1      29.190  21.300   0.400  1.00  0.00            
ATOM     11  H6  GCD     1      28.970  21.410   1.470  1.00  0.00            
ATOM     12  O2  GCD     1      28.380  22.110  -0.410  1.00  0.00            
ATOM     13  H7  GCD     1      28.470  22.970   0.010  1.00  0.00            
ATOM     14  C5  GCD     1      30.620  21.750   0.320  1.00  0.00            
ATOM     15  H8  GCD     1      30.880  21.760  -0.740  1.00  0.00            
ATOM     16  O3  GCD     1      30.820  23.060   0.730  1.00  0.00            
ATOM     17  H9  GCD     1      31.470  23.040   1.440  1.00  0.00            
ATOM     18  C6  GCD     1      31.550  20.780   1.060  1.00  0.00            
ATOM     19  O4  GCD     1      31.290  19.400   0.540  1.00  0.00            
ATOM     20  H10 GCD     1      32.600  20.980   0.820  1.00  0.00            
ATOM     21  O5  GCD     1      31.240  20.860   2.440  1.00  0.00            
ATOM     22  C7  GCD     1      32.460  21.070   3.250  1.00  0.00            
ATOM     23  H11 GCD     1      33.300  20.910   2.560  1.00  0.00            
ATOM     24  C8  GCD     1      32.510  22.470   3.900  1.00  0.00            
ATOM     25  H12 GCD     1      31.560  22.700   4.400  1.00  0.00            
ATOM     26  O6  GCD     1      32.630  23.430   2.880  1.00  0.00            
ATOM     27  H13 GCD     1      32.450  24.300   3.250  1.00  0.00            
ATOM     28  C9  GCD     1      33.590  22.550   4.900  1.00  0.00            
ATOM     29  H14 GCD     1      34.600  22.410   4.480  1.00  0.00            
ATOM     30  O7  GCD     1      33.550  23.820   5.500  1.00  0.00            
ATOM     31  H15 GCD     1      32.740  23.860   6.010  1.00  0.00            
ATOM     32  C10 GCD     1      33.440  21.420   5.910  1.00  0.00            
ATOM     33  H16 GCD     1      34.290  21.410   6.600  1.00  0.00            
ATOM     34  O8  GCD     1      33.440  20.210   5.200  1.00  0.00            
ATOM     35  C11 GCD     1      32.400  19.950   4.310  1.00  0.00            
ATOM     36  H17 GCD     1      31.460  19.980   4.880  1.00  0.00            
ATOM     37  C12 GCD     1      32.680  18.560   3.630  1.00  0.00            
ATOM     38  H18 GCD     1      31.820  18.370   2.980  1.00  0.00            
ATOM     39  H19 GCD     1      32.560  17.770   4.380  1.00  0.00            
ATOM     40  O9  GCD     1      33.900  18.500   2.920  1.00  0.00            
ATOM     41  H20 GCD     1      33.980  17.560   2.710  1.00  0.00            
ATOM     42  O10 GCD     1      32.180  21.540   6.640  1.00  0.00            
ATOM     43  C13 GCD     1      32.340  22.050   7.940  1.00  0.00            
ATOM     44  H21 GCD     1      33.180  22.750   8.080  1.00  0.00            
ATOM     45  C14 GCD     1      31.100  22.940   8.210  1.00  0.00            
ATOM     46  H22 GCD     1      30.200  22.340   8.060  1.00  0.00            
ATOM     47  O11 GCD     1      31.210  23.990   7.260  1.00  0.00            
ATOM     48  H23 GCD     1      30.930  24.880   7.500  1.00  0.00            
ATOM     49  C15 GCD     1      31.090  23.530   9.640  1.00  0.00            
ATOM     50  H24 GCD     1      32.010  24.080   9.870  1.00  0.00            
ATOM     51  O12 GCD     1      30.120  24.470   9.880  1.00  0.00            
ATOM     52  H25 GCD     1      29.300  23.960   9.950  1.00  0.00            
ATOM     53  C16 GCD     1      31.020  22.270  10.610  1.00  0.00            
ATOM     54  H26 GCD     1      31.140  22.490  11.670  1.00  0.00            
ATOM     55  O13 GCD     1      32.090  21.430  10.320  1.00  0.00            
ATOM     56  C17 GCD     1      32.230  20.900   8.990  1.00  0.00            
ATOM     57  H27 GCD     1      31.360  20.250   8.820  1.00  0.00            
ATOM     58  C18 GCD     1      33.460  19.960   9.090  1.00  0.00            
ATOM     59  H28 GCD     1      33.550  19.420   8.140  1.00  0.00            
ATOM     60  H29 GCD     1      33.300  19.250   9.910  1.00  0.00            
ATOM     61  O14 GCD     1      34.720  20.630   9.360  1.00  0.00            
ATOM     62  H30 GCD     1      35.420  19.970   9.260  1.00  0.00            
ATOM     63  O15 GCD     1      29.750  21.620  10.410  1.00  0.00            
ATOM     64  C19 GCD     1      29.010  21.480  11.650  1.00  0.00            
ATOM     65  H31 GCD     1      29.400  21.960  12.550  1.00  0.00            
ATOM     66  C20 GCD     1      27.620  21.980  11.380  1.00  0.00            
ATOM     67  H32 GCD     1      27.210  21.370  10.580  1.00  0.00            
ATOM     68  O16 GCD     1      27.580  23.390  10.960  1.00  0.00            
ATOM     69  H33 GCD     1      27.990  23.980  11.600  1.00  0.00            
ATOM     70  C21 GCD     1      26.790  21.810  12.630  1.00  0.00            
ATOM     71  H34 GCD     1      27.260  22.310  13.480  1.00  0.00            
ATOM     72  O17 GCD     1      25.480  22.340  12.570  1.00  0.00            
ATOM     73  H35 GCD     1      25.010  21.710  12.010  1.00  0.00            
ATOM     74  C22 GCD     1      26.670  20.300  12.890  1.00  0.00            
ATOM     75  H36 GCD     1      26.100  20.150  13.820  1.00  0.00            
ATOM     76  O18 GCD     1      27.990  19.720  13.060  1.00  0.00            
ATOM     77  C23 GCD     1      28.890  20.000  12.010  1.00  0.00            
ATOM     78  H37 GCD     1      28.550  19.350  11.200  1.00  0.00            
ATOM     79  C24 GCD     1      30.300  19.350  12.310  1.00  0.00            
ATOM     80  H38 GCD     1      30.910  19.440  11.400  1.00  0.00            
ATOM     81  H39 GCD     1      30.090  18.280  12.400  1.00  0.00            
ATOM     82  O19 GCD     1      30.980  19.950  13.430  1.00  0.00            
ATOM     83  H40 GCD     1      31.850  19.560  13.410  1.00  0.00            
ATOM     84  O20 GCD     1      25.990  19.680  11.850  1.00  0.00            
ATOM     85  C25 GCD     1      24.790  18.870  12.040  1.00  0.00            
ATOM     86  H41 GCD     1      24.320  18.970  13.020  1.00  0.00            
ATOM     87  C26 GCD     1      23.850  19.440  11.050  1.00  0.00            
ATOM     88  H42 GCD     1      24.320  19.250  10.070  1.00  0.00            
ATOM     89  O21 GCD     1      23.580  20.850  11.190  1.00  0.00            
ATOM     90  H43 GCD     1      22.840  20.910  10.570  1.00  0.00            
ATOM     91  C27 GCD     1      22.590  18.680  11.100  1.00  0.00            
ATOM     92  H44 GCD     1      22.390  18.730  12.170  1.00  0.00            
ATOM     93  O22 GCD     1      21.560  19.220  10.250  1.00  0.00            
ATOM     94  H45 GCD     1      21.680  19.020   9.310  1.00  0.00            
ATOM     95  C28 GCD     1      22.810  17.160  10.870  1.00  0.00            
ATOM     96  H46 GCD     1      21.880  16.630  11.090  1.00  0.00            
ATOM     97  O23 GCD     1      23.780  16.640  11.730  1.00  0.00            
ATOM     98  C29 GCD     1      25.030  17.400  11.800  1.00  0.00            
ATOM     99  H47 GCD     1      25.460  17.300  10.790  1.00  0.00            
ATOM    100  C30 GCD     1      26.010  16.710  12.770  1.00  0.00            
ATOM    101  H48 GCD     1      27.000  17.180  12.700  1.00  0.00            
ATOM    102  H49 GCD     1      26.250  15.660  12.560  1.00  0.00            
ATOM    103  O24 GCD     1      25.600  16.670  14.100  1.00  0.00            
ATOM    104  H50 GCD     1      24.770  16.180  14.160  1.00  0.00            
ATOM    105  O25 GCD     1      23.290  17.090   9.530  1.00  0.00            
ATOM    106  C31 GCD     1      22.910  15.910   8.810  1.00  0.00            
ATOM    107  H51 GCD     1      22.540  15.160   9.510  1.00  0.00            
ATOM    108  C32 GCD     1      21.830  16.250   7.810  1.00  0.00            
ATOM    109  H52 GCD     1      22.200  17.010   7.120  1.00  0.00            
ATOM    110  O26 GCD     1      20.700  16.640   8.550  1.00  0.00            
ATOM    111  H53 GCD     1      20.140  16.990   7.850  1.00  0.00            
ATOM    112  C33 GCD     1      21.510  15.010   6.980  1.00  0.00            
ATOM    113  H54 GCD     1      21.150  14.170   7.590  1.00  0.00            
ATOM    114  O27 GCD     1      20.490  15.400   6.030  1.00  0.00            
ATOM    115  H55 GCD     1      20.830  16.010   5.360  1.00  0.00            
ATOM    116  C34 GCD     1      22.750  14.480   6.330  1.00  0.00            
ATOM    117  H56 GCD     1      22.560  13.510   5.850  1.00  0.00            
ATOM    118  O28 GCD     1      23.790  14.270   7.330  1.00  0.00            
ATOM    119  C35 GCD     1      24.140  15.410   8.060  1.00  0.00            
ATOM    120  H57 GCD     1      24.590  16.070   7.310  1.00  0.00            
ATOM    121  C36 GCD     1      25.240  14.990   9.000  1.00  0.00            
ATOM    122  H58 GCD     1      24.770  14.080   9.410  1.00  0.00            
ATOM    123  H59 GCD     1      25.360  15.710   9.820  1.00  0.00            
ATOM    124  O29 GCD     1      26.550  14.880   8.450  1.00  0.00            
ATOM    125  H60 GCD     1      26.570  14.170   7.790  1.00  0.00            
ATOM    126  O30 GCD     1      23.320  15.370   5.350  1.00  0.00            
ATOM    127  C37 GCD     1      22.960  15.200   3.960  1.00  0.00            
ATOM    128  H61 GCD     1      22.020  14.630   3.880  1.00  0.00            
ATOM    129  C38 GCD     1      22.610  16.560   3.580  1.00  0.00            
ATOM    130  H62 GCD     1      23.480  17.230   3.690  1.00  0.00            
ATOM    131  O31 GCD     1      21.540  17.030   4.370  1.00  0.00            
ATOM    132  H63 GCD     1      21.450  17.960   4.140  1.00  0.00            
ATOM    133  C39 GCD     1      22.190  16.590   2.080  1.00  0.00            
ATOM    134  H64 GCD     1      21.260  16.020   1.960  1.00  0.00            
ATOM    135  O32 GCD     1      21.900  17.840   1.540  1.00  0.00            
ATOM    136  H65 GCD     1      22.540  18.030   0.850  1.00  0.00            
ATOM    137  C40 GCD     1      23.270  15.940   1.240  1.00  0.00            
ATOM    138  H66 GCD     1      22.920  15.800   0.210  1.00  0.00            
ATOM    139  O33 GCD     1      23.600  14.670   1.690  1.00  0.00            
ATOM    140  C41 GCD     1      24.090  14.600   3.060  1.00  0.00            
ATOM    141  H67 GCD     1      24.990  15.220   3.200  1.00  0.00            
ATOM    142  C42 GCD     1      24.380  13.210   3.330  1.00  0.00            
ATOM    143  H68 GCD     1      23.570  12.500   3.140  1.00  0.00            
ATOM    144  H69 GCD     1      24.610  13.090   4.390  1.00  0.00            
ATOM    145  O34 GCD     1      25.580  12.720   2.710  1.00  0.00            
ATOM    146  H70 GCD     1      25.360  12.540   1.790  1.00  0.00            
ATOM    147  O35 GCD     1      24.400  16.770   1.170  1.00  0.00            
ATOM    148  C43 GCD     1      24.940  17.200  -0.050  1.00  0.00            
ATOM    149  H71 GCD     1      24.560  16.680  -0.940  1.00  0.00            
ATOM    150  C44 GCD     1      24.750  18.690  -0.110  1.00  0.00            
ATOM    151  H72 GCD     1      25.070  19.160   0.820  1.00  0.00            
ATOM    152  O36 GCD     1      23.350  18.940  -0.470  1.00  0.00            
ATOM    153  H73 GCD     1      23.130  19.860  -0.280  1.00  0.00            
ATOM    154  C45 GCD     1      25.660  19.270  -1.180  1.00  0.00            
ATOM    155  H74 GCD     1      25.300  18.840  -2.120  1.00  0.00            
ATOM    156  O37 GCD     1      25.560  20.690  -1.100  1.00  0.00            
ATOM    157  H75 GCD     1      26.450  21.050  -1.170  1.00  0.00            
ATOM    158  C46 GCD     1      27.120  18.840  -1.070  1.00  0.00            
ATOM    159  H76 GCD     1      27.630  19.220  -1.950  1.00  0.00            
ATOM    160  O38 GCD     1      27.700  19.400   0.090  1.00  0.00            
ATOM    161  O39 GCD     1      27.140  17.390  -1.110  1.00  0.00            
ATOM    162  C47 GCD     1      26.430  16.760  -0.000  1.00  0.00            
ATOM    163  H77 GCD     1      26.900  17.110   0.920  1.00  0.00            
ATOM    164  C48 GCD     1      26.490  15.220  -0.130  1.00  0.00            
ATOM    165  H78 GCD     1      25.800  14.730   0.570  1.00  0.00            
ATOM    166  H79 GCD     1      27.490  14.980   0.240  1.00  0.00            
ATOM    167  O40 GCD     1      26.350  14.680  -1.450  1.00  0.00            
ATOM    168  H80 GCD     1      26.830  13.840  -1.430  1.00  0.00            
ATOM    169  C1  EA1     2      24.640  22.530   5.570  1.00  0.00            
ATOM    170  N1  EA1     2      25.980  22.320   6.170  1.00  0.00            
ATOM    171  C2  EA1     2      26.880  21.830   5.050  1.00  0.00            
ATOM    172  C3  EA1     2      28.280  21.440   5.540  1.00  0.00            
ATOM    173  C4  EA1     2      28.400  20.630   6.830  1.00  0.00            
ATOM    174  C5  EA1     2      27.390  21.020   7.890  1.00  0.00            
ATOM    175  C6  EA1     2      26.010  21.260   7.260  1.00  0.00            
ATOM    176  O1  EA1     2      28.060  19.230   6.550  1.00  0.00            
ATOM    177  C7  EA1     2      29.140  18.250   6.360  1.00  0.00            
ATOM    178  C8  EA1     2      29.680  17.690   7.660  1.00  0.00            
ATOM    179  C9  EA1     2      28.760  17.520   8.750  1.00  0.00            
ATOM    180  C10 EA1     2      29.190  16.970   9.960  1.00  0.00            
ATOM    181  C11 EA1     2      30.490  16.450  10.120  1.00  0.00            
ATOM    182  C12 EA1     2      31.430  16.800   9.100  1.00  0.00            
ATOM    183  C13 EA1     2      30.990  17.300   7.880  1.00  0.00            
ATOM    184  C14 EA1     2      28.570  17.060   5.610  1.00  0.00            
ATOM    185  C15 EA1     2      27.330  16.550   5.900  1.00  0.00            
ATOM    186  C16 EA1     2      26.880  15.330   5.350  1.00  0.00            
ATOM    187  C17 EA1     2      27.720  14.670   4.390  1.00  0.00            
ATOM    188  C18 EA1     2      28.940  15.300   3.930  1.00  0.00            
ATOM    189  C19 EA1     2      29.360  16.460   4.600  1.00  0.00            
ATOM    190  H1  EA1     2      24.500  21.750   4.820  1.00  0.00            
ATOM    191  H2  EA1     2      23.840  22.520   6.310  1.00  0.00            
ATOM    192  H3  EA1     2      24.570  23.510   5.070  1.00  0.00            
ATOM    193  H4  EA1     2      26.430  23.180   6.520  1.00  0.00            
ATOM    194  H5  EA1     2      26.840  22.520   4.210  1.00  0.00            
ATOM    195  H6  EA1     2      26.360  20.940   4.690  1.00  0.00            
ATOM    196  H7  EA1     2      29.000  22.230   5.760  1.00  0.00            
ATOM    197  H8  EA1     2      28.770  20.830   4.770  1.00  0.00            
ATOM    198  H9  EA1     2      29.440  20.610   7.180  1.00  0.00            
ATOM    199  H10 EA1     2      27.550  22.000   8.350  1.00  0.00            
ATOM    200  H11 EA1     2      27.320  20.230   8.650  1.00  0.00            
ATOM    201  H12 EA1     2      25.500  20.360   6.930  1.00  0.00            
ATOM    202  H13 EA1     2      25.440  21.600   8.130  1.00  0.00            
ATOM    203  H14 EA1     2      29.950  18.670   5.760  1.00  0.00            
ATOM    204  H15 EA1     2      27.680  17.590   8.610  1.00  0.00            
ATOM    205  H16 EA1     2      28.450  16.780  10.740  1.00  0.00            
ATOM    206  H17 EA1     2      30.830  16.020  11.050  1.00  0.00            
ATOM    207  H18 EA1     2      32.440  16.410   9.150  1.00  0.00            
ATOM    208  H19 EA1     2      31.720  17.340   7.080  1.00  0.00            
ATOM    209  H20 EA1     2      26.660  17.030   6.610  1.00  0.00            
ATOM    210  H21 EA1     2      25.940  14.860   5.640  1.00  0.00            
ATOM    211  H22 EA1     2      27.370  13.700   4.050  1.00  0.00            
ATOM    212  H23 EA1     2      29.590  14.820   3.210  1.00  0.00            
ATOM    213  H24 EA1     2      30.350  16.830   4.330  1.00  0.00            
TER
ENDMDL
MODEL        1
ATOM      1  H1  GCD     1      24.980  18.370   2.530  1.00  0.00            
ATOM      2  O1  GCD     1      24.530  17.550   2.310  1.00  0.00            
ATOM      3  C1  GCD     1      23.250  17.830   1.760  1.00  0.00            
ATOM      4  H2  GCD     1      23.440  18.100   0.710  1.00  0.00            
ATOM      5  H3  GCD     1      22.650  16.920   1.710  1.00  0.00            
ATOM      6  C2  GCD     1      22.510  19.000   2.430  1.00  0.00            
ATOM      7  H4  GCD     1      22.570  18.930   3.520  1.00  0.00            
ATOM      8  C3  GCD     1      21.030  19.170   1.950  1.00  0.00            
ATOM      9  H5  GCD     1      21.070  19.410   0.880  1.00  0.00            
ATOM     10  C4  GCD     1      20.360  20.400   2.710  1.00  0.00            
ATOM     11  H6  GCD     1      20.530  20.260   3.790  1.00  0.00            
ATOM     12  O2  GCD     1      19.050  20.630   2.280  1.00  0.00            
ATOM     13  H7  GCD     1      18.670  19.820   1.920  1.00  0.00            
ATOM     14  C5  GCD     1      21.230  21.610   2.500  1.00  0.00            
ATOM     15  H8  GCD     1      21.260  21.870   1.430  1.00  0.00            
ATOM     16  O3  GCD     1      20.700  22.670   3.320  1.00  0.00            
ATOM     17  H9  GCD     1      21.440  23.260   3.520  1.00  0.00            
ATOM     18  C6  GCD     1      22.710  21.380   2.720  1.00  0.00            
ATOM     19  O4  GCD     1      23.250  20.190   2.230  1.00  0.00            
ATOM     20  H10 GCD     1      23.240  22.190   2.210  1.00  0.00            
ATOM     21  O5  GCD     1      22.940  21.440   4.190  1.00  0.00            
ATOM     22  C7  GCD     1      24.190  22.060   4.420  1.00  0.00            
ATOM     23  H11 GCD     1      24.740  22.220   3.480  1.00  0.00            
ATOM     24  C8  GCD     1      23.900  23.420   4.980  1.00  0.00            
ATOM     25  H12 GCD     1      23.190  23.350   5.820  1.00  0.00            
ATOM     26  O6  GCD     1      23.170  24.190   3.980  1.00  0.00            
ATOM     27  H13 GCD     1      23.750  24.340   3.230  1.00  0.00            
ATOM     28  C9  GCD     1      25.170  24.110   5.370  1.00  0.00            
ATOM     29  H14 GCD     1      25.710  24.170   4.420  1.00  0.00            
ATOM     30  O7  GCD     1      24.970  25.360   5.890  1.00  0.00            
ATOM     31  H15 GCD     1      24.890  25.290   6.850  1.00  0.00            
ATOM     32  C10 GCD     1      26.000  23.230   6.290  1.00  0.00            
ATOM     33  H16 GCD     1      26.990  23.620   6.530  1.00  0.00            
ATOM     34  O8  GCD     1      26.180  22.010   5.680  1.00  0.00            
ATOM     35  C11 GCD     1      25.020  21.240   5.380  1.00  0.00            
ATOM     36  H17 GCD     1      24.410  21.170   6.290  1.00  0.00            
ATOM     37  C12 GCD     1      25.430  19.800   4.910  1.00  0.00            
ATOM     38  H18 GCD     1      24.510  19.200   4.930  1.00  0.00            
ATOM     39  H19 GCD     1      26.070  19.300   5.640  1.00  0.00            
ATOM     40  O9  GCD     1      26.170  19.760   3.690  1.00  0.00            
ATOM     41  H20 GCD     1      26.600  18.900   3.680  1.00  0.00            
ATOM     42  O10 GCD     1      25.290  23.090   7.520  1.00  0.00            
ATOM     43  C13 GCD     1      25.870  23.210   8.800  1.00  0.00            
ATOM     44  H21 GCD     1      26.940  23.470   8.800  1.00  0.00            
ATOM     45  C14 GCD     1      25.130  24.350   9.520  1.00  0.00            
ATOM     46  H22 GCD     1      24.050  24.140   9.550  1.00  0.00            
ATOM     47  O11 GCD     1      25.410  25.610   8.930  1.00  0.00            
ATOM     48  H23 GCD     1      24.740  26.240   9.200  1.00  0.00            
ATOM     49  C15 GCD     1      25.530  24.380  11.000  1.00  0.00            
ATOM     50  H24 GCD     1      26.600  24.610  10.930  1.00  0.00            
ATOM     51  O12 GCD     1      24.940  25.470  11.760  1.00  0.00            
ATOM     52  H25 GCD     1      24.030  25.160  11.780  1.00  0.00            
ATOM     53  C16 GCD     1      25.310  23.040  11.580  1.00  0.00            
ATOM     54  H26 GCD     1      25.570  23.000  12.640  1.00  0.00            
ATOM     55  O13 GCD     1      26.100  21.990  10.920  1.00  0.00            
ATOM     56  C17 GCD     1      25.660  21.880   9.570  1.00  0.00            
ATOM     57  H27 GCD     1      24.580  21.700   9.630  1.00  0.00            
ATOM     58  C18 GCD     1      26.460  20.780   8.860  1.00  0.00            
ATOM     59  H28 GCD     1      27.500  21.070   9.030  1.00  0.00            
ATOM     60  H29 GCD     1      26.280  20.760   7.780  1.00  0.00            
ATOM     61  O14 GCD     1      26.130  19.490   9.410  1.00  0.00            
ATOM     62  H30 GCD     1      26.570  18.850   8.850  1.00  0.00            
ATOM     63  O15 GCD     1      23.920  22.720  11.520  1.00  0.00            
ATOM     64  C19 GCD     1      23.130  23.100  12.630  1.00  0.00            
ATOM     65  H31 GCD     1      23.720  23.640  13.380  1.00  0.00            
ATOM     66  C20 GCD     1      21.910  23.900  12.250  1.00  0.00            
ATOM     67  H32 GCD     1      21.430  23.380  11.410  1.00  0.00            
ATOM     68  O16 GCD     1      22.330  25.160  11.820  1.00  0.00            
ATOM     69  H33 GCD     1      21.560  25.740  11.770  1.00  0.00            
ATOM     70  C21 GCD     1      20.900  23.970  13.360  1.00  0.00            
ATOM     71  H34 GCD     1      21.160  24.560  14.250  1.00  0.00            
ATOM     72  O17 GCD     1      19.620  24.560  12.970  1.00  0.00            
ATOM     73  H35 GCD     1      19.040  23.790  12.940  1.00  0.00            
ATOM     74  C22 GCD     1      20.670  22.600  14.000  1.00  0.00            
ATOM     75  H36 GCD     1      20.100  22.800  14.900  1.00  0.00            
ATOM     76  O18 GCD     1      21.930  22.080  14.360  1.00  0.00            
ATOM     77  C23 GCD     1      22.770  21.800  13.280  1.00  0.00            
ATOM     78  H37 GCD     1      22.250  21.150  12.560  1.00  0.00            
ATOM     79  C24 GCD     1      23.860  20.980  13.970  1.00  0.00            
ATOM     80  H38 GCD     1      24.520  20.600  13.170  1.00  0.00            
ATOM     81  H39 GCD     1      23.310  20.200  14.510  1.00  0.00            
ATOM     82  O19 GCD     1      24.680  21.720  14.840  1.00  0.00            
ATOM     83  H40 GCD     1      24.060  21.990  15.540  1.00  0.00            
ATOM     84  O20 GCD     1      20.040  21.650  13.070  1.00  0.00            
ATOM     85  C25 GCD     1      18.820  21.060  13.600  1.00  0.00            
ATOM     86  H41 GCD     1      18.640  21.520  14.580  1.00  0.00            
ATOM     87  C26 GCD     1      17.660  21.340  12.630  1.00  0.00            
ATOM     88  H42 GCD     1      17.930  20.850  11.690  1.00  0.00            
ATOM     89  O21 GCD     1      17.410  22.740  12.370  1.00  0.00            
ATOM     90  H43 GCD     1      16.500  22.770  12.060  1.00  0.00            
ATOM     91  C27 GCD     1      16.360  20.680  13.150  1.00  0.00            
ATOM     92  H44 GCD     1      16.020  21.080  14.110  1.00  0.00            
ATOM     93  O22 GCD     1      15.340  20.950  12.190  1.00  0.00            
ATOM     94  H45 GCD     1      15.140  20.190  11.620  1.00  0.00            
ATOM     95  C28 GCD     1      16.550  19.190  13.260  1.00  0.00            
ATOM     96  H46 GCD     1      15.630  18.800  13.690  1.00  0.00            
ATOM     97  O23 GCD     1      17.670  18.960  14.130  1.00  0.00            
ATOM     98  C29 GCD     1      18.950  19.540  13.650  1.00  0.00            
ATOM     99  H47 GCD     1      19.150  19.090  12.670  1.00  0.00            
ATOM    100  C30 GCD     1      20.090  19.110  14.630  1.00  0.00            
ATOM    101  H48 GCD     1      21.040  19.620  14.380  1.00  0.00            
ATOM    102  H49 GCD     1      20.230  18.050  14.380  1.00  0.00            
ATOM    103  O24 GCD     1      19.890  19.160  15.990  1.00  0.00            
ATOM    104  H50 GCD     1      19.630  20.070  16.160  1.00  0.00            
ATOM    105  O25 GCD     1      16.780  18.600  11.910  1.00  0.00            
ATOM    106  C31 GCD     1      15.910  17.540  11.520  1.00  0.00            
ATOM    107  H51 GCD     1      15.170  17.310  12.300  1.00  0.00            
ATOM    108  C32 GCD     1      15.060  18.020  10.390  1.00  0.00            
ATOM    109  H52 GCD     1      15.680  18.500   9.620  1.00  0.00            
ATOM    110  O26 GCD     1      14.060  18.930  10.870  1.00  0.00            
ATOM    111  H53 GCD     1      13.570  19.200  10.090  1.00  0.00            
ATOM    112  C33 GCD     1      14.320  16.910   9.700  1.00  0.00            
ATOM    113  H54 GCD     1      13.610  16.400  10.360  1.00  0.00            
ATOM    114  O27 GCD     1      13.570  17.450   8.550  1.00  0.00            
ATOM    115  H55 GCD     1      14.130  17.620   7.790  1.00  0.00            
ATOM    116  C34 GCD     1      15.340  15.850   9.340  1.00  0.00            
ATOM    117  H56 GCD     1      14.820  14.980   8.950  1.00  0.00            
ATOM    118  O28 GCD     1      15.860  15.380  10.550  1.00  0.00            
ATOM    119  C35 GCD     1      16.720  16.290  11.220  1.00  0.00            
ATOM    120  H57 GCD     1      17.560  16.620  10.590  1.00  0.00            
ATOM    121  C36 GCD     1      17.360  15.660  12.460  1.00  0.00            
ATOM    122  H58 GCD     1      16.500  15.170  12.950  1.00  0.00            
ATOM    123  H59 GCD     1      17.740  16.430  13.150  1.00  0.00            
ATOM    124  O29 GCD     1      18.410  14.800  12.150  1.00  0.00            
ATOM    125  H60 GCD     1      18.890  14.740  12.990  1.00  0.00            
ATOM    126  O30 GCD     1      16.360  16.200   8.430  1.00  0.00            
ATOM    127  C37 GCD     1      16.840  15.130   7.660  1.00  0.00            
ATOM    128  H61 GCD     1      16.630  14.180   8.160  1.00  0.00            
ATOM    129  C38 GCD     1      16.080  15.150   6.250  1.00  0.00            
ATOM    130  H62 GCD     1      16.240  16.100   5.710  1.00  0.00            
ATOM    131  O31 GCD     1      14.690  15.010   6.360  1.00  0.00            
ATOM    132  H63 GCD     1      14.370  15.240   5.480  1.00  0.00            
ATOM    133  C39 GCD     1      16.660  14.030   5.390  1.00  0.00            
ATOM    134  H64 GCD     1      16.390  13.060   5.840  1.00  0.00            
ATOM    135  O32 GCD     1      15.990  14.060   4.160  1.00  0.00            
ATOM    136  H65 GCD     1      16.330  14.880   3.790  1.00  0.00            
ATOM    137  C40 GCD     1      18.170  14.240   5.280  1.00  0.00            
ATOM    138  H66 GCD     1      18.730  13.420   4.830  1.00  0.00            
ATOM    139  O33 GCD     1      18.730  14.260   6.600  1.00  0.00            
ATOM    140  C41 GCD     1      18.300  15.320   7.480  1.00  0.00            
ATOM    141  H67 GCD     1      18.500  16.270   6.960  1.00  0.00            
ATOM    142  C42 GCD     1      19.140  15.200   8.710  1.00  0.00            
ATOM    143  H68 GCD     1      19.180  16.170   9.230  1.00  0.00            
ATOM    144  H69 GCD     1      20.170  15.130   8.350  1.00  0.00            
ATOM    145  O34 GCD     1      18.890  14.070   9.450  1.00  0.00            
ATOM    146  H70 GCD     1      19.050  14.200  10.390  1.00  0.00            
ATOM    147  O35 GCD     1      18.560  15.410   4.560  1.00  0.00            
ATOM    148  C43 GCD     1      18.600  15.400   3.210  1.00  0.00            
ATOM    149  H71 GCD     1      18.180  14.540   2.680  1.00  0.00            
ATOM    150  C44 GCD     1      17.920  16.730   2.750  1.00  0.00            
ATOM    151  H72 GCD     1      18.200  17.540   3.440  1.00  0.00            
ATOM    152  O36 GCD     1      16.490  16.580   2.830  1.00  0.00            
ATOM    153  H73 GCD     1      16.060  17.320   2.380  1.00  0.00            
ATOM    154  C45 GCD     1      18.370  17.180   1.340  1.00  0.00            
ATOM    155  H74 GCD     1      17.920  16.430   0.680  1.00  0.00            
ATOM    156  O37 GCD     1      18.000  18.520   1.120  1.00  0.00            
ATOM    157  H75 GCD     1      17.740  18.520   0.190  1.00  0.00            
ATOM    158  C46 GCD     1      19.810  17.120   1.260  1.00  0.00            
ATOM    159  H76 GCD     1      20.230  17.490   0.320  1.00  0.00            
ATOM    160  O38 GCD     1      20.300  17.980   2.300  1.00  0.00            
ATOM    161  O39 GCD     1      20.300  15.850   1.500  1.00  0.00            
ATOM    162  C47 GCD     1      20.090  15.290   2.790  1.00  0.00            
ATOM    163  H77 GCD     1      20.740  15.810   3.510  1.00  0.00            
ATOM    164  C48 GCD     1      20.600  13.830   2.850  1.00  0.00            
ATOM    165  H78 GCD     1      20.510  13.500   3.890  1.00  0.00            
ATOM    166  H79 GCD     1      21.670  13.890   2.610  1.00  0.00            
ATOM    167  O40 GCD     1      19.910  13.010   1.790  1.00  0.00            
ATOM    168  H80 GCD     1      20.150  12.080   1.760  1.00  0.00            
ATOM    169  C1  EA1     2      18.280  21.590   5.890  1.00  0.00            
ATOM    170  N1  EA1     2      19.260  22.150   6.910  1.00  0.00            
ATOM    171  C2  EA1     2      20.630  21.530   6.580  1.00  0.00            
ATOM    172  C3  EA1     2      21.690  22.030   7.620  1.00  0.00            
ATOM    173  C4  EA1     2      21.260  21.680   9.090  1.00  0.00            
ATOM    174  C5  EA1     2      19.840  22.280   9.400  1.00  0.00            
ATOM    175  C6  EA1     2      18.920  21.820   8.330  1.00  0.00            
ATOM    176  O1  EA1     2      21.040  20.250   9.190  1.00  0.00            
ATOM    177  C7  EA1     2      22.240  19.400   9.340  1.00  0.00            
ATOM    178  C8  EA1     2      22.220  18.740  10.700  1.00  0.00            
ATOM    179  C9  EA1     2      23.390  18.650  11.450  1.00  0.00            
ATOM    180  C10 EA1     2      23.440  17.900  12.630  1.00  0.00            
ATOM    181  C11 EA1     2      22.300  17.160  13.020  1.00  0.00            
ATOM    182  C12 EA1     2      21.170  17.180  12.260  1.00  0.00            
ATOM    183  C13 EA1     2      21.110  18.000  11.130  1.00  0.00            
ATOM    184  C14 EA1     2      22.310  18.480   8.030  1.00  0.00            
ATOM    185  C15 EA1     2      21.180  18.150   7.330  1.00  0.00            
ATOM    186  C16 EA1     2      21.220  17.370   6.140  1.00  0.00            
ATOM    187  C17 EA1     2      22.430  16.860   5.750  1.00  0.00            
ATOM    188  C18 EA1     2      23.630  17.090   6.420  1.00  0.00            
ATOM    189  C19 EA1     2      23.510  17.830   7.630  1.00  0.00            
ATOM    190  H1  EA1     2      18.510  21.980   4.900  1.00  0.00            
ATOM    191  H2  EA1     2      18.330  20.500   5.850  1.00  0.00            
ATOM    192  H3  EA1     2      17.270  21.880   6.180  1.00  0.00            
ATOM    193  H4  EA1     2      19.450  23.160   6.840  1.00  0.00            
ATOM    194  H5  EA1     2      20.830  21.820   5.550  1.00  0.00            
ATOM    195  H6  EA1     2      20.540  20.440   6.580  1.00  0.00            
ATOM    196  H7  EA1     2      21.760  23.130   7.580  1.00  0.00            
ATOM    197  H8  EA1     2      22.660  21.580   7.390  1.00  0.00            
ATOM    198  H9  EA1     2      21.970  22.030   9.860  1.00  0.00            
ATOM    199  H10 EA1     2      19.910  23.370   9.540  1.00  0.00            
ATOM    200  H11 EA1     2      19.570  21.910  10.400  1.00  0.00            
ATOM    201  H12 EA1     2      18.890  20.740   8.500  1.00  0.00            
ATOM    202  H13 EA1     2      17.920  22.220   8.500  1.00  0.00            
ATOM    203  H14 EA1     2      23.110  20.060   9.420  1.00  0.00            
ATOM    204  H15 EA1     2      24.310  19.150  11.150  1.00  0.00            
ATOM    205  H16 EA1     2      24.380  17.910  13.170  1.00  0.00            
ATOM    206  H17 EA1     2      22.380  16.480  13.860  1.00  0.00            
ATOM    207  H18 EA1     2      20.320  16.620  12.620  1.00  0.00            
ATOM    208  H19 EA1     2      20.250  17.940  10.480  1.00  0.00            
ATOM    209  H20 EA1     2      20.210  18.430   7.730  1.00  0.00            
ATOM    210  H21 EA1     2      20.360  16.990   5.610  1.00  0.00            
ATOM    211  H22 EA1     2      22.440  16.290   4.820  1.00  0.00            
ATOM    212  H23 EA1     2      24.620  16.760   6.130  1.00  0.00            
ATOM    213  H24 EA1     2      24.390  17.980   8.240  1.00  0.00            
TER
ENDMDL
MODEL        1
ATOM      1  H1  GCD     1      25.750  32.980  13.460  1.00  0.00            
ATOM      2  O1  GCD     1      24.790  32.970  13.530  1.00  0.00            
ATOM      3  C1  GCD     1      24.170  31.720  13.210  1.00  0.00            
ATOM      4  H2  GCD     1      24.690  31.200  12.390  1.00  0.00            
ATOM      5  H3  GCD     1      24.370  31.090  14.090  1.00  0.00            
ATOM      6  C2  GCD     1      22.700  31.850  13.100  1.00  0.00            
ATOM      7  H4  GCD     1      22.370  32.410  13.980  1.00  0.00            
ATOM      8  C3  GCD     1      21.990  30.440  13.230  1.00  0.00            
ATOM      9  H5  GCD     1      22.370  29.750  12.470  1.00  0.00            
ATOM     10  C4  GCD     1      20.470  30.620  13.030  1.00  0.00            
ATOM     11  H6  GCD     1      20.040  31.310  13.770  1.00  0.00            
ATOM     12  O2  GCD     1      19.700  29.350  13.110  1.00  0.00            
ATOM     13  H7  GCD     1      19.890  28.850  13.910  1.00  0.00            
ATOM     14  C5  GCD     1      20.150  31.340  11.720  1.00  0.00            
ATOM     15  H8  GCD     1      20.530  30.680  10.940  1.00  0.00            
ATOM     16  O3  GCD     1      18.820  31.580  11.370  1.00  0.00            
ATOM     17  H9  GCD     1      18.490  32.220  12.010  1.00  0.00            
ATOM     18  C6  GCD     1      20.950  32.650  11.650  1.00  0.00            
ATOM     19  O4  GCD     1      22.370  32.450  11.860  1.00  0.00            
ATOM     20  H10 GCD     1      20.890  33.020  10.620  1.00  0.00            
ATOM     21  O5  GCD     1      20.550  33.680  12.440  1.00  0.00            
ATOM     22  C7  GCD     1      19.490  34.540  11.880  1.00  0.00            
ATOM     23  H11 GCD     1      19.050  34.170  10.940  1.00  0.00            
ATOM     24  C8  GCD     1      18.370  34.650  12.880  1.00  0.00            
ATOM     25  H12 GCD     1      18.780  35.030  13.820  1.00  0.00            
ATOM     26  O6  GCD     1      17.770  33.380  13.030  1.00  0.00            
ATOM     27  H13 GCD     1      17.190  33.380  13.800  1.00  0.00            
ATOM     28  C9  GCD     1      17.380  35.710  12.420  1.00  0.00            
ATOM     29  H14 GCD     1      17.020  35.420  11.420  1.00  0.00            
ATOM     30  O7  GCD     1      16.200  35.760  13.140  1.00  0.00            
ATOM     31  H15 GCD     1      15.460  35.710  12.530  1.00  0.00            
ATOM     32  C10 GCD     1      18.100  37.060  12.270  1.00  0.00            
ATOM     33  H16 GCD     1      17.360  37.800  11.950  1.00  0.00            
ATOM     34  O8  GCD     1      19.120  36.880  11.290  1.00  0.00            
ATOM     35  C11 GCD     1      20.100  35.900  11.580  1.00  0.00            
ATOM     36  H17 GCD     1      20.560  36.120  12.550  1.00  0.00            
ATOM     37  C12 GCD     1      21.160  35.910  10.540  1.00  0.00            
ATOM     38  H18 GCD     1      22.030  35.440  11.030  1.00  0.00            
ATOM     39  H19 GCD     1      21.480  36.940  10.380  1.00  0.00            
ATOM     40  O9  GCD     1      20.690  35.320   9.340  1.00  0.00            
ATOM     41  H20 GCD     1      21.540  35.110   8.940  1.00  0.00            
ATOM     42  O10 GCD     1      18.540  37.550  13.510  1.00  0.00            
ATOM     43  C13 GCD     1      18.300  38.960  13.670  1.00  0.00            
ATOM     44  H21 GCD     1      18.000  39.490  12.760  1.00  0.00            
ATOM     45  C14 GCD     1      17.240  39.100  14.720  1.00  0.00            
ATOM     46  H22 GCD     1      17.510  38.460  15.570  1.00  0.00            
ATOM     47  O11 GCD     1      16.020  38.570  14.250  1.00  0.00            
ATOM     48  H23 GCD     1      16.120  37.700  13.860  1.00  0.00            
ATOM     49  C15 GCD     1      17.110  40.540  15.030  1.00  0.00            
ATOM     50  H24 GCD     1      16.780  41.150  14.190  1.00  0.00            
ATOM     51  O12 GCD     1      16.130  40.860  16.030  1.00  0.00            
ATOM     52  H25 GCD     1      15.280  40.750  15.600  1.00  0.00            
ATOM     53  C16 GCD     1      18.460  41.160  15.430  1.00  0.00            
ATOM     54  H26 GCD     1      18.220  42.230  15.500  1.00  0.00            
ATOM     55  O13 GCD     1      19.320  40.980  14.350  1.00  0.00            
ATOM     56  C17 GCD     1      19.660  39.600  14.080  1.00  0.00            
ATOM     57  H27 GCD     1      20.020  39.120  15.000  1.00  0.00            
ATOM     58  C18 GCD     1      20.780  39.540  13.050  1.00  0.00            
ATOM     59  H28 GCD     1      20.550  39.950  12.060  1.00  0.00            
ATOM     60  H29 GCD     1      20.900  38.450  13.000  1.00  0.00            
ATOM     61  O14 GCD     1      22.040  40.010  13.510  1.00  0.00            
ATOM     62  H30 GCD     1      21.950  40.960  13.630  1.00  0.00            
ATOM     63  O15 GCD     1      18.960  40.510  16.570  1.00  0.00            
ATOM     64  C19 GCD     1      19.070  41.230  17.790  1.00  0.00            
ATOM     65  H31 GCD     1      18.790  42.270  17.580  1.00  0.00            
ATOM     66  C20 GCD     1      18.140  40.640  18.850  1.00  0.00            
ATOM     67  H32 GCD     1      18.180  39.550  18.780  1.00  0.00            
ATOM     68  O16 GCD     1      16.780  40.980  18.590  1.00  0.00            
ATOM     69  H33 GCD     1      16.730  40.920  17.630  1.00  0.00            
ATOM     70  C21 GCD     1      18.530  41.110  20.250  1.00  0.00            
ATOM     71  H34 GCD     1      18.330  42.190  20.270  1.00  0.00            
ATOM     72  O17 GCD     1      17.800  40.420  21.260  1.00  0.00            
ATOM     73  H35 GCD     1      16.880  40.550  21.000  1.00  0.00            
ATOM     74  C22 GCD     1      20.000  40.980  20.540  1.00  0.00            
ATOM     75  H36 GCD     1      20.270  41.580  21.410  1.00  0.00            
ATOM     76  O18 GCD     1      20.730  41.630  19.510  1.00  0.00            
ATOM     77  C23 GCD     1      20.550  41.110  18.200  1.00  0.00            
ATOM     78  H37 GCD     1      20.830  40.050  18.100  1.00  0.00            
ATOM     79  C24 GCD     1      21.540  41.830  17.170  1.00  0.00            
ATOM     80  H38 GCD     1      21.320  42.890  17.000  1.00  0.00            
ATOM     81  H39 GCD     1      21.520  41.340  16.180  1.00  0.00            
ATOM     82  O19 GCD     1      22.890  41.610  17.580  1.00  0.00            
ATOM     83  H40 GCD     1      23.200  42.060  18.380  1.00  0.00            
ATOM     84  O20 GCD     1      20.380  39.600  20.730  1.00  0.00            
ATOM     85  C25 GCD     1      21.290  39.330  21.800  1.00  0.00            
ATOM     86  H41 GCD     1      21.520  40.250  22.350  1.00  0.00            
ATOM     87  C26 GCD     1      20.590  38.420  22.750  1.00  0.00            
ATOM     88  H42 GCD     1      20.310  37.450  22.320  1.00  0.00            
ATOM     89  O21 GCD     1      19.350  39.020  23.080  1.00  0.00            
ATOM     90  H43 GCD     1      19.090  39.560  22.330  1.00  0.00            
ATOM     91  C27 GCD     1      21.530  38.160  23.940  1.00  0.00            
ATOM     92  H44 GCD     1      21.660  39.140  24.410  1.00  0.00            
ATOM     93  O22 GCD     1      21.020  37.280  25.030  1.00  0.00            
ATOM     94  H45 GCD     1      20.300  37.780  25.430  1.00  0.00            
ATOM     95  C28 GCD     1      22.810  37.590  23.370  1.00  0.00            
ATOM     96  H46 GCD     1      23.520  37.410  24.190  1.00  0.00            
ATOM     97  O23 GCD     1      23.440  38.520  22.470  1.00  0.00            
ATOM     98  C29 GCD     1      22.690  38.920  21.290  1.00  0.00            
ATOM     99  H47 GCD     1      22.530  38.060  20.630  1.00  0.00            
ATOM    100  C30 GCD     1      23.510  40.020  20.550  1.00  0.00            
ATOM    101  H48 GCD     1      24.020  40.700  21.240  1.00  0.00            
ATOM    102  H49 GCD     1      22.830  40.510  19.860  1.00  0.00            
ATOM    103  O24 GCD     1      24.520  39.370  19.800  1.00  0.00            
ATOM    104  H50 GCD     1      24.300  39.010  18.930  1.00  0.00            
ATOM    105  O25 GCD     1      22.510  36.360  22.790  1.00  0.00            
ATOM    106  C31 GCD     1      23.370  35.270  23.090  1.00  0.00            
ATOM    107  H51 GCD     1      23.990  35.540  23.960  1.00  0.00            
ATOM    108  C32 GCD     1      22.530  34.110  23.590  1.00  0.00            
ATOM    109  H52 GCD     1      22.010  33.650  22.740  1.00  0.00            
ATOM    110  O26 GCD     1      21.550  34.540  24.630  1.00  0.00            
ATOM    111  H53 GCD     1      21.430  35.490  24.540  1.00  0.00            
ATOM    112  C33 GCD     1      23.510  33.050  24.180  1.00  0.00            
ATOM    113  H54 GCD     1      24.090  33.470  25.000  1.00  0.00            
ATOM    114  O27 GCD     1      22.870  31.800  24.730  1.00  0.00            
ATOM    115  H55 GCD     1      22.430  31.410  23.970  1.00  0.00            
ATOM    116  C34 GCD     1      24.500  32.650  23.080  1.00  0.00            
ATOM    117  H56 GCD     1      25.360  32.150  23.530  1.00  0.00            
ATOM    118  O28 GCD     1      25.140  33.810  22.480  1.00  0.00            
ATOM    119  C35 GCD     1      24.200  34.780  21.930  1.00  0.00            
ATOM    120  H57 GCD     1      23.630  34.290  21.130  1.00  0.00            
ATOM    121  C36 GCD     1      25.010  35.900  21.190  1.00  0.00            
ATOM    122  H58 GCD     1      24.310  36.570  20.660  1.00  0.00            
ATOM    123  H59 GCD     1      25.690  35.360  20.520  1.00  0.00            
ATOM    124  O29 GCD     1      25.720  36.730  22.090  1.00  0.00            
ATOM    125  H60 GCD     1      26.010  36.200  22.850  1.00  0.00            
ATOM    126  O30 GCD     1      23.930  31.950  22.010  1.00  0.00            
ATOM    127  C37 GCD     1      23.930  30.550  21.830  1.00  0.00            
ATOM    128  H61 GCD     1      24.140  30.140  22.820  1.00  0.00            
ATOM    129  C38 GCD     1      22.550  30.220  21.400  1.00  0.00            
ATOM    130  H62 GCD     1      22.300  30.910  20.580  1.00  0.00            
ATOM    131  O31 GCD     1      21.660  30.380  22.540  1.00  0.00            
ATOM    132  H63 GCD     1      20.840  29.980  22.230  1.00  0.00            
ATOM    133  C39 GCD     1      22.520  28.740  20.960  1.00  0.00            
ATOM    134  H64 GCD     1      22.890  28.090  21.760  1.00  0.00            
ATOM    135  O32 GCD     1      21.220  28.270  20.530  1.00  0.00            
ATOM    136  H65 GCD     1      20.760  28.180  21.360  1.00  0.00            
ATOM    137  C40 GCD     1      23.570  28.520  19.860  1.00  0.00            
ATOM    138  H66 GCD     1      23.590  27.440  19.670  1.00  0.00            
ATOM    139  O33 GCD     1      24.860  28.840  20.300  1.00  0.00            
ATOM    140  C41 GCD     1      24.990  30.230  20.730  1.00  0.00            
ATOM    141  H67 GCD     1      24.800  30.770  19.790  1.00  0.00            
ATOM    142  C42 GCD     1      26.450  30.580  21.110  1.00  0.00            
ATOM    143  H68 GCD     1      26.530  31.660  21.290  1.00  0.00            
ATOM    144  H69 GCD     1      27.180  30.380  20.320  1.00  0.00            
ATOM    145  O34 GCD     1      26.930  29.940  22.310  1.00  0.00            
ATOM    146  H70 GCD     1      27.840  30.230  22.470  1.00  0.00            
ATOM    147  O35 GCD     1      23.280  29.190  18.620  1.00  0.00            
ATOM    148  C43 GCD     1      23.300  28.490  17.360  1.00  0.00            
ATOM    149  H71 GCD     1      23.720  27.470  17.380  1.00  0.00            
ATOM    150  C44 GCD     1      21.840  28.210  16.970  1.00  0.00            
ATOM    151  H72 GCD     1      21.350  29.190  17.060  1.00  0.00            
ATOM    152  O36 GCD     1      21.120  27.410  17.890  1.00  0.00            
ATOM    153  H73 GCD     1      21.160  27.910  18.720  1.00  0.00            
ATOM    154  C45 GCD     1      21.690  27.720  15.540  1.00  0.00            
ATOM    155  H74 GCD     1      21.960  26.670  15.460  1.00  0.00            
ATOM    156  O37 GCD     1      20.330  27.800  15.130  1.00  0.00            
ATOM    157  H75 GCD     1      19.860  27.070  15.560  1.00  0.00            
ATOM    158  C46 GCD     1      22.610  28.600  14.630  1.00  0.00            
ATOM    159  H76 GCD     1      22.630  28.060  13.680  1.00  0.00            
ATOM    160  O38 GCD     1      22.040  29.890  14.520  1.00  0.00            
ATOM    161  O39 GCD     1      23.940  28.600  15.100  1.00  0.00            
ATOM    162  C47 GCD     1      24.080  29.240  16.400  1.00  0.00            
ATOM    163  H77 GCD     1      23.640  30.230  16.260  1.00  0.00            
ATOM    164  C48 GCD     1      25.610  29.180  16.660  1.00  0.00            
ATOM    165  H78 GCD     1      25.950  28.170  16.400  1.00  0.00            
ATOM    166  H79 GCD     1      25.800  29.420  17.720  1.00  0.00            
ATOM    167  O40 GCD     1      26.320  30.160  15.920  1.00  0.00            
ATOM    168  H80 GCD     1      26.270  30.080  14.960  1.00  0.00            
ATOM    169  C1  EA1     2      17.100  37.280  21.370  1.00  0.00            
ATOM    170  N1  EA1     2      17.080  35.800  21.610  1.00  0.00            
ATOM    171  C2  EA1     2      18.520  35.310  21.970  1.00  0.00            
ATOM    172  C3  EA1     2      18.490  33.780  22.250  1.00  0.00            
ATOM    173  C4  EA1     2      18.180  33.120  20.900  1.00  0.00            
ATOM    174  C5  EA1     2      16.790  33.550  20.390  1.00  0.00            
ATOM    175  C6  EA1     2      16.690  35.130  20.290  1.00  0.00            
ATOM    176  O1  EA1     2      19.260  33.560  19.930  1.00  0.00            
ATOM    177  C7  EA1     2      20.110  32.460  19.510  1.00  0.00            
ATOM    178  C8  EA1     2      19.340  31.660  18.450  1.00  0.00            
ATOM    179  C9  EA1     2      19.050  32.210  17.170  1.00  0.00            
ATOM    180  C10 EA1     2      18.240  31.630  16.230  1.00  0.00            
ATOM    181  C11 EA1     2      17.700  30.370  16.580  1.00  0.00            
ATOM    182  C12 EA1     2      18.120  29.690  17.730  1.00  0.00            
ATOM    183  C13 EA1     2      18.910  30.300  18.680  1.00  0.00            
ATOM    184  C14 EA1     2      21.410  33.110  18.920  1.00  0.00            
ATOM    185  C15 EA1     2      21.670  34.510  18.990  1.00  0.00            
ATOM    186  C16 EA1     2      22.900  35.060  18.570  1.00  0.00            
ATOM    187  C17 EA1     2      23.900  34.180  18.060  1.00  0.00            
ATOM    188  C18 EA1     2      23.710  32.770  18.090  1.00  0.00            
ATOM    189  C19 EA1     2      22.410  32.270  18.420  1.00  0.00            
ATOM    190  H1  EA1     2      16.110  37.690  21.190  1.00  0.00            
ATOM    191  H2  EA1     2      17.540  37.750  22.260  1.00  0.00            
ATOM    192  H3  EA1     2      17.770  37.540  20.550  1.00  0.00            
ATOM    193  H4  EA1     2      16.400  35.510  22.330  1.00  0.00            
ATOM    194  H5  EA1     2      18.990  35.820  22.820  1.00  0.00            
ATOM    195  H6  EA1     2      19.200  35.490  21.140  1.00  0.00            
ATOM    196  H7  EA1     2      17.810  33.510  23.060  1.00  0.00            
ATOM    197  H8  EA1     2      19.500  33.470  22.530  1.00  0.00            
ATOM    198  H9  EA1     2      18.270  32.050  21.130  1.00  0.00            
ATOM    199  H10 EA1     2      16.080  33.180  21.140  1.00  0.00            
ATOM    200  H11 EA1     2      16.590  33.150  19.390  1.00  0.00            
ATOM    201  H12 EA1     2      17.430  35.490  19.580  1.00  0.00            
ATOM    202  H13 EA1     2      15.720  35.530  20.010  1.00  0.00            
ATOM    203  H14 EA1     2      20.320  31.810  20.360  1.00  0.00            
ATOM    204  H15 EA1     2      19.380  33.220  16.930  1.00  0.00            
ATOM    205  H16 EA1     2      17.990  32.140  15.310  1.00  0.00            
ATOM    206  H17 EA1     2      16.990  29.800  15.980  1.00  0.00            
ATOM    207  H18 EA1     2      17.730  28.700  17.930  1.00  0.00            
ATOM    208  H19 EA1     2      19.180  29.780  19.590  1.00  0.00            
ATOM    209  H20 EA1     2      20.890  35.140  19.400  1.00  0.00            
ATOM    210  H21 EA1     2      23.150  36.100  18.760  1.00  0.00            
ATOM    211  H22 EA1     2      24.840  34.580  17.680  1.00  0.00            
ATOM    212  H23 EA1     2      24.490  32.090  17.750  1.00  0.00            
ATOM    213  H24 EA1     2      22.190  31.210  18.450  1.00  0.00            
TER
ENDMDL
MODEL        1
ATOM      1  H1  GCD     1      24.120  18.510   1.430  1.00  0.00            
ATOM      2  O1  GCD     1      24.020  17.940   2.190  1.00  0.00            
ATOM      3  C1  GCD     1      22.700  17.860   2.640  1.00  0.00            
ATOM      4  H2  GCD     1      22.060  17.710   1.770  1.00  0.00            
ATOM      5  H3  GCD     1      22.630  16.990   3.310  1.00  0.00            
ATOM      6  C2  GCD     1      22.320  19.160   3.200  1.00  0.00            
ATOM      7  H4  GCD     1      22.830  19.270   4.160  1.00  0.00            
ATOM      8  C3  GCD     1      20.790  19.280   3.400  1.00  0.00            
ATOM      9  H5  GCD     1      20.290  19.090   2.450  1.00  0.00            
ATOM     10  C4  GCD     1      20.470  20.650   3.930  1.00  0.00            
ATOM     11  H6  GCD     1      20.980  20.880   4.880  1.00  0.00            
ATOM     12  O2  GCD     1      19.050  20.710   4.190  1.00  0.00            
ATOM     13  H7  GCD     1      18.900  19.850   4.590  1.00  0.00            
ATOM     14  C5  GCD     1      20.880  21.770   2.950  1.00  0.00            
ATOM     15  H8  GCD     1      20.180  21.580   2.130  1.00  0.00            
ATOM     16  O3  GCD     1      20.720  23.130   3.530  1.00  0.00            
ATOM     17  H9  GCD     1      19.790  23.330   3.340  1.00  0.00            
ATOM     18  C6  GCD     1      22.390  21.620   2.640  1.00  0.00            
ATOM     19  O4  GCD     1      22.770  20.250   2.330  1.00  0.00            
ATOM     20  H10 GCD     1      22.730  22.290   1.850  1.00  0.00            
ATOM     21  O5  GCD     1      23.130  22.060   3.820  1.00  0.00            
ATOM     22  C7  GCD     1      24.380  22.830   3.590  1.00  0.00            
ATOM     23  H11 GCD     1      24.560  23.030   2.530  1.00  0.00            
ATOM     24  C8  GCD     1      24.100  24.140   4.410  1.00  0.00            
ATOM     25  H12 GCD     1      23.980  23.950   5.490  1.00  0.00            
ATOM     26  O6  GCD     1      22.960  24.730   3.880  1.00  0.00            
ATOM     27  H13 GCD     1      22.270  24.070   4.030  1.00  0.00            
ATOM     28  C9  GCD     1      25.360  24.980   4.200  1.00  0.00            
ATOM     29  H14 GCD     1      25.540  25.140   3.130  1.00  0.00            
ATOM     30  O7  GCD     1      25.170  26.280   4.750  1.00  0.00            
ATOM     31  H15 GCD     1      24.590  26.670   4.090  1.00  0.00            
ATOM     32  C10 GCD     1      26.620  24.260   4.750  1.00  0.00            
ATOM     33  H16 GCD     1      27.540  24.820   4.510  1.00  0.00            
ATOM     34  O8  GCD     1      26.700  23.010   4.140  1.00  0.00            
ATOM     35  C11 GCD     1      25.640  22.100   4.190  1.00  0.00            
ATOM     36  H17 GCD     1      25.440  21.780   5.220  1.00  0.00            
ATOM     37  C12 GCD     1      25.980  20.850   3.340  1.00  0.00            
ATOM     38  H18 GCD     1      25.270  20.060   3.610  1.00  0.00            
ATOM     39  H19 GCD     1      26.960  20.470   3.670  1.00  0.00            
ATOM     40  O9  GCD     1      26.040  21.050   1.930  1.00  0.00            
ATOM     41  H20 GCD     1      26.870  21.380   1.570  1.00  0.00            
ATOM     42  O10 GCD     1      26.520  24.120   6.110  1.00  0.00            
ATOM     43  C13 GCD     1      27.740  24.290   6.940  1.00  0.00            
ATOM     44  H21 GCD     1      28.620  24.580   6.360  1.00  0.00            
ATOM     45  C14 GCD     1      27.360  25.510   7.860  1.00  0.00            
ATOM     46  H22 GCD     1      26.360  25.290   8.250  1.00  0.00            
ATOM     47  O11 GCD     1      27.210  26.750   7.090  1.00  0.00            
ATOM     48  H23 GCD     1      26.530  26.530   6.440  1.00  0.00            
ATOM     49  C15 GCD     1      28.410  25.650   8.900  1.00  0.00            
ATOM     50  H24 GCD     1      29.390  25.840   8.450  1.00  0.00            
ATOM     51  O12 GCD     1      28.140  26.720   9.800  1.00  0.00            
ATOM     52  H25 GCD     1      27.180  26.820   9.760  1.00  0.00            
ATOM     53  C16 GCD     1      28.570  24.350   9.640  1.00  0.00            
ATOM     54  H26 GCD     1      29.360  24.350  10.400  1.00  0.00            
ATOM     55  O13 GCD     1      29.010  23.330   8.730  1.00  0.00            
ATOM     56  C17 GCD     1      28.040  23.030   7.710  1.00  0.00            
ATOM     57  H27 GCD     1      27.190  22.600   8.250  1.00  0.00            
ATOM     58  C18 GCD     1      28.510  21.920   6.740  1.00  0.00            
ATOM     59  H28 GCD     1      29.410  22.250   6.210  1.00  0.00            
ATOM     60  H29 GCD     1      27.740  21.710   5.990  1.00  0.00            
ATOM     61  O14 GCD     1      28.610  20.690   7.420  1.00  0.00            
ATOM     62  H30 GCD     1      29.020  20.920   8.270  1.00  0.00            
ATOM     63  O15 GCD     1      27.350  23.940  10.310  1.00  0.00            
ATOM     64  C19 GCD     1      27.180  24.480  11.620  1.00  0.00            
ATOM     65  H31 GCD     1      27.850  25.320  11.870  1.00  0.00            
ATOM     66  C20 GCD     1      25.730  25.070  11.810  1.00  0.00            
ATOM     67  H32 GCD     1      24.950  24.340  11.550  1.00  0.00            
ATOM     68  O16 GCD     1      25.500  26.130  10.930  1.00  0.00            
ATOM     69  H33 GCD     1      24.540  26.240  10.850  1.00  0.00            
ATOM     70  C21 GCD     1      25.500  25.510  13.250  1.00  0.00            
ATOM     71  H34 GCD     1      26.280  26.250  13.440  1.00  0.00            
ATOM     72  O17 GCD     1      24.260  26.040  13.480  1.00  0.00            
ATOM     73  H35 GCD     1      23.630  25.320  13.600  1.00  0.00            
ATOM     74  C22 GCD     1      25.810  24.270  14.140  1.00  0.00            
ATOM     75  H36 GCD     1      25.710  24.670  15.150  1.00  0.00            
ATOM     76  O18 GCD     1      27.140  23.750  13.930  1.00  0.00            
ATOM     77  C23 GCD     1      27.420  23.280  12.580  1.00  0.00            
ATOM     78  H37 GCD     1      26.700  22.480  12.370  1.00  0.00            
ATOM     79  C24 GCD     1      28.760  22.600  12.560  1.00  0.00            
ATOM     80  H38 GCD     1      28.930  21.990  11.660  1.00  0.00            
ATOM     81  H39 GCD     1      28.720  21.970  13.460  1.00  0.00            
ATOM     82  O19 GCD     1      29.800  23.600  12.690  1.00  0.00            
ATOM     83  H40 GCD     1      29.750  24.090  13.520  1.00  0.00            
ATOM     84  O20 GCD     1      24.790  23.380  13.800  1.00  0.00            
ATOM     85  C25 GCD     1      24.050  22.830  14.890  1.00  0.00            
ATOM     86  H41 GCD     1      24.360  23.010  15.930  1.00  0.00            
ATOM     87  C26 GCD     1      22.590  23.170  14.730  1.00  0.00            
ATOM     88  H42 GCD     1      22.310  22.880  13.710  1.00  0.00            
ATOM     89  O21 GCD     1      22.440  24.600  14.930  1.00  0.00            
ATOM     90  H43 GCD     1      21.500  24.750  15.070  1.00  0.00            
ATOM     91  C27 GCD     1      21.790  22.460  15.750  1.00  0.00            
ATOM     92  H44 GCD     1      22.120  22.680  16.770  1.00  0.00            
ATOM     93  O22 GCD     1      20.370  22.830  15.550  1.00  0.00            
ATOM     94  H45 GCD     1      19.850  22.870  16.360  1.00  0.00            
ATOM     95  C28 GCD     1      21.940  20.980  15.750  1.00  0.00            
ATOM     96  H46 GCD     1      21.340  20.590  16.580  1.00  0.00            
ATOM     97  O23 GCD     1      23.360  20.630  16.000  1.00  0.00            
ATOM     98  C29 GCD     1      24.140  21.310  14.890  1.00  0.00            
ATOM     99  H47 GCD     1      23.880  20.910  13.910  1.00  0.00            
ATOM    100  C30 GCD     1      25.600  20.960  15.060  1.00  0.00            
ATOM    101  H48 GCD     1      26.110  21.320  14.160  1.00  0.00            
ATOM    102  H49 GCD     1      25.680  19.870  15.110  1.00  0.00            
ATOM    103  O24 GCD     1      26.170  21.510  16.220  1.00  0.00            
ATOM    104  H50 GCD     1      27.110  21.450  16.030  1.00  0.00            
ATOM    105  O25 GCD     1      21.610  20.400  14.510  1.00  0.00            
ATOM    106  C31 GCD     1      20.490  19.490  14.580  1.00  0.00            
ATOM    107  H51 GCD     1      19.910  19.610  15.500  1.00  0.00            
ATOM    108  C32 GCD     1      19.510  19.900  13.550  1.00  0.00            
ATOM    109  H52 GCD     1      20.140  20.060  12.660  1.00  0.00            
ATOM    110  O26 GCD     1      18.870  21.120  14.000  1.00  0.00            
ATOM    111  H53 GCD     1      19.440  21.630  14.590  1.00  0.00            
ATOM    112  C33 GCD     1      18.540  18.860  13.300  1.00  0.00            
ATOM    113  H54 GCD     1      17.980  18.920  14.240  1.00  0.00            
ATOM    114  O27 GCD     1      17.790  19.140  12.090  1.00  0.00            
ATOM    115  H55 GCD     1      17.060  18.510  12.000  1.00  0.00            
ATOM    116  C34 GCD     1      19.130  17.440  13.110  1.00  0.00            
ATOM    117  H56 GCD     1      18.340  16.690  13.190  1.00  0.00            
ATOM    118  O28 GCD     1      19.960  17.190  14.260  1.00  0.00            
ATOM    119  C35 GCD     1      21.080  18.040  14.390  1.00  0.00            
ATOM    120  H57 GCD     1      21.610  18.050  13.430  1.00  0.00            
ATOM    121  C36 GCD     1      22.000  17.520  15.450  1.00  0.00            
ATOM    122  H58 GCD     1      21.490  17.480  16.420  1.00  0.00            
ATOM    123  H59 GCD     1      22.830  18.240  15.450  1.00  0.00            
ATOM    124  O29 GCD     1      22.400  16.220  15.170  1.00  0.00            
ATOM    125  H60 GCD     1      21.710  15.820  14.620  1.00  0.00            
ATOM    126  O30 GCD     1      19.770  17.340  11.840  1.00  0.00            
ATOM    127  C37 GCD     1      19.890  16.020  11.340  1.00  0.00            
ATOM    128  H61 GCD     1      20.100  15.440  12.240  1.00  0.00            
ATOM    129  C38 GCD     1      18.530  15.690  10.510  1.00  0.00            
ATOM    130  H62 GCD     1      18.260  16.610   9.980  1.00  0.00            
ATOM    131  O31 GCD     1      17.530  15.340  11.460  1.00  0.00            
ATOM    132  H63 GCD     1      17.610  14.420  11.750  1.00  0.00            
ATOM    133  C39 GCD     1      18.710  14.530   9.490  1.00  0.00            
ATOM    134  H64 GCD     1      18.930  13.560   9.970  1.00  0.00            
ATOM    135  O32 GCD     1      17.590  14.350   8.590  1.00  0.00            
ATOM    136  H65 GCD     1      17.780  14.910   7.830  1.00  0.00            
ATOM    137  C40 GCD     1      20.050  14.760   8.800  1.00  0.00            
ATOM    138  H66 GCD     1      20.300  13.980   8.080  1.00  0.00            
ATOM    139  O33 GCD     1      21.070  14.780   9.750  1.00  0.00            
ATOM    140  C41 GCD     1      21.150  16.010  10.500  1.00  0.00            
ATOM    141  H67 GCD     1      21.100  16.850   9.790  1.00  0.00            
ATOM    142  C42 GCD     1      22.450  15.920  11.310  1.00  0.00            
ATOM    143  H68 GCD     1      22.610  16.820  11.930  1.00  0.00            
ATOM    144  H69 GCD     1      23.250  15.860  10.560  1.00  0.00            
ATOM    145  O34 GCD     1      22.460  14.710  12.080  1.00  0.00            
ATOM    146  H70 GCD     1      22.670  13.930  11.550  1.00  0.00            
ATOM    147  O35 GCD     1      20.000  15.980   7.960  1.00  0.00            
ATOM    148  C43 GCD     1      19.580  15.740   6.620  1.00  0.00            
ATOM    149  H71 GCD     1      19.110  14.740   6.570  1.00  0.00            
ATOM    150  C44 GCD     1      18.620  16.860   6.300  1.00  0.00            
ATOM    151  H72 GCD     1      19.160  17.730   6.710  1.00  0.00            
ATOM    152  O36 GCD     1      17.420  16.800   7.050  1.00  0.00            
ATOM    153  H73 GCD     1      16.930  16.160   6.520  1.00  0.00            
ATOM    154  C45 GCD     1      18.360  17.050   4.790  1.00  0.00            
ATOM    155  H74 GCD     1      17.850  16.130   4.470  1.00  0.00            
ATOM    156  O37 GCD     1      17.500  18.150   4.480  1.00  0.00            
ATOM    157  H75 GCD     1      16.670  18.080   4.960  1.00  0.00            
ATOM    158  C46 GCD     1      19.690  17.190   4.040  1.00  0.00            
ATOM    159  H76 GCD     1      19.410  17.130   2.990  1.00  0.00            
ATOM    160  O38 GCD     1      20.420  18.330   4.470  1.00  0.00            
ATOM    161  O39 GCD     1      20.410  15.990   4.320  1.00  0.00            
ATOM    162  C47 GCD     1      20.800  15.760   5.700  1.00  0.00            
ATOM    163  H77 GCD     1      21.340  16.660   6.030  1.00  0.00            
ATOM    164  C48 GCD     1      21.680  14.490   5.840  1.00  0.00            
ATOM    165  H78 GCD     1      22.060  14.500   6.870  1.00  0.00            
ATOM    166  H79 GCD     1      22.550  14.500   5.170  1.00  0.00            
ATOM    167  O40 GCD     1      21.000  13.270   5.700  1.00  0.00            
ATOM    168  H80 GCD     1      21.590  12.650   6.140  1.00  0.00            
ATOM    169  C1  EA1     2      19.680  22.200   7.340  1.00  0.00            
ATOM    170  N1  EA1     2      21.040  22.630   7.780  1.00  0.00            
ATOM    171  C2  EA1     2      22.130  21.730   7.260  1.00  0.00            
ATOM    172  C3  EA1     2      23.470  22.270   7.800  1.00  0.00            
ATOM    173  C4  EA1     2      23.670  22.370   9.360  1.00  0.00            
ATOM    174  C5  EA1     2      22.440  23.020   9.910  1.00  0.00            
ATOM    175  C6  EA1     2      21.120  22.460   9.310  1.00  0.00            
ATOM    176  O1  EA1     2      23.830  21.060   9.990  1.00  0.00            
ATOM    177  C7  EA1     2      25.030  20.350   9.600  1.00  0.00            
ATOM    178  C8  EA1     2      25.540  19.590  10.870  1.00  0.00            
ATOM    179  C9  EA1     2      26.840  19.800  11.340  1.00  0.00            
ATOM    180  C10 EA1     2      27.220  19.160  12.530  1.00  0.00            
ATOM    181  C11 EA1     2      26.390  18.290  13.220  1.00  0.00            
ATOM    182  C12 EA1     2      25.060  18.150  12.830  1.00  0.00            
ATOM    183  C13 EA1     2      24.660  18.850  11.670  1.00  0.00            
ATOM    184  C14 EA1     2      24.700  19.230   8.560  1.00  0.00            
ATOM    185  C15 EA1     2      23.480  18.560   8.620  1.00  0.00            
ATOM    186  C16 EA1     2      23.180  17.460   7.760  1.00  0.00            
ATOM    187  C17 EA1     2      24.070  17.120   6.700  1.00  0.00            
ATOM    188  C18 EA1     2      25.180  17.970   6.530  1.00  0.00            
ATOM    189  C19 EA1     2      25.520  18.960   7.450  1.00  0.00            
ATOM    190  H1  EA1     2      19.700  22.040   6.260  1.00  0.00            
ATOM    191  H2  EA1     2      19.480  21.240   7.820  1.00  0.00            
ATOM    192  H3  EA1     2      18.790  22.710   7.710  1.00  0.00            
ATOM    193  H4  EA1     2      21.210  23.580   7.430  1.00  0.00            
ATOM    194  H5  EA1     2      22.210  21.920   6.190  1.00  0.00            
ATOM    195  H6  EA1     2      22.000  20.670   7.450  1.00  0.00            
ATOM    196  H7  EA1     2      23.600  23.310   7.500  1.00  0.00            
ATOM    197  H8  EA1     2      24.300  21.770   7.290  1.00  0.00            
ATOM    198  H9  EA1     2      24.530  23.040   9.450  1.00  0.00            
ATOM    199  H10 EA1     2      22.400  24.110   9.770  1.00  0.00            
ATOM    200  H11 EA1     2      22.420  23.100  11.010  1.00  0.00            
ATOM    201  H12 EA1     2      21.120  21.400   9.530  1.00  0.00            
ATOM    202  H13 EA1     2      20.180  22.880   9.680  1.00  0.00            
ATOM    203  H14 EA1     2      25.790  21.040   9.230  1.00  0.00            
ATOM    204  H15 EA1     2      27.440  20.490  10.750  1.00  0.00            
ATOM    205  H16 EA1     2      28.160  19.370  13.030  1.00  0.00            
ATOM    206  H17 EA1     2      26.880  17.850  14.090  1.00  0.00            
ATOM    207  H18 EA1     2      24.330  17.570  13.390  1.00  0.00            
ATOM    208  H19 EA1     2      23.590  18.810  11.480  1.00  0.00            
ATOM    209  H20 EA1     2      22.750  18.750   9.400  1.00  0.00            
ATOM    210  H21 EA1     2      22.420  16.760   8.080  1.00  0.00            
ATOM    211  H22 EA1     2      23.910  16.330   5.970  1.00  0.00            
ATOM    212  H23 EA1     2      25.910  17.760   5.760  1.00  0.00            
ATOM    213  H24 EA1     2      26.420  19.530   7.230  1.00  0.00            
TER
ENDMDL
MODEL        1
ATOM      1  H1  GCD     1      22.270  14.920  13.160  1.00  0.00            
ATOM      2  O1  GCD     1      21.660  15.660  13.040  1.00  0.00            
ATOM      3  C1  GCD     1      22.400  16.760  12.610  1.00  0.00            
ATOM      4  H2  GCD     1      23.150  17.050  13.360  1.00  0.00            
ATOM      5  H3  GCD     1      23.040  16.480  11.760  1.00  0.00            
ATOM      6  C2  GCD     1      21.520  17.920  12.210  1.00  0.00            
ATOM      7  H4  GCD     1      22.210  18.710  11.860  1.00  0.00            
ATOM      8  C3  GCD     1      20.630  18.400  13.370  1.00  0.00            
ATOM      9  H5  GCD     1      20.190  17.500  13.830  1.00  0.00            
ATOM     10  C4  GCD     1      19.630  19.420  12.960  1.00  0.00            
ATOM     11  H6  GCD     1      20.110  20.320  12.540  1.00  0.00            
ATOM     12  O2  GCD     1      18.760  19.880  14.050  1.00  0.00            
ATOM     13  H7  GCD     1      19.270  20.560  14.510  1.00  0.00            
ATOM     14  C5  GCD     1      18.790  19.010  11.740  1.00  0.00            
ATOM     15  H8  GCD     1      18.070  18.230  11.990  1.00  0.00            
ATOM     16  O3  GCD     1      18.030  20.100  11.100  1.00  0.00            
ATOM     17  H9  GCD     1      17.400  20.480  11.730  1.00  0.00            
ATOM     18  C6  GCD     1      19.650  18.390  10.660  1.00  0.00            
ATOM     19  O4  GCD     1      20.630  17.480  11.180  1.00  0.00            
ATOM     20  H10 GCD     1      19.050  17.910   9.880  1.00  0.00            
ATOM     21  O5  GCD     1      20.460  19.430  10.120  1.00  0.00            
ATOM     22  C7  GCD     1      20.510  19.680   8.710  1.00  0.00            
ATOM     23  H11 GCD     1      19.820  19.030   8.160  1.00  0.00            
ATOM     24  C8  GCD     1      20.030  21.120   8.360  1.00  0.00            
ATOM     25  H12 GCD     1      20.610  21.790   9.010  1.00  0.00            
ATOM     26  O6  GCD     1      18.560  21.190   8.670  1.00  0.00            
ATOM     27  H13 GCD     1      18.480  21.000   9.610  1.00  0.00            
ATOM     28  C9  GCD     1      20.240  21.440   6.960  1.00  0.00            
ATOM     29  H14 GCD     1      19.880  20.670   6.260  1.00  0.00            
ATOM     30  O7  GCD     1      19.670  22.750   6.580  1.00  0.00            
ATOM     31  H15 GCD     1      20.180  23.480   6.960  1.00  0.00            
ATOM     32  C10 GCD     1      21.700  21.270   6.620  1.00  0.00            
ATOM     33  H16 GCD     1      21.870  21.440   5.550  1.00  0.00            
ATOM     34  O8  GCD     1      22.100  19.960   6.890  1.00  0.00            
ATOM     35  C11 GCD     1      21.920  19.430   8.230  1.00  0.00            
ATOM     36  H17 GCD     1      22.560  20.020   8.900  1.00  0.00            
ATOM     37  C12 GCD     1      22.330  18.010   8.190  1.00  0.00            
ATOM     38  H18 GCD     1      22.010  17.490   7.280  1.00  0.00            
ATOM     39  H19 GCD     1      21.720  17.450   8.910  1.00  0.00            
ATOM     40  O9  GCD     1      23.720  17.770   8.520  1.00  0.00            
ATOM     41  H20 GCD     1      23.780  16.810   8.560  1.00  0.00            
ATOM     42  O10 GCD     1      22.570  22.150   7.340  1.00  0.00            
ATOM     43  C13 GCD     1      22.980  23.360   6.740  1.00  0.00            
ATOM     44  H21 GCD     1      22.370  23.440   5.830  1.00  0.00            
ATOM     45  C14 GCD     1      22.770  24.540   7.640  1.00  0.00            
ATOM     46  H22 GCD     1      23.230  24.410   8.630  1.00  0.00            
ATOM     47  O11 GCD     1      21.380  24.770   7.880  1.00  0.00            
ATOM     48  H23 GCD     1      21.250  25.640   7.500  1.00  0.00            
ATOM     49  C15 GCD     1      23.360  25.810   6.980  1.00  0.00            
ATOM     50  H24 GCD     1      23.020  25.790   5.940  1.00  0.00            
ATOM     51  O12 GCD     1      23.010  26.960   7.740  1.00  0.00            
ATOM     52  H25 GCD     1      23.740  27.000   8.380  1.00  0.00            
ATOM     53  C16 GCD     1      24.880  25.540   6.890  1.00  0.00            
ATOM     54  H26 GCD     1      25.350  26.370   6.350  1.00  0.00            
ATOM     55  O13 GCD     1      25.120  24.390   6.080  1.00  0.00            
ATOM     56  C17 GCD     1      24.450  23.160   6.560  1.00  0.00            
ATOM     57  H27 GCD     1      24.920  22.950   7.530  1.00  0.00            
ATOM     58  C18 GCD     1      24.820  21.950   5.630  1.00  0.00            
ATOM     59  H28 GCD     1      24.720  21.000   6.170  1.00  0.00            
ATOM     60  H29 GCD     1      25.810  22.000   5.160  1.00  0.00            
ATOM     61  O14 GCD     1      24.060  21.990   4.440  1.00  0.00            
ATOM     62  H30 GCD     1      24.570  22.590   3.890  1.00  0.00            
ATOM     63  O15 GCD     1      25.490  25.320   8.170  1.00  0.00            
ATOM     64  C19 GCD     1      26.630  26.140   8.480  1.00  0.00            
ATOM     65  H31 GCD     1      26.780  26.850   7.650  1.00  0.00            
ATOM     66  C20 GCD     1      26.470  26.800   9.860  1.00  0.00            
ATOM     67  H32 GCD     1      26.260  25.950  10.530  1.00  0.00            
ATOM     68  O16 GCD     1      25.310  27.630   9.860  1.00  0.00            
ATOM     69  H33 GCD     1      25.470  28.180  10.630  1.00  0.00            
ATOM     70  C21 GCD     1      27.730  27.580  10.270  1.00  0.00            
ATOM     71  H34 GCD     1      27.860  28.470   9.640  1.00  0.00            
ATOM     72  O17 GCD     1      27.580  27.970  11.680  1.00  0.00            
ATOM     73  H35 GCD     1      27.300  27.190  12.180  1.00  0.00            
ATOM     74  C22 GCD     1      29.010  26.760  10.010  1.00  0.00            
ATOM     75  H36 GCD     1      29.830  27.480   9.910  1.00  0.00            
ATOM     76  O18 GCD     1      29.000  26.050   8.790  1.00  0.00            
ATOM     77  C23 GCD     1      27.850  25.220   8.540  1.00  0.00            
ATOM     78  H37 GCD     1      27.700  24.610   9.440  1.00  0.00            
ATOM     79  C24 GCD     1      28.200  24.440   7.340  1.00  0.00            
ATOM     80  H38 GCD     1      27.400  23.690   7.220  1.00  0.00            
ATOM     81  H39 GCD     1      29.160  23.930   7.450  1.00  0.00            
ATOM     82  O19 GCD     1      28.240  25.210   6.120  1.00  0.00            
ATOM     83  H40 GCD     1      29.150  25.110   5.830  1.00  0.00            
ATOM     84  O20 GCD     1      29.220  25.890  11.030  1.00  0.00            
ATOM     85  C25 GCD     1      30.500  25.940  11.720  1.00  0.00            
ATOM     86  H41 GCD     1      31.350  26.340  11.150  1.00  0.00            
ATOM     87  C26 GCD     1      30.360  26.900  12.970  1.00  0.00            
ATOM     88  H42 GCD     1      29.460  26.650  13.560  1.00  0.00            
ATOM     89  O21 GCD     1      30.200  28.240  12.530  1.00  0.00            
ATOM     90  H43 GCD     1      29.400  28.310  12.000  1.00  0.00            
ATOM     91  C27 GCD     1      31.580  26.870  13.800  1.00  0.00            
ATOM     92  H44 GCD     1      32.340  27.250  13.100  1.00  0.00            
ATOM     93  O22 GCD     1      31.440  27.700  14.980  1.00  0.00            
ATOM     94  H45 GCD     1      31.010  28.490  14.620  1.00  0.00            
ATOM     95  C28 GCD     1      31.930  25.480  14.190  1.00  0.00            
ATOM     96  H46 GCD     1      32.880  25.310  14.690  1.00  0.00            
ATOM     97  O23 GCD     1      31.940  24.620  13.060  1.00  0.00            
ATOM     98  C29 GCD     1      30.800  24.610  12.210  1.00  0.00            
ATOM     99  H47 GCD     1      29.930  24.190  12.710  1.00  0.00            
ATOM    100  C30 GCD     1      31.200  23.790  11.040  1.00  0.00            
ATOM    101  H48 GCD     1      30.330  23.650  10.390  1.00  0.00            
ATOM    102  H49 GCD     1      31.420  22.770  11.400  1.00  0.00            
ATOM    103  O24 GCD     1      32.240  24.210  10.150  1.00  0.00            
ATOM    104  H50 GCD     1      33.000  24.560  10.630  1.00  0.00            
ATOM    105  O25 GCD     1      30.900  25.000  15.060  1.00  0.00            
ATOM    106  C31 GCD     1      31.260  24.350  16.210  1.00  0.00            
ATOM    107  H51 GCD     1      32.240  24.610  16.610  1.00  0.00            
ATOM    108  C32 GCD     1      30.220  24.860  17.270  1.00  0.00            
ATOM    109  H52 GCD     1      29.250  24.820  16.760  1.00  0.00            
ATOM    110  O26 GCD     1      30.600  26.190  17.680  1.00  0.00            
ATOM    111  H53 GCD     1      30.230  26.740  16.970  1.00  0.00            
ATOM    112  C33 GCD     1      30.250  23.970  18.520  1.00  0.00            
ATOM    113  H54 GCD     1      31.220  24.230  18.970  1.00  0.00            
ATOM    114  O27 GCD     1      29.340  24.280  19.560  1.00  0.00            
ATOM    115  H55 GCD     1      29.560  25.170  19.870  1.00  0.00            
ATOM    116  C34 GCD     1      30.160  22.510  18.220  1.00  0.00            
ATOM    117  H56 GCD     1      30.180  21.990  19.180  1.00  0.00            
ATOM    118  O28 GCD     1      31.140  22.120  17.240  1.00  0.00            
ATOM    119  C35 GCD     1      30.990  22.840  16.010  1.00  0.00            
ATOM    120  H57 GCD     1      29.950  22.690  15.700  1.00  0.00            
ATOM    121  C36 GCD     1      31.830  22.270  14.930  1.00  0.00            
ATOM    122  H58 GCD     1      31.400  22.490  13.940  1.00  0.00            
ATOM    123  H59 GCD     1      31.620  21.200  15.040  1.00  0.00            
ATOM    124  O29 GCD     1      33.150  22.610  15.070  1.00  0.00            
ATOM    125  H60 GCD     1      33.690  22.450  14.280  1.00  0.00            
ATOM    126  O30 GCD     1      28.800  22.280  17.790  1.00  0.00            
ATOM    127  C37 GCD     1      28.050  21.160  18.390  1.00  0.00            
ATOM    128  H61 GCD     1      28.630  20.740  19.230  1.00  0.00            
ATOM    129  C38 GCD     1      26.740  21.690  18.900  1.00  0.00            
ATOM    130  H62 GCD     1      26.160  22.190  18.120  1.00  0.00            
ATOM    131  O31 GCD     1      27.160  22.600  19.960  1.00  0.00            
ATOM    132  H63 GCD     1      27.690  23.340  19.630  1.00  0.00            
ATOM    133  C39 GCD     1      25.960  20.480  19.510  1.00  0.00            
ATOM    134  H64 GCD     1      26.480  19.990  20.340  1.00  0.00            
ATOM    135  O32 GCD     1      24.640  20.870  19.990  1.00  0.00            
ATOM    136  H65 GCD     1      24.590  21.800  20.250  1.00  0.00            
ATOM    137  C40 GCD     1      25.860  19.360  18.510  1.00  0.00            
ATOM    138  H66 GCD     1      25.440  18.490  19.020  1.00  0.00            
ATOM    139  O33 GCD     1      27.180  19.000  18.120  1.00  0.00            
ATOM    140  C41 GCD     1      27.940  20.060  17.440  1.00  0.00            
ATOM    141  H67 GCD     1      27.330  20.460  16.610  1.00  0.00            
ATOM    142  C42 GCD     1      29.230  19.490  16.960  1.00  0.00            
ATOM    143  H68 GCD     1      29.910  19.200  17.770  1.00  0.00            
ATOM    144  H69 GCD     1      29.790  20.240  16.380  1.00  0.00            
ATOM    145  O34 GCD     1      29.030  18.370  16.160  1.00  0.00            
ATOM    146  H70 GCD     1      29.820  18.180  15.630  1.00  0.00            
ATOM    147  O35 GCD     1      25.060  19.710  17.380  1.00  0.00            
ATOM    148  C43 GCD     1      23.720  19.280  17.240  1.00  0.00            
ATOM    149  H71 GCD     1      23.310  18.990  18.220  1.00  0.00            
ATOM    150  C44 GCD     1      22.850  20.450  16.650  1.00  0.00            
ATOM    151  H72 GCD     1      23.220  20.720  15.650  1.00  0.00            
ATOM    152  O36 GCD     1      23.090  21.560  17.520  1.00  0.00            
ATOM    153  H73 GCD     1      23.720  21.330  18.210  1.00  0.00            
ATOM    154  C45 GCD     1      21.390  20.060  16.540  1.00  0.00            
ATOM    155  H74 GCD     1      20.960  19.760  17.500  1.00  0.00            
ATOM    156  O37 GCD     1      20.450  21.080  15.970  1.00  0.00            
ATOM    157  H75 GCD     1      19.930  21.530  16.640  1.00  0.00            
ATOM    158  C46 GCD     1      21.290  18.760  15.730  1.00  0.00            
ATOM    159  H76 GCD     1      20.300  18.320  15.900  1.00  0.00            
ATOM    160  O38 GCD     1      21.580  19.000  14.340  1.00  0.00            
ATOM    161  O39 GCD     1      22.120  17.790  16.370  1.00  0.00            
ATOM    162  C47 GCD     1      23.520  18.120  16.330  1.00  0.00            
ATOM    163  H77 GCD     1      23.740  18.400  15.290  1.00  0.00            
ATOM    164  C48 GCD     1      24.470  16.970  16.730  1.00  0.00            
ATOM    165  H78 GCD     1      24.390  16.740  17.800  1.00  0.00            
ATOM    166  H79 GCD     1      25.510  17.290  16.620  1.00  0.00            
ATOM    167  O40 GCD     1      24.120  15.780  16.030  1.00  0.00            
ATOM    168  H80 GCD     1      24.520  15.100  16.580  1.00  0.00            
ATOM    169  C1  EA1     2      22.180  23.820  14.920  1.00  0.00            
ATOM    170  N1  EA1     2      22.260  23.670  13.400  1.00  0.00            
ATOM    171  C2  EA1     2      22.070  22.240  12.950  1.00  0.00            
ATOM    172  C3  EA1     2      22.350  22.010  11.450  1.00  0.00            
ATOM    173  C4  EA1     2      23.690  22.580  10.970  1.00  0.00            
ATOM    174  C5  EA1     2      23.920  24.020  11.530  1.00  0.00            
ATOM    175  C6  EA1     2      23.710  24.070  13.080  1.00  0.00            
ATOM    176  O1  EA1     2      24.740  21.790  11.530  1.00  0.00            
ATOM    177  C7  EA1     2      25.000  20.570  10.900  1.00  0.00            
ATOM    178  C8  EA1     2      26.210  20.790   9.950  1.00  0.00            
ATOM    179  C9  EA1     2      26.190  20.570   8.570  1.00  0.00            
ATOM    180  C10 EA1     2      27.280  20.710   7.690  1.00  0.00            
ATOM    181  C11 EA1     2      28.560  20.970   8.240  1.00  0.00            
ATOM    182  C12 EA1     2      28.610  21.160   9.610  1.00  0.00            
ATOM    183  C13 EA1     2      27.440  21.110  10.430  1.00  0.00            
ATOM    184  C14 EA1     2      25.370  19.550  11.940  1.00  0.00            
ATOM    185  C15 EA1     2      25.410  19.860  13.320  1.00  0.00            
ATOM    186  C16 EA1     2      25.970  18.950  14.240  1.00  0.00            
ATOM    187  C17 EA1     2      26.450  17.710  13.830  1.00  0.00            
ATOM    188  C18 EA1     2      26.400  17.420  12.460  1.00  0.00            
ATOM    189  C19 EA1     2      25.890  18.340  11.520  1.00  0.00            
ATOM    190  H1  EA1     2      22.840  23.040  15.320  1.00  0.00            
ATOM    191  H2  EA1     2      22.550  24.800  15.210  1.00  0.00            
ATOM    192  H3  EA1     2      21.190  23.740  15.360  1.00  0.00            
ATOM    193  H4  EA1     2      21.650  24.330  12.900  1.00  0.00            
ATOM    194  H5  EA1     2      21.110  21.820  13.270  1.00  0.00            
ATOM    195  H6  EA1     2      22.800  21.630  13.460  1.00  0.00            
ATOM    196  H7  EA1     2      21.530  22.420  10.850  1.00  0.00            
ATOM    197  H8  EA1     2      22.350  20.930  11.270  1.00  0.00            
ATOM    198  H9  EA1     2      23.790  22.570   9.880  1.00  0.00            
ATOM    199  H10 EA1     2      23.190  24.730  11.130  1.00  0.00            
ATOM    200  H11 EA1     2      24.930  24.380  11.310  1.00  0.00            
ATOM    201  H12 EA1     2      24.420  23.330  13.460  1.00  0.00            
ATOM    202  H13 EA1     2      23.990  25.020  13.540  1.00  0.00            
ATOM    203  H14 EA1     2      24.110  20.220  10.370  1.00  0.00            
ATOM    204  H15 EA1     2      25.230  20.400   8.100  1.00  0.00            
ATOM    205  H16 EA1     2      27.160  20.580   6.620  1.00  0.00            
ATOM    206  H17 EA1     2      29.450  21.090   7.640  1.00  0.00            
ATOM    207  H18 EA1     2      29.570  21.470  10.000  1.00  0.00            
ATOM    208  H19 EA1     2      27.530  21.190  11.510  1.00  0.00            
ATOM    209  H20 EA1     2      25.090  20.810  13.740  1.00  0.00            
ATOM    210  H21 EA1     2      26.010  19.220  15.290  1.00  0.00            
ATOM    211  H22 EA1     2      26.740  16.970  14.560  1.00  0.00            
ATOM    212  H23 EA1     2      26.730  16.410  12.240  1.00  0.00            
ATOM    213  H24 EA1     2      25.830  18.000  10.490  1.00  0.00            
TER
ENDMDL
MODEL        1
ATOM      1  H1  GCD     1      34.760  22.010   0.960  1.00  0.00            
ATOM      2  O1  GCD     1      34.300  21.170   0.870  1.00  0.00            
ATOM      3  C1  GCD     1      33.470  21.260  -0.280  1.00  0.00            
ATOM      4  H2  GCD     1      34.060  21.610  -1.130  1.00  0.00            
ATOM      5  H3  GCD     1      33.110  20.260  -0.560  1.00  0.00            
ATOM      6  C2  GCD     1      32.340  22.230  -0.040  1.00  0.00            
ATOM      7  H4  GCD     1      31.780  21.890   0.840  1.00  0.00            
ATOM      8  C3  GCD     1      31.460  22.230  -1.270  1.00  0.00            
ATOM      9  H5  GCD     1      31.980  22.510  -2.200  1.00  0.00            
ATOM     10  C4  GCD     1      30.320  23.280  -1.200  1.00  0.00            
ATOM     11  H6  GCD     1      29.590  22.960  -0.450  1.00  0.00            
ATOM     12  O2  GCD     1      29.620  23.410  -2.440  1.00  0.00            
ATOM     13  H7  GCD     1      29.130  24.230  -2.290  1.00  0.00            
ATOM     14  C5  GCD     1      30.990  24.620  -0.800  1.00  0.00            
ATOM     15  H8  GCD     1      31.650  24.870  -1.650  1.00  0.00            
ATOM     16  O3  GCD     1      30.110  25.710  -0.680  1.00  0.00            
ATOM     17  H9  GCD     1      29.760  25.830   0.210  1.00  0.00            
ATOM     18  C6  GCD     1      31.860  24.420   0.470  1.00  0.00            
ATOM     19  O4  GCD     1      32.890  23.520   0.260  1.00  0.00            
ATOM     20  H10 GCD     1      32.250  25.360   0.870  1.00  0.00            
ATOM     21  O5  GCD     1      31.060  23.980   1.570  1.00  0.00            
ATOM     22  C7  GCD     1      30.950  24.870   2.690  1.00  0.00            
ATOM     23  H11 GCD     1      31.700  25.670   2.690  1.00  0.00            
ATOM     24  C8  GCD     1      29.470  25.330   2.810  1.00  0.00            
ATOM     25  H12 GCD     1      28.830  24.440   2.920  1.00  0.00            
ATOM     26  O6  GCD     1      29.090  26.140   1.670  1.00  0.00            
ATOM     27  H13 GCD     1      29.390  27.050   1.760  1.00  0.00            
ATOM     28  C9  GCD     1      29.270  26.180   4.020  1.00  0.00            
ATOM     29  H14 GCD     1      29.880  27.100   4.060  1.00  0.00            
ATOM     30  O7  GCD     1      27.970  26.600   4.370  1.00  0.00            
ATOM     31  H15 GCD     1      27.620  27.070   3.600  1.00  0.00            
ATOM     32  C10 GCD     1      29.810  25.410   5.270  1.00  0.00            
ATOM     33  H16 GCD     1      29.750  26.080   6.130  1.00  0.00            
ATOM     34  O8  GCD     1      31.120  25.020   5.040  1.00  0.00            
ATOM     35  C11 GCD     1      31.370  24.130   3.930  1.00  0.00            
ATOM     36  H17 GCD     1      30.810  23.190   3.920  1.00  0.00            
ATOM     37  C12 GCD     1      32.890  23.790   3.850  1.00  0.00            
ATOM     38  H18 GCD     1      33.470  24.720   3.790  1.00  0.00            
ATOM     39  H19 GCD     1      33.060  23.330   2.870  1.00  0.00            
ATOM     40  O9  GCD     1      33.410  22.810   4.780  1.00  0.00            
ATOM     41  H20 GCD     1      33.000  22.970   5.630  1.00  0.00            
ATOM     42  O10 GCD     1      29.020  24.280   5.390  1.00  0.00            
ATOM     43  C13 GCD     1      28.620  23.940   6.770  1.00  0.00            
ATOM     44  H21 GCD     1      29.170  24.510   7.530  1.00  0.00            
ATOM     45  C14 GCD     1      27.160  24.090   6.970  1.00  0.00            
ATOM     46  H22 GCD     1      26.690  23.670   6.080  1.00  0.00            
ATOM     47  O11 GCD     1      26.860  25.460   7.120  1.00  0.00            
ATOM     48  H23 GCD     1      25.900  25.520   7.100  1.00  0.00            
ATOM     49  C15 GCD     1      26.630  23.430   8.250  1.00  0.00            
ATOM     50  H24 GCD     1      27.030  23.970   9.120  1.00  0.00            
ATOM     51  O12 GCD     1      25.220  23.600   8.360  1.00  0.00            
ATOM     52  H25 GCD     1      24.980  24.100   9.140  1.00  0.00            
ATOM     53  C16 GCD     1      27.090  21.960   8.420  1.00  0.00            
ATOM     54  H26 GCD     1      26.970  21.630   9.450  1.00  0.00            
ATOM     55  O13 GCD     1      28.470  21.970   8.220  1.00  0.00            
ATOM     56  C17 GCD     1      28.930  22.470   6.940  1.00  0.00            
ATOM     57  H27 GCD     1      28.280  21.940   6.230  1.00  0.00            
ATOM     58  C18 GCD     1      30.410  22.150   6.730  1.00  0.00            
ATOM     59  H28 GCD     1      30.760  22.260   5.700  1.00  0.00            
ATOM     60  H29 GCD     1      30.540  21.080   6.940  1.00  0.00            
ATOM     61  O14 GCD     1      31.230  22.850   7.660  1.00  0.00            
ATOM     62  H30 GCD     1      31.330  22.210   8.370  1.00  0.00            
ATOM     63  O15 GCD     1      26.540  21.110   7.450  1.00  0.00            
ATOM     64  C19 GCD     1      25.290  20.540   7.800  1.00  0.00            
ATOM     65  H31 GCD     1      24.770  21.200   8.500  1.00  0.00            
ATOM     66  C20 GCD     1      24.480  20.560   6.550  1.00  0.00            
ATOM     67  H32 GCD     1      24.930  19.970   5.750  1.00  0.00            
ATOM     68  O16 GCD     1      24.190  21.900   6.130  1.00  0.00            
ATOM     69  H33 GCD     1      25.100  22.180   6.260  1.00  0.00            
ATOM     70  C21 GCD     1      23.110  19.840   6.720  1.00  0.00            
ATOM     71  H34 GCD     1      22.490  20.400   7.420  1.00  0.00            
ATOM     72  O17 GCD     1      22.370  19.900   5.510  1.00  0.00            
ATOM     73  H35 GCD     1      22.220  20.840   5.350  1.00  0.00            
ATOM     74  C22 GCD     1      23.340  18.420   7.240  1.00  0.00            
ATOM     75  H36 GCD     1      22.430  17.860   7.500  1.00  0.00            
ATOM     76  O18 GCD     1      24.100  18.490   8.450  1.00  0.00            
ATOM     77  C23 GCD     1      25.400  19.100   8.280  1.00  0.00            
ATOM     78  H37 GCD     1      25.840  18.480   7.490  1.00  0.00            
ATOM     79  C24 GCD     1      26.110  18.770   9.560  1.00  0.00            
ATOM     80  H38 GCD     1      27.180  18.780   9.320  1.00  0.00            
ATOM     81  H39 GCD     1      25.770  17.850  10.050  1.00  0.00            
ATOM     82  O19 GCD     1      25.800  19.760  10.530  1.00  0.00            
ATOM     83  H40 GCD     1      26.620  19.810  11.030  1.00  0.00            
ATOM     84  O20 GCD     1      24.010  17.560   6.320  1.00  0.00            
ATOM     85  C25 GCD     1      23.720  16.140   6.360  1.00  0.00            
ATOM     86  H41 GCD     1      23.110  15.920   7.240  1.00  0.00            
ATOM     87  C26 GCD     1      22.980  15.860   5.010  1.00  0.00            
ATOM     88  H42 GCD     1      23.660  16.310   4.270  1.00  0.00            
ATOM     89  O21 GCD     1      21.700  16.440   5.110  1.00  0.00            
ATOM     90  H43 GCD     1      21.110  16.040   5.760  1.00  0.00            
ATOM     91  C27 GCD     1      22.850  14.340   4.680  1.00  0.00            
ATOM     92  H44 GCD     1      22.090  13.950   5.370  1.00  0.00            
ATOM     93  O22 GCD     1      22.330  14.120   3.410  1.00  0.00            
ATOM     94  H45 GCD     1      22.950  13.520   2.980  1.00  0.00            
ATOM     95  C28 GCD     1      24.130  13.620   4.850  1.00  0.00            
ATOM     96  H46 GCD     1      23.960  12.540   4.740  1.00  0.00            
ATOM     97  O23 GCD     1      24.730  13.890   6.100  1.00  0.00            
ATOM     98  C29 GCD     1      25.010  15.290   6.350  1.00  0.00            
ATOM     99  H47 GCD     1      25.750  15.620   5.610  1.00  0.00            
ATOM    100  C30 GCD     1      25.630  15.380   7.760  1.00  0.00            
ATOM    101  H48 GCD     1      25.930  16.400   8.030  1.00  0.00            
ATOM    102  H49 GCD     1      26.520  14.740   7.740  1.00  0.00            
ATOM    103  O24 GCD     1      24.860  14.960   8.900  1.00  0.00            
ATOM    104  H50 GCD     1      25.320  15.200   9.710  1.00  0.00            
ATOM    105  O25 GCD     1      25.110  13.960   3.830  1.00  0.00            
ATOM    106  C31 GCD     1      25.770  12.820   3.270  1.00  0.00            
ATOM    107  H51 GCD     1      25.400  11.860   3.650  1.00  0.00            
ATOM    108  C32 GCD     1      25.430  12.730   1.790  1.00  0.00            
ATOM    109  H52 GCD     1      25.650  13.710   1.360  1.00  0.00            
ATOM    110  O26 GCD     1      24.010  12.480   1.580  1.00  0.00            
ATOM    111  H53 GCD     1      23.940  12.210   0.660  1.00  0.00            
ATOM    112  C33 GCD     1      26.280  11.670   1.060  1.00  0.00            
ATOM    113  H54 GCD     1      25.960  10.730   1.510  1.00  0.00            
ATOM    114  O27 GCD     1      26.010  11.420  -0.320  1.00  0.00            
ATOM    115  H55 GCD     1      26.300  12.250  -0.730  1.00  0.00            
ATOM    116  C34 GCD     1      27.720  12.030   1.320  1.00  0.00            
ATOM    117  H56 GCD     1      28.350  11.380   0.710  1.00  0.00            
ATOM    118  O28 GCD     1      27.920  11.870   2.700  1.00  0.00            
ATOM    119  C35 GCD     1      27.280  12.850   3.530  1.00  0.00            
ATOM    120  H57 GCD     1      27.670  13.860   3.330  1.00  0.00            
ATOM    121  C36 GCD     1      27.560  12.430   4.980  1.00  0.00            
ATOM    122  H58 GCD     1      26.990  11.520   5.220  1.00  0.00            
ATOM    123  H59 GCD     1      27.150  13.280   5.540  1.00  0.00            
ATOM    124  O29 GCD     1      28.950  12.290   5.300  1.00  0.00            
ATOM    125  H60 GCD     1      29.190  11.490   4.810  1.00  0.00            
ATOM    126  O30 GCD     1      27.980  13.360   0.910  1.00  0.00            
ATOM    127  C37 GCD     1      28.430  13.580  -0.440  1.00  0.00            
ATOM    128  H61 GCD     1      28.440  12.630  -0.990  1.00  0.00            
ATOM    129  C38 GCD     1      27.520  14.540  -1.140  1.00  0.00            
ATOM    130  H62 GCD     1      27.390  15.410  -0.480  1.00  0.00            
ATOM    131  O31 GCD     1      26.230  13.870  -1.230  1.00  0.00            
ATOM    132  H63 GCD     1      25.910  14.310  -2.030  1.00  0.00            
ATOM    133  C39 GCD     1      28.090  14.920  -2.490  1.00  0.00            
ATOM    134  H64 GCD     1      28.100  14.020  -3.130  1.00  0.00            
ATOM    135  O32 GCD     1      27.250  15.830  -3.140  1.00  0.00            
ATOM    136  H65 GCD     1      27.170  16.630  -2.600  1.00  0.00            
ATOM    137  C40 GCD     1      29.560  15.360  -2.400  1.00  0.00            
ATOM    138  H66 GCD     1      30.000  15.460  -3.400  1.00  0.00            
ATOM    139  O33 GCD     1      30.290  14.410  -1.730  1.00  0.00            
ATOM    140  C41 GCD     1      29.860  14.090  -0.400  1.00  0.00            
ATOM    141  H67 GCD     1      29.910  14.970   0.250  1.00  0.00            
ATOM    142  C42 GCD     1      30.870  13.130   0.250  1.00  0.00            
ATOM    143  H68 GCD     1      30.570  12.840   1.270  1.00  0.00            
ATOM    144  H69 GCD     1      31.800  13.700   0.430  1.00  0.00            
ATOM    145  O34 GCD     1      31.060  11.860  -0.400  1.00  0.00            
ATOM    146  H70 GCD     1      31.350  11.930  -1.320  1.00  0.00            
ATOM    147  O35 GCD     1      29.610  16.580  -1.660  1.00  0.00            
ATOM    148  C43 GCD     1      29.710  17.760  -2.500  1.00  0.00            
ATOM    149  H71 GCD     1      29.490  17.690  -3.570  1.00  0.00            
ATOM    150  C44 GCD     1      28.750  18.840  -2.000  1.00  0.00            
ATOM    151  H72 GCD     1      29.040  19.040  -0.960  1.00  0.00            
ATOM    152  O36 GCD     1      27.370  18.460  -2.050  1.00  0.00            
ATOM    153  H73 GCD     1      26.930  19.250  -1.710  1.00  0.00            
ATOM    154  C45 GCD     1      28.960  20.160  -2.760  1.00  0.00            
ATOM    155  H74 GCD     1      28.710  20.040  -3.820  1.00  0.00            
ATOM    156  O37 GCD     1      28.210  21.210  -2.210  1.00  0.00            
ATOM    157  H75 GCD     1      28.800  21.980  -2.240  1.00  0.00            
ATOM    158  C46 GCD     1      30.450  20.640  -2.750  1.00  0.00            
ATOM    159  H76 GCD     1      30.590  21.500  -3.410  1.00  0.00            
ATOM    160  O38 GCD     1      30.890  20.870  -1.430  1.00  0.00            
ATOM    161  O39 GCD     1      31.320  19.520  -3.160  1.00  0.00            
ATOM    162  C47 GCD     1      31.140  18.310  -2.430  1.00  0.00            
ATOM    163  H77 GCD     1      31.410  18.560  -1.390  1.00  0.00            
ATOM    164  C48 GCD     1      32.160  17.350  -2.900  1.00  0.00            
ATOM    165  H78 GCD     1      32.230  16.430  -2.310  1.00  0.00            
ATOM    166  H79 GCD     1      33.110  17.890  -2.850  1.00  0.00            
ATOM    167  O40 GCD     1      31.790  16.920  -4.300  1.00  0.00            
ATOM    168  H80 GCD     1      31.500  17.710  -4.770  1.00  0.00            
ATOM    169  C1  EA1     2      21.980  17.530   1.670  1.00  0.00            
ATOM    170  N1  EA1     2      23.410  18.120   1.600  1.00  0.00            
ATOM    171  C2  EA1     2      24.550  17.070   1.400  1.00  0.00            
ATOM    172  C3  EA1     2      25.960  17.660   1.100  1.00  0.00            
ATOM    173  C4  EA1     2      26.330  18.780   2.160  1.00  0.00            
ATOM    174  C5  EA1     2      25.080  19.670   2.560  1.00  0.00            
ATOM    175  C6  EA1     2      23.820  18.830   2.840  1.00  0.00            
ATOM    176  O1  EA1     2      26.690  18.080   3.370  1.00  0.00            
ATOM    177  C7  EA1     2      27.790  18.670   4.130  1.00  0.00            
ATOM    178  C8  EA1     2      28.140  17.850   5.320  1.00  0.00            
ATOM    179  C9  EA1     2      28.150  16.450   5.260  1.00  0.00            
ATOM    180  C10 EA1     2      28.640  15.660   6.310  1.00  0.00            
ATOM    181  C11 EA1     2      29.050  16.280   7.500  1.00  0.00            
ATOM    182  C12 EA1     2      28.920  17.690   7.700  1.00  0.00            
ATOM    183  C13 EA1     2      28.470  18.470   6.580  1.00  0.00            
ATOM    184  C14 EA1     2      29.120  18.820   3.370  1.00  0.00            
ATOM    185  C15 EA1     2      29.880  20.010   3.380  1.00  0.00            
ATOM    186  C16 EA1     2      31.180  20.080   2.780  1.00  0.00            
ATOM    187  C17 EA1     2      31.580  18.970   1.980  1.00  0.00            
ATOM    188  C18 EA1     2      30.920  17.760   1.960  1.00  0.00            
ATOM    189  C19 EA1     2      29.650  17.780   2.590  1.00  0.00            
ATOM    190  H1  EA1     2      21.810  17.040   0.710  1.00  0.00            
ATOM    191  H2  EA1     2      21.950  16.750   2.420  1.00  0.00            
ATOM    192  H3  EA1     2      21.210  18.300   1.760  1.00  0.00            
ATOM    193  H4  EA1     2      23.450  18.870   0.900  1.00  0.00            
ATOM    194  H5  EA1     2      24.090  16.380   0.690  1.00  0.00            
ATOM    195  H6  EA1     2      24.590  16.540   2.350  1.00  0.00            
ATOM    196  H7  EA1     2      26.090  18.090   0.100  1.00  0.00            
ATOM    197  H8  EA1     2      26.660  16.820   1.230  1.00  0.00            
ATOM    198  H9  EA1     2      27.070  19.430   1.680  1.00  0.00            
ATOM    199  H10 EA1     2      24.860  20.410   1.780  1.00  0.00            
ATOM    200  H11 EA1     2      25.310  20.230   3.470  1.00  0.00            
ATOM    201  H12 EA1     2      23.940  18.110   3.650  1.00  0.00            
ATOM    202  H13 EA1     2      23.040  19.530   3.150  1.00  0.00            
ATOM    203  H14 EA1     2      27.330  19.600   4.480  1.00  0.00            
ATOM    204  H15 EA1     2      27.900  15.970   4.320  1.00  0.00            
ATOM    205  H16 EA1     2      28.820  14.590   6.180  1.00  0.00            
ATOM    206  H17 EA1     2      29.460  15.660   8.290  1.00  0.00            
ATOM    207  H18 EA1     2      29.190  18.170   8.640  1.00  0.00            
ATOM    208  H19 EA1     2      28.300  19.540   6.730  1.00  0.00            
ATOM    209  H20 EA1     2      29.570  20.880   3.960  1.00  0.00            
ATOM    210  H21 EA1     2      31.900  20.870   2.960  1.00  0.00            
ATOM    211  H22 EA1     2      32.540  18.990   1.460  1.00  0.00            
ATOM    212  H23 EA1     2      31.210  16.880   1.380  1.00  0.00            
ATOM    213  H24 EA1     2      29.190  16.800   2.490  1.00  0.00            
TER
ENDMDL
MODEL        1
ATOM      1  H1  GCD     1       9.800  17.730  18.730  1.00  0.00            
ATOM      2  O1  GCD     1       9.910  18.250  19.540  1.00  0.00            
ATOM      3  C1  GCD     1       8.890  19.200  19.760  1.00  0.00            
ATOM      4  H2  GCD     1       7.940  18.650  19.760  1.00  0.00            
ATOM      5  H3  GCD     1       9.050  19.660  20.740  1.00  0.00            
ATOM      6  C2  GCD     1       8.920  20.190  18.620  1.00  0.00            
ATOM      7  H4  GCD     1       9.870  20.730  18.570  1.00  0.00            
ATOM      8  C3  GCD     1       7.780  21.250  18.820  1.00  0.00            
ATOM      9  H5  GCD     1       6.780  20.800  18.890  1.00  0.00            
ATOM     10  C4  GCD     1       7.600  22.120  17.610  1.00  0.00            
ATOM     11  H6  GCD     1       8.460  22.810  17.580  1.00  0.00            
ATOM     12  O2  GCD     1       6.490  23.020  17.710  1.00  0.00            
ATOM     13  H7  GCD     1       5.810  22.790  17.060  1.00  0.00            
ATOM     14  C5  GCD     1       7.520  21.280  16.420  1.00  0.00            
ATOM     15  H8  GCD     1       6.650  20.610  16.520  1.00  0.00            
ATOM     16  O3  GCD     1       7.440  22.060  15.200  1.00  0.00            
ATOM     17  H9  GCD     1       8.310  22.480  15.170  1.00  0.00            
ATOM     18  C6  GCD     1       8.740  20.350  16.240  1.00  0.00            
ATOM     19  O4  GCD     1       8.800  19.500  17.330  1.00  0.00            
ATOM     20  H10 GCD     1       8.640  19.740  15.340  1.00  0.00            
ATOM     21  O5  GCD     1       9.910  21.180  16.100  1.00  0.00            
ATOM     22  C7  GCD     1      10.410  21.410  14.820  1.00  0.00            
ATOM     23  H11 GCD     1       9.650  21.320  14.040  1.00  0.00            
ATOM     24  C8  GCD     1      10.850  22.880  14.890  1.00  0.00            
ATOM     25  H12 GCD     1      11.580  22.960  15.710  1.00  0.00            
ATOM     26  O6  GCD     1       9.650  23.680  15.080  1.00  0.00            
ATOM     27  H13 GCD     1       9.780  24.620  14.930  1.00  0.00            
ATOM     28  C9  GCD     1      11.550  23.330  13.610  1.00  0.00            
ATOM     29  H14 GCD     1      10.930  23.260  12.700  1.00  0.00            
ATOM     30  O7  GCD     1      12.100  24.600  13.760  1.00  0.00            
ATOM     31  H15 GCD     1      13.000  24.350  14.020  1.00  0.00            
ATOM     32  C10 GCD     1      12.670  22.330  13.470  1.00  0.00            
ATOM     33  H16 GCD     1      13.080  22.470  12.470  1.00  0.00            
ATOM     34  O8  GCD     1      12.170  21.010  13.390  1.00  0.00            
ATOM     35  C11 GCD     1      11.630  20.530  14.610  1.00  0.00            
ATOM     36  H17 GCD     1      12.330  20.490  15.450  1.00  0.00            
ATOM     37  C12 GCD     1      11.260  19.060  14.320  1.00  0.00            
ATOM     38  H18 GCD     1      10.840  18.530  15.180  1.00  0.00            
ATOM     39  H19 GCD     1      12.230  18.590  14.120  1.00  0.00            
ATOM     40  O9  GCD     1      10.360  18.840  13.190  1.00  0.00            
ATOM     41  H20 GCD     1      10.750  19.030  12.320  1.00  0.00            
ATOM     42  O10 GCD     1      13.620  22.400  14.530  1.00  0.00            
ATOM     43  C13 GCD     1      15.000  22.580  14.210  1.00  0.00            
ATOM     44  H21 GCD     1      15.170  22.390  13.150  1.00  0.00            
ATOM     45  C14 GCD     1      15.440  24.010  14.630  1.00  0.00            
ATOM     46  H22 GCD     1      15.100  24.280  15.640  1.00  0.00            
ATOM     47  O11 GCD     1      14.820  24.950  13.740  1.00  0.00            
ATOM     48  H23 GCD     1      15.490  24.900  13.040  1.00  0.00            
ATOM     49  C15 GCD     1      16.950  24.100  14.590  1.00  0.00            
ATOM     50  H24 GCD     1      17.180  23.760  13.570  1.00  0.00            
ATOM     51  O12 GCD     1      17.440  25.460  14.660  1.00  0.00            
ATOM     52  H25 GCD     1      17.140  25.820  15.500  1.00  0.00            
ATOM     53  C16 GCD     1      17.600  23.050  15.510  1.00  0.00            
ATOM     54  H26 GCD     1      18.690  23.040  15.410  1.00  0.00            
ATOM     55  O13 GCD     1      17.100  21.790  15.090  1.00  0.00            
ATOM     56  C17 GCD     1      15.730  21.510  15.080  1.00  0.00            
ATOM     57  H27 GCD     1      15.360  21.530  16.120  1.00  0.00            
ATOM     58  C18 GCD     1      15.460  20.080  14.540  1.00  0.00            
ATOM     59  H28 GCD     1      14.400  19.840  14.630  1.00  0.00            
ATOM     60  H29 GCD     1      15.980  19.370  15.200  1.00  0.00            
ATOM     61  O14 GCD     1      15.990  20.010  13.240  1.00  0.00            
ATOM     62  H30 GCD     1      16.830  19.550  13.340  1.00  0.00            
ATOM     63  O15 GCD     1      17.190  23.310  16.820  1.00  0.00            
ATOM     64  C19 GCD     1      18.190  23.980  17.630  1.00  0.00            
ATOM     65  H31 GCD     1      19.050  24.370  17.060  1.00  0.00            
ATOM     66  C20 GCD     1      17.470  25.180  18.220  1.00  0.00            
ATOM     67  H32 GCD     1      16.600  24.750  18.740  1.00  0.00            
ATOM     68  O16 GCD     1      17.050  26.170  17.250  1.00  0.00            
ATOM     69  H33 GCD     1      16.770  27.010  17.640  1.00  0.00            
ATOM     70  C21 GCD     1      18.340  25.920  19.280  1.00  0.00            
ATOM     71  H34 GCD     1      19.230  26.310  18.750  1.00  0.00            
ATOM     72  O17 GCD     1      17.690  27.010  19.920  1.00  0.00            
ATOM     73  H35 GCD     1      16.820  26.760  20.260  1.00  0.00            
ATOM     74  C22 GCD     1      18.920  24.950  20.310  1.00  0.00            
ATOM     75  H36 GCD     1      19.660  25.480  20.910  1.00  0.00            
ATOM     76  O18 GCD     1      19.540  23.960  19.590  1.00  0.00            
ATOM     77  C23 GCD     1      18.730  23.120  18.710  1.00  0.00            
ATOM     78  H37 GCD     1      17.900  22.610  19.210  1.00  0.00            
ATOM     79  C24 GCD     1      19.630  22.010  18.140  1.00  0.00            
ATOM     80  H38 GCD     1      20.590  22.490  17.890  1.00  0.00            
ATOM     81  H39 GCD     1      19.180  21.610  17.220  1.00  0.00            
ATOM     82  O19 GCD     1      19.900  20.900  19.000  1.00  0.00            
ATOM     83  H40 GCD     1      20.180  21.220  19.870  1.00  0.00            
ATOM     84  O20 GCD     1      17.890  24.480  21.130  1.00  0.00            
ATOM     85  C25 GCD     1      18.430  24.200  22.450  1.00  0.00            
ATOM     86  H41 GCD     1      19.480  23.920  22.320  1.00  0.00            
ATOM     87  C26 GCD     1      18.440  25.500  23.290  1.00  0.00            
ATOM     88  H42 GCD     1      17.440  25.940  23.230  1.00  0.00            
ATOM     89  O21 GCD     1      19.450  26.410  22.920  1.00  0.00            
ATOM     90  H43 GCD     1      19.140  27.290  23.180  1.00  0.00            
ATOM     91  C27 GCD     1      18.670  25.170  24.810  1.00  0.00            
ATOM     92  H44 GCD     1      19.680  24.790  24.980  1.00  0.00            
ATOM     93  O22 GCD     1      18.370  26.310  25.580  1.00  0.00            
ATOM     94  H45 GCD     1      18.880  26.310  26.390  1.00  0.00            
ATOM     95  C28 GCD     1      17.840  24.020  25.290  1.00  0.00            
ATOM     96  H46 GCD     1      18.030  23.690  26.310  1.00  0.00            
ATOM     97  O23 GCD     1      18.110  22.870  24.390  1.00  0.00            
ATOM     98  C29 GCD     1      17.640  23.040  23.030  1.00  0.00            
ATOM     99  H47 GCD     1      16.570  23.250  22.980  1.00  0.00            
ATOM    100  C30 GCD     1      17.910  21.710  22.260  1.00  0.00            
ATOM    101  H48 GCD     1      17.390  21.750  21.290  1.00  0.00            
ATOM    102  H49 GCD     1      17.340  20.950  22.800  1.00  0.00            
ATOM    103  O24 GCD     1      19.310  21.330  22.060  1.00  0.00            
ATOM    104  H50 GCD     1      19.830  21.720  22.780  1.00  0.00            
ATOM    105  O25 GCD     1      16.440  24.270  25.230  1.00  0.00            
ATOM    106  C31 GCD     1      15.870  24.680  26.520  1.00  0.00            
ATOM    107  H51 GCD     1      16.620  25.030  27.240  1.00  0.00            
ATOM    108  C32 GCD     1      14.790  25.780  26.250  1.00  0.00            
ATOM    109  H52 GCD     1      14.210  25.610  25.330  1.00  0.00            
ATOM    110  O26 GCD     1      15.540  26.960  26.180  1.00  0.00            
ATOM    111  H53 GCD     1      16.440  26.740  25.910  1.00  0.00            
ATOM    112  C33 GCD     1      13.820  25.870  27.440  1.00  0.00            
ATOM    113  H54 GCD     1      14.350  26.150  28.360  1.00  0.00            
ATOM    114  O27 GCD     1      12.740  26.850  27.200  1.00  0.00            
ATOM    115  H55 GCD     1      13.010  27.750  27.400  1.00  0.00            
ATOM    116  C34 GCD     1      13.190  24.500  27.830  1.00  0.00            
ATOM    117  H56 GCD     1      12.600  24.420  28.750  1.00  0.00            
ATOM    118  O28 GCD     1      14.270  23.620  28.100  1.00  0.00            
ATOM    119  C35 GCD     1      15.150  23.370  26.990  1.00  0.00            
ATOM    120  H57 GCD     1      14.570  22.950  26.160  1.00  0.00            
ATOM    121  C36 GCD     1      16.030  22.240  27.400  1.00  0.00            
ATOM    122  H58 GCD     1      16.530  21.910  26.480  1.00  0.00            
ATOM    123  H59 GCD     1      15.400  21.420  27.760  1.00  0.00            
ATOM    124  O29 GCD     1      17.040  22.570  28.400  1.00  0.00            
ATOM    125  H60 GCD     1      16.560  22.550  29.230  1.00  0.00            
ATOM    126  O30 GCD     1      12.400  23.960  26.740  1.00  0.00            
ATOM    127  C37 GCD     1      11.010  23.720  27.040  1.00  0.00            
ATOM    128  H61 GCD     1      10.810  23.780  28.120  1.00  0.00            
ATOM    129  C38 GCD     1      10.090  24.810  26.410  1.00  0.00            
ATOM    130  H62 GCD     1      10.420  25.010  25.380  1.00  0.00            
ATOM    131  O31 GCD     1      10.190  25.940  27.290  1.00  0.00            
ATOM    132  H63 GCD     1      11.120  26.140  27.120  1.00  0.00            
ATOM    133  C39 GCD     1       8.630  24.400  26.400  1.00  0.00            
ATOM    134  H64 GCD     1       8.390  24.360  27.470  1.00  0.00            
ATOM    135  O32 GCD     1       7.790  25.370  25.710  1.00  0.00            
ATOM    136  H65 GCD     1       8.020  25.410  24.780  1.00  0.00            
ATOM    137  C40 GCD     1       8.490  23.020  25.880  1.00  0.00            
ATOM    138  H66 GCD     1       7.460  22.660  25.970  1.00  0.00            
ATOM    139  O33 GCD     1       9.300  22.080  26.660  1.00  0.00            
ATOM    140  C41 GCD     1      10.690  22.300  26.480  1.00  0.00            
ATOM    141  H67 GCD     1      10.920  22.060  25.430  1.00  0.00            
ATOM    142  C42 GCD     1      11.380  21.330  27.420  1.00  0.00            
ATOM    143  H68 GCD     1      12.470  21.450  27.430  1.00  0.00            
ATOM    144  H69 GCD     1      11.140  20.320  27.050  1.00  0.00            
ATOM    145  O34 GCD     1      10.820  21.450  28.750  1.00  0.00            
ATOM    146  H70 GCD     1       9.880  21.680  28.680  1.00  0.00            
ATOM    147  O35 GCD     1       8.960  22.930  24.500  1.00  0.00            
ATOM    148  C43 GCD     1       7.930  22.860  23.530  1.00  0.00            
ATOM    149  H71 GCD     1       6.900  22.990  23.900  1.00  0.00            
ATOM    150  C44 GCD     1       8.130  23.910  22.460  1.00  0.00            
ATOM    151  H72 GCD     1       9.160  23.770  22.090  1.00  0.00            
ATOM    152  O36 GCD     1       8.010  25.220  23.040  1.00  0.00            
ATOM    153  H73 GCD     1       7.830  25.880  22.360  1.00  0.00            
ATOM    154  C45 GCD     1       7.110  23.820  21.270  1.00  0.00            
ATOM    155  H74 GCD     1       6.150  24.060  21.730  1.00  0.00            
ATOM    156  O37 GCD     1       7.410  24.800  20.200  1.00  0.00            
ATOM    157  H75 GCD     1       7.220  24.310  19.400  1.00  0.00            
ATOM    158  C46 GCD     1       7.000  22.370  20.750  1.00  0.00            
ATOM    159  H76 GCD     1       6.060  22.310  20.190  1.00  0.00            
ATOM    160  O38 GCD     1       8.110  22.030  19.960  1.00  0.00            
ATOM    161  O39 GCD     1       6.910  21.470  21.820  1.00  0.00            
ATOM    162  C47 GCD     1       8.010  21.490  22.720  1.00  0.00            
ATOM    163  H77 GCD     1       8.990  21.530  22.210  1.00  0.00            
ATOM    164  C48 GCD     1       8.050  20.330  23.700  1.00  0.00            
ATOM    165  H78 GCD     1       7.130  20.370  24.290  1.00  0.00            
ATOM    166  H79 GCD     1       8.900  20.460  24.380  1.00  0.00            
ATOM    167  O40 GCD     1       8.200  19.040  23.040  1.00  0.00            
ATOM    168  H80 GCD     1       7.330  18.780  22.700  1.00  0.00            
ATOM    169  C1  EA1     2      11.870  27.830  19.780  1.00  0.00            
ATOM    170  N1  EA1     2      11.780  26.630  18.810  1.00  0.00            
ATOM    171  C2  EA1     2      10.880  25.620  19.450  1.00  0.00            
ATOM    172  C3  EA1     2      10.900  24.330  18.610  1.00  0.00            
ATOM    173  C4  EA1     2      12.300  23.670  18.420  1.00  0.00            
ATOM    174  C5  EA1     2      13.260  24.760  17.850  1.00  0.00            
ATOM    175  C6  EA1     2      13.160  26.040  18.740  1.00  0.00            
ATOM    176  O1  EA1     2      12.720  23.210  19.640  1.00  0.00            
ATOM    177  C7  EA1     2      12.600  21.830  19.820  1.00  0.00            
ATOM    178  C8  EA1     2      13.660  21.010  19.070  1.00  0.00            
ATOM    179  C9  EA1     2      15.000  21.450  19.220  1.00  0.00            
ATOM    180  C10 EA1     2      16.000  20.660  18.610  1.00  0.00            
ATOM    181  C11 EA1     2      15.620  19.550  17.860  1.00  0.00            
ATOM    182  C12 EA1     2      14.300  19.250  17.590  1.00  0.00            
ATOM    183  C13 EA1     2      13.280  19.900  18.270  1.00  0.00            
ATOM    184  C14 EA1     2      12.890  21.510  21.290  1.00  0.00            
ATOM    185  C15 EA1     2      12.300  20.360  21.950  1.00  0.00            
ATOM    186  C16 EA1     2      12.670  19.930  23.200  1.00  0.00            
ATOM    187  C17 EA1     2      13.640  20.690  23.880  1.00  0.00            
ATOM    188  C18 EA1     2      14.160  21.890  23.280  1.00  0.00            
ATOM    189  C19 EA1     2      13.830  22.240  21.970  1.00  0.00            
ATOM    190  H1  EA1     2      12.250  27.490  20.740  1.00  0.00            
ATOM    191  H2  EA1     2      12.560  28.630  19.490  1.00  0.00            
ATOM    192  H3  EA1     2      10.910  28.300  20.000  1.00  0.00            
ATOM    193  H4  EA1     2      11.430  27.040  17.930  1.00  0.00            
ATOM    194  H5  EA1     2       9.890  26.060  19.590  1.00  0.00            
ATOM    195  H6  EA1     2      11.190  25.360  20.460  1.00  0.00            
ATOM    196  H7  EA1     2      10.640  24.620  17.580  1.00  0.00            
ATOM    197  H8  EA1     2      10.210  23.560  18.970  1.00  0.00            
ATOM    198  H9  EA1     2      12.310  22.830  17.720  1.00  0.00            
ATOM    199  H10 EA1     2      13.030  25.080  16.830  1.00  0.00            
ATOM    200  H11 EA1     2      14.270  24.330  17.760  1.00  0.00            
ATOM    201  H12 EA1     2      13.510  25.670  19.710  1.00  0.00            
ATOM    202  H13 EA1     2      13.800  26.850  18.400  1.00  0.00            
ATOM    203  H14 EA1     2      11.580  21.490  19.590  1.00  0.00            
ATOM    204  H15 EA1     2      15.270  22.390  19.690  1.00  0.00            
ATOM    205  H16 EA1     2      17.050  20.940  18.670  1.00  0.00            
ATOM    206  H17 EA1     2      16.370  18.920  17.390  1.00  0.00            
ATOM    207  H18 EA1     2      14.200  18.480  16.840  1.00  0.00            
ATOM    208  H19 EA1     2      12.240  19.610  18.170  1.00  0.00            
ATOM    209  H20 EA1     2      11.560  19.790  21.400  1.00  0.00            
ATOM    210  H21 EA1     2      12.210  19.050  23.650  1.00  0.00            
ATOM    211  H22 EA1     2      13.900  20.370  24.880  1.00  0.00            
ATOM    212  H23 EA1     2      14.830  22.520  23.850  1.00  0.00            
ATOM    213  H24 EA1     2      14.130  23.220  21.600  1.00  0.00            
TER
ENDMDL
MODEL        1
ATOM      1  H1  GCD     1      13.460  15.820   5.480  1.00  0.00            
ATOM      2  O1  GCD     1      12.780  16.370   5.880  1.00  0.00            
ATOM      3  C1  GCD     1      13.380  17.670   5.780  1.00  0.00            
ATOM      4  H2  GCD     1      13.560  17.850   4.710  1.00  0.00            
ATOM      5  H3  GCD     1      12.700  18.470   6.130  1.00  0.00            
ATOM      6  C2  GCD     1      14.700  17.770   6.500  1.00  0.00            
ATOM      7  H4  GCD     1      14.390  17.650   7.540  1.00  0.00            
ATOM      8  C3  GCD     1      15.520  19.050   6.230  1.00  0.00            
ATOM      9  H5  GCD     1      15.670  19.210   5.160  1.00  0.00            
ATOM     10  C4  GCD     1      16.810  19.020   7.050  1.00  0.00            
ATOM     11  H6  GCD     1      16.680  18.970   8.140  1.00  0.00            
ATOM     12  O2  GCD     1      17.510  20.200   6.780  1.00  0.00            
ATOM     13  H7  GCD     1      17.310  20.410   5.860  1.00  0.00            
ATOM     14  C5  GCD     1      17.610  17.850   6.620  1.00  0.00            
ATOM     15  H8  GCD     1      17.810  17.800   5.540  1.00  0.00            
ATOM     16  O3  GCD     1      18.850  17.770   7.370  1.00  0.00            
ATOM     17  H9  GCD     1      19.300  18.580   7.100  1.00  0.00            
ATOM     18  C6  GCD     1      16.690  16.620   6.930  1.00  0.00            
ATOM     19  O4  GCD     1      15.510  16.680   6.130  1.00  0.00            
ATOM     20  H10 GCD     1      17.230  15.730   6.590  1.00  0.00            
ATOM     21  O5  GCD     1      16.340  16.410   8.260  1.00  0.00            
ATOM     22  C7  GCD     1      16.470  15.130   8.830  1.00  0.00            
ATOM     23  H11 GCD     1      16.700  14.420   8.020  1.00  0.00            
ATOM     24  C8  GCD     1      17.630  15.120   9.790  1.00  0.00            
ATOM     25  H12 GCD     1      17.410  15.850  10.580  1.00  0.00            
ATOM     26  O6  GCD     1      18.810  15.580   9.140  1.00  0.00            
ATOM     27  H13 GCD     1      18.560  16.350   8.620  1.00  0.00            
ATOM     28  C9  GCD     1      17.780  13.670  10.350  1.00  0.00            
ATOM     29  H14 GCD     1      17.990  12.980   9.520  1.00  0.00            
ATOM     30  O7  GCD     1      18.820  13.650  11.400  1.00  0.00            
ATOM     31  H15 GCD     1      18.440  13.760  12.280  1.00  0.00            
ATOM     32  C10 GCD     1      16.400  13.270  10.910  1.00  0.00            
ATOM     33  H16 GCD     1      16.590  12.250  11.270  1.00  0.00            
ATOM     34  O8  GCD     1      15.340  13.280   9.970  1.00  0.00            
ATOM     35  C11 GCD     1      15.140  14.570   9.410  1.00  0.00            
ATOM     36  H17 GCD     1      14.830  15.320  10.150  1.00  0.00            
ATOM     37  C12 GCD     1      14.040  14.540   8.430  1.00  0.00            
ATOM     38  H18 GCD     1      14.260  13.870   7.590  1.00  0.00            
ATOM     39  H19 GCD     1      13.850  15.590   8.150  1.00  0.00            
ATOM     40  O9  GCD     1      12.800  14.180   8.980  1.00  0.00            
ATOM     41  H20 GCD     1      12.290  13.490   8.540  1.00  0.00            
ATOM     42  O10 GCD     1      16.090  14.280  11.920  1.00  0.00            
ATOM     43  C13 GCD     1      15.420  13.730  13.050  1.00  0.00            
ATOM     44  H21 GCD     1      15.240  12.660  12.890  1.00  0.00            
ATOM     45  C14 GCD     1      16.340  13.670  14.220  1.00  0.00            
ATOM     46  H22 GCD     1      16.730  14.640  14.550  1.00  0.00            
ATOM     47  O11 GCD     1      17.470  12.870  14.000  1.00  0.00            
ATOM     48  H23 GCD     1      18.110  12.920  14.710  1.00  0.00            
ATOM     49  C15 GCD     1      15.570  13.180  15.440  1.00  0.00            
ATOM     50  H24 GCD     1      15.200  12.190  15.130  1.00  0.00            
ATOM     51  O12 GCD     1      16.470  13.090  16.560  1.00  0.00            
ATOM     52  H25 GCD     1      16.150  12.470  17.220  1.00  0.00            
ATOM     53  C16 GCD     1      14.390  14.070  15.780  1.00  0.00            
ATOM     54  H26 GCD     1      13.800  13.720  16.630  1.00  0.00            
ATOM     55  O13 GCD     1      13.620  14.090  14.660  1.00  0.00            
ATOM     56  C17 GCD     1      14.210  14.550  13.430  1.00  0.00            
ATOM     57  H27 GCD     1      14.390  15.620  13.550  1.00  0.00            
ATOM     58  C18 GCD     1      13.090  14.380  12.380  1.00  0.00            
ATOM     59  H28 GCD     1      13.250  15.090  11.550  1.00  0.00            
ATOM     60  H29 GCD     1      12.110  14.560  12.850  1.00  0.00            
ATOM     61  O14 GCD     1      12.890  13.060  11.900  1.00  0.00            
ATOM     62  H30 GCD     1      12.870  13.230  10.950  1.00  0.00            
ATOM     63  O15 GCD     1      14.980  15.340  16.020  1.00  0.00            
ATOM     64  C19 GCD     1      14.710  15.960  17.250  1.00  0.00            
ATOM     65  H31 GCD     1      14.460  15.150  17.940  1.00  0.00            
ATOM     66  C20 GCD     1      15.960  16.650  17.770  1.00  0.00            
ATOM     67  H32 GCD     1      16.260  17.380  17.000  1.00  0.00            
ATOM     68  O16 GCD     1      16.990  15.660  17.960  1.00  0.00            
ATOM     69  H33 GCD     1      16.830  15.020  17.270  1.00  0.00            
ATOM     70  C21 GCD     1      15.740  17.500  19.100  1.00  0.00            
ATOM     71  H34 GCD     1      15.590  16.850  19.970  1.00  0.00            
ATOM     72  O17 GCD     1      16.980  18.180  19.490  1.00  0.00            
ATOM     73  H35 GCD     1      16.810  18.800  20.210  1.00  0.00            
ATOM     74  C22 GCD     1      14.600  18.460  18.720  1.00  0.00            
ATOM     75  H36 GCD     1      14.340  18.920  19.670  1.00  0.00            
ATOM     76  O18 GCD     1      13.450  17.750  18.260  1.00  0.00            
ATOM     77  C23 GCD     1      13.580  16.940  17.050  1.00  0.00            
ATOM     78  H37 GCD     1      13.590  17.620  16.190  1.00  0.00            
ATOM     79  C24 GCD     1      12.240  16.380  16.780  1.00  0.00            
ATOM     80  H38 GCD     1      12.170  15.740  15.890  1.00  0.00            
ATOM     81  H39 GCD     1      11.550  17.160  16.430  1.00  0.00            
ATOM     82  O19 GCD     1      11.630  15.620  17.810  1.00  0.00            
ATOM     83  H40 GCD     1      12.080  15.860  18.630  1.00  0.00            
ATOM     84  O20 GCD     1      14.990  19.450  17.740  1.00  0.00            
ATOM     85  C25 GCD     1      14.970  20.800  18.230  1.00  0.00            
ATOM     86  H41 GCD     1      14.960  20.790  19.330  1.00  0.00            
ATOM     87  C26 GCD     1      16.310  21.500  17.820  1.00  0.00            
ATOM     88  H42 GCD     1      16.500  21.600  16.750  1.00  0.00            
ATOM     89  O21 GCD     1      17.410  20.700  18.360  1.00  0.00            
ATOM     90  H43 GCD     1      17.140  19.780  18.330  1.00  0.00            
ATOM     91  C27 GCD     1      16.210  23.000  18.370  1.00  0.00            
ATOM     92  H44 GCD     1      15.940  22.900  19.430  1.00  0.00            
ATOM     93  O22 GCD     1      17.500  23.760  18.160  1.00  0.00            
ATOM     94  H45 GCD     1      18.200  23.280  18.600  1.00  0.00            
ATOM     95  C28 GCD     1      15.040  23.720  17.670  1.00  0.00            
ATOM     96  H46 GCD     1      14.820  24.700  18.090  1.00  0.00            
ATOM     97  O23 GCD     1      13.870  22.970  17.930  1.00  0.00            
ATOM     98  C29 GCD     1      13.770  21.580  17.590  1.00  0.00            
ATOM     99  H47 GCD     1      13.890  21.560  16.500  1.00  0.00            
ATOM    100  C30 GCD     1      12.420  20.990  17.990  1.00  0.00            
ATOM    101  H48 GCD     1      12.360  20.890  19.080  1.00  0.00            
ATOM    102  H49 GCD     1      12.310  19.950  17.650  1.00  0.00            
ATOM    103  O24 GCD     1      11.320  21.820  17.560  1.00  0.00            
ATOM    104  H50 GCD     1      10.500  21.340  17.690  1.00  0.00            
ATOM    105  O25 GCD     1      15.320  23.750  16.350  1.00  0.00            
ATOM    106  C31 GCD     1      15.120  25.010  15.780  1.00  0.00            
ATOM    107  H51 GCD     1      15.040  25.810  16.520  1.00  0.00            
ATOM    108  C32 GCD     1      16.270  25.300  14.850  1.00  0.00            
ATOM    109  H52 GCD     1      16.190  24.470  14.130  1.00  0.00            
ATOM    110  O26 GCD     1      17.490  25.200  15.530  1.00  0.00            
ATOM    111  H53 GCD     1      17.340  24.550  16.230  1.00  0.00            
ATOM    112  C33 GCD     1      16.130  26.660  14.140  1.00  0.00            
ATOM    113  H54 GCD     1      16.100  27.420  14.930  1.00  0.00            
ATOM    114  O27 GCD     1      17.220  26.990  13.300  1.00  0.00            
ATOM    115  H55 GCD     1      18.040  26.770  13.750  1.00  0.00            
ATOM    116  C34 GCD     1      14.790  26.760  13.420  1.00  0.00            
ATOM    117  H56 GCD     1      14.700  27.790  13.060  1.00  0.00            
ATOM    118  O28 GCD     1      13.730  26.450  14.360  1.00  0.00            
ATOM    119  C35 GCD     1      13.840  25.130  15.010  1.00  0.00            
ATOM    120  H57 GCD     1      13.870  24.320  14.280  1.00  0.00            
ATOM    121  C36 GCD     1      12.460  24.890  15.750  1.00  0.00            
ATOM    122  H58 GCD     1      12.490  23.870  16.140  1.00  0.00            
ATOM    123  H59 GCD     1      11.750  24.970  14.920  1.00  0.00            
ATOM    124  O29 GCD     1      12.300  25.850  16.720  1.00  0.00            
ATOM    125  H60 GCD     1      11.360  25.860  16.940  1.00  0.00            
ATOM    126  O30 GCD     1      14.880  25.890  12.220  1.00  0.00            
ATOM    127  C37 GCD     1      14.420  26.360  10.950  1.00  0.00            
ATOM    128  H61 GCD     1      14.210  27.430  10.930  1.00  0.00            
ATOM    129  C38 GCD     1      15.590  26.160   9.990  1.00  0.00            
ATOM    130  H62 GCD     1      15.920  25.110   9.960  1.00  0.00            
ATOM    131  O31 GCD     1      16.640  26.980  10.380  1.00  0.00            
ATOM    132  H63 GCD     1      16.710  26.760  11.320  1.00  0.00            
ATOM    133  C39 GCD     1      15.080  26.400   8.570  1.00  0.00            
ATOM    134  H64 GCD     1      14.640  27.410   8.520  1.00  0.00            
ATOM    135  O32 GCD     1      16.110  26.390   7.590  1.00  0.00            
ATOM    136  H65 GCD     1      16.530  27.250   7.530  1.00  0.00            
ATOM    137  C40 GCD     1      13.870  25.560   8.200  1.00  0.00            
ATOM    138  H66 GCD     1      13.380  25.850   7.260  1.00  0.00            
ATOM    139  O33 GCD     1      12.850  25.910   9.140  1.00  0.00            
ATOM    140  C41 GCD     1      13.190  25.500  10.510  1.00  0.00            
ATOM    141  H67 GCD     1      13.370  24.420  10.580  1.00  0.00            
ATOM    142  C42 GCD     1      11.980  25.910  11.380  1.00  0.00            
ATOM    143  H68 GCD     1      11.930  27.000  11.290  1.00  0.00            
ATOM    144  H69 GCD     1      12.260  25.700  12.420  1.00  0.00            
ATOM    145  O34 GCD     1      10.740  25.330  11.040  1.00  0.00            
ATOM    146  H70 GCD     1      10.620  25.760  10.190  1.00  0.00            
ATOM    147  O35 GCD     1      14.090  24.160   8.160  1.00  0.00            
ATOM    148  C43 GCD     1      13.640  23.420   7.100  1.00  0.00            
ATOM    149  H71 GCD     1      13.020  24.060   6.460  1.00  0.00            
ATOM    150  C44 GCD     1      14.820  22.960   6.220  1.00  0.00            
ATOM    151  H72 GCD     1      15.510  22.390   6.860  1.00  0.00            
ATOM    152  O36 GCD     1      15.540  24.120   5.710  1.00  0.00            
ATOM    153  H73 GCD     1      16.020  24.560   6.420  1.00  0.00            
ATOM    154  C45 GCD     1      14.330  22.070   5.190  1.00  0.00            
ATOM    155  H74 GCD     1      13.540  22.590   4.630  1.00  0.00            
ATOM    156  O37 GCD     1      15.210  21.810   4.150  1.00  0.00            
ATOM    157  H75 GCD     1      16.130  21.820   4.450  1.00  0.00            
ATOM    158  C46 GCD     1      13.810  20.800   5.820  1.00  0.00            
ATOM    159  H76 GCD     1      13.420  20.190   5.010  1.00  0.00            
ATOM    160  O38 GCD     1      14.640  20.090   6.710  1.00  0.00            
ATOM    161  O39 GCD     1      12.720  21.260   6.560  1.00  0.00            
ATOM    162  C47 GCD     1      12.870  22.200   7.640  1.00  0.00            
ATOM    163  H77 GCD     1      13.360  21.650   8.460  1.00  0.00            
ATOM    164  C48 GCD     1      11.570  22.540   8.290  1.00  0.00            
ATOM    165  H78 GCD     1      11.760  23.120   9.200  1.00  0.00            
ATOM    166  H79 GCD     1      11.090  21.580   8.510  1.00  0.00            
ATOM    167  O40 GCD     1      10.790  23.330   7.370  1.00  0.00            
ATOM    168  H80 GCD     1      10.780  24.260   7.640  1.00  0.00            
ATOM    169  C1  EA1     2      20.110  22.140  10.770  1.00  0.00            
ATOM    170  N1  EA1     2      18.600  22.530  10.550  1.00  0.00            
ATOM    171  C2  EA1     2      17.880  22.540  11.890  1.00  0.00            
ATOM    172  C3  EA1     2      16.320  22.610  11.720  1.00  0.00            
ATOM    173  C4  EA1     2      15.750  21.590  10.700  1.00  0.00            
ATOM    174  C5  EA1     2      16.490  21.750   9.380  1.00  0.00            
ATOM    175  C6  EA1     2      17.970  21.530   9.630  1.00  0.00            
ATOM    176  O1  EA1     2      16.000  20.230  11.190  1.00  0.00            
ATOM    177  C7  EA1     2      15.410  19.790  12.390  1.00  0.00            
ATOM    178  C8  EA1     2      14.130  18.970  12.130  1.00  0.00            
ATOM    179  C9  EA1     2      13.870  18.310  10.880  1.00  0.00            
ATOM    180  C10 EA1     2      12.620  17.680  10.630  1.00  0.00            
ATOM    181  C11 EA1     2      11.680  17.520  11.620  1.00  0.00            
ATOM    182  C12 EA1     2      12.010  17.940  12.910  1.00  0.00            
ATOM    183  C13 EA1     2      13.160  18.690  13.180  1.00  0.00            
ATOM    184  C14 EA1     2      16.420  18.900  13.200  1.00  0.00            
ATOM    185  C15 EA1     2      16.760  17.570  12.790  1.00  0.00            
ATOM    186  C16 EA1     2      17.710  16.840  13.540  1.00  0.00            
ATOM    187  C17 EA1     2      18.260  17.370  14.740  1.00  0.00            
ATOM    188  C18 EA1     2      17.830  18.670  15.140  1.00  0.00            
ATOM    189  C19 EA1     2      16.900  19.400  14.340  1.00  0.00            
ATOM    190  H1  EA1     2      20.280  21.550  11.670  1.00  0.00            
ATOM    191  H2  EA1     2      20.420  21.630   9.860  1.00  0.00            
ATOM    192  H3  EA1     2      20.720  23.040  10.830  1.00  0.00            
ATOM    193  H4  EA1     2      18.570  23.420  10.040  1.00  0.00            
ATOM    194  H5  EA1     2      18.280  23.320  12.540  1.00  0.00            
ATOM    195  H6  EA1     2      18.100  21.560  12.320  1.00  0.00            
ATOM    196  H7  EA1     2      16.090  23.600  11.300  1.00  0.00            
ATOM    197  H8  EA1     2      15.770  22.470  12.660  1.00  0.00            
ATOM    198  H9  EA1     2      14.670  21.740  10.550  1.00  0.00            
ATOM    199  H10 EA1     2      16.380  22.770   8.980  1.00  0.00            
ATOM    200  H11 EA1     2      16.040  21.130   8.590  1.00  0.00            
ATOM    201  H12 EA1     2      18.110  20.490   9.940  1.00  0.00            
ATOM    202  H13 EA1     2      18.460  21.580   8.660  1.00  0.00            
ATOM    203  H14 EA1     2      15.140  20.680  12.960  1.00  0.00            
ATOM    204  H15 EA1     2      14.500  18.540  10.030  1.00  0.00            
ATOM    205  H16 EA1     2      12.400  17.270   9.650  1.00  0.00            
ATOM    206  H17 EA1     2      10.890  16.790  11.460  1.00  0.00            
ATOM    207  H18 EA1     2      11.380  17.660  13.750  1.00  0.00            
ATOM    208  H19 EA1     2      13.380  19.000  14.190  1.00  0.00            
ATOM    209  H20 EA1     2      16.230  17.240  11.900  1.00  0.00            
ATOM    210  H21 EA1     2      17.940  15.790  13.340  1.00  0.00            
ATOM    211  H22 EA1     2      19.030  16.810  15.270  1.00  0.00            
ATOM    212  H23 EA1     2      18.310  19.060  16.040  1.00  0.00            
ATOM    213  H24 EA1     2      16.560  20.380  14.680  1.00  0.00            
TER
ENDMDL
MODEL        1
ATOM      1  H1  GCD     1      29.020  21.560  21.880  1.00  0.00            
ATOM      2  O1  GCD     1      28.640  20.780  22.310  1.00  0.00            
ATOM      3  C1  GCD     1      29.780  19.910  22.470  1.00  0.00            
ATOM      4  H2  GCD     1      30.300  20.020  23.440  1.00  0.00            
ATOM      5  H3  GCD     1      29.500  18.850  22.450  1.00  0.00            
ATOM      6  C2  GCD     1      30.780  20.310  21.390  1.00  0.00            
ATOM      7  H4  GCD     1      30.290  20.040  20.440  1.00  0.00            
ATOM      8  C3  GCD     1      32.140  19.640  21.430  1.00  0.00            
ATOM      9  H5  GCD     1      32.570  19.860  22.420  1.00  0.00            
ATOM     10  C4  GCD     1      33.100  20.060  20.300  1.00  0.00            
ATOM     11  H6  GCD     1      32.700  19.880  19.300  1.00  0.00            
ATOM     12  O2  GCD     1      34.330  19.390  20.530  1.00  0.00            
ATOM     13  H7  GCD     1      34.870  19.830  19.860  1.00  0.00            
ATOM     14  C5  GCD     1      33.210  21.530  20.410  1.00  0.00            
ATOM     15  H8  GCD     1      33.710  21.710  21.370  1.00  0.00            
ATOM     16  O3  GCD     1      34.080  21.980  19.320  1.00  0.00            
ATOM     17  H9  GCD     1      33.650  22.670  18.810  1.00  0.00            
ATOM     18  C6  GCD     1      31.880  22.210  20.490  1.00  0.00            
ATOM     19  O4  GCD     1      30.970  21.730  21.480  1.00  0.00            
ATOM     20  H10 GCD     1      31.960  23.280  20.690  1.00  0.00            
ATOM     21  O5  GCD     1      31.340  22.020  19.200  1.00  0.00            
ATOM     22  C7  GCD     1      30.670  23.180  18.640  1.00  0.00            
ATOM     23  H11 GCD     1      30.440  23.950  19.390  1.00  0.00            
ATOM     24  C8  GCD     1      31.490  23.760  17.530  1.00  0.00            
ATOM     25  H12 GCD     1      31.570  22.980  16.770  1.00  0.00            
ATOM     26  O6  GCD     1      32.790  24.250  17.950  1.00  0.00            
ATOM     27  H13 GCD     1      33.240  24.630  17.190  1.00  0.00            
ATOM     28  C9  GCD     1      30.670  24.930  16.860  1.00  0.00            
ATOM     29  H14 GCD     1      30.520  25.690  17.640  1.00  0.00            
ATOM     30  O7  GCD     1      31.490  25.510  15.790  1.00  0.00            
ATOM     31  H15 GCD     1      31.370  24.930  15.030  1.00  0.00            
ATOM     32  C10 GCD     1      29.230  24.420  16.390  1.00  0.00            
ATOM     33  H16 GCD     1      28.520  25.170  16.040  1.00  0.00            
ATOM     34  O8  GCD     1      28.610  23.780  17.470  1.00  0.00            
ATOM     35  C11 GCD     1      29.270  22.710  18.120  1.00  0.00            
ATOM     36  H17 GCD     1      29.410  21.860  17.440  1.00  0.00            
ATOM     37  C12 GCD     1      28.330  22.280  19.300  1.00  0.00            
ATOM     38  H18 GCD     1      28.720  21.390  19.800  1.00  0.00            
ATOM     39  H19 GCD     1      27.360  21.980  18.870  1.00  0.00            
ATOM     40  O9  GCD     1      28.110  23.400  20.210  1.00  0.00            
ATOM     41  H20 GCD     1      27.240  23.240  20.590  1.00  0.00            
ATOM     42  O10 GCD     1      29.410  23.440  15.400  1.00  0.00            
ATOM     43  C13 GCD     1      28.810  23.680  14.110  1.00  0.00            
ATOM     44  H21 GCD     1      28.360  24.680  14.010  1.00  0.00            
ATOM     45  C14 GCD     1      30.020  23.400  13.140  1.00  0.00            
ATOM     46  H22 GCD     1      30.390  22.460  13.550  1.00  0.00            
ATOM     47  O11 GCD     1      30.990  24.410  13.160  1.00  0.00            
ATOM     48  H23 GCD     1      31.590  24.340  12.410  1.00  0.00            
ATOM     49  C15 GCD     1      29.510  23.220  11.650  1.00  0.00            
ATOM     50  H24 GCD     1      29.130  24.170  11.270  1.00  0.00            
ATOM     51  O12 GCD     1      30.540  22.680  10.750  1.00  0.00            
ATOM     52  H25 GCD     1      30.640  21.720  10.760  1.00  0.00            
ATOM     53  C16 GCD     1      28.320  22.280  11.630  1.00  0.00            
ATOM     54  H26 GCD     1      27.930  22.440  10.620  1.00  0.00            
ATOM     55  O13 GCD     1      27.310  22.770  12.550  1.00  0.00            
ATOM     56  C17 GCD     1      27.740  22.710  13.940  1.00  0.00            
ATOM     57  H27 GCD     1      28.130  21.750  14.300  1.00  0.00            
ATOM     58  C18 GCD     1      26.500  22.940  14.830  1.00  0.00            
ATOM     59  H28 GCD     1      26.700  22.490  15.810  1.00  0.00            
ATOM     60  H29 GCD     1      25.760  22.300  14.350  1.00  0.00            
ATOM     61  O14 GCD     1      26.070  24.290  14.920  1.00  0.00            
ATOM     62  H30 GCD     1      25.760  24.530  14.050  1.00  0.00            
ATOM     63  O15 GCD     1      28.650  20.880  11.810  1.00  0.00            
ATOM     64  C19 GCD     1      28.540  19.950  10.780  1.00  0.00            
ATOM     65  H31 GCD     1      28.630  20.560   9.870  1.00  0.00            
ATOM     66  C20 GCD     1      29.690  18.960  10.880  1.00  0.00            
ATOM     67  H32 GCD     1      29.560  18.320  11.760  1.00  0.00            
ATOM     68  O16 GCD     1      30.910  19.840  10.880  1.00  0.00            
ATOM     69  H33 GCD     1      31.700  19.280  10.950  1.00  0.00            
ATOM     70  C21 GCD     1      29.640  18.120   9.660  1.00  0.00            
ATOM     71  H34 GCD     1      29.700  18.790   8.800  1.00  0.00            
ATOM     72  O17 GCD     1      30.760  17.130   9.660  1.00  0.00            
ATOM     73  H35 GCD     1      31.640  17.510   9.550  1.00  0.00            
ATOM     74  C22 GCD     1      28.290  17.390   9.620  1.00  0.00            
ATOM     75  H36 GCD     1      28.220  16.760   8.730  1.00  0.00            
ATOM     76  O18 GCD     1      27.170  18.300   9.710  1.00  0.00            
ATOM     77  C23 GCD     1      27.140  19.210  10.820  1.00  0.00            
ATOM     78  H37 GCD     1      26.980  18.660  11.760  1.00  0.00            
ATOM     79  C24 GCD     1      26.000  20.180  10.590  1.00  0.00            
ATOM     80  H38 GCD     1      26.080  20.660   9.610  1.00  0.00            
ATOM     81  H39 GCD     1      26.120  20.950  11.360  1.00  0.00            
ATOM     82  O19 GCD     1      24.740  19.600  10.850  1.00  0.00            
ATOM     83  H40 GCD     1      24.690  19.350  11.780  1.00  0.00            
ATOM     84  O20 GCD     1      28.170  16.470  10.700  1.00  0.00            
ATOM     85  C25 GCD     1      27.670  15.110  10.530  1.00  0.00            
ATOM     86  H41 GCD     1      27.310  14.970   9.500  1.00  0.00            
ATOM     87  C26 GCD     1      28.880  14.260  10.780  1.00  0.00            
ATOM     88  H42 GCD     1      29.330  14.520  11.750  1.00  0.00            
ATOM     89  O21 GCD     1      29.770  14.490   9.730  1.00  0.00            
ATOM     90  H43 GCD     1      29.980  15.430   9.690  1.00  0.00            
ATOM     91  C27 GCD     1      28.500  12.720  10.930  1.00  0.00            
ATOM     92  H44 GCD     1      28.210  12.400   9.920  1.00  0.00            
ATOM     93  O22 GCD     1      29.670  12.060  11.450  1.00  0.00            
ATOM     94  H45 GCD     1      29.440  11.400  12.110  1.00  0.00            
ATOM     95  C28 GCD     1      27.310  12.510  11.950  1.00  0.00            
ATOM     96  H46 GCD     1      26.920  11.480  11.950  1.00  0.00            
ATOM     97  O23 GCD     1      26.270  13.430  11.580  1.00  0.00            
ATOM     98  C29 GCD     1      26.680  14.830  11.630  1.00  0.00            
ATOM     99  H47 GCD     1      27.080  15.130  12.610  1.00  0.00            
ATOM    100  C30 GCD     1      25.480  15.700  11.340  1.00  0.00            
ATOM    101  H48 GCD     1      24.990  15.400  10.410  1.00  0.00            
ATOM    102  H49 GCD     1      25.800  16.740  11.200  1.00  0.00            
ATOM    103  O24 GCD     1      24.580  15.550  12.460  1.00  0.00            
ATOM    104  H50 GCD     1      23.720  15.870  12.190  1.00  0.00            
ATOM    105  O25 GCD     1      27.660  12.770  13.400  1.00  0.00            
ATOM    106  C31 GCD     1      27.230  11.900  14.420  1.00  0.00            
ATOM    107  H51 GCD     1      26.320  11.350  14.160  1.00  0.00            
ATOM    108  C32 GCD     1      28.400  10.980  14.760  1.00  0.00            
ATOM    109  H52 GCD     1      29.200  11.690  14.990  1.00  0.00            
ATOM    110  O26 GCD     1      28.830  10.130  13.670  1.00  0.00            
ATOM    111  H53 GCD     1      28.100   9.690  13.230  1.00  0.00            
ATOM    112  C33 GCD     1      27.980  10.110  15.910  1.00  0.00            
ATOM    113  H54 GCD     1      27.180   9.460  15.530  1.00  0.00            
ATOM    114  O27 GCD     1      28.980   9.130  16.220  1.00  0.00            
ATOM    115  H55 GCD     1      28.710   8.560  16.940  1.00  0.00            
ATOM    116  C34 GCD     1      27.580  10.910  17.130  1.00  0.00            
ATOM    117  H56 GCD     1      27.280  10.140  17.840  1.00  0.00            
ATOM    118  O28 GCD     1      26.590  11.840  16.740  1.00  0.00            
ATOM    119  C35 GCD     1      26.840  12.730  15.660  1.00  0.00            
ATOM    120  H57 GCD     1      27.710  13.320  15.980  1.00  0.00            
ATOM    121  C36 GCD     1      25.690  13.650  15.430  1.00  0.00            
ATOM    122  H58 GCD     1      25.950  14.300  14.580  1.00  0.00            
ATOM    123  H59 GCD     1      25.480  14.260  16.320  1.00  0.00            
ATOM    124  O29 GCD     1      24.550  12.990  15.090  1.00  0.00            
ATOM    125  H60 GCD     1      24.090  12.810  15.920  1.00  0.00            
ATOM    126  O30 GCD     1      28.670  11.630  17.640  1.00  0.00            
ATOM    127  C37 GCD     1      29.050  11.510  18.960  1.00  0.00            
ATOM    128  H61 GCD     1      28.710  10.490  19.190  1.00  0.00            
ATOM    129  C38 GCD     1      30.620  11.430  18.980  1.00  0.00            
ATOM    130  H62 GCD     1      30.960  12.270  18.370  1.00  0.00            
ATOM    131  O31 GCD     1      31.180  10.290  18.390  1.00  0.00            
ATOM    132  H63 GCD     1      30.510   9.950  17.770  1.00  0.00            
ATOM    133  C39 GCD     1      31.170  11.540  20.450  1.00  0.00            
ATOM    134  H64 GCD     1      30.950  10.570  20.910  1.00  0.00            
ATOM    135  O32 GCD     1      32.660  11.700  20.390  1.00  0.00            
ATOM    136  H65 GCD     1      33.000  10.860  20.050  1.00  0.00            
ATOM    137  C40 GCD     1      30.470  12.620  21.210  1.00  0.00            
ATOM    138  H66 GCD     1      30.860  12.590  22.230  1.00  0.00            
ATOM    139  O33 GCD     1      29.100  12.360  21.230  1.00  0.00            
ATOM    140  C41 GCD     1      28.460  12.510  19.940  1.00  0.00            
ATOM    141  H67 GCD     1      28.660  13.500  19.530  1.00  0.00            
ATOM    142  C42 GCD     1      26.960  12.340  20.250  1.00  0.00            
ATOM    143  H68 GCD     1      26.300  12.630  19.420  1.00  0.00            
ATOM    144  H69 GCD     1      26.780  13.010  21.090  1.00  0.00            
ATOM    145  O34 GCD     1      26.750  11.030  20.630  1.00  0.00            
ATOM    146  H70 GCD     1      25.800  10.900  20.760  1.00  0.00            
ATOM    147  O35 GCD     1      30.800  13.870  20.710  1.00  0.00            
ATOM    148  C43 GCD     1      31.160  14.800  21.730  1.00  0.00            
ATOM    149  H71 GCD     1      31.260  14.330  22.720  1.00  0.00            
ATOM    150  C44 GCD     1      32.570  15.310  21.410  1.00  0.00            
ATOM    151  H72 GCD     1      32.550  15.800  20.430  1.00  0.00            
ATOM    152  O36 GCD     1      33.460  14.200  21.480  1.00  0.00            
ATOM    153  H73 GCD     1      33.170  13.460  20.930  1.00  0.00            
ATOM    154  C45 GCD     1      33.020  16.380  22.440  1.00  0.00            
ATOM    155  H74 GCD     1      33.190  15.880  23.400  1.00  0.00            
ATOM    156  O37 GCD     1      34.320  16.970  22.150  1.00  0.00            
ATOM    157  H75 GCD     1      34.210  17.610  21.440  1.00  0.00            
ATOM    158  C46 GCD     1      31.910  17.480  22.500  1.00  0.00            
ATOM    159  H76 GCD     1      32.170  18.200  23.290  1.00  0.00            
ATOM    160  O38 GCD     1      32.000  18.190  21.290  1.00  0.00            
ATOM    161  O39 GCD     1      30.680  16.850  22.790  1.00  0.00            
ATOM    162  C47 GCD     1      30.230  15.990  21.720  1.00  0.00            
ATOM    163  H77 GCD     1      30.260  16.510  20.750  1.00  0.00            
ATOM    164  C48 GCD     1      28.830  15.630  22.050  1.00  0.00            
ATOM    165  H78 GCD     1      28.760  15.010  22.960  1.00  0.00            
ATOM    166  H79 GCD     1      28.400  14.950  21.300  1.00  0.00            
ATOM    167  O40 GCD     1      27.990  16.790  22.310  1.00  0.00            
ATOM    168  H80 GCD     1      28.270  17.420  22.980  1.00  0.00            
ATOM    169  C1  EA1     2      35.270  20.150  13.090  1.00  0.00            
ATOM    170  N1  EA1     2      34.380  20.560  14.240  1.00  0.00            
ATOM    171  C2  EA1     2      34.570  19.590  15.340  1.00  0.00            
ATOM    172  C3  EA1     2      33.600  19.710  16.510  1.00  0.00            
ATOM    173  C4  EA1     2      32.140  19.640  15.960  1.00  0.00            
ATOM    174  C5  EA1     2      31.910  20.610  14.820  1.00  0.00            
ATOM    175  C6  EA1     2      32.960  20.500  13.700  1.00  0.00            
ATOM    176  O1  EA1     2      31.770  18.310  15.500  1.00  0.00            
ATOM    177  C7  EA1     2      31.300  17.430  16.520  1.00  0.00            
ATOM    178  C8  EA1     2      29.890  17.750  16.840  1.00  0.00            
ATOM    179  C9  EA1     2      29.030  18.250  15.840  1.00  0.00            
ATOM    180  C10 EA1     2      27.820  18.890  16.160  1.00  0.00            
ATOM    181  C11 EA1     2      27.380  19.140  17.480  1.00  0.00            
ATOM    182  C12 EA1     2      28.260  18.750  18.480  1.00  0.00            
ATOM    183  C13 EA1     2      29.470  18.070  18.170  1.00  0.00            
ATOM    184  C14 EA1     2      31.400  15.950  15.940  1.00  0.00            
ATOM    185  C15 EA1     2      30.820  15.580  14.710  1.00  0.00            
ATOM    186  C16 EA1     2      30.890  14.290  14.210  1.00  0.00            
ATOM    187  C17 EA1     2      31.510  13.270  14.960  1.00  0.00            
ATOM    188  C18 EA1     2      32.190  13.640  16.130  1.00  0.00            
ATOM    189  C19 EA1     2      32.040  14.940  16.660  1.00  0.00            
ATOM    190  H1  EA1     2      35.180  20.860  12.270  1.00  0.00            
ATOM    191  H2  EA1     2      36.320  20.120  13.400  1.00  0.00            
ATOM    192  H3  EA1     2      34.910  19.200  12.680  1.00  0.00            
ATOM    193  H4  EA1     2      34.550  21.510  14.590  1.00  0.00            
ATOM    194  H5  EA1     2      35.570  19.760  15.740  1.00  0.00            
ATOM    195  H6  EA1     2      34.570  18.590  14.890  1.00  0.00            
ATOM    196  H7  EA1     2      33.820  20.650  17.050  1.00  0.00            
ATOM    197  H8  EA1     2      33.830  18.990  17.310  1.00  0.00            
ATOM    198  H9  EA1     2      31.510  20.030  16.770  1.00  0.00            
ATOM    199  H10 EA1     2      31.970  21.650  15.160  1.00  0.00            
ATOM    200  H11 EA1     2      30.980  20.410  14.260  1.00  0.00            
ATOM    201  H12 EA1     2      32.930  19.560  13.140  1.00  0.00            
ATOM    202  H13 EA1     2      32.640  21.190  12.920  1.00  0.00            
ATOM    203  H14 EA1     2      31.920  17.370  17.430  1.00  0.00            
ATOM    204  H15 EA1     2      29.330  18.110  14.800  1.00  0.00            
ATOM    205  H16 EA1     2      27.120  19.120  15.360  1.00  0.00            
ATOM    206  H17 EA1     2      26.350  19.430  17.630  1.00  0.00            
ATOM    207  H18 EA1     2      27.880  18.840  19.490  1.00  0.00            
ATOM    208  H19 EA1     2      30.140  17.930  19.010  1.00  0.00            
ATOM    209  H20 EA1     2      30.250  16.270  14.100  1.00  0.00            
ATOM    210  H21 EA1     2      30.440  14.030  13.260  1.00  0.00            
ATOM    211  H22 EA1     2      31.640  12.260  14.610  1.00  0.00            
ATOM    212  H23 EA1     2      32.690  12.880  16.710  1.00  0.00            
ATOM    213  H24 EA1     2      32.580  15.140  17.580  1.00  0.00            
TER
ENDMDL
MODEL        1
ATOM      1  H1  GCD     1      34.400  20.770  43.310  1.00  0.00            
ATOM      2  O1  GCD     1      34.250  19.920  42.880  1.00  0.00            
ATOM      3  C1  GCD     1      33.720  20.220  41.600  1.00  0.00            
ATOM      4  H2  GCD     1      34.240  21.090  41.170  1.00  0.00            
ATOM      5  H3  GCD     1      33.990  19.390  40.930  1.00  0.00            
ATOM      6  C2  GCD     1      32.190  20.440  41.560  1.00  0.00            
ATOM      7  H4  GCD     1      31.810  19.680  42.260  1.00  0.00            
ATOM      8  C3  GCD     1      31.550  20.430  40.180  1.00  0.00            
ATOM      9  H5  GCD     1      32.030  21.180  39.540  1.00  0.00            
ATOM     10  C4  GCD     1      30.010  20.760  40.370  1.00  0.00            
ATOM     11  H6  GCD     1      29.490  19.990  40.950  1.00  0.00            
ATOM     12  O2  GCD     1      29.340  20.980  39.170  1.00  0.00            
ATOM     13  H7  GCD     1      28.450  21.240  39.400  1.00  0.00            
ATOM     14  C5  GCD     1      29.870  22.090  41.090  1.00  0.00            
ATOM     15  H8  GCD     1      30.360  22.890  40.520  1.00  0.00            
ATOM     16  O3  GCD     1      28.520  22.410  41.340  1.00  0.00            
ATOM     17  H9  GCD     1      28.320  23.310  41.070  1.00  0.00            
ATOM     18  C6  GCD     1      30.620  22.080  42.390  1.00  0.00            
ATOM     19  O4  GCD     1      31.990  21.660  42.260  1.00  0.00            
ATOM     20  H10 GCD     1      30.630  23.110  42.740  1.00  0.00            
ATOM     21  O5  GCD     1      30.030  21.180  43.370  1.00  0.00            
ATOM     22  C7  GCD     1      30.040  21.690  44.700  1.00  0.00            
ATOM     23  H11 GCD     1      30.740  22.520  44.830  1.00  0.00            
ATOM     24  C8  GCD     1      28.760  22.280  45.050  1.00  0.00            
ATOM     25  H12 GCD     1      27.980  21.530  44.880  1.00  0.00            
ATOM     26  O6  GCD     1      28.610  23.400  44.110  1.00  0.00            
ATOM     27  H13 GCD     1      28.280  23.090  43.260  1.00  0.00            
ATOM     28  C9  GCD     1      28.790  22.780  46.500  1.00  0.00            
ATOM     29  H14 GCD     1      29.550  23.550  46.660  1.00  0.00            
ATOM     30  O7  GCD     1      27.560  23.230  46.890  1.00  0.00            
ATOM     31  H15 GCD     1      27.320  23.940  46.280  1.00  0.00            
ATOM     32  C10 GCD     1      29.200  21.580  47.440  1.00  0.00            
ATOM     33  H16 GCD     1      29.340  21.980  48.450  1.00  0.00            
ATOM     34  O8  GCD     1      30.470  21.160  46.950  1.00  0.00            
ATOM     35  C11 GCD     1      30.490  20.650  45.630  1.00  0.00            
ATOM     36  H17 GCD     1      29.730  19.850  45.620  1.00  0.00            
ATOM     37  C12 GCD     1      31.810  19.970  45.360  1.00  0.00            
ATOM     38  H18 GCD     1      32.590  20.710  45.570  1.00  0.00            
ATOM     39  H19 GCD     1      31.830  19.680  44.300  1.00  0.00            
ATOM     40  O9  GCD     1      32.030  18.890  46.250  1.00  0.00            
ATOM     41  H20 GCD     1      32.980  18.740  46.160  1.00  0.00            
ATOM     42  O10 GCD     1      28.210  20.560  47.450  1.00  0.00            
ATOM     43  C13 GCD     1      27.210  20.570  48.520  1.00  0.00            
ATOM     44  H21 GCD     1      27.160  21.580  48.960  1.00  0.00            
ATOM     45  C14 GCD     1      25.940  20.140  47.860  1.00  0.00            
ATOM     46  H22 GCD     1      26.170  19.270  47.230  1.00  0.00            
ATOM     47  O11 GCD     1      25.470  21.180  46.980  1.00  0.00            
ATOM     48  H23 GCD     1      26.260  21.570  46.590  1.00  0.00            
ATOM     49  C15 GCD     1      24.820  19.770  48.880  1.00  0.00            
ATOM     50  H24 GCD     1      24.580  20.660  49.480  1.00  0.00            
ATOM     51  O12 GCD     1      23.560  19.340  48.350  1.00  0.00            
ATOM     52  H25 GCD     1      23.600  18.410  48.580  1.00  0.00            
ATOM     53  C16 GCD     1      25.400  18.800  49.930  1.00  0.00            
ATOM     54  H26 GCD     1      24.690  18.650  50.750  1.00  0.00            
ATOM     55  O13 GCD     1      26.530  19.350  50.520  1.00  0.00            
ATOM     56  C17 GCD     1      27.660  19.620  49.620  1.00  0.00            
ATOM     57  H27 GCD     1      27.880  18.680  49.100  1.00  0.00            
ATOM     58  C18 GCD     1      28.860  19.980  50.440  1.00  0.00            
ATOM     59  H28 GCD     1      29.750  20.300  49.880  1.00  0.00            
ATOM     60  H29 GCD     1      29.070  19.150  51.120  1.00  0.00            
ATOM     61  O14 GCD     1      28.540  21.130  51.230  1.00  0.00            
ATOM     62  H30 GCD     1      27.710  20.840  51.640  1.00  0.00            
ATOM     63  O15 GCD     1      25.760  17.570  49.310  1.00  0.00            
ATOM     64  C19 GCD     1      25.240  16.420  49.930  1.00  0.00            
ATOM     65  H31 GCD     1      24.560  16.540  50.780  1.00  0.00            
ATOM     66  C20 GCD     1      24.270  15.710  48.980  1.00  0.00            
ATOM     67  H32 GCD     1      24.720  15.680  47.980  1.00  0.00            
ATOM     68  O16 GCD     1      23.100  16.410  48.820  1.00  0.00            
ATOM     69  H33 GCD     1      22.520  15.930  49.420  1.00  0.00            
ATOM     70  C21 GCD     1      23.900  14.300  49.420  1.00  0.00            
ATOM     71  H34 GCD     1      23.460  14.420  50.420  1.00  0.00            
ATOM     72  O17 GCD     1      22.910  13.730  48.580  1.00  0.00            
ATOM     73  H35 GCD     1      23.270  13.390  47.750  1.00  0.00            
ATOM     74  C22 GCD     1      25.140  13.450  49.600  1.00  0.00            
ATOM     75  H36 GCD     1      24.960  12.490  50.090  1.00  0.00            
ATOM     76  O18 GCD     1      25.990  14.120  50.530  1.00  0.00            
ATOM     77  C23 GCD     1      26.460  15.440  50.180  1.00  0.00            
ATOM     78  H37 GCD     1      27.120  15.320  49.300  1.00  0.00            
ATOM     79  C24 GCD     1      27.350  16.030  51.230  1.00  0.00            
ATOM     80  H38 GCD     1      27.930  16.880  50.830  1.00  0.00            
ATOM     81  H39 GCD     1      28.040  15.270  51.610  1.00  0.00            
ATOM     82  O19 GCD     1      26.660  16.470  52.380  1.00  0.00            
ATOM     83  H40 GCD     1      26.150  15.700  52.650  1.00  0.00            
ATOM     84  O20 GCD     1      25.700  13.200  48.280  1.00  0.00            
ATOM     85  C25 GCD     1      25.630  11.910  47.870  1.00  0.00            
ATOM     86  H41 GCD     1      24.970  11.270  48.470  1.00  0.00            
ATOM     87  C26 GCD     1      25.180  11.830  46.430  1.00  0.00            
ATOM     88  H42 GCD     1      25.800  12.590  45.920  1.00  0.00            
ATOM     89  O21 GCD     1      23.800  12.250  46.380  1.00  0.00            
ATOM     90  H43 GCD     1      23.400  11.580  45.820  1.00  0.00            
ATOM     91  C27 GCD     1      25.340  10.450  45.810  1.00  0.00            
ATOM     92  H44 GCD     1      24.720   9.810  46.460  1.00  0.00            
ATOM     93  O22 GCD     1      24.970  10.410  44.440  1.00  0.00            
ATOM     94  H45 GCD     1      25.620   9.910  43.930  1.00  0.00            
ATOM     95  C28 GCD     1      26.760  10.030  45.940  1.00  0.00            
ATOM     96  H46 GCD     1      26.880   9.000  45.570  1.00  0.00            
ATOM     97  O23 GCD     1      27.030   9.980  47.360  1.00  0.00            
ATOM     98  C29 GCD     1      26.980  11.200  48.010  1.00  0.00            
ATOM     99  H47 GCD     1      27.720  11.860  47.550  1.00  0.00            
ATOM    100  C30 GCD     1      27.300  10.970  49.450  1.00  0.00            
ATOM    101  H48 GCD     1      27.140  11.840  50.090  1.00  0.00            
ATOM    102  H49 GCD     1      28.380  10.770  49.500  1.00  0.00            
ATOM    103  O24 GCD     1      26.550   9.940  49.980  1.00  0.00            
ATOM    104  H50 GCD     1      26.880   9.090  49.680  1.00  0.00            
ATOM    105  O25 GCD     1      27.670  10.860  45.250  1.00  0.00            
ATOM    106  C31 GCD     1      28.700  10.200  44.440  1.00  0.00            
ATOM    107  H51 GCD     1      28.890   9.240  44.940  1.00  0.00            
ATOM    108  C32 GCD     1      28.280  10.120  42.950  1.00  0.00            
ATOM    109  H52 GCD     1      28.120  11.120  42.510  1.00  0.00            
ATOM    110  O26 GCD     1      27.090   9.340  42.820  1.00  0.00            
ATOM    111  H53 GCD     1      27.110   8.920  41.960  1.00  0.00            
ATOM    112  C33 GCD     1      29.370   9.400  42.250  1.00  0.00            
ATOM    113  H54 GCD     1      29.550   8.470  42.810  1.00  0.00            
ATOM    114  O27 GCD     1      28.900   9.060  40.860  1.00  0.00            
ATOM    115  H55 GCD     1      28.540   9.870  40.480  1.00  0.00            
ATOM    116  C34 GCD     1      30.670  10.270  42.390  1.00  0.00            
ATOM    117  H56 GCD     1      31.580   9.810  41.990  1.00  0.00            
ATOM    118  O28 GCD     1      31.010  10.430  43.770  1.00  0.00            
ATOM    119  C35 GCD     1      29.970  11.010  44.590  1.00  0.00            
ATOM    120  H57 GCD     1      29.800  12.040  44.240  1.00  0.00            
ATOM    121  C36 GCD     1      30.490  10.930  46.000  1.00  0.00            
ATOM    122  H58 GCD     1      30.710   9.870  46.180  1.00  0.00            
ATOM    123  H59 GCD     1      29.670  11.200  46.680  1.00  0.00            
ATOM    124  O29 GCD     1      31.610  11.750  46.160  1.00  0.00            
ATOM    125  H60 GCD     1      31.990  11.470  46.990  1.00  0.00            
ATOM    126  O30 GCD     1      30.560  11.510  41.820  1.00  0.00            
ATOM    127  C37 GCD     1      30.860  11.620  40.420  1.00  0.00            
ATOM    128  H61 GCD     1      30.980  10.640  39.950  1.00  0.00            
ATOM    129  C38 GCD     1      29.760  12.410  39.770  1.00  0.00            
ATOM    130  H62 GCD     1      29.620  13.340  40.320  1.00  0.00            
ATOM    131  O31 GCD     1      28.460  11.680  39.790  1.00  0.00            
ATOM    132  H63 GCD     1      27.900  12.320  39.340  1.00  0.00            
ATOM    133  C39 GCD     1      30.150  12.760  38.290  1.00  0.00            
ATOM    134  H64 GCD     1      30.320  11.850  37.700  1.00  0.00            
ATOM    135  O32 GCD     1      29.130  13.510  37.640  1.00  0.00            
ATOM    136  H65 GCD     1      29.270  13.700  36.710  1.00  0.00            
ATOM    137  C40 GCD     1      31.530  13.410  38.270  1.00  0.00            
ATOM    138  H66 GCD     1      31.880  13.490  37.240  1.00  0.00            
ATOM    139  O33 GCD     1      32.430  12.570  38.950  1.00  0.00            
ATOM    140  C41 GCD     1      32.150  12.390  40.340  1.00  0.00            
ATOM    141  H67 GCD     1      31.970  13.340  40.860  1.00  0.00            
ATOM    142  C42 GCD     1      33.390  11.750  40.990  1.00  0.00            
ATOM    143  H68 GCD     1      33.260  11.690  42.080  1.00  0.00            
ATOM    144  H69 GCD     1      34.210  12.410  40.660  1.00  0.00            
ATOM    145  O34 GCD     1      33.640  10.460  40.450  1.00  0.00            
ATOM    146  H70 GCD     1      34.490  10.490  40.000  1.00  0.00            
ATOM    147  O35 GCD     1      31.510  14.680  38.920  1.00  0.00            
ATOM    148  C43 GCD     1      31.890  15.900  38.220  1.00  0.00            
ATOM    149  H71 GCD     1      32.160  15.680  37.180  1.00  0.00            
ATOM    150  C44 GCD     1      30.660  16.780  38.210  1.00  0.00            
ATOM    151  H72 GCD     1      30.290  16.960  39.230  1.00  0.00            
ATOM    152  O36 GCD     1      29.690  16.110  37.450  1.00  0.00            
ATOM    153  H73 GCD     1      29.470  15.300  37.920  1.00  0.00            
ATOM    154  C45 GCD     1      30.970  18.110  37.470  1.00  0.00            
ATOM    155  H74 GCD     1      31.520  17.940  36.530  1.00  0.00            
ATOM    156  O37 GCD     1      29.840  18.910  37.250  1.00  0.00            
ATOM    157  H75 GCD     1      29.700  19.420  38.050  1.00  0.00            
ATOM    158  C46 GCD     1      32.040  18.850  38.320  1.00  0.00            
ATOM    159  H76 GCD     1      32.300  19.800  37.860  1.00  0.00            
ATOM    160  O38 GCD     1      31.550  19.100  39.660  1.00  0.00            
ATOM    161  O39 GCD     1      33.170  17.990  38.480  1.00  0.00            
ATOM    162  C47 GCD     1      32.940  16.640  38.990  1.00  0.00            
ATOM    163  H77 GCD     1      32.700  16.610  40.060  1.00  0.00            
ATOM    164  C48 GCD     1      34.250  15.870  38.980  1.00  0.00            
ATOM    165  H78 GCD     1      34.240  14.900  39.500  1.00  0.00            
ATOM    166  H79 GCD     1      34.940  16.490  39.560  1.00  0.00            
ATOM    167  O40 GCD     1      34.720  15.600  37.640  1.00  0.00            
ATOM    168  H80 GCD     1      34.970  16.460  37.280  1.00  0.00            
ATOM    169  C1  EA1     2      21.550  16.880   1.040  1.00  0.00            
ATOM    170  N1  EA1     2      22.770  16.670   0.160  1.00  0.00            
ATOM    171  C2  EA1     2      23.430  15.250   0.300  1.00  0.00            
ATOM    172  C3  EA1     2      24.460  14.980  -0.800  1.00  0.00            
ATOM    173  C4  EA1     2      25.560  16.100  -0.860  1.00  0.00            
ATOM    174  C5  EA1     2      24.980  17.530  -0.830  1.00  0.00            
ATOM    175  C6  EA1     2      23.910  17.700   0.300  1.00  0.00            
ATOM    176  O1  EA1     2      26.370  15.830   0.330  1.00  0.00            
ATOM    177  C7  EA1     2      27.620  16.520   0.470  1.00  0.00            
ATOM    178  C8  EA1     2      28.290  16.130   1.790  1.00  0.00            
ATOM    179  C9  EA1     2      28.490  14.770   2.030  1.00  0.00            
ATOM    180  C10 EA1     2      29.220  14.370   3.180  1.00  0.00            
ATOM    181  C11 EA1     2      29.940  15.290   3.990  1.00  0.00            
ATOM    182  C12 EA1     2      29.840  16.720   3.700  1.00  0.00            
ATOM    183  C13 EA1     2      29.010  17.070   2.630  1.00  0.00            
ATOM    184  C14 EA1     2      28.490  16.150  -0.720  1.00  0.00            
ATOM    185  C15 EA1     2      29.360  17.200  -1.260  1.00  0.00            
ATOM    186  C16 EA1     2      30.110  16.930  -2.440  1.00  0.00            
ATOM    187  C17 EA1     2      30.050  15.550  -2.910  1.00  0.00            
ATOM    188  C18 EA1     2      29.250  14.560  -2.320  1.00  0.00            
ATOM    189  C19 EA1     2      28.460  14.880  -1.290  1.00  0.00            
ATOM    190  H1  EA1     2      20.970  17.780   0.900  1.00  0.00            
ATOM    191  H2  EA1     2      20.990  15.960   0.890  1.00  0.00            
ATOM    192  H3  EA1     2      21.840  17.000   2.090  1.00  0.00            
ATOM    193  H4  EA1     2      22.450  16.800  -0.820  1.00  0.00            
ATOM    194  H5  EA1     2      22.640  14.490   0.340  1.00  0.00            
ATOM    195  H6  EA1     2      23.970  15.270   1.250  1.00  0.00            
ATOM    196  H7  EA1     2      23.920  14.980  -1.750  1.00  0.00            
ATOM    197  H8  EA1     2      24.930  14.000  -0.690  1.00  0.00            
ATOM    198  H9  EA1     2      26.220  16.140  -1.740  1.00  0.00            
ATOM    199  H10 EA1     2      24.480  17.650  -1.800  1.00  0.00            
ATOM    200  H11 EA1     2      25.760  18.300  -0.870  1.00  0.00            
ATOM    201  H12 EA1     2      24.290  17.500   1.300  1.00  0.00            
ATOM    202  H13 EA1     2      23.460  18.700   0.280  1.00  0.00            
ATOM    203  H14 EA1     2      27.420  17.600   0.400  1.00  0.00            
ATOM    204  H15 EA1     2      28.090  14.040   1.330  1.00  0.00            
ATOM    205  H16 EA1     2      29.350  13.310   3.410  1.00  0.00            
ATOM    206  H17 EA1     2      30.610  14.940   4.770  1.00  0.00            
ATOM    207  H18 EA1     2      30.480  17.410   4.230  1.00  0.00            
ATOM    208  H19 EA1     2      28.870  18.110   2.330  1.00  0.00            
ATOM    209  H20 EA1     2      29.420  18.180  -0.780  1.00  0.00            
ATOM    210  H21 EA1     2      30.740  17.660  -2.930  1.00  0.00            
ATOM    211  H22 EA1     2      30.770  15.270  -3.670  1.00  0.00            
ATOM    212  H23 EA1     2      29.290  13.530  -2.670  1.00  0.00            
ATOM    213  H24 EA1     2      27.670  14.230  -0.930  1.00  0.00            
TER
ENDMDL
MODEL        1
ATOM      1  H1  GCD     1      10.040  19.100   1.140  1.00  0.00            
ATOM      2  O1  GCD     1      10.830  18.960   1.670  1.00  0.00            
ATOM      3  C1  GCD     1      11.700  20.070   1.620  1.00  0.00            
ATOM      4  H2  GCD     1      11.690  20.620   0.680  1.00  0.00            
ATOM      5  H3  GCD     1      11.300  20.750   2.380  1.00  0.00            
ATOM      6  C2  GCD     1      13.140  19.890   1.980  1.00  0.00            
ATOM      7  H4  GCD     1      13.260  19.430   2.960  1.00  0.00            
ATOM      8  C3  GCD     1      13.900  21.160   1.860  1.00  0.00            
ATOM      9  H5  GCD     1      13.580  21.600   0.910  1.00  0.00            
ATOM     10  C4  GCD     1      15.360  20.870   1.890  1.00  0.00            
ATOM     11  H6  GCD     1      15.510  20.410   2.870  1.00  0.00            
ATOM     12  O2  GCD     1      16.110  22.090   1.770  1.00  0.00            
ATOM     13  H7  GCD     1      17.030  21.840   1.940  1.00  0.00            
ATOM     14  C5  GCD     1      15.840  19.720   0.880  1.00  0.00            
ATOM     15  H8  GCD     1      15.770  20.070  -0.160  1.00  0.00            
ATOM     16  O3  GCD     1      17.250  19.510   1.070  1.00  0.00            
ATOM     17  H9  GCD     1      17.370  18.860   1.760  1.00  0.00            
ATOM     18  C6  GCD     1      14.950  18.470   1.190  1.00  0.00            
ATOM     19  O4  GCD     1      13.620  18.960   0.990  1.00  0.00            
ATOM     20  H10 GCD     1      15.190  17.590   0.580  1.00  0.00            
ATOM     21  O5  GCD     1      15.080  18.090   2.520  1.00  0.00            
ATOM     22  C7  GCD     1      15.410  16.750   2.820  1.00  0.00            
ATOM     23  H11 GCD     1      15.440  16.180   1.890  1.00  0.00            
ATOM     24  C8  GCD     1      16.760  16.710   3.650  1.00  0.00            
ATOM     25  H12 GCD     1      16.540  17.270   4.570  1.00  0.00            
ATOM     26  O6  GCD     1      17.910  17.350   3.010  1.00  0.00            
ATOM     27  H13 GCD     1      18.050  16.790   2.230  1.00  0.00            
ATOM     28  C9  GCD     1      17.050  15.310   4.100  1.00  0.00            
ATOM     29  H14 GCD     1      17.200  14.720   3.180  1.00  0.00            
ATOM     30  O7  GCD     1      18.260  15.200   4.800  1.00  0.00            
ATOM     31  H15 GCD     1      18.940  15.100   4.130  1.00  0.00            
ATOM     32  C10 GCD     1      15.850  14.710   4.870  1.00  0.00            
ATOM     33  H16 GCD     1      16.210  13.690   5.040  1.00  0.00            
ATOM     34  O8  GCD     1      14.740  14.670   3.940  1.00  0.00            
ATOM     35  C11 GCD     1      14.290  16.010   3.660  1.00  0.00            
ATOM     36  H17 GCD     1      14.120  16.660   4.520  1.00  0.00            
ATOM     37  C12 GCD     1      12.950  15.800   2.940  1.00  0.00            
ATOM     38  H18 GCD     1      13.010  15.240   1.990  1.00  0.00            
ATOM     39  H19 GCD     1      12.670  16.790   2.570  1.00  0.00            
ATOM     40  O9  GCD     1      12.000  15.280   3.900  1.00  0.00            
ATOM     41  H20 GCD     1      12.010  14.320   3.780  1.00  0.00            
ATOM     42  O10 GCD     1      15.620  15.380   6.050  1.00  0.00            
ATOM     43  C13 GCD     1      15.220  14.510   7.090  1.00  0.00            
ATOM     44  H21 GCD     1      14.990  13.490   6.770  1.00  0.00            
ATOM     45  C14 GCD     1      16.340  14.550   8.120  1.00  0.00            
ATOM     46  H22 GCD     1      16.630  15.580   8.360  1.00  0.00            
ATOM     47  O11 GCD     1      17.540  13.930   7.570  1.00  0.00            
ATOM     48  H23 GCD     1      17.830  14.440   6.810  1.00  0.00            
ATOM     49  C15 GCD     1      15.970  13.860   9.440  1.00  0.00            
ATOM     50  H24 GCD     1      15.680  12.810   9.270  1.00  0.00            
ATOM     51  O12 GCD     1      17.100  13.900  10.370  1.00  0.00            
ATOM     52  H25 GCD     1      17.130  14.810  10.670  1.00  0.00            
ATOM     53  C16 GCD     1      14.710  14.550   9.980  1.00  0.00            
ATOM     54  H26 GCD     1      14.370  13.920  10.810  1.00  0.00            
ATOM     55  O13 GCD     1      13.750  14.460   8.960  1.00  0.00            
ATOM     56  C17 GCD     1      13.990  15.110   7.670  1.00  0.00            
ATOM     57  H27 GCD     1      14.200  16.180   7.790  1.00  0.00            
ATOM     58  C18 GCD     1      12.650  14.890   6.980  1.00  0.00            
ATOM     59  H28 GCD     1      12.630  15.510   6.070  1.00  0.00            
ATOM     60  H29 GCD     1      11.900  15.330   7.650  1.00  0.00            
ATOM     61  O14 GCD     1      12.450  13.510   6.830  1.00  0.00            
ATOM     62  H30 GCD     1      12.640  13.330   7.760  1.00  0.00            
ATOM     63  O15 GCD     1      14.900  15.960  10.280  1.00  0.00            
ATOM     64  C19 GCD     1      15.610  16.140  11.520  1.00  0.00            
ATOM     65  H31 GCD     1      16.020  15.180  11.880  1.00  0.00            
ATOM     66  C20 GCD     1      16.760  17.120  11.260  1.00  0.00            
ATOM     67  H32 GCD     1      16.390  18.000  10.720  1.00  0.00            
ATOM     68  O16 GCD     1      17.690  16.520  10.390  1.00  0.00            
ATOM     69  H33 GCD     1      18.370  17.180  10.220  1.00  0.00            
ATOM     70  C21 GCD     1      17.450  17.520  12.620  1.00  0.00            
ATOM     71  H34 GCD     1      17.960  16.610  12.960  1.00  0.00            
ATOM     72  O17 GCD     1      18.460  18.530  12.330  1.00  0.00            
ATOM     73  H35 GCD     1      18.270  19.370  12.750  1.00  0.00            
ATOM     74  C22 GCD     1      16.370  18.020  13.610  1.00  0.00            
ATOM     75  H36 GCD     1      16.760  18.000  14.630  1.00  0.00            
ATOM     76  O18 GCD     1      15.290  17.080  13.770  1.00  0.00            
ATOM     77  C23 GCD     1      14.620  16.670  12.560  1.00  0.00            
ATOM     78  H37 GCD     1      14.200  17.630  12.220  1.00  0.00            
ATOM     79  C24 GCD     1      13.570  15.660  12.930  1.00  0.00            
ATOM     80  H38 GCD     1      12.870  15.540  12.090  1.00  0.00            
ATOM     81  H39 GCD     1      13.010  16.130  13.750  1.00  0.00            
ATOM     82  O19 GCD     1      14.100  14.430  13.380  1.00  0.00            
ATOM     83  H40 GCD     1      14.570  14.670  14.190  1.00  0.00            
ATOM     84  O20 GCD     1      15.820  19.350  13.260  1.00  0.00            
ATOM     85  C25 GCD     1      15.510  20.280  14.320  1.00  0.00            
ATOM     86  H41 GCD     1      15.610  19.800  15.300  1.00  0.00            
ATOM     87  C26 GCD     1      16.530  21.370  14.350  1.00  0.00            
ATOM     88  H42 GCD     1      16.620  21.750  13.320  1.00  0.00            
ATOM     89  O21 GCD     1      17.810  20.740  14.670  1.00  0.00            
ATOM     90  H43 GCD     1      18.450  21.420  14.900  1.00  0.00            
ATOM     91  C27 GCD     1      16.090  22.420  15.340  1.00  0.00            
ATOM     92  H44 GCD     1      16.220  21.930  16.310  1.00  0.00            
ATOM     93  O22 GCD     1      16.890  23.630  15.270  1.00  0.00            
ATOM     94  H45 GCD     1      16.790  24.070  16.120  1.00  0.00            
ATOM     95  C28 GCD     1      14.630  22.860  15.160  1.00  0.00            
ATOM     96  H46 GCD     1      14.220  23.440  15.990  1.00  0.00            
ATOM     97  O23 GCD     1      13.840  21.730  15.220  1.00  0.00            
ATOM     98  C29 GCD     1      14.080  20.750  14.180  1.00  0.00            
ATOM     99  H47 GCD     1      13.840  21.190  13.200  1.00  0.00            
ATOM    100  C30 GCD     1      13.090  19.590  14.520  1.00  0.00            
ATOM    101  H48 GCD     1      13.460  19.240  15.490  1.00  0.00            
ATOM    102  H49 GCD     1      13.050  18.820  13.740  1.00  0.00            
ATOM    103  O24 GCD     1      11.760  20.120  14.740  1.00  0.00            
ATOM    104  H50 GCD     1      11.860  20.750  15.470  1.00  0.00            
ATOM    105  O25 GCD     1      14.420  23.530  13.900  1.00  0.00            
ATOM    106  C31 GCD     1      13.630  24.710  13.860  1.00  0.00            
ATOM    107  H51 GCD     1      13.320  25.030  14.860  1.00  0.00            
ATOM    108  C32 GCD     1      14.580  25.730  13.290  1.00  0.00            
ATOM    109  H52 GCD     1      14.940  25.310  12.340  1.00  0.00            
ATOM    110  O26 GCD     1      15.660  25.930  14.200  1.00  0.00            
ATOM    111  H53 GCD     1      15.970  25.030  14.320  1.00  0.00            
ATOM    112  C33 GCD     1      13.880  27.070  12.940  1.00  0.00            
ATOM    113  H54 GCD     1      13.390  27.510  13.810  1.00  0.00            
ATOM    114  O27 GCD     1      14.840  27.970  12.320  1.00  0.00            
ATOM    115  H55 GCD     1      15.000  27.750  11.400  1.00  0.00            
ATOM    116  C34 GCD     1      12.750  26.710  12.040  1.00  0.00            
ATOM    117  H56 GCD     1      12.130  27.610  11.930  1.00  0.00            
ATOM    118  O28 GCD     1      11.870  25.790  12.660  1.00  0.00            
ATOM    119  C35 GCD     1      12.450  24.540  12.910  1.00  0.00            
ATOM    120  H57 GCD     1      12.740  24.130  11.940  1.00  0.00            
ATOM    121  C36 GCD     1      11.460  23.560  13.410  1.00  0.00            
ATOM    122  H58 GCD     1      12.040  22.680  13.690  1.00  0.00            
ATOM    123  H59 GCD     1      10.660  23.420  12.680  1.00  0.00            
ATOM    124  O29 GCD     1      10.890  24.150  14.640  1.00  0.00            
ATOM    125  H60 GCD     1      10.580  25.050  14.480  1.00  0.00            
ATOM    126  O30 GCD     1      13.160  26.170  10.760  1.00  0.00            
ATOM    127  C37 GCD     1      12.470  26.750   9.600  1.00  0.00            
ATOM    128  H61 GCD     1      11.790  27.590   9.820  1.00  0.00            
ATOM    129  C38 GCD     1      13.470  27.390   8.660  1.00  0.00            
ATOM    130  H62 GCD     1      14.230  26.610   8.560  1.00  0.00            
ATOM    131  O31 GCD     1      13.990  28.670   9.130  1.00  0.00            
ATOM    132  H63 GCD     1      13.290  29.190   9.540  1.00  0.00            
ATOM    133  C39 GCD     1      12.950  27.550   7.220  1.00  0.00            
ATOM    134  H64 GCD     1      12.220  28.360   7.360  1.00  0.00            
ATOM    135  O32 GCD     1      13.960  27.890   6.220  1.00  0.00            
ATOM    136  H65 GCD     1      13.800  27.270   5.490  1.00  0.00            
ATOM    137  C40 GCD     1      12.000  26.460   6.700  1.00  0.00            
ATOM    138  H66 GCD     1      11.370  26.880   5.910  1.00  0.00            
ATOM    139  O33 GCD     1      11.090  26.100   7.730  1.00  0.00            
ATOM    140  C41 GCD     1      11.730  25.640   8.970  1.00  0.00            
ATOM    141  H67 GCD     1      12.460  24.840   8.770  1.00  0.00            
ATOM    142  C42 GCD     1      10.640  24.850   9.870  1.00  0.00            
ATOM    143  H68 GCD     1      10.000  25.590  10.390  1.00  0.00            
ATOM    144  H69 GCD     1      11.180  24.200  10.570  1.00  0.00            
ATOM    145  O34 GCD     1       9.810  24.070   8.960  1.00  0.00            
ATOM    146  H70 GCD     1      10.160  23.190   8.780  1.00  0.00            
ATOM    147  O35 GCD     1      12.810  25.310   6.210  1.00  0.00            
ATOM    148  C43 GCD     1      12.440  24.850   4.880  1.00  0.00            
ATOM    149  H71 GCD     1      11.680  25.510   4.430  1.00  0.00            
ATOM    150  C44 GCD     1      13.730  24.910   4.010  1.00  0.00            
ATOM    151  H72 GCD     1      14.520  24.240   4.360  1.00  0.00            
ATOM    152  O36 GCD     1      14.120  26.310   3.870  1.00  0.00            
ATOM    153  H73 GCD     1      14.740  26.380   3.140  1.00  0.00            
ATOM    154  C45 GCD     1      13.400  24.420   2.630  1.00  0.00            
ATOM    155  H74 GCD     1      12.690  25.190   2.290  1.00  0.00            
ATOM    156  O37 GCD     1      14.530  24.400   1.750  1.00  0.00            
ATOM    157  H75 GCD     1      15.070  23.610   1.660  1.00  0.00            
ATOM    158  C46 GCD     1      12.630  23.080   2.640  1.00  0.00            
ATOM    159  H76 GCD     1      12.240  22.960   1.630  1.00  0.00            
ATOM    160  O38 GCD     1      13.550  22.040   2.930  1.00  0.00            
ATOM    161  O39 GCD     1      11.620  22.950   3.640  1.00  0.00            
ATOM    162  C47 GCD     1      11.990  23.400   4.980  1.00  0.00            
ATOM    163  H77 GCD     1      12.850  22.820   5.350  1.00  0.00            
ATOM    164  C48 GCD     1      10.700  23.120   5.780  1.00  0.00            
ATOM    165  H78 GCD     1      10.930  23.360   6.830  1.00  0.00            
ATOM    166  H79 GCD     1      10.470  22.050   5.730  1.00  0.00            
ATOM    167  O40 GCD     1       9.640  23.900   5.280  1.00  0.00            
ATOM    168  H80 GCD     1       9.960  24.610   4.710  1.00  0.00            
ATOM    169  C1  EA1     2      19.540  24.420   9.190  1.00  0.00            
ATOM    170  N1  EA1     2      17.940  24.420   9.210  1.00  0.00            
ATOM    171  C2  EA1     2      17.420  23.310  10.070  1.00  0.00            
ATOM    172  C3  EA1     2      15.890  23.080   9.930  1.00  0.00            
ATOM    173  C4  EA1     2      15.510  22.820   8.450  1.00  0.00            
ATOM    174  C5  EA1     2      15.930  24.020   7.600  1.00  0.00            
ATOM    175  C6  EA1     2      17.480  24.230   7.780  1.00  0.00            
ATOM    176  O1  EA1     2      16.270  21.590   8.070  1.00  0.00            
ATOM    177  C7  EA1     2      15.780  20.310   8.560  1.00  0.00            
ATOM    178  C8  EA1     2      14.520  19.800   7.740  1.00  0.00            
ATOM    179  C9  EA1     2      14.130  20.360   6.500  1.00  0.00            
ATOM    180  C10 EA1     2      12.970  19.990   5.820  1.00  0.00            
ATOM    181  C11 EA1     2      12.200  19.000   6.360  1.00  0.00            
ATOM    182  C12 EA1     2      12.500  18.330   7.560  1.00  0.00            
ATOM    183  C13 EA1     2      13.680  18.750   8.270  1.00  0.00            
ATOM    184  C14 EA1     2      17.040  19.430   8.330  1.00  0.00            
ATOM    185  C15 EA1     2      17.140  18.830   7.020  1.00  0.00            
ATOM    186  C16 EA1     2      18.240  17.930   6.750  1.00  0.00            
ATOM    187  C17 EA1     2      19.390  17.880   7.610  1.00  0.00            
ATOM    188  C18 EA1     2      19.290  18.640   8.800  1.00  0.00            
ATOM    189  C19 EA1     2      18.140  19.330   9.220  1.00  0.00            
ATOM    190  H1  EA1     2      19.810  24.330  10.240  1.00  0.00            
ATOM    191  H2  EA1     2      19.910  23.570   8.610  1.00  0.00            
ATOM    192  H3  EA1     2      19.880  25.320   8.680  1.00  0.00            
ATOM    193  H4  EA1     2      17.580  25.340   9.520  1.00  0.00            
ATOM    194  H5  EA1     2      17.500  23.560  11.130  1.00  0.00            
ATOM    195  H6  EA1     2      17.930  22.400   9.770  1.00  0.00            
ATOM    196  H7  EA1     2      15.280  23.870  10.380  1.00  0.00            
ATOM    197  H8  EA1     2      15.550  22.210  10.500  1.00  0.00            
ATOM    198  H9  EA1     2      14.420  22.680   8.380  1.00  0.00            
ATOM    199  H10 EA1     2      15.350  24.870   7.980  1.00  0.00            
ATOM    200  H11 EA1     2      15.720  23.870   6.530  1.00  0.00            
ATOM    201  H12 EA1     2      18.020  23.390   7.340  1.00  0.00            
ATOM    202  H13 EA1     2      17.760  25.140   7.260  1.00  0.00            
ATOM    203  H14 EA1     2      15.580  20.300   9.640  1.00  0.00            
ATOM    204  H15 EA1     2      14.750  21.140   6.060  1.00  0.00            
ATOM    205  H16 EA1     2      12.560  20.460   4.930  1.00  0.00            
ATOM    206  H17 EA1     2      11.350  18.730   5.730  1.00  0.00            
ATOM    207  H18 EA1     2      11.870  17.550   7.960  1.00  0.00            
ATOM    208  H19 EA1     2      13.940  18.300   9.230  1.00  0.00            
ATOM    209  H20 EA1     2      16.530  19.040   6.150  1.00  0.00            
ATOM    210  H21 EA1     2      18.420  17.450   5.790  1.00  0.00            
ATOM    211  H22 EA1     2      20.320  17.340   7.430  1.00  0.00            
ATOM    212  H23 EA1     2      20.210  18.630   9.380  1.00  0.00            
ATOM    213  H24 EA1     2      18.110  19.780  10.210  1.00  0.00            
TER
ENDMDL
MODEL        1
ATOM      1  H1  GCD     1      28.290  25.300  14.700  1.00  0.00            
ATOM      2  O1  GCD     1      28.570  24.390  14.820  1.00  0.00            
ATOM      3  C1  GCD     1      27.630  23.950  15.800  1.00  0.00            
ATOM      4  H2  GCD     1      27.810  22.900  16.050  1.00  0.00            
ATOM      5  H3  GCD     1      27.710  24.580  16.700  1.00  0.00            
ATOM      6  C2  GCD     1      26.250  24.130  15.150  1.00  0.00            
ATOM      7  H4  GCD     1      25.480  23.910  15.900  1.00  0.00            
ATOM      8  C3  GCD     1      26.120  23.210  13.910  1.00  0.00            
ATOM      9  H5  GCD     1      26.960  23.390  13.230  1.00  0.00            
ATOM     10  C4  GCD     1      24.880  23.560  13.120  1.00  0.00            
ATOM     11  H6  GCD     1      24.020  23.290  13.740  1.00  0.00            
ATOM     12  O2  GCD     1      24.880  22.900  11.830  1.00  0.00            
ATOM     13  H7  GCD     1      24.230  23.420  11.350  1.00  0.00            
ATOM     14  C5  GCD     1      24.760  25.040  12.830  1.00  0.00            
ATOM     15  H8  GCD     1      25.650  25.260  12.240  1.00  0.00            
ATOM     16  O3  GCD     1      23.490  25.280  12.160  1.00  0.00            
ATOM     17  H9  GCD     1      22.890  25.450  12.900  1.00  0.00            
ATOM     18  C6  GCD     1      24.990  25.960  14.000  1.00  0.00            
ATOM     19  O4  GCD     1      26.140  25.520  14.630  1.00  0.00            
ATOM     20  H10 GCD     1      25.130  26.990  13.670  1.00  0.00            
ATOM     21  O5  GCD     1      23.900  25.780  14.950  1.00  0.00            
ATOM     22  C7  GCD     1      23.090  26.980  15.210  1.00  0.00            
ATOM     23  H11 GCD     1      23.390  27.830  14.590  1.00  0.00            
ATOM     24  C8  GCD     1      21.650  26.590  14.890  1.00  0.00            
ATOM     25  H12 GCD     1      21.480  25.660  15.450  1.00  0.00            
ATOM     26  O6  GCD     1      21.360  26.370  13.470  1.00  0.00            
ATOM     27  H13 GCD     1      20.560  25.830  13.450  1.00  0.00            
ATOM     28  C9  GCD     1      20.640  27.480  15.590  1.00  0.00            
ATOM     29  H14 GCD     1      20.780  28.450  15.100  1.00  0.00            
ATOM     30  O7  GCD     1      19.220  27.010  15.440  1.00  0.00            
ATOM     31  H15 GCD     1      18.890  27.540  14.700  1.00  0.00            
ATOM     32  C10 GCD     1      21.030  27.750  17.090  1.00  0.00            
ATOM     33  H16 GCD     1      20.440  28.540  17.580  1.00  0.00            
ATOM     34  O8  GCD     1      22.340  28.170  17.130  1.00  0.00            
ATOM     35  C11 GCD     1      23.360  27.250  16.690  1.00  0.00            
ATOM     36  H17 GCD     1      23.410  26.350  17.320  1.00  0.00            
ATOM     37  C12 GCD     1      24.640  28.100  16.820  1.00  0.00            
ATOM     38  H18 GCD     1      24.750  28.800  15.980  1.00  0.00            
ATOM     39  H19 GCD     1      25.580  27.550  16.810  1.00  0.00            
ATOM     40  O9  GCD     1      24.510  28.770  18.080  1.00  0.00            
ATOM     41  H20 GCD     1      23.680  28.630  18.560  1.00  0.00            
ATOM     42  O10 GCD     1      20.900  26.550  17.860  1.00  0.00            
ATOM     43  C13 GCD     1      20.380  26.900  19.170  1.00  0.00            
ATOM     44  H21 GCD     1      20.330  27.970  19.400  1.00  0.00            
ATOM     45  C14 GCD     1      19.000  26.330  19.120  1.00  0.00            
ATOM     46  H22 GCD     1      19.020  25.260  18.860  1.00  0.00            
ATOM     47  O11 GCD     1      18.150  27.080  18.180  1.00  0.00            
ATOM     48  H23 GCD     1      18.620  27.070  17.340  1.00  0.00            
ATOM     49  C15 GCD     1      18.330  26.350  20.460  1.00  0.00            
ATOM     50  H24 GCD     1      17.980  27.360  20.700  1.00  0.00            
ATOM     51  O12 GCD     1      17.090  25.570  20.530  1.00  0.00            
ATOM     52  H25 GCD     1      17.240  24.740  20.060  1.00  0.00            
ATOM     53  C16 GCD     1      19.220  25.840  21.600  1.00  0.00            
ATOM     54  H26 GCD     1      18.800  26.180  22.550  1.00  0.00            
ATOM     55  O13 GCD     1      20.470  26.470  21.500  1.00  0.00            
ATOM     56  C17 GCD     1      21.110  26.160  20.270  1.00  0.00            
ATOM     57  H27 GCD     1      21.040  25.080  20.080  1.00  0.00            
ATOM     58  C18 GCD     1      22.630  26.550  20.240  1.00  0.00            
ATOM     59  H28 GCD     1      22.800  27.620  20.120  1.00  0.00            
ATOM     60  H29 GCD     1      23.090  25.920  19.470  1.00  0.00            
ATOM     61  O14 GCD     1      23.170  26.320  21.550  1.00  0.00            
ATOM     62  H30 GCD     1      22.610  26.810  22.150  1.00  0.00            
ATOM     63  O15 GCD     1      19.350  24.410  21.590  1.00  0.00            
ATOM     64  C19 GCD     1      19.380  23.810  22.860  1.00  0.00            
ATOM     65  H31 GCD     1      19.400  24.460  23.740  1.00  0.00            
ATOM     66  C20 GCD     1      18.120  22.890  22.980  1.00  0.00            
ATOM     67  H32 GCD     1      18.060  22.150  22.180  1.00  0.00            
ATOM     68  O16 GCD     1      16.980  23.770  22.830  1.00  0.00            
ATOM     69  H33 GCD     1      17.140  24.260  22.020  1.00  0.00            
ATOM     70  C21 GCD     1      18.160  22.100  24.240  1.00  0.00            
ATOM     71  H34 GCD     1      18.220  22.850  25.040  1.00  0.00            
ATOM     72  O17 GCD     1      16.900  21.390  24.470  1.00  0.00            
ATOM     73  H35 GCD     1      16.820  20.590  23.940  1.00  0.00            
ATOM     74  C22 GCD     1      19.350  21.210  24.350  1.00  0.00            
ATOM     75  H36 GCD     1      19.380  20.750  25.340  1.00  0.00            
ATOM     76  O18 GCD     1      20.440  22.150  24.260  1.00  0.00            
ATOM     77  C23 GCD     1      20.600  22.940  23.030  1.00  0.00            
ATOM     78  H37 GCD     1      20.650  22.200  22.230  1.00  0.00            
ATOM     79  C24 GCD     1      21.980  23.590  23.060  1.00  0.00            
ATOM     80  H38 GCD     1      22.080  24.360  23.840  1.00  0.00            
ATOM     81  H39 GCD     1      22.080  24.090  22.090  1.00  0.00            
ATOM     82  O19 GCD     1      22.970  22.640  23.110  1.00  0.00            
ATOM     83  H40 GCD     1      22.930  22.080  23.900  1.00  0.00            
ATOM     84  O20 GCD     1      19.310  20.210  23.350  1.00  0.00            
ATOM     85  C25 GCD     1      18.870  18.860  23.780  1.00  0.00            
ATOM     86  H41 GCD     1      18.500  18.880  24.810  1.00  0.00            
ATOM     87  C26 GCD     1      17.810  18.430  22.840  1.00  0.00            
ATOM     88  H42 GCD     1      18.170  18.550  21.800  1.00  0.00            
ATOM     89  O21 GCD     1      16.670  19.220  22.990  1.00  0.00            
ATOM     90  H43 GCD     1      16.010  18.980  22.320  1.00  0.00            
ATOM     91  C27 GCD     1      17.560  16.930  22.930  1.00  0.00            
ATOM     92  H44 GCD     1      17.070  16.710  23.890  1.00  0.00            
ATOM     93  O22 GCD     1      16.670  16.480  21.900  1.00  0.00            
ATOM     94  H45 GCD     1      17.160  16.240  21.110  1.00  0.00            
ATOM     95  C28 GCD     1      18.890  16.180  22.740  1.00  0.00            
ATOM     96  H46 GCD     1      18.740  15.110  22.910  1.00  0.00            
ATOM     97  O23 GCD     1      19.800  16.580  23.710  1.00  0.00            
ATOM     98  C29 GCD     1      20.120  17.950  23.780  1.00  0.00            
ATOM     99  H47 GCD     1      20.750  18.190  22.920  1.00  0.00            
ATOM    100  C30 GCD     1      20.930  18.130  25.120  1.00  0.00            
ATOM    101  H48 GCD     1      21.320  19.150  25.190  1.00  0.00            
ATOM    102  H49 GCD     1      21.850  17.530  25.070  1.00  0.00            
ATOM    103  O24 GCD     1      20.300  17.700  26.290  1.00  0.00            
ATOM    104  H50 GCD     1      19.560  17.160  26.000  1.00  0.00            
ATOM    105  O25 GCD     1      19.390  16.510  21.390  1.00  0.00            
ATOM    106  C31 GCD     1      19.640  15.410  20.530  1.00  0.00            
ATOM    107  H51 GCD     1      19.380  14.440  20.970  1.00  0.00            
ATOM    108  C32 GCD     1      18.980  15.640  19.240  1.00  0.00            
ATOM    109  H52 GCD     1      19.240  16.620  18.820  1.00  0.00            
ATOM    110  O26 GCD     1      17.530  15.680  19.500  1.00  0.00            
ATOM    111  H53 GCD     1      17.120  15.510  18.650  1.00  0.00            
ATOM    112  C33 GCD     1      19.310  14.490  18.220  1.00  0.00            
ATOM    113  H54 GCD     1      18.870  13.580  18.660  1.00  0.00            
ATOM    114  O27 GCD     1      18.770  14.650  16.960  1.00  0.00            
ATOM    115  H55 GCD     1      19.380  15.150  16.400  1.00  0.00            
ATOM    116  C34 GCD     1      20.840  14.340  18.170  1.00  0.00            
ATOM    117  H56 GCD     1      21.100  13.420  17.640  1.00  0.00            
ATOM    118  O28 GCD     1      21.340  14.150  19.490  1.00  0.00            
ATOM    119  C35 GCD     1      21.190  15.310  20.330  1.00  0.00            
ATOM    120  H57 GCD     1      21.650  16.220  19.940  1.00  0.00            
ATOM    121  C36 GCD     1      21.940  14.960  21.620  1.00  0.00            
ATOM    122  H58 GCD     1      22.080  15.890  22.180  1.00  0.00            
ATOM    123  H59 GCD     1      22.960  14.710  21.280  1.00  0.00            
ATOM    124  O29 GCD     1      21.450  13.830  22.410  1.00  0.00            
ATOM    125  H60 GCD     1      21.510  13.040  21.860  1.00  0.00            
ATOM    126  O30 GCD     1      21.430  15.480  17.570  1.00  0.00            
ATOM    127  C37 GCD     1      22.350  15.240  16.400  1.00  0.00            
ATOM    128  H61 GCD     1      22.440  14.220  16.020  1.00  0.00            
ATOM    129  C38 GCD     1      21.860  16.250  15.320  1.00  0.00            
ATOM    130  H62 GCD     1      21.910  17.230  15.830  1.00  0.00            
ATOM    131  O31 GCD     1      20.560  15.990  14.890  1.00  0.00            
ATOM    132  H63 GCD     1      20.700  15.880  13.940  1.00  0.00            
ATOM    133  C39 GCD     1      22.900  16.330  14.200  1.00  0.00            
ATOM    134  H64 GCD     1      22.860  15.390  13.630  1.00  0.00            
ATOM    135  O32 GCD     1      22.550  17.430  13.280  1.00  0.00            
ATOM    136  H65 GCD     1      23.340  17.960  13.090  1.00  0.00            
ATOM    137  C40 GCD     1      24.320  16.580  14.700  1.00  0.00            
ATOM    138  H66 GCD     1      25.090  16.390  13.940  1.00  0.00            
ATOM    139  O33 GCD     1      24.640  15.690  15.720  1.00  0.00            
ATOM    140  C41 GCD     1      23.780  15.690  16.880  1.00  0.00            
ATOM    141  H67 GCD     1      23.800  16.720  17.280  1.00  0.00            
ATOM    142  C42 GCD     1      24.300  14.750  17.990  1.00  0.00            
ATOM    143  H68 GCD     1      24.380  13.750  17.540  1.00  0.00            
ATOM    144  H69 GCD     1      23.610  14.710  18.850  1.00  0.00            
ATOM    145  O34 GCD     1      25.540  15.170  18.490  1.00  0.00            
ATOM    146  H70 GCD     1      26.140  15.100  17.730  1.00  0.00            
ATOM    147  O35 GCD     1      24.440  17.910  15.120  1.00  0.00            
ATOM    148  C43 GCD     1      25.640  18.580  14.800  1.00  0.00            
ATOM    149  H71 GCD     1      26.460  17.870  14.620  1.00  0.00            
ATOM    150  C44 GCD     1      25.490  19.270  13.430  1.00  0.00            
ATOM    151  H72 GCD     1      24.660  19.980  13.490  1.00  0.00            
ATOM    152  O36 GCD     1      25.180  18.310  12.370  1.00  0.00            
ATOM    153  H73 GCD     1      25.420  18.730  11.530  1.00  0.00            
ATOM    154  C45 GCD     1      26.750  20.020  13.100  1.00  0.00            
ATOM    155  H74 GCD     1      27.630  19.370  13.140  1.00  0.00            
ATOM    156  O37 GCD     1      26.580  20.630  11.840  1.00  0.00            
ATOM    157  H75 GCD     1      26.070  21.440  11.860  1.00  0.00            
ATOM    158  C46 GCD     1      27.040  21.010  14.240  1.00  0.00            
ATOM    159  H76 GCD     1      27.930  21.620  14.080  1.00  0.00            
ATOM    160  O38 GCD     1      25.920  21.830  14.250  1.00  0.00            
ATOM    161  O39 GCD     1      27.160  20.270  15.470  1.00  0.00            
ATOM    162  C47 GCD     1      26.060  19.540  15.880  1.00  0.00            
ATOM    163  H77 GCD     1      25.210  20.130  16.250  1.00  0.00            
ATOM    164  C48 GCD     1      26.490  18.760  17.060  1.00  0.00            
ATOM    165  H78 GCD     1      27.420  18.240  16.790  1.00  0.00            
ATOM    166  H79 GCD     1      25.690  18.070  17.340  1.00  0.00            
ATOM    167  O40 GCD     1      26.770  19.540  18.210  1.00  0.00            
ATOM    168  H80 GCD     1      26.880  18.830  18.860  1.00  0.00            
ATOM    169  C1  EA1     2      16.350  17.680  17.050  1.00  0.00            
ATOM    170  N1  EA1     2      16.630  19.140  16.810  1.00  0.00            
ATOM    171  C2  EA1     2      17.900  19.240  15.970  1.00  0.00            
ATOM    172  C3  EA1     2      19.130  18.760  16.700  1.00  0.00            
ATOM    173  C4  EA1     2      19.470  19.500  18.040  1.00  0.00            
ATOM    174  C5  EA1     2      18.150  19.450  18.920  1.00  0.00            
ATOM    175  C6  EA1     2      16.910  19.890  18.090  1.00  0.00            
ATOM    176  O1  EA1     2      20.540  18.940  18.700  1.00  0.00            
ATOM    177  C7  EA1     2      21.340  19.900  19.400  1.00  0.00            
ATOM    178  C8  EA1     2      22.410  19.260  20.290  1.00  0.00            
ATOM    179  C9  EA1     2      22.560  19.540  21.670  1.00  0.00            
ATOM    180  C10 EA1     2      23.580  18.900  22.380  1.00  0.00            
ATOM    181  C11 EA1     2      24.520  18.010  21.750  1.00  0.00            
ATOM    182  C12 EA1     2      24.360  17.770  20.360  1.00  0.00            
ATOM    183  C13 EA1     2      23.340  18.400  19.710  1.00  0.00            
ATOM    184  C14 EA1     2      21.930  20.880  18.400  1.00  0.00            
ATOM    185  C15 EA1     2      22.300  20.440  17.140  1.00  0.00            
ATOM    186  C16 EA1     2      22.740  21.320  16.160  1.00  0.00            
ATOM    187  C17 EA1     2      23.010  22.670  16.440  1.00  0.00            
ATOM    188  C18 EA1     2      22.560  23.140  17.670  1.00  0.00            
ATOM    189  C19 EA1     2      21.950  22.320  18.620  1.00  0.00            
ATOM    190  H1  EA1     2      17.120  17.070  17.520  1.00  0.00            
ATOM    191  H2  EA1     2      15.350  17.540  17.460  1.00  0.00            
ATOM    192  H3  EA1     2      16.160  17.280  16.060  1.00  0.00            
ATOM    193  H4  EA1     2      15.820  19.530  16.310  1.00  0.00            
ATOM    194  H5  EA1     2      17.920  20.320  15.830  1.00  0.00            
ATOM    195  H6  EA1     2      17.820  18.640  15.060  1.00  0.00            
ATOM    196  H7  EA1     2      19.920  19.020  15.990  1.00  0.00            
ATOM    197  H8  EA1     2      19.050  17.670  16.810  1.00  0.00            
ATOM    198  H9  EA1     2      19.620  20.560  17.790  1.00  0.00            
ATOM    199  H10 EA1     2      18.170  20.250  19.660  1.00  0.00            
ATOM    200  H11 EA1     2      17.890  18.520  19.430  1.00  0.00            
ATOM    201  H12 EA1     2      15.980  19.930  18.650  1.00  0.00            
ATOM    202  H13 EA1     2      17.180  20.880  17.720  1.00  0.00            
ATOM    203  H14 EA1     2      20.670  20.470  20.050  1.00  0.00            
ATOM    204  H15 EA1     2      22.010  20.300  22.210  1.00  0.00            
ATOM    205  H16 EA1     2      23.880  19.240  23.370  1.00  0.00            
ATOM    206  H17 EA1     2      25.450  17.690  22.220  1.00  0.00            
ATOM    207  H18 EA1     2      25.060  17.110  19.850  1.00  0.00            
ATOM    208  H19 EA1     2      23.330  18.380  18.630  1.00  0.00            
ATOM    209  H20 EA1     2      22.220  19.440  16.730  1.00  0.00            
ATOM    210  H21 EA1     2      23.030  20.940  15.180  1.00  0.00            
ATOM    211  H22 EA1     2      23.470  23.280  15.680  1.00  0.00            
ATOM    212  H23 EA1     2      22.700  24.210  17.800  1.00  0.00            
ATOM    213  H24 EA1     2      21.570  22.780  19.530  1.00  0.00            
TER
ENDMDL
MODEL        1
ATOM      1  H1  GCD     1      33.990  21.270  43.370  1.00  0.00            
ATOM      2  O1  GCD     1      33.460  20.470  43.280  1.00  0.00            
ATOM      3  C1  GCD     1      32.590  20.920  42.240  1.00  0.00            
ATOM      4  H2  GCD     1      32.320  21.980  42.370  1.00  0.00            
ATOM      5  H3  GCD     1      33.150  20.890  41.300  1.00  0.00            
ATOM      6  C2  GCD     1      31.290  19.990  42.000  1.00  0.00            
ATOM      7  H4  GCD     1      31.620  19.000  41.660  1.00  0.00            
ATOM      8  C3  GCD     1      30.390  20.620  40.930  1.00  0.00            
ATOM      9  H5  GCD     1      30.110  21.640  41.230  1.00  0.00            
ATOM     10  C4  GCD     1      29.200  19.640  40.770  1.00  0.00            
ATOM     11  H6  GCD     1      29.650  18.670  40.550  1.00  0.00            
ATOM     12  O2  GCD     1      28.400  20.000  39.680  1.00  0.00            
ATOM     13  H7  GCD     1      27.680  19.360  39.600  1.00  0.00            
ATOM     14  C5  GCD     1      28.390  19.610  42.070  1.00  0.00            
ATOM     15  H8  GCD     1      28.030  20.640  42.230  1.00  0.00            
ATOM     16  O3  GCD     1      27.260  18.640  42.010  1.00  0.00            
ATOM     17  H9  GCD     1      26.430  19.090  41.820  1.00  0.00            
ATOM     18  C6  GCD     1      29.300  19.170  43.200  1.00  0.00            
ATOM     19  O4  GCD     1      30.520  19.920  43.220  1.00  0.00            
ATOM     20  H10 GCD     1      28.850  19.380  44.180  1.00  0.00            
ATOM     21  O5  GCD     1      29.640  17.800  43.060  1.00  0.00            
ATOM     22  C7  GCD     1      29.690  16.980  44.220  1.00  0.00            
ATOM     23  H11 GCD     1      29.880  17.630  45.090  1.00  0.00            
ATOM     24  C8  GCD     1      28.470  16.080  44.430  1.00  0.00            
ATOM     25  H12 GCD     1      28.270  15.290  43.690  1.00  0.00            
ATOM     26  O6  GCD     1      27.360  16.930  44.380  1.00  0.00            
ATOM     27  H13 GCD     1      27.300  17.310  43.500  1.00  0.00            
ATOM     28  C9  GCD     1      28.600  15.470  45.860  1.00  0.00            
ATOM     29  H14 GCD     1      28.720  16.270  46.600  1.00  0.00            
ATOM     30  O7  GCD     1      27.460  14.760  46.220  1.00  0.00            
ATOM     31  H15 GCD     1      27.140  14.240  45.470  1.00  0.00            
ATOM     32  C10 GCD     1      29.870  14.580  45.840  1.00  0.00            
ATOM     33  H16 GCD     1      30.040  14.280  46.880  1.00  0.00            
ATOM     34  O8  GCD     1      30.980  15.360  45.380  1.00  0.00            
ATOM     35  C11 GCD     1      30.900  16.020  44.060  1.00  0.00            
ATOM     36  H17 GCD     1      30.730  15.350  43.210  1.00  0.00            
ATOM     37  C12 GCD     1      32.260  16.670  43.830  1.00  0.00            
ATOM     38  H18 GCD     1      32.580  17.260  44.700  1.00  0.00            
ATOM     39  H19 GCD     1      32.330  17.140  42.850  1.00  0.00            
ATOM     40  O9  GCD     1      33.220  15.560  43.770  1.00  0.00            
ATOM     41  H20 GCD     1      33.520  15.280  44.650  1.00  0.00            
ATOM     42  O10 GCD     1      29.730  13.560  44.880  1.00  0.00            
ATOM     43  C13 GCD     1      29.440  12.260  45.340  1.00  0.00            
ATOM     44  H21 GCD     1      29.000  12.380  46.340  1.00  0.00            
ATOM     45  C14 GCD     1      28.320  11.740  44.430  1.00  0.00            
ATOM     46  H22 GCD     1      28.650  11.900  43.400  1.00  0.00            
ATOM     47  O11 GCD     1      27.070  12.430  44.690  1.00  0.00            
ATOM     48  H23 GCD     1      26.770  12.080  45.540  1.00  0.00            
ATOM     49  C15 GCD     1      28.120  10.220  44.550  1.00  0.00            
ATOM     50  H24 GCD     1      27.920  10.120  45.630  1.00  0.00            
ATOM     51  O12 GCD     1      27.030   9.710  43.780  1.00  0.00            
ATOM     52  H25 GCD     1      26.250   9.640  44.340  1.00  0.00            
ATOM     53  C16 GCD     1      29.500   9.530  44.280  1.00  0.00            
ATOM     54  H26 GCD     1      29.330   8.460  44.440  1.00  0.00            
ATOM     55  O13 GCD     1      30.470  10.000  45.170  1.00  0.00            
ATOM     56  C17 GCD     1      30.690  11.400  45.160  1.00  0.00            
ATOM     57  H27 GCD     1      31.030  11.570  44.120  1.00  0.00            
ATOM     58  C18 GCD     1      31.790  11.760  46.200  1.00  0.00            
ATOM     59  H28 GCD     1      32.270  12.720  45.960  1.00  0.00            
ATOM     60  H29 GCD     1      32.550  10.960  46.190  1.00  0.00            
ATOM     61  O14 GCD     1      31.310  11.880  47.450  1.00  0.00            
ATOM     62  H30 GCD     1      31.090  10.990  47.760  1.00  0.00            
ATOM     63  O15 GCD     1      29.830   9.890  42.890  1.00  0.00            
ATOM     64  C19 GCD     1      30.290   8.840  42.060  1.00  0.00            
ATOM     65  H31 GCD     1      30.370   7.890  42.620  1.00  0.00            
ATOM     66  C20 GCD     1      29.310   8.640  40.970  1.00  0.00            
ATOM     67  H32 GCD     1      29.250   9.550  40.350  1.00  0.00            
ATOM     68  O16 GCD     1      28.010   8.300  41.510  1.00  0.00            
ATOM     69  H33 GCD     1      27.800   8.820  42.290  1.00  0.00            
ATOM     70  C21 GCD     1      29.950   7.530  40.070  1.00  0.00            
ATOM     71  H34 GCD     1      29.920   6.660  40.730  1.00  0.00            
ATOM     72  O17 GCD     1      29.180   7.270  38.850  1.00  0.00            
ATOM     73  H35 GCD     1      29.240   8.110  38.380  1.00  0.00            
ATOM     74  C22 GCD     1      31.380   7.880  39.690  1.00  0.00            
ATOM     75  H36 GCD     1      31.860   7.110  39.080  1.00  0.00            
ATOM     76  O18 GCD     1      32.190   8.060  40.830  1.00  0.00            
ATOM     77  C23 GCD     1      31.760   9.080  41.690  1.00  0.00            
ATOM     78  H37 GCD     1      31.780  10.070  41.230  1.00  0.00            
ATOM     79  C24 GCD     1      32.680   9.070  42.900  1.00  0.00            
ATOM     80  H38 GCD     1      32.400   9.890  43.570  1.00  0.00            
ATOM     81  H39 GCD     1      33.680   9.260  42.480  1.00  0.00            
ATOM     82  O19 GCD     1      32.770   7.870  43.720  1.00  0.00            
ATOM     83  H40 GCD     1      33.320   8.020  44.490  1.00  0.00            
ATOM     84  O20 GCD     1      31.390   9.120  39.070  1.00  0.00            
ATOM     85  C25 GCD     1      31.540   9.100  37.720  1.00  0.00            
ATOM     86  H41 GCD     1      31.380   8.090  37.320  1.00  0.00            
ATOM     87  C26 GCD     1      30.510   9.980  37.090  1.00  0.00            
ATOM     88  H42 GCD     1      30.490  11.010  37.470  1.00  0.00            
ATOM     89  O21 GCD     1      29.210   9.470  37.240  1.00  0.00            
ATOM     90  H43 GCD     1      28.710   9.690  36.440  1.00  0.00            
ATOM     91  C27 GCD     1      30.720   9.970  35.570  1.00  0.00            
ATOM     92  H44 GCD     1      30.570   8.950  35.210  1.00  0.00            
ATOM     93  O22 GCD     1      29.760  10.880  35.020  1.00  0.00            
ATOM     94  H45 GCD     1      30.170  11.540  34.440  1.00  0.00            
ATOM     95  C28 GCD     1      32.210  10.360  35.230  1.00  0.00            
ATOM     96  H46 GCD     1      32.420  10.180  34.170  1.00  0.00            
ATOM     97  O23 GCD     1      33.130   9.550  35.880  1.00  0.00            
ATOM     98  C29 GCD     1      32.970   9.460  37.310  1.00  0.00            
ATOM     99  H47 GCD     1      33.260  10.340  37.890  1.00  0.00            
ATOM    100  C30 GCD     1      33.970   8.470  37.830  1.00  0.00            
ATOM    101  H48 GCD     1      34.070   8.600  38.910  1.00  0.00            
ATOM    102  H49 GCD     1      34.940   8.760  37.390  1.00  0.00            
ATOM    103  O24 GCD     1      33.720   7.150  37.430  1.00  0.00            
ATOM    104  H50 GCD     1      34.350   6.960  36.720  1.00  0.00            
ATOM    105  O25 GCD     1      32.440  11.710  35.510  1.00  0.00            
ATOM    106  C31 GCD     1      33.240  12.390  34.560  1.00  0.00            
ATOM    107  H51 GCD     1      33.960  11.720  34.080  1.00  0.00            
ATOM    108  C32 GCD     1      32.370  13.160  33.570  1.00  0.00            
ATOM    109  H52 GCD     1      31.970  13.880  34.290  1.00  0.00            
ATOM    110  O26 GCD     1      31.420  12.310  32.930  1.00  0.00            
ATOM    111  H53 GCD     1      31.890  11.590  32.500  1.00  0.00            
ATOM    112  C33 GCD     1      33.230  13.990  32.570  1.00  0.00            
ATOM    113  H54 GCD     1      33.760  13.270  31.930  1.00  0.00            
ATOM    114  O27 GCD     1      32.570  14.840  31.590  1.00  0.00            
ATOM    115  H55 GCD     1      32.180  15.580  32.070  1.00  0.00            
ATOM    116  C34 GCD     1      34.190  14.830  33.380  1.00  0.00            
ATOM    117  H56 GCD     1      34.940  15.370  32.790  1.00  0.00            
ATOM    118  O28 GCD     1      34.890  14.160  34.440  1.00  0.00            
ATOM    119  C35 GCD     1      34.150  13.370  35.390  1.00  0.00            
ATOM    120  H57 GCD     1      33.680  14.060  36.090  1.00  0.00            
ATOM    121  C36 GCD     1      35.190  12.550  36.280  1.00  0.00            
ATOM    122  H58 GCD     1      35.720  11.810  35.660  1.00  0.00            
ATOM    123  H59 GCD     1      34.640  12.040  37.080  1.00  0.00            
ATOM    124  O29 GCD     1      36.200  13.310  36.860  1.00  0.00            
ATOM    125  H60 GCD     1      36.780  13.620  36.160  1.00  0.00            
ATOM    126  O30 GCD     1      33.400  15.830  34.070  1.00  0.00            
ATOM    127  C37 GCD     1      33.560  17.210  33.690  1.00  0.00            
ATOM    128  H61 GCD     1      34.010  17.310  32.690  1.00  0.00            
ATOM    129  C38 GCD     1      32.190  17.810  33.570  1.00  0.00            
ATOM    130  H62 GCD     1      31.760  17.510  34.540  1.00  0.00            
ATOM    131  O31 GCD     1      31.390  17.340  32.530  1.00  0.00            
ATOM    132  H63 GCD     1      30.570  17.840  32.480  1.00  0.00            
ATOM    133  C39 GCD     1      32.310  19.350  33.380  1.00  0.00            
ATOM    134  H64 GCD     1      32.690  19.550  32.370  1.00  0.00            
ATOM    135  O32 GCD     1      30.990  19.990  33.340  1.00  0.00            
ATOM    136  H65 GCD     1      30.760  20.370  34.200  1.00  0.00            
ATOM    137  C40 GCD     1      33.230  19.970  34.350  1.00  0.00            
ATOM    138  H66 GCD     1      33.500  21.000  34.100  1.00  0.00            
ATOM    139  O33 GCD     1      34.500  19.290  34.480  1.00  0.00            
ATOM    140  C41 GCD     1      34.400  17.890  34.770  1.00  0.00            
ATOM    141  H67 GCD     1      33.870  17.820  35.730  1.00  0.00            
ATOM    142  C42 GCD     1      35.840  17.370  34.870  1.00  0.00            
ATOM    143  H68 GCD     1      36.010  16.480  35.490  1.00  0.00            
ATOM    144  H69 GCD     1      36.430  18.100  35.440  1.00  0.00            
ATOM    145  O34 GCD     1      36.540  17.200  33.640  1.00  0.00            
ATOM    146  H70 GCD     1      37.230  17.870  33.570  1.00  0.00            
ATOM    147  O35 GCD     1      32.540  19.790  35.620  1.00  0.00            
ATOM    148  C43 GCD     1      32.310  20.910  36.450  1.00  0.00            
ATOM    149  H71 GCD     1      32.800  21.730  35.910  1.00  0.00            
ATOM    150  C44 GCD     1      30.820  21.130  36.700  1.00  0.00            
ATOM    151  H72 GCD     1      30.400  20.160  37.010  1.00  0.00            
ATOM    152  O36 GCD     1      30.240  21.640  35.450  1.00  0.00            
ATOM    153  H73 GCD     1      29.330  21.370  35.570  1.00  0.00            
ATOM    154  C45 GCD     1      30.690  22.160  37.800  1.00  0.00            
ATOM    155  H74 GCD     1      31.030  23.120  37.370  1.00  0.00            
ATOM    156  O37 GCD     1      29.380  22.260  38.170  1.00  0.00
[truncated: 2,127,993 more chars]
