# Supplementary material for: Achieving Chemical Accuracy in Cyclodextrin Host–Guest Binding via Integrative Atomistic Modelling
Source: Adv Sci (Weinh). 2025 Dec 14;13(10):e19782. doi: 10.1002/advs.202519782 (PMC12915143; doi:10.1002/advs.202519782)
Supplement: Supplementary file 1 — Supporting Information [file ADVS-13-e19782-s003.zip › all_poses/GCD.EA3.pdb]

MODEL        1
ATOM      1  H1  GCD     1      15.640  30.150  14.970  1.00  0.00            
ATOM      2  O1  GCD     1      16.360  30.680  15.340  1.00  0.00            
ATOM      3  C1  GCD     1      17.170  29.650  15.990  1.00  0.00            
ATOM      4  H2  GCD     1      18.170  30.020  16.260  1.00  0.00            
ATOM      5  H3  GCD     1      16.650  29.290  16.890  1.00  0.00            
ATOM      6  C2  GCD     1      17.480  28.450  15.160  1.00  0.00            
ATOM      7  H4  GCD     1      18.080  27.820  15.830  1.00  0.00            
ATOM      8  C3  GCD     1      18.300  28.560  13.910  1.00  0.00            
ATOM      9  H5  GCD     1      17.860  29.360  13.300  1.00  0.00            
ATOM     10  C4  GCD     1      18.320  27.320  13.030  1.00  0.00            
ATOM     11  H6  GCD     1      18.880  26.560  13.600  1.00  0.00            
ATOM     12  O2  GCD     1      19.080  27.580  11.870  1.00  0.00            
ATOM     13  H7  GCD     1      18.860  27.000  11.140  1.00  0.00            
ATOM     14  C5  GCD     1      16.880  26.850  12.730  1.00  0.00            
ATOM     15  H8  GCD     1      16.320  27.620  12.190  1.00  0.00            
ATOM     16  O3  GCD     1      16.810  25.580  12.010  1.00  0.00            
ATOM     17  H9  GCD     1      16.680  24.870  12.640  1.00  0.00            
ATOM     18  C6  GCD     1      16.090  26.680  14.130  1.00  0.00            
ATOM     19  O4  GCD     1      16.210  27.870  14.940  1.00  0.00            
ATOM     20  H10 GCD     1      15.060  26.330  13.970  1.00  0.00            
ATOM     21  O5  GCD     1      16.720  25.660  14.920  1.00  0.00            
ATOM     22  C7  GCD     1      15.790  24.640  15.330  1.00  0.00            
ATOM     23  H11 GCD     1      14.740  24.930  15.210  1.00  0.00            
ATOM     24  C8  GCD     1      16.110  23.300  14.570  1.00  0.00            
ATOM     25  H12 GCD     1      17.190  23.120  14.550  1.00  0.00            
ATOM     26  O6  GCD     1      15.790  23.490  13.200  1.00  0.00            
ATOM     27  H13 GCD     1      14.860  23.240  13.170  1.00  0.00            
ATOM     28  C9  GCD     1      15.280  22.190  15.140  1.00  0.00            
ATOM     29  H14 GCD     1      14.210  22.410  15.020  1.00  0.00            
ATOM     30  O7  GCD     1      15.600  20.900  14.510  1.00  0.00            
ATOM     31  H15 GCD     1      16.140  20.340  15.080  1.00  0.00            
ATOM     32  C10 GCD     1      15.530  22.180  16.630  1.00  0.00            
ATOM     33  H16 GCD     1      14.870  21.510  17.180  1.00  0.00            
ATOM     34  O8  GCD     1      15.220  23.460  17.220  1.00  0.00            
ATOM     35  C11 GCD     1      16.030  24.550  16.860  1.00  0.00            
ATOM     36  H17 GCD     1      17.070  24.280  17.080  1.00  0.00            
ATOM     37  C12 GCD     1      15.570  25.700  17.710  1.00  0.00            
ATOM     38  H18 GCD     1      16.190  26.600  17.660  1.00  0.00            
ATOM     39  H19 GCD     1      15.620  25.340  18.740  1.00  0.00            
ATOM     40  O9  GCD     1      14.210  26.120  17.470  1.00  0.00            
ATOM     41  H20 GCD     1      14.170  26.980  17.890  1.00  0.00            
ATOM     42  O10 GCD     1      16.860  21.850  16.960  1.00  0.00            
ATOM     43  C13 GCD     1      17.180  20.690  17.790  1.00  0.00            
ATOM     44  H21 GCD     1      16.310  20.360  18.370  1.00  0.00            
ATOM     45  C14 GCD     1      17.670  19.550  16.950  1.00  0.00            
ATOM     46  H22 GCD     1      18.380  20.000  16.240  1.00  0.00            
ATOM     47  O11 GCD     1      16.680  18.940  16.140  1.00  0.00            
ATOM     48  H23 GCD     1      17.080  18.080  15.960  1.00  0.00            
ATOM     49  C15 GCD     1      18.310  18.440  17.780  1.00  0.00            
ATOM     50  H24 GCD     1      17.570  18.020  18.470  1.00  0.00            
ATOM     51  O12 GCD     1      18.840  17.380  16.980  1.00  0.00            
ATOM     52  H25 GCD     1      19.480  17.760  16.360  1.00  0.00            
ATOM     53  C16 GCD     1      19.360  19.110  18.720  1.00  0.00            
ATOM     54  H26 GCD     1      19.710  18.420  19.490  1.00  0.00            
ATOM     55  O13 GCD     1      18.770  20.110  19.460  1.00  0.00            
ATOM     56  C17 GCD     1      18.220  21.200  18.790  1.00  0.00            
ATOM     57  H27 GCD     1      19.040  21.750  18.290  1.00  0.00            
ATOM     58  C18 GCD     1      17.500  22.110  19.750  1.00  0.00            
ATOM     59  H28 GCD     1      16.670  21.570  20.230  1.00  0.00            
ATOM     60  H29 GCD     1      16.990  22.920  19.220  1.00  0.00            
ATOM     61  O14 GCD     1      18.320  22.770  20.730  1.00  0.00            
ATOM     62  H30 GCD     1      18.760  22.080  21.240  1.00  0.00            
ATOM     63  O15 GCD     1      20.540  19.660  18.090  1.00  0.00            
ATOM     64  C19 GCD     1      21.660  18.830  17.840  1.00  0.00            
ATOM     65  H31 GCD     1      21.380  17.800  18.080  1.00  0.00            
ATOM     66  C20 GCD     1      21.980  18.930  16.340  1.00  0.00            
ATOM     67  H32 GCD     1      22.120  20.000  16.190  1.00  0.00            
ATOM     68  O16 GCD     1      20.850  18.420  15.520  1.00  0.00            
ATOM     69  H33 GCD     1      20.820  18.710  14.600  1.00  0.00            
ATOM     70  C21 GCD     1      23.240  18.140  15.950  1.00  0.00            
ATOM     71  H34 GCD     1      22.980  17.080  16.080  1.00  0.00            
ATOM     72  O17 GCD     1      23.560  18.280  14.550  1.00  0.00            
ATOM     73  H35 GCD     1      22.810  17.930  14.060  1.00  0.00            
ATOM     74  C22 GCD     1      24.410  18.390  16.820  1.00  0.00            
ATOM     75  H36 GCD     1      25.200  17.660  16.610  1.00  0.00            
ATOM     76  O18 GCD     1      23.900  18.240  18.150  1.00  0.00            
ATOM     77  C23 GCD     1      22.880  19.190  18.530  1.00  0.00            
ATOM     78  H37 GCD     1      23.110  20.240  18.300  1.00  0.00            
ATOM     79  C24 GCD     1      22.620  19.150  19.990  1.00  0.00            
ATOM     80  H38 GCD     1      22.150  18.230  20.360  1.00  0.00            
ATOM     81  H39 GCD     1      21.910  19.970  20.200  1.00  0.00            
ATOM     82  O19 GCD     1      23.720  19.390  20.770  1.00  0.00            
ATOM     83  H40 GCD     1      23.930  18.490  21.030  1.00  0.00            
ATOM     84  O20 GCD     1      24.890  19.720  16.620  1.00  0.00            
ATOM     85  C25 GCD     1      26.290  19.780  16.370  1.00  0.00            
ATOM     86  H41 GCD     1      26.810  18.820  16.500  1.00  0.00            
ATOM     87  C26 GCD     1      26.570  20.260  14.920  1.00  0.00            
ATOM     88  H42 GCD     1      25.910  21.130  14.810  1.00  0.00            
ATOM     89  O21 GCD     1      26.070  19.260  14.090  1.00  0.00            
ATOM     90  H43 GCD     1      25.170  19.030  14.320  1.00  0.00            
ATOM     91  C27 GCD     1      28.070  20.500  14.770  1.00  0.00            
ATOM     92  H44 GCD     1      28.650  19.580  14.900  1.00  0.00            
ATOM     93  O22 GCD     1      28.430  21.060  13.440  1.00  0.00            
ATOM     94  H45 GCD     1      28.720  20.300  12.910  1.00  0.00            
ATOM     95  C28 GCD     1      28.660  21.350  15.870  1.00  0.00            
ATOM     96  H46 GCD     1      29.750  21.270  15.780  1.00  0.00            
ATOM     97  O23 GCD     1      28.260  20.870  17.110  1.00  0.00            
ATOM     98  C29 GCD     1      26.890  20.850  17.280  1.00  0.00            
ATOM     99  H47 GCD     1      26.470  21.850  17.110  1.00  0.00            
ATOM    100  C30 GCD     1      26.560  20.460  18.690  1.00  0.00            
ATOM    101  H48 GCD     1      27.020  19.480  18.870  1.00  0.00            
ATOM    102  H49 GCD     1      25.490  20.410  18.970  1.00  0.00            
ATOM    103  O24 GCD     1      27.040  21.450  19.590  1.00  0.00            
ATOM    104  H50 GCD     1      28.000  21.340  19.530  1.00  0.00            
ATOM    105  O25 GCD     1      28.200  22.650  15.640  1.00  0.00            
ATOM    106  C31 GCD     1      29.160  23.680  15.680  1.00  0.00            
ATOM    107  H51 GCD     1      30.100  23.210  15.990  1.00  0.00            
ATOM    108  C32 GCD     1      29.300  24.320  14.300  1.00  0.00            
ATOM    109  H52 GCD     1      28.300  24.670  14.000  1.00  0.00            
ATOM    110  O26 GCD     1      29.890  23.350  13.410  1.00  0.00            
ATOM    111  H53 GCD     1      29.430  22.520  13.610  1.00  0.00            
ATOM    112  C33 GCD     1      30.110  25.630  14.420  1.00  0.00            
ATOM    113  H54 GCD     1      31.110  25.310  14.770  1.00  0.00            
ATOM    114  O27 GCD     1      30.160  26.260  13.170  1.00  0.00            
ATOM    115  H55 GCD     1      31.080  26.380  12.920  1.00  0.00            
ATOM    116  C34 GCD     1      29.530  26.510  15.530  1.00  0.00            
ATOM    117  H56 GCD     1      30.110  27.420  15.690  1.00  0.00            
ATOM    118  O28 GCD     1      29.540  25.800  16.730  1.00  0.00            
ATOM    119  C35 GCD     1      28.630  24.710  16.720  1.00  0.00            
ATOM    120  H57 GCD     1      27.630  24.980  16.360  1.00  0.00            
ATOM    121  C36 GCD     1      28.580  24.150  18.140  1.00  0.00            
ATOM    122  H58 GCD     1      29.550  23.720  18.420  1.00  0.00            
ATOM    123  H59 GCD     1      27.760  23.420  18.160  1.00  0.00            
ATOM    124  O29 GCD     1      28.310  25.200  19.040  1.00  0.00            
ATOM    125  H60 GCD     1      28.710  25.970  18.640  1.00  0.00            
ATOM    126  O30 GCD     1      28.210  27.000  15.220  1.00  0.00            
ATOM    127  C37 GCD     1      27.810  28.420  15.360  1.00  0.00            
ATOM    128  H61 GCD     1      28.600  29.030  15.810  1.00  0.00            
ATOM    129  C38 GCD     1      27.460  28.770  13.970  1.00  0.00            
ATOM    130  H62 GCD     1      26.820  27.970  13.560  1.00  0.00            
ATOM    131  O31 GCD     1      28.580  28.850  13.140  1.00  0.00            
ATOM    132  H63 GCD     1      29.140  28.120  13.410  1.00  0.00            
ATOM    133  C39 GCD     1      26.580  30.070  13.830  1.00  0.00            
ATOM    134  H64 GCD     1      27.260  30.920  13.930  1.00  0.00            
ATOM    135  O32 GCD     1      26.030  30.110  12.510  1.00  0.00            
ATOM    136  H65 GCD     1      25.080  30.190  12.610  1.00  0.00            
ATOM    137  C40 GCD     1      25.540  30.190  14.920  1.00  0.00            
ATOM    138  H66 GCD     1      25.280  31.250  14.910  1.00  0.00            
ATOM    139  O33 GCD     1      26.070  29.810  16.110  1.00  0.00            
ATOM    140  C41 GCD     1      26.570  28.440  16.260  1.00  0.00            
ATOM    141  H67 GCD     1      25.850  27.770  15.790  1.00  0.00            
ATOM    142  C42 GCD     1      26.800  28.110  17.720  1.00  0.00            
ATOM    143  H68 GCD     1      26.720  27.050  17.990  1.00  0.00            
ATOM    144  H69 GCD     1      26.060  28.650  18.330  1.00  0.00            
ATOM    145  O34 GCD     1      28.020  28.490  18.280  1.00  0.00            
ATOM    146  H70 GCD     1      27.970  29.420  18.550  1.00  0.00            
ATOM    147  O35 GCD     1      24.360  29.440  14.570  1.00  0.00            
ATOM    148  C43 GCD     1      23.080  30.100  14.620  1.00  0.00            
ATOM    149  H71 GCD     1      23.180  31.190  14.690  1.00  0.00            
ATOM    150  C44 GCD     1      22.430  29.810  13.250  1.00  0.00            
ATOM    151  H72 GCD     1      22.340  28.720  13.200  1.00  0.00            
ATOM    152  O36 GCD     1      23.370  30.200  12.240  1.00  0.00            
ATOM    153  H73 GCD     1      23.070  30.590  11.410  1.00  0.00            
ATOM    154  C45 GCD     1      21.120  30.510  13.060  1.00  0.00            
ATOM    155  H74 GCD     1      21.340  31.580  12.990  1.00  0.00            
ATOM    156  O37 GCD     1      20.440  30.150  11.890  1.00  0.00            
ATOM    157  H75 GCD     1      20.050  29.290  12.080  1.00  0.00            
ATOM    158  C46 GCD     1      20.150  30.260  14.240  1.00  0.00            
ATOM    159  H76 GCD     1      19.420  31.070  14.180  1.00  0.00            
ATOM    160  O38 GCD     1      19.680  28.900  14.190  1.00  0.00            
ATOM    161  O39 GCD     1      20.870  30.410  15.470  1.00  0.00            
ATOM    162  C47 GCD     1      22.090  29.630  15.710  1.00  0.00            
ATOM    163  H77 GCD     1      21.840  28.560  15.700  1.00  0.00            
ATOM    164  C48 GCD     1      22.660  29.930  17.110  1.00  0.00            
ATOM    165  H78 GCD     1      22.860  31.000  17.240  1.00  0.00            
ATOM    166  H79 GCD     1      23.640  29.430  17.140  1.00  0.00            
ATOM    167  O40 GCD     1      21.860  29.380  18.170  1.00  0.00            
ATOM    168  H80 GCD     1      21.090  29.960  18.240  1.00  0.00            
ATOM    169  C1  EA3     2      25.700  28.960   7.730  1.00  0.00            
ATOM    170  N1  EA3     2      25.780  28.030   8.810  1.00  0.00            
ATOM    171  C2  EA3     2      25.420  26.640   8.340  1.00  0.00            
ATOM    172  C3  EA3     2      25.260  25.510   9.430  1.00  0.00            
ATOM    173  N2  EA3     2      24.370  25.950  10.610  1.00  0.00            
ATOM    174  C4  EA3     2      24.600  25.100  11.750  1.00  0.00            
ATOM    175  C5  EA3     2      23.830  25.480  13.090  1.00  0.00            
ATOM    176  C6  EA3     2      22.460  25.890  13.210  1.00  0.00            
ATOM    177  C7  EA3     2      21.940  26.150  14.430  1.00  0.00            
ATOM    178  C8  EA3     2      22.650  25.980  15.620  1.00  0.00            
ATOM    179  C9  EA3     2      23.960  25.590  15.540  1.00  0.00            
ATOM    180  C10 EA3     2      24.570  25.420  14.300  1.00  0.00            
ATOM    181  C11 EA3     2      24.290  23.640  11.470  1.00  0.00            
ATOM    182  C12 EA3     2      25.390  22.740  11.680  1.00  0.00            
ATOM    183  C13 EA3     2      25.100  21.350  11.570  1.00  0.00            
ATOM    184  C14 EA3     2      23.800  20.970  11.220  1.00  0.00            
ATOM    185  Cl1 EA3     2      23.490  19.300  11.120  1.00  0.00            
ATOM    186  C15 EA3     2      22.760  21.870  11.040  1.00  0.00            
ATOM    187  C16 EA3     2      23.030  23.260  11.140  1.00  0.00            
ATOM    188  C17 EA3     2      24.510  27.410  10.970  1.00  0.00            
ATOM    189  C18 EA3     2      24.670  28.440   9.780  1.00  0.00            
ATOM    190  H1  EA3     2      25.400  29.950   8.080  1.00  0.00            
ATOM    191  H2  EA3     2      26.740  29.110   7.410  1.00  0.00            
ATOM    192  H3  EA3     2      25.060  28.570   6.940  1.00  0.00            
ATOM    193  H4  EA3     2      26.710  28.060   9.270  1.00  0.00            
ATOM    194  H5  EA3     2      26.210  26.290   7.670  1.00  0.00            
ATOM    195  H6  EA3     2      24.550  26.610   7.680  1.00  0.00            
ATOM    196  H7  EA3     2      26.250  25.290   9.840  1.00  0.00            
ATOM    197  H8  EA3     2      24.860  24.600   8.990  1.00  0.00            
ATOM    198  H9  EA3     2      23.400  25.850  10.260  1.00  0.00            
ATOM    199  H10 EA3     2      25.680  25.100  11.870  1.00  0.00            
ATOM    200  H11 EA3     2      21.880  26.060  12.300  1.00  0.00            
ATOM    201  H12 EA3     2      20.900  26.470  14.500  1.00  0.00            
ATOM    202  H13 EA3     2      22.190  26.200  16.580  1.00  0.00            
ATOM    203  H14 EA3     2      24.510  25.580  16.480  1.00  0.00            
ATOM    204  H15 EA3     2      25.630  25.160  14.250  1.00  0.00            
ATOM    205  H16 EA3     2      26.380  23.120  11.930  1.00  0.00            
ATOM    206  H17 EA3     2      25.810  20.580  11.850  1.00  0.00            
ATOM    207  H18 EA3     2      21.790  21.540  10.700  1.00  0.00            
ATOM    208  H19 EA3     2      22.270  24.020  10.960  1.00  0.00            
ATOM    209  H20 EA3     2      25.400  27.410  11.590  1.00  0.00            
ATOM    210  H21 EA3     2      23.650  27.700  11.580  1.00  0.00            
ATOM    211  H22 EA3     2      23.760  28.350   9.180  1.00  0.00            
ATOM    212  H23 EA3     2      24.760  29.490  10.080  1.00  0.00            
TER
ENDMDL
MODEL        1
ATOM      1  H1  GCD     1      15.650  32.470  16.890  1.00  0.00            
ATOM      2  O1  GCD     1      16.560  32.350  16.590  1.00  0.00            
ATOM      3  C1  GCD     1      16.910  30.940  16.970  1.00  0.00            
ATOM      4  H2  GCD     1      17.530  31.050  17.870  1.00  0.00            
ATOM      5  H3  GCD     1      16.070  30.320  17.320  1.00  0.00            
ATOM      6  C2  GCD     1      17.620  30.330  15.830  1.00  0.00            
ATOM      7  H4  GCD     1      17.910  29.350  16.230  1.00  0.00            
ATOM      8  C3  GCD     1      18.820  31.170  15.380  1.00  0.00            
ATOM      9  H5  GCD     1      18.570  32.230  15.210  1.00  0.00            
ATOM     10  C4  GCD     1      19.370  30.540  14.080  1.00  0.00            
ATOM     11  H6  GCD     1      19.710  29.520  14.320  1.00  0.00            
ATOM     12  O2  GCD     1      20.410  31.350  13.510  1.00  0.00            
ATOM     13  H7  GCD     1      21.020  31.580  14.230  1.00  0.00            
ATOM     14  C5  GCD     1      18.240  30.470  13.080  1.00  0.00            
ATOM     15  H8  GCD     1      17.850  31.480  12.920  1.00  0.00            
ATOM     16  O3  GCD     1      18.660  30.030  11.780  1.00  0.00            
ATOM     17  H9  GCD     1      19.400  30.620  11.590  1.00  0.00            
ATOM     18  C6  GCD     1      17.180  29.550  13.570  1.00  0.00            
ATOM     19  O4  GCD     1      16.670  30.060  14.830  1.00  0.00            
ATOM     20  H10 GCD     1      16.320  29.590  12.900  1.00  0.00            
ATOM     21  O5  GCD     1      17.530  28.250  13.870  1.00  0.00            
ATOM     22  C7  GCD     1      17.360  27.130  12.950  1.00  0.00            
ATOM     23  H11 GCD     1      17.060  27.620  12.020  1.00  0.00            
ATOM     24  C8  GCD     1      18.750  26.560  12.630  1.00  0.00            
ATOM     25  H12 GCD     1      19.190  26.270  13.600  1.00  0.00            
ATOM     26  O6  GCD     1      19.650  27.440  12.030  1.00  0.00            
ATOM     27  H13 GCD     1      19.230  28.300  12.030  1.00  0.00            
ATOM     28  C9  GCD     1      18.570  25.200  11.830  1.00  0.00            
ATOM     29  H14 GCD     1      18.060  25.410  10.880  1.00  0.00            
ATOM     30  O7  GCD     1      19.830  24.650  11.580  1.00  0.00            
ATOM     31  H15 GCD     1      20.330  25.390  11.220  1.00  0.00            
ATOM     32  C10 GCD     1      17.700  24.300  12.600  1.00  0.00            
ATOM     33  H16 GCD     1      17.530  23.360  12.070  1.00  0.00            
ATOM     34  O8  GCD     1      16.410  24.970  12.770  1.00  0.00            
ATOM     35  C11 GCD     1      16.420  26.150  13.510  1.00  0.00            
ATOM     36  H17 GCD     1      16.790  25.960  14.530  1.00  0.00            
ATOM     37  C12 GCD     1      15.020  26.650  13.540  1.00  0.00            
ATOM     38  H18 GCD     1      14.960  27.500  14.230  1.00  0.00            
ATOM     39  H19 GCD     1      14.440  25.820  13.950  1.00  0.00            
ATOM     40  O9  GCD     1      14.430  27.020  12.360  1.00  0.00            
ATOM     41  H20 GCD     1      14.690  26.320  11.740  1.00  0.00            
ATOM     42  O10 GCD     1      18.200  24.080  13.910  1.00  0.00            
ATOM     43  C13 GCD     1      18.500  22.700  14.240  1.00  0.00            
ATOM     44  H21 GCD     1      18.330  21.980  13.440  1.00  0.00            
ATOM     45  C14 GCD     1      19.950  22.580  14.430  1.00  0.00            
ATOM     46  H22 GCD     1      20.200  23.270  15.250  1.00  0.00            
ATOM     47  O11 GCD     1      20.820  22.790  13.290  1.00  0.00            
ATOM     48  H23 GCD     1      20.630  23.640  12.870  1.00  0.00            
ATOM     49  C15 GCD     1      20.340  21.240  15.000  1.00  0.00            
ATOM     50  H24 GCD     1      20.130  20.550  14.170  1.00  0.00            
ATOM     51  O12 GCD     1      21.720  21.340  15.240  1.00  0.00            
ATOM     52  H25 GCD     1      22.050  21.610  14.380  1.00  0.00            
ATOM     53  C16 GCD     1      19.480  20.830  16.160  1.00  0.00            
ATOM     54  H26 GCD     1      19.480  19.740  16.260  1.00  0.00            
ATOM     55  O13 GCD     1      18.090  21.040  15.790  1.00  0.00            
ATOM     56  C17 GCD     1      17.670  22.330  15.420  1.00  0.00            
ATOM     57  H27 GCD     1      17.920  22.960  16.280  1.00  0.00            
ATOM     58  C18 GCD     1      16.150  22.270  15.140  1.00  0.00            
ATOM     59  H28 GCD     1      15.970  21.550  14.330  1.00  0.00            
ATOM     60  H29 GCD     1      15.770  23.260  14.870  1.00  0.00            
ATOM     61  O14 GCD     1      15.380  21.880  16.270  1.00  0.00            
ATOM     62  H30 GCD     1      14.480  21.760  15.930  1.00  0.00            
ATOM     63  O15 GCD     1      19.820  21.540  17.360  1.00  0.00            
ATOM     64  C19 GCD     1      20.140  20.690  18.460  1.00  0.00            
ATOM     65  H31 GCD     1      19.570  19.750  18.380  1.00  0.00            
ATOM     66  C20 GCD     1      21.690  20.450  18.510  1.00  0.00            
ATOM     67  H32 GCD     1      22.220  21.400  18.660  1.00  0.00            
ATOM     68  O16 GCD     1      22.120  19.710  17.390  1.00  0.00            
ATOM     69  H33 GCD     1      21.830  20.200  16.610  1.00  0.00            
ATOM     70  C21 GCD     1      21.930  19.600  19.780  1.00  0.00            
ATOM     71  H34 GCD     1      21.370  18.650  19.710  1.00  0.00            
ATOM     72  O17 GCD     1      23.260  19.170  19.820  1.00  0.00            
ATOM     73  H35 GCD     1      23.550  18.980  18.920  1.00  0.00            
ATOM     74  C22 GCD     1      21.510  20.400  20.980  1.00  0.00            
ATOM     75  H36 GCD     1      21.630  19.740  21.840  1.00  0.00            
ATOM     76  O18 GCD     1      20.150  20.650  20.900  1.00  0.00            
ATOM     77  C23 GCD     1      19.550  21.330  19.760  1.00  0.00            
ATOM     78  H37 GCD     1      19.910  22.360  19.860  1.00  0.00            
ATOM     79  C24 GCD     1      18.040  21.240  19.760  1.00  0.00            
ATOM     80  H38 GCD     1      17.770  20.180  19.860  1.00  0.00            
ATOM     81  H39 GCD     1      17.660  21.620  18.800  1.00  0.00            
ATOM     82  O19 GCD     1      17.500  21.990  20.830  1.00  0.00            
ATOM     83  H40 GCD     1      17.920  21.600  21.610  1.00  0.00            
ATOM     84  O20 GCD     1      22.240  21.650  21.040  1.00  0.00            
ATOM     85  C25 GCD     1      22.920  21.760  22.240  1.00  0.00            
ATOM     86  H41 GCD     1      22.640  20.950  22.930  1.00  0.00            
ATOM     87  C26 GCD     1      24.430  21.770  22.060  1.00  0.00            
ATOM     88  H42 GCD     1      24.670  22.640  21.440  1.00  0.00            
ATOM     89  O21 GCD     1      24.800  20.500  21.570  1.00  0.00            
ATOM     90  H43 GCD     1      24.330  20.230  20.770  1.00  0.00            
ATOM     91  C27 GCD     1      25.050  21.950  23.400  1.00  0.00            
ATOM     92  H44 GCD     1      24.680  21.140  24.030  1.00  0.00            
ATOM     93  O22 GCD     1      26.500  21.860  23.380  1.00  0.00            
ATOM     94  H45 GCD     1      26.620  21.140  22.740  1.00  0.00            
ATOM     95  C28 GCD     1      24.570  23.300  24.070  1.00  0.00            
ATOM     96  H46 GCD     1      24.990  23.450  25.070  1.00  0.00            
ATOM     97  O23 GCD     1      23.160  23.220  24.230  1.00  0.00            
ATOM     98  C29 GCD     1      22.470  22.990  23.010  1.00  0.00            
ATOM     99  H47 GCD     1      22.750  23.830  22.370  1.00  0.00            
ATOM    100  C30 GCD     1      20.950  22.970  23.310  1.00  0.00            
ATOM    101  H48 GCD     1      20.440  22.870  22.350  1.00  0.00            
ATOM    102  H49 GCD     1      20.670  23.940  23.750  1.00  0.00            
ATOM    103  O24 GCD     1      20.460  21.970  24.200  1.00  0.00            
ATOM    104  H50 GCD     1      20.930  22.190  25.010  1.00  0.00            
ATOM    105  O25 GCD     1      24.920  24.460  23.280  1.00  0.00            
ATOM    106  C31 GCD     1      25.850  25.450  23.830  1.00  0.00            
ATOM    107  H51 GCD     1      26.480  25.050  24.630  1.00  0.00            
ATOM    108  C32 GCD     1      26.830  25.860  22.800  1.00  0.00            
ATOM    109  H52 GCD     1      26.370  26.040  21.830  1.00  0.00            
ATOM    110  O26 GCD     1      27.790  24.840  22.500  1.00  0.00            
ATOM    111  H53 GCD     1      27.240  24.050  22.440  1.00  0.00            
ATOM    112  C33 GCD     1      27.590  27.080  23.250  1.00  0.00            
ATOM    113  H54 GCD     1      28.030  26.790  24.210  1.00  0.00            
ATOM    114  O27 GCD     1      28.530  27.500  22.240  1.00  0.00            
ATOM    115  H55 GCD     1      29.110  26.790  21.970  1.00  0.00            
ATOM    116  C34 GCD     1      26.550  28.170  23.580  1.00  0.00            
ATOM    117  H56 GCD     1      26.950  29.110  23.970  1.00  0.00            
ATOM    118  O28 GCD     1      25.820  27.700  24.660  1.00  0.00            
ATOM    119  C35 GCD     1      24.970  26.610  24.330  1.00  0.00            
ATOM    120  H57 GCD     1      24.260  26.860  23.540  1.00  0.00            
ATOM    121  C36 GCD     1      24.180  26.240  25.560  1.00  0.00            
ATOM    122  H58 GCD     1      24.860  25.950  26.360  1.00  0.00            
ATOM    123  H59 GCD     1      23.570  25.330  25.430  1.00  0.00            
ATOM    124  O29 GCD     1      23.380  27.230  26.140  1.00  0.00            
ATOM    125  H60 GCD     1      23.960  27.990  26.240  1.00  0.00            
ATOM    126  O30 GCD     1      25.670  28.390  22.530  1.00  0.00            
ATOM    127  C37 GCD     1      25.410  29.700  22.120  1.00  0.00            
ATOM    128  H61 GCD     1      26.010  30.380  22.730  1.00  0.00            
ATOM    129  C38 GCD     1      25.830  29.810  20.640  1.00  0.00            
ATOM    130  H62 GCD     1      25.170  29.170  20.040  1.00  0.00            
ATOM    131  O31 GCD     1      27.160  29.310  20.440  1.00  0.00            
ATOM    132  H63 GCD     1      27.400  28.600  21.050  1.00  0.00            
ATOM    133  C39 GCD     1      25.590  31.250  20.150  1.00  0.00            
ATOM    134  H64 GCD     1      26.080  32.000  20.770  1.00  0.00            
ATOM    135  O32 GCD     1      25.790  31.480  18.750  1.00  0.00            
ATOM    136  H65 GCD     1      24.970  31.830  18.380  1.00  0.00            
ATOM    137  C40 GCD     1      24.190  31.640  20.460  1.00  0.00            
ATOM    138  H66 GCD     1      24.160  32.670  20.110  1.00  0.00            
ATOM    139  O33 GCD     1      23.850  31.390  21.860  1.00  0.00            
ATOM    140  C41 GCD     1      23.930  30.050  22.300  1.00  0.00            
ATOM    141  H67 GCD     1      23.240  29.400  21.750  1.00  0.00            
ATOM    142  C42 GCD     1      23.360  29.950  23.690  1.00  0.00            
ATOM    143  H68 GCD     1      23.260  28.880  23.940  1.00  0.00            
ATOM    144  H69 GCD     1      22.360  30.390  23.660  1.00  0.00            
ATOM    145  O34 GCD     1      24.130  30.590  24.680  1.00  0.00            
ATOM    146  H70 GCD     1      24.260  31.500  24.370  1.00  0.00            
ATOM    147  O35 GCD     1      23.290  30.950  19.570  1.00  0.00            
ATOM    148  C43 GCD     1      22.190  31.680  19.010  1.00  0.00            
ATOM    149  H71 GCD     1      22.010  32.590  19.610  1.00  0.00            
ATOM    150  C44 GCD     1      22.430  31.920  17.500  1.00  0.00            
ATOM    151  H72 GCD     1      22.370  31.000  16.900  1.00  0.00            
ATOM    152  O36 GCD     1      23.700  32.550  17.300  1.00  0.00            
ATOM    153  H73 GCD     1      23.830  32.760  16.370  1.00  0.00            
ATOM    154  C45 GCD     1      21.370  32.760  16.870  1.00  0.00            
ATOM    155  H74 GCD     1      21.280  33.690  17.450  1.00  0.00            
ATOM    156  O37 GCD     1      21.570  33.060  15.510  1.00  0.00            
ATOM    157  H75 GCD     1      20.990  33.810  15.320  1.00  0.00            
ATOM    158  C46 GCD     1      19.990  32.140  17.200  1.00  0.00            
ATOM    159  H76 GCD     1      19.240  32.890  16.930  1.00  0.00            
ATOM    160  O38 GCD     1      19.870  31.010  16.390  1.00  0.00            
ATOM    161  O39 GCD     1      19.840  31.830  18.610  1.00  0.00            
ATOM    162  C47 GCD     1      20.830  30.950  19.230  1.00  0.00            
ATOM    163  H77 GCD     1      20.910  30.010  18.660  1.00  0.00            
ATOM    164  C48 GCD     1      20.500  30.670  20.700  1.00  0.00            
ATOM    165  H78 GCD     1      20.470  31.640  21.200  1.00  0.00            
ATOM    166  H79 GCD     1      21.340  30.040  21.020  1.00  0.00            
ATOM    167  O40 GCD     1      19.330  29.990  20.970  1.00  0.00            
ATOM    168  H80 GCD     1      19.310  30.150  21.920  1.00  0.00            
ATOM    169  C1  EA3     2      25.340  29.450  13.670  1.00  0.00            
ATOM    170  N1  EA3     2      25.670  28.920  15.060  1.00  0.00            
ATOM    171  C2  EA3     2      25.580  27.360  15.000  1.00  0.00            
ATOM    172  C3  EA3     2      25.560  26.660  16.360  1.00  0.00            
ATOM    173  N2  EA3     2      24.580  27.260  17.320  1.00  0.00            
ATOM    174  C4  EA3     2      24.540  26.570  18.710  1.00  0.00            
ATOM    175  C5  EA3     2      23.250  26.760  19.530  1.00  0.00            
ATOM    176  C6  EA3     2      22.020  27.250  19.020  1.00  0.00            
ATOM    177  C7  EA3     2      20.870  27.160  19.710  1.00  0.00            
ATOM    178  C8  EA3     2      20.920  26.780  21.010  1.00  0.00            
ATOM    179  C9  EA3     2      22.130  26.240  21.590  1.00  0.00            
ATOM    180  C10 EA3     2      23.290  26.240  20.790  1.00  0.00            
ATOM    181  C11 EA3     2      24.780  25.090  18.600  1.00  0.00            
ATOM    182  C12 EA3     2      25.940  24.520  19.140  1.00  0.00            
ATOM    183  C13 EA3     2      26.280  23.160  18.870  1.00  0.00            
ATOM    184  C14 EA3     2      25.490  22.370  18.020  1.00  0.00            
ATOM    185  Cl1 EA3     2      25.930  20.680  17.650  1.00  0.00            
ATOM    186  C15 EA3     2      24.370  22.980  17.440  1.00  0.00            
ATOM    187  C16 EA3     2      23.980  24.310  17.730  1.00  0.00            
ATOM    188  C17 EA3     2      24.830  28.770  17.410  1.00  0.00            
ATOM    189  C18 EA3     2      24.680  29.450  16.040  1.00  0.00            
ATOM    190  H1  EA3     2      24.350  29.070  13.410  1.00  0.00            
ATOM    191  H2  EA3     2      25.230  30.520  13.850  1.00  0.00            
ATOM    192  H3  EA3     2      25.940  29.100  12.830  1.00  0.00            
ATOM    193  H4  EA3     2      26.590  29.340  15.270  1.00  0.00            
ATOM    194  H5  EA3     2      26.470  26.930  14.520  1.00  0.00            
ATOM    195  H6  EA3     2      24.720  27.130  14.380  1.00  0.00            
ATOM    196  H7  EA3     2      26.570  26.720  16.780  1.00  0.00            
ATOM    197  H8  EA3     2      25.400  25.600  16.170  1.00  0.00            
ATOM    198  H9  EA3     2      23.720  27.090  16.780  1.00  0.00            
ATOM    199  H10 EA3     2      25.370  27.040  19.250  1.00  0.00            
ATOM    200  H11 EA3     2      21.940  27.540  17.970  1.00  0.00            
ATOM    201  H12 EA3     2      19.960  27.530  19.250  1.00  0.00            
ATOM    202  H13 EA3     2      19.960  26.750  21.510  1.00  0.00            
ATOM    203  H14 EA3     2      22.140  25.810  22.590  1.00  0.00            
ATOM    204  H15 EA3     2      24.250  25.860  21.130  1.00  0.00            
ATOM    205  H16 EA3     2      26.530  25.200  19.750  1.00  0.00            
ATOM    206  H17 EA3     2      27.200  22.700  19.240  1.00  0.00            
ATOM    207  H18 EA3     2      23.790  22.360  16.760  1.00  0.00            
ATOM    208  H19 EA3     2      23.010  24.610  17.350  1.00  0.00            
ATOM    209  H20 EA3     2      25.860  28.850  17.740  1.00  0.00            
ATOM    210  H21 EA3     2      24.160  29.250  18.130  1.00  0.00            
ATOM    211  H22 EA3     2      23.670  29.380  15.650  1.00  0.00            
ATOM    212  H23 EA3     2      24.820  30.530  16.120  1.00  0.00            
TER
ENDMDL
MODEL        1
ATOM      1  H1  GCD     1      12.000  28.430  17.410  1.00  0.00            
ATOM      2  O1  GCD     1      12.710  28.240  16.790  1.00  0.00            
ATOM      3  C1  GCD     1      13.690  27.460  17.490  1.00  0.00            
ATOM      4  H2  GCD     1      14.300  28.040  18.190  1.00  0.00            
ATOM      5  H3  GCD     1      13.250  26.690  18.130  1.00  0.00            
ATOM      6  C2  GCD     1      14.640  26.720  16.530  1.00  0.00            
ATOM      7  H4  GCD     1      15.280  26.060  17.130  1.00  0.00            
ATOM      8  C3  GCD     1      15.490  27.710  15.720  1.00  0.00            
ATOM      9  H5  GCD     1      14.770  28.470  15.380  1.00  0.00            
ATOM     10  C4  GCD     1      16.200  27.110  14.520  1.00  0.00            
ATOM     11  H6  GCD     1      16.920  26.460  15.020  1.00  0.00            
ATOM     12  O2  GCD     1      16.920  28.100  13.810  1.00  0.00            
ATOM     13  H7  GCD     1      16.320  28.760  13.460  1.00  0.00            
ATOM     14  C5  GCD     1      15.240  26.310  13.690  1.00  0.00            
ATOM     15  H8  GCD     1      14.520  27.080  13.370  1.00  0.00            
ATOM     16  O3  GCD     1      16.010  25.680  12.690  1.00  0.00            
ATOM     17  H9  GCD     1      16.260  26.380  12.090  1.00  0.00            
ATOM     18  C6  GCD     1      14.540  25.280  14.570  1.00  0.00            
ATOM     19  O4  GCD     1      13.850  25.900  15.600  1.00  0.00            
ATOM     20  H10 GCD     1      13.830  24.790  13.900  1.00  0.00            
ATOM     21  O5  GCD     1      15.530  24.410  15.100  1.00  0.00            
ATOM     22  C7  GCD     1      15.220  22.970  15.130  1.00  0.00            
ATOM     23  H11 GCD     1      14.160  22.890  14.880  1.00  0.00            
ATOM     24  C8  GCD     1      16.010  22.210  14.070  1.00  0.00            
ATOM     25  H12 GCD     1      17.080  22.410  14.140  1.00  0.00            
ATOM     26  O6  GCD     1      15.730  22.620  12.720  1.00  0.00            
ATOM     27  H13 GCD     1      16.000  23.550  12.760  1.00  0.00            
ATOM     28  C9  GCD     1      15.750  20.710  14.160  1.00  0.00            
ATOM     29  H14 GCD     1      14.670  20.560  14.100  1.00  0.00            
ATOM     30  O7  GCD     1      16.510  19.880  13.310  1.00  0.00            
ATOM     31  H15 GCD     1      17.190  19.520  13.890  1.00  0.00            
ATOM     32  C10 GCD     1      16.060  20.240  15.570  1.00  0.00            
ATOM     33  H16 GCD     1      15.820  19.180  15.520  1.00  0.00            
ATOM     34  O8  GCD     1      15.190  20.990  16.420  1.00  0.00            
ATOM     35  C11 GCD     1      15.440  22.430  16.440  1.00  0.00            
ATOM     36  H17 GCD     1      16.470  22.470  16.810  1.00  0.00            
ATOM     37  C12 GCD     1      14.610  22.980  17.570  1.00  0.00            
ATOM     38  H18 GCD     1      14.900  24.010  17.790  1.00  0.00            
ATOM     39  H19 GCD     1      14.880  22.430  18.480  1.00  0.00            
ATOM     40  O9  GCD     1      13.210  22.790  17.410  1.00  0.00            
ATOM     41  H20 GCD     1      13.000  22.130  18.070  1.00  0.00            
ATOM     42  O10 GCD     1      17.450  20.450  15.950  1.00  0.00            
ATOM     43  C13 GCD     1      18.050  19.330  16.640  1.00  0.00            
ATOM     44  H21 GCD     1      17.290  18.560  16.830  1.00  0.00            
ATOM     45  C14 GCD     1      19.110  18.800  15.700  1.00  0.00            
ATOM     46  H22 GCD     1      19.800  19.600  15.410  1.00  0.00            
ATOM     47  O11 GCD     1      18.470  18.250  14.550  1.00  0.00            
ATOM     48  H23 GCD     1      19.120  18.120  13.840  1.00  0.00            
ATOM     49  C15 GCD     1      19.890  17.680  16.370  1.00  0.00            
ATOM     50  H24 GCD     1      19.280  16.780  16.500  1.00  0.00            
ATOM     51  O12 GCD     1      21.010  17.140  15.590  1.00  0.00            
ATOM     52  H25 GCD     1      21.600  17.860  15.330  1.00  0.00            
ATOM     53  C16 GCD     1      20.360  18.080  17.740  1.00  0.00            
ATOM     54  H26 GCD     1      20.830  17.260  18.300  1.00  0.00            
ATOM     55  O13 GCD     1      19.170  18.450  18.540  1.00  0.00            
ATOM     56  C17 GCD     1      18.540  19.700  18.050  1.00  0.00            
ATOM     57  H27 GCD     1      19.220  20.540  17.860  1.00  0.00            
ATOM     58  C18 GCD     1      17.500  20.080  19.110  1.00  0.00            
ATOM     59  H28 GCD     1      16.990  19.170  19.430  1.00  0.00            
ATOM     60  H29 GCD     1      16.750  20.810  18.770  1.00  0.00            
ATOM     61  O14 GCD     1      18.170  20.680  20.210  1.00  0.00            
ATOM     62  H30 GCD     1      18.660  19.980  20.650  1.00  0.00            
ATOM     63  O15 GCD     1      21.280  19.110  17.600  1.00  0.00            
ATOM     64  C19 GCD     1      22.680  18.730  17.570  1.00  0.00            
ATOM     65  H31 GCD     1      22.790  17.640  17.510  1.00  0.00            
ATOM     66  C20 GCD     1      23.330  19.520  16.330  1.00  0.00            
ATOM     67  H32 GCD     1      22.960  20.550  16.280  1.00  0.00            
ATOM     68  O16 GCD     1      22.930  18.860  15.120  1.00  0.00            
ATOM     69  H33 GCD     1      23.000  19.420  14.340  1.00  0.00            
ATOM     70  C21 GCD     1      24.830  19.440  16.470  1.00  0.00            
ATOM     71  H34 GCD     1      25.070  18.370  16.470  1.00  0.00            
ATOM     72  O17 GCD     1      25.500  20.180  15.440  1.00  0.00            
ATOM     73  H35 GCD     1      25.280  19.580  14.720  1.00  0.00            
ATOM     74  C22 GCD     1      25.330  19.880  17.820  1.00  0.00            
ATOM     75  H36 GCD     1      26.410  19.680  17.920  1.00  0.00            
ATOM     76  O18 GCD     1      24.660  19.160  18.830  1.00  0.00            
ATOM     77  C23 GCD     1      23.240  19.320  18.830  1.00  0.00            
ATOM     78  H37 GCD     1      23.110  20.400  18.940  1.00  0.00            
ATOM     79  C24 GCD     1      22.700  18.620  20.070  1.00  0.00            
ATOM     80  H38 GCD     1      22.860  17.540  19.910  1.00  0.00            
ATOM     81  H39 GCD     1      21.620  18.800  20.110  1.00  0.00            
ATOM     82  O19 GCD     1      23.280  19.110  21.300  1.00  0.00            
ATOM     83  H40 GCD     1      24.160  18.710  21.220  1.00  0.00            
ATOM     84  O20 GCD     1      25.120  21.230  18.060  1.00  0.00            
ATOM     85  C25 GCD     1      26.190  21.980  18.600  1.00  0.00            
ATOM     86  H41 GCD     1      27.080  21.340  18.690  1.00  0.00            
ATOM     87  C26 GCD     1      26.430  23.090  17.530  1.00  0.00            
ATOM     88  H42 GCD     1      25.510  23.640  17.320  1.00  0.00            
ATOM     89  O21 GCD     1      26.940  22.550  16.320  1.00  0.00            
ATOM     90  H43 GCD     1      26.270  22.010  15.880  1.00  0.00            
ATOM     91  C27 GCD     1      27.370  24.210  18.020  1.00  0.00            
ATOM     92  H44 GCD     1      28.400  23.850  17.880  1.00  0.00            
ATOM     93  O22 GCD     1      27.280  25.420  17.290  1.00  0.00            
ATOM     94  H45 GCD     1      27.240  26.160  17.910  1.00  0.00            
ATOM     95  C28 GCD     1      27.120  24.550  19.490  1.00  0.00            
ATOM     96  H46 GCD     1      27.950  25.120  19.910  1.00  0.00            
ATOM     97  O23 GCD     1      27.010  23.450  20.280  1.00  0.00            
ATOM     98  C29 GCD     1      25.940  22.560  19.940  1.00  0.00            
ATOM     99  H47 GCD     1      25.020  23.170  19.950  1.00  0.00            
ATOM    100  C30 GCD     1      25.820  21.530  21.080  1.00  0.00            
ATOM    101  H48 GCD     1      26.780  21.030  21.270  1.00  0.00            
ATOM    102  H49 GCD     1      25.160  20.740  20.700  1.00  0.00            
ATOM    103  O24 GCD     1      25.240  22.040  22.270  1.00  0.00            
ATOM    104  H50 GCD     1      25.350  21.410  22.990  1.00  0.00            
ATOM    105  O25 GCD     1      25.930  25.270  19.660  1.00  0.00            
ATOM    106  C31 GCD     1      26.010  26.400  20.540  1.00  0.00            
ATOM    107  H51 GCD     1      26.880  26.290  21.210  1.00  0.00            
ATOM    108  C32 GCD     1      26.280  27.630  19.750  1.00  0.00            
ATOM    109  H52 GCD     1      25.470  27.650  19.010  1.00  0.00            
ATOM    110  O26 GCD     1      27.650  27.570  19.190  1.00  0.00            
ATOM    111  H53 GCD     1      27.780  28.400  18.720  1.00  0.00            
ATOM    112  C33 GCD     1      26.140  28.910  20.580  1.00  0.00            
ATOM    113  H54 GCD     1      26.830  28.820  21.420  1.00  0.00            
ATOM    114  O27 GCD     1      26.430  30.100  19.860  1.00  0.00            
ATOM    115  H55 GCD     1      27.140  30.570  20.310  1.00  0.00            
ATOM    116  C34 GCD     1      24.830  29.000  21.300  1.00  0.00            
ATOM    117  H56 GCD     1      24.760  29.810  22.020  1.00  0.00            
ATOM    118  O28 GCD     1      24.630  27.800  22.050  1.00  0.00            
ATOM    119  C35 GCD     1      24.700  26.520  21.320  1.00  0.00            
ATOM    120  H57 GCD     1      23.810  26.580  20.670  1.00  0.00            
ATOM    121  C36 GCD     1      24.440  25.300  22.200  1.00  0.00            
ATOM    122  H58 GCD     1      25.140  25.320  23.040  1.00  0.00            
ATOM    123  H59 GCD     1      24.680  24.390  21.650  1.00  0.00            
ATOM    124  O29 GCD     1      23.090  25.160  22.650  1.00  0.00            
ATOM    125  H60 GCD     1      22.980  25.700  23.450  1.00  0.00            
ATOM    126  O30 GCD     1      23.760  29.030  20.240  1.00  0.00            
ATOM    127  C37 GCD     1      22.990  30.210  20.250  1.00  0.00            
ATOM    128  H61 GCD     1      23.390  31.040  20.850  1.00  0.00            
ATOM    129  C38 GCD     1      22.920  30.660  18.800  1.00  0.00            
ATOM    130  H62 GCD     1      22.650  29.790  18.200  1.00  0.00            
ATOM    131  O31 GCD     1      24.240  31.020  18.430  1.00  0.00            
ATOM    132  H63 GCD     1      24.890  30.530  18.950  1.00  0.00            
ATOM    133  C39 GCD     1      21.950  31.860  18.680  1.00  0.00            
ATOM    134  H64 GCD     1      22.320  32.600  19.410  1.00  0.00            
ATOM    135  O32 GCD     1      21.810  32.400  17.400  1.00  0.00            
ATOM    136  H65 GCD     1      22.690  32.470  17.010  1.00  0.00            
ATOM    137  C40 GCD     1      20.570  31.520  19.180  1.00  0.00            
ATOM    138  H66 GCD     1      20.040  32.480  19.180  1.00  0.00            
ATOM    139  O33 GCD     1      20.740  31.080  20.520  1.00  0.00            
ATOM    140  C41 GCD     1      21.590  29.950  20.750  1.00  0.00            
ATOM    141  H67 GCD     1      21.230  29.040  20.260  1.00  0.00            
ATOM    142  C42 GCD     1      21.420  29.600  22.290  1.00  0.00            
ATOM    143  H68 GCD     1      22.100  28.760  22.450  1.00  0.00            
ATOM    144  H69 GCD     1      20.390  29.250  22.460  1.00  0.00            
ATOM    145  O34 GCD     1      21.620  30.730  23.110  1.00  0.00            
ATOM    146  H70 GCD     1      21.240  31.460  22.600  1.00  0.00            
ATOM    147  O35 GCD     1      19.910  30.520  18.430  1.00  0.00            
ATOM    148  C43 GCD     1      18.500  30.700  18.180  1.00  0.00            
ATOM    149  H71 GCD     1      18.150  31.640  18.620  1.00  0.00            
ATOM    150  C44 GCD     1      18.210  30.740  16.700  1.00  0.00            
ATOM    151  H72 GCD     1      18.540  29.760  16.320  1.00  0.00            
ATOM    152  O36 GCD     1      18.940  31.820  16.050  1.00  0.00            
ATOM    153  H73 GCD     1      19.750  31.910  16.560  1.00  0.00            
ATOM    154  C45 GCD     1      16.760  30.800  16.420  1.00  0.00            
ATOM    155  H74 GCD     1      16.360  31.720  16.870  1.00  0.00            
ATOM    156  O37 GCD     1      16.590  30.770  15.040  1.00  0.00            
ATOM    157  H75 GCD     1      17.080  30.000  14.740  1.00  0.00            
ATOM    158  C46 GCD     1      16.050  29.640  17.110  1.00  0.00            
ATOM    159  H76 GCD     1      14.970  29.740  17.070  1.00  0.00            
ATOM    160  O38 GCD     1      16.470  28.370  16.550  1.00  0.00            
ATOM    161  O39 GCD     1      16.340  29.720  18.570  1.00  0.00            
ATOM    162  C47 GCD     1      17.750  29.540  18.850  1.00  0.00            
ATOM    163  H77 GCD     1      18.090  28.580  18.440  1.00  0.00            
ATOM    164  C48 GCD     1      17.930  29.300  20.370  1.00  0.00            
ATOM    165  H78 GCD     1      17.300  29.990  20.950  1.00  0.00            
ATOM    166  H79 GCD     1      18.960  29.390  20.740  1.00  0.00            
ATOM    167  O40 GCD     1      17.450  28.080  20.810  1.00  0.00            
ATOM    168  H80 GCD     1      16.540  28.080  20.490  1.00  0.00            
ATOM    169  C1  EA3     2      22.310  32.180  12.310  1.00  0.00            
ATOM    170  N1  EA3     2      22.900  31.180  13.350  1.00  0.00            
ATOM    171  C2  EA3     2      23.220  29.840  12.690  1.00  0.00            
ATOM    172  C3  EA3     2      23.510  28.720  13.670  1.00  0.00            
ATOM    173  N2  EA3     2      22.380  28.450  14.660  1.00  0.00            
ATOM    174  C4  EA3     2      22.900  27.450  15.720  1.00  0.00            
ATOM    175  C5  EA3     2      21.880  27.150  16.870  1.00  0.00            
ATOM    176  C6  EA3     2      20.530  27.020  16.550  1.00  0.00            
ATOM    177  C7  EA3     2      19.670  26.600  17.560  1.00  0.00            
ATOM    178  C8  EA3     2      20.090  26.420  18.880  1.00  0.00            
ATOM    179  C9  EA3     2      21.420  26.500  19.150  1.00  0.00            
ATOM    180  C10 EA3     2      22.320  26.820  18.140  1.00  0.00            
ATOM    181  C11 EA3     2      23.610  26.190  15.240  1.00  0.00            
ATOM    182  C12 EA3     2      24.960  26.210  14.940  1.00  0.00            
ATOM    183  C13 EA3     2      25.620  25.100  14.410  1.00  0.00            
ATOM    184  C14 EA3     2      24.820  24.070  13.880  1.00  0.00            
ATOM    185  Cl1 EA3     2      25.510  22.800  12.930  1.00  0.00            
ATOM    186  C15 EA3     2      23.370  24.100  14.040  1.00  0.00            
ATOM    187  C16 EA3     2      22.840  25.160  14.760  1.00  0.00            
ATOM    188  C17 EA3     2      22.040  29.770  15.350  1.00  0.00            
ATOM    189  C18 EA3     2      21.720  30.960  14.370  1.00  0.00            
ATOM    190  H1  EA3     2      21.710  31.680  11.560  1.00  0.00            
ATOM    191  H2  EA3     2      21.640  32.900  12.790  1.00  0.00            
ATOM    192  H3  EA3     2      23.110  32.650  11.730  1.00  0.00            
ATOM    193  H4  EA3     2      23.760  31.530  13.790  1.00  0.00            
ATOM    194  H5  EA3     2      24.060  29.980  12.010  1.00  0.00            
ATOM    195  H6  EA3     2      22.430  29.620  11.960  1.00  0.00            
ATOM    196  H7  EA3     2      24.350  28.990  14.310  1.00  0.00            
ATOM    197  H8  EA3     2      23.780  27.830  13.090  1.00  0.00            
ATOM    198  H9  EA3     2      21.520  28.070  14.240  1.00  0.00            
ATOM    199  H10 EA3     2      23.760  27.940  16.180  1.00  0.00            
ATOM    200  H11 EA3     2      20.150  27.180  15.540  1.00  0.00            
ATOM    201  H12 EA3     2      18.660  26.310  17.290  1.00  0.00            
ATOM    202  H13 EA3     2      19.460  26.170  19.730  1.00  0.00            
ATOM    203  H14 EA3     2      21.790  26.310  20.150  1.00  0.00            
ATOM    204  H15 EA3     2      23.390  26.970  18.270  1.00  0.00            
ATOM    205  H16 EA3     2      25.610  27.060  15.100  1.00  0.00            
ATOM    206  H17 EA3     2      26.700  25.130  14.270  1.00  0.00            
ATOM    207  H18 EA3     2      22.780  23.340  13.530  1.00  0.00            
ATOM    208  H19 EA3     2      21.750  25.230  14.760  1.00  0.00            
ATOM    209  H20 EA3     2      22.870  30.040  16.010  1.00  0.00            
ATOM    210  H21 EA3     2      21.150  29.720  15.970  1.00  0.00            
ATOM    211  H22 EA3     2      20.730  30.700  13.980  1.00  0.00            
ATOM    212  H23 EA3     2      21.510  31.850  14.970  1.00  0.00            
TER
ENDMDL
MODEL        1
ATOM      1  H1  GCD     1      11.520  32.100  17.400  1.00  0.00            
ATOM      2  O1  GCD     1      11.780  32.120  18.330  1.00  0.00            
ATOM      3  C1  GCD     1      12.020  30.780  18.770  1.00  0.00            
ATOM      4  H2  GCD     1      12.380  30.860  19.800  1.00  0.00            
ATOM      5  H3  GCD     1      11.170  30.100  18.590  1.00  0.00            
ATOM      6  C2  GCD     1      13.210  30.280  17.960  1.00  0.00            
ATOM      7  H4  GCD     1      13.500  29.290  18.320  1.00  0.00            
ATOM      8  C3  GCD     1      14.510  31.160  18.070  1.00  0.00            
ATOM      9  H5  GCD     1      14.190  32.200  17.860  1.00  0.00            
ATOM     10  C4  GCD     1      15.590  30.850  17.070  1.00  0.00            
ATOM     11  H6  GCD     1      15.890  29.820  17.310  1.00  0.00            
ATOM     12  O2  GCD     1      16.660  31.710  17.230  1.00  0.00            
ATOM     13  H7  GCD     1      16.450  32.460  17.790  1.00  0.00            
ATOM     14  C5  GCD     1      15.070  30.960  15.690  1.00  0.00            
ATOM     15  H8  GCD     1      14.740  32.000  15.560  1.00  0.00            
ATOM     16  O3  GCD     1      16.030  30.670  14.670  1.00  0.00            
ATOM     17  H9  GCD     1      16.150  29.720  14.640  1.00  0.00            
ATOM     18  C6  GCD     1      13.850  30.070  15.530  1.00  0.00            
ATOM     19  O4  GCD     1      12.870  30.260  16.550  1.00  0.00            
ATOM     20  H10 GCD     1      13.340  30.330  14.600  1.00  0.00            
ATOM     21  O5  GCD     1      14.340  28.710  15.430  1.00  0.00            
ATOM     22  C7  GCD     1      13.770  27.840  14.510  1.00  0.00            
ATOM     23  H11 GCD     1      13.300  28.490  13.760  1.00  0.00            
ATOM     24  C8  GCD     1      14.890  27.150  13.700  1.00  0.00            
ATOM     25  H12 GCD     1      15.640  26.700  14.370  1.00  0.00            
ATOM     26  O6  GCD     1      15.550  28.150  12.910  1.00  0.00            
ATOM     27  H13 GCD     1      14.890  28.600  12.370  1.00  0.00            
ATOM     28  C9  GCD     1      14.400  25.990  12.820  1.00  0.00            
ATOM     29  H14 GCD     1      13.560  26.390  12.230  1.00  0.00            
ATOM     30  O7  GCD     1      15.450  25.420  12.030  1.00  0.00            
ATOM     31  H15 GCD     1      15.710  25.930  11.250  1.00  0.00            
ATOM     32  C10 GCD     1      13.760  24.970  13.760  1.00  0.00            
ATOM     33  H16 GCD     1      13.320  24.110  13.240  1.00  0.00            
ATOM     34  O8  GCD     1      12.690  25.690  14.340  1.00  0.00            
ATOM     35  C11 GCD     1      12.860  26.830  15.150  1.00  0.00            
ATOM     36  H17 GCD     1      13.350  26.550  16.090  1.00  0.00            
ATOM     37  C12 GCD     1      11.460  27.300  15.450  1.00  0.00            
ATOM     38  H18 GCD     1      11.480  28.120  16.170  1.00  0.00            
ATOM     39  H19 GCD     1      10.840  26.600  16.020  1.00  0.00            
ATOM     40  O9  GCD     1      10.720  27.730  14.320  1.00  0.00            
ATOM     41  H20 GCD     1       9.850  28.010  14.630  1.00  0.00            
ATOM     42  O10 GCD     1      14.690  24.310  14.650  1.00  0.00            
ATOM     43  C13 GCD     1      15.020  22.920  14.630  1.00  0.00            
ATOM     44  H21 GCD     1      14.680  22.510  13.670  1.00  0.00            
ATOM     45  C14 GCD     1      16.530  22.880  14.630  1.00  0.00            
ATOM     46  H22 GCD     1      16.890  23.440  15.500  1.00  0.00            
ATOM     47  O11 GCD     1      17.030  23.530  13.470  1.00  0.00            
ATOM     48  H23 GCD     1      16.490  24.270  13.180  1.00  0.00            
ATOM     49  C15 GCD     1      17.000  21.460  14.810  1.00  0.00            
ATOM     50  H24 GCD     1      16.640  21.040  13.860  1.00  0.00            
ATOM     51  O12 GCD     1      18.340  21.370  14.990  1.00  0.00            
ATOM     52  H25 GCD     1      18.800  21.940  14.370  1.00  0.00            
ATOM     53  C16 GCD     1      16.290  20.740  15.980  1.00  0.00            
ATOM     54  H26 GCD     1      16.460  19.680  15.820  1.00  0.00            
ATOM     55  O13 GCD     1      14.850  20.960  15.920  1.00  0.00            
ATOM     56  C17 GCD     1      14.450  22.310  15.930  1.00  0.00            
ATOM     57  H27 GCD     1      14.680  22.740  16.910  1.00  0.00            
ATOM     58  C18 GCD     1      12.930  22.280  15.950  1.00  0.00            
ATOM     59  H28 GCD     1      12.560  21.710  15.090  1.00  0.00            
ATOM     60  H29 GCD     1      12.580  23.320  15.850  1.00  0.00            
ATOM     61  O14 GCD     1      12.380  21.920  17.230  1.00  0.00            
ATOM     62  H30 GCD     1      12.260  20.980  17.400  1.00  0.00            
ATOM     63  O15 GCD     1      16.780  21.110  17.220  1.00  0.00            
ATOM     64  C19 GCD     1      16.960  19.960  18.070  1.00  0.00            
ATOM     65  H31 GCD     1      16.530  19.030  17.690  1.00  0.00            
ATOM     66  C20 GCD     1      18.440  19.790  18.130  1.00  0.00            
ATOM     67  H32 GCD     1      18.860  20.770  18.380  1.00  0.00            
ATOM     68  O16 GCD     1      18.900  19.410  16.800  1.00  0.00            
ATOM     69  H33 GCD     1      18.700  20.120  16.180  1.00  0.00            
ATOM     70  C21 GCD     1      18.880  18.870  19.240  1.00  0.00            
ATOM     71  H34 GCD     1      18.430  17.880  19.120  1.00  0.00            
ATOM     72  O17 GCD     1      20.310  18.740  19.280  1.00  0.00            
ATOM     73  H35 GCD     1      20.720  18.380  18.480  1.00  0.00            
ATOM     74  C22 GCD     1      18.410  19.480  20.550  1.00  0.00            
ATOM     75  H36 GCD     1      18.630  18.770  21.350  1.00  0.00            
ATOM     76  O18 GCD     1      16.970  19.570  20.420  1.00  0.00            
ATOM     77  C23 GCD     1      16.430  20.420  19.400  1.00  0.00            
ATOM     78  H37 GCD     1      16.840  21.430  19.530  1.00  0.00            
ATOM     79  C24 GCD     1      14.890  20.490  19.410  1.00  0.00            
ATOM     80  H38 GCD     1      14.430  21.070  18.600  1.00  0.00            
ATOM     81  H39 GCD     1      14.430  20.910  20.310  1.00  0.00            
ATOM     82  O19 GCD     1      14.370  19.090  19.370  1.00  0.00            
ATOM     83  H40 GCD     1      14.560  18.590  20.170  1.00  0.00            
ATOM     84  O20 GCD     1      18.890  20.760  20.940  1.00  0.00            
ATOM     85  C25 GCD     1      19.710  20.920  22.180  1.00  0.00            
ATOM     86  H41 GCD     1      19.760  19.930  22.650  1.00  0.00            
ATOM     87  C26 GCD     1      21.170  21.260  21.840  1.00  0.00            
ATOM     88  H42 GCD     1      21.210  22.180  21.240  1.00  0.00            
ATOM     89  O21 GCD     1      21.760  20.300  21.030  1.00  0.00            
ATOM     90  H43 GCD     1      21.140  20.000  20.350  1.00  0.00            
ATOM     91  C27 GCD     1      22.020  21.360  23.100  1.00  0.00            
ATOM     92  H44 GCD     1      22.150  20.410  23.630  1.00  0.00            
ATOM     93  O22 GCD     1      23.240  21.910  22.690  1.00  0.00            
ATOM     94  H45 GCD     1      23.110  22.810  22.370  1.00  0.00            
ATOM     95  C28 GCD     1      21.300  22.200  24.140  1.00  0.00            
ATOM     96  H46 GCD     1      21.860  22.120  25.070  1.00  0.00            
ATOM     97  O23 GCD     1      19.940  21.750  24.300  1.00  0.00            
ATOM     98  C29 GCD     1      19.100  21.930  23.100  1.00  0.00            
ATOM     99  H47 GCD     1      19.070  22.960  22.710  1.00  0.00            
ATOM    100  C30 GCD     1      17.630  21.470  23.500  1.00  0.00            
ATOM    101  H48 GCD     1      17.660  20.440  23.890  1.00  0.00            
ATOM    102  H49 GCD     1      16.950  21.420  22.640  1.00  0.00            
ATOM    103  O24 GCD     1      17.180  22.390  24.530  1.00  0.00            
ATOM    104  H50 GCD     1      17.870  22.350  25.200  1.00  0.00            
ATOM    105  O25 GCD     1      21.150  23.520  23.690  1.00  0.00            
ATOM    106  C31 GCD     1      21.920  24.570  24.250  1.00  0.00            
ATOM    107  H51 GCD     1      22.710  24.070  24.830  1.00  0.00            
ATOM    108  C32 GCD     1      22.530  25.500  23.180  1.00  0.00            
ATOM    109  H52 GCD     1      21.790  25.980  22.520  1.00  0.00            
ATOM    110  O26 GCD     1      23.440  24.810  22.360  1.00  0.00            
ATOM    111  H53 GCD     1      24.010  25.530  22.050  1.00  0.00            
ATOM    112  C33 GCD     1      23.220  26.730  23.770  1.00  0.00            
ATOM    113  H54 GCD     1      23.950  26.350  24.490  1.00  0.00            
ATOM    114  O27 GCD     1      23.710  27.560  22.730  1.00  0.00            
ATOM    115  H55 GCD     1      23.290  28.420  22.750  1.00  0.00            
ATOM    116  C34 GCD     1      22.210  27.420  24.700  1.00  0.00            
ATOM    117  H56 GCD     1      22.690  28.270  25.190  1.00  0.00            
ATOM    118  O28 GCD     1      21.760  26.550  25.670  1.00  0.00            
ATOM    119  C35 GCD     1      21.100  25.350  25.250  1.00  0.00            
ATOM    120  H57 GCD     1      20.210  25.740  24.750  1.00  0.00            
ATOM    121  C36 GCD     1      20.670  24.540  26.500  1.00  0.00            
ATOM    122  H58 GCD     1      21.440  24.630  27.280  1.00  0.00            
ATOM    123  H59 GCD     1      20.470  23.510  26.190  1.00  0.00            
ATOM    124  O29 GCD     1      19.420  24.980  27.030  1.00  0.00            
ATOM    125  H60 GCD     1      19.140  24.310  27.670  1.00  0.00            
ATOM    126  O30 GCD     1      21.060  27.860  23.980  1.00  0.00            
ATOM    127  C37 GCD     1      20.480  29.170  24.270  1.00  0.00            
ATOM    128  H61 GCD     1      20.990  29.400  25.220  1.00  0.00            
ATOM    129  C38 GCD     1      20.900  30.070  23.170  1.00  0.00            
ATOM    130  H62 GCD     1      20.500  29.610  22.260  1.00  0.00            
ATOM    131  O31 GCD     1      22.330  30.160  23.200  1.00  0.00            
ATOM    132  H63 GCD     1      22.600  30.660  23.980  1.00  0.00            
ATOM    133  C39 GCD     1      20.270  31.470  23.350  1.00  0.00            
ATOM    134  H64 GCD     1      20.700  31.910  24.260  1.00  0.00            
ATOM    135  O32 GCD     1      20.630  32.370  22.300  1.00  0.00            
ATOM    136  H65 GCD     1      19.790  32.830  22.160  1.00  0.00            
ATOM    137  C40 GCD     1      18.780  31.420  23.550  1.00  0.00            
ATOM    138  H66 GCD     1      18.280  32.320  23.910  1.00  0.00            
ATOM    139  O33 GCD     1      18.630  30.530  24.660  1.00  0.00            
ATOM    140  C41 GCD     1      19.010  29.140  24.490  1.00  0.00            
ATOM    141  H67 GCD     1      18.540  28.740  23.580  1.00  0.00            
ATOM    142  C42 GCD     1      18.440  28.400  25.700  1.00  0.00            
ATOM    143  H68 GCD     1      18.490  27.320  25.480  1.00  0.00            
ATOM    144  H69 GCD     1      17.410  28.760  25.850  1.00  0.00            
ATOM    145  O34 GCD     1      19.230  28.680  26.800  1.00  0.00            
ATOM    146  H70 GCD     1      19.070  29.580  27.120  1.00  0.00            
ATOM    147  O35 GCD     1      18.030  31.020  22.410  1.00  0.00            
ATOM    148  C43 GCD     1      16.790  31.670  22.180  1.00  0.00            
ATOM    149  H71 GCD     1      16.460  32.350  22.980  1.00  0.00            
ATOM    150  C44 GCD     1      17.100  32.460  20.960  1.00  0.00            
ATOM    151  H72 GCD     1      17.510  31.760  20.220  1.00  0.00            
ATOM    152  O36 GCD     1      18.060  33.500  21.190  1.00  0.00            
ATOM    153  H73 GCD     1      18.100  34.180  20.510  1.00  0.00            
ATOM    154  C45 GCD     1      15.830  33.070  20.450  1.00  0.00            
ATOM    155  H74 GCD     1      15.460  33.780  21.210  1.00  0.00            
ATOM    156  O37 GCD     1      16.040  33.640  19.160  1.00  0.00            
ATOM    157  H75 GCD     1      16.440  34.500  19.340  1.00  0.00            
ATOM    158  C46 GCD     1      14.740  32.000  20.290  1.00  0.00            
ATOM    159  H76 GCD     1      13.760  32.400  20.000  1.00  0.00            
ATOM    160  O38 GCD     1      15.120  31.000  19.320  1.00  0.00            
ATOM    161  O39 GCD     1      14.560  31.370  21.560  1.00  0.00            
ATOM    162  C47 GCD     1      15.700  30.620  21.960  1.00  0.00            
ATOM    163  H77 GCD     1      15.920  29.940  21.120  1.00  0.00            
ATOM    164  C48 GCD     1      15.240  29.910  23.240  1.00  0.00            
ATOM    165  H78 GCD     1      14.940  30.590  24.050  1.00  0.00            
ATOM    166  H79 GCD     1      16.110  29.350  23.600  1.00  0.00            
ATOM    167  O40 GCD     1      14.200  28.960  22.980  1.00  0.00            
ATOM    168  H80 GCD     1      13.550  29.530  22.560  1.00  0.00            
ATOM    169  C1  EA3     2      20.630  31.470  16.200  1.00  0.00            
ATOM    170  N1  EA3     2      20.770  30.800  17.480  1.00  0.00            
ATOM    171  C2  EA3     2      21.170  29.390  17.090  1.00  0.00            
ATOM    172  C3  EA3     2      21.050  28.390  18.230  1.00  0.00            
ATOM    173  N2  EA3     2      19.710  28.450  18.940  1.00  0.00            
ATOM    174  C4  EA3     2      19.710  27.340  20.020  1.00  0.00            
ATOM    175  C5  EA3     2      18.500  27.260  20.960  1.00  0.00            
ATOM    176  C6  EA3     2      17.210  27.570  20.450  1.00  0.00            
ATOM    177  C7  EA3     2      16.080  27.300  21.230  1.00  0.00            
ATOM    178  C8  EA3     2      16.200  26.770  22.490  1.00  0.00            
ATOM    179  C9  EA3     2      17.440  26.340  22.980  1.00  0.00            
ATOM    180  C10 EA3     2      18.610  26.570  22.170  1.00  0.00            
ATOM    181  C11 EA3     2      20.000  25.920  19.480  1.00  0.00            
ATOM    182  C12 EA3     2      21.300  25.440  19.640  1.00  0.00            
ATOM    183  C13 EA3     2      21.660  24.120  19.150  1.00  0.00            
ATOM    184  C14 EA3     2      20.690  23.410  18.380  1.00  0.00            
ATOM    185  Cl1 EA3     2      21.150  21.830  17.760  1.00  0.00            
ATOM    186  C15 EA3     2      19.400  23.890  18.200  1.00  0.00            
ATOM    187  C16 EA3     2      19.050  25.140  18.760  1.00  0.00            
ATOM    188  C17 EA3     2      19.390  29.860  19.470  1.00  0.00            
ATOM    189  C18 EA3     2      19.470  30.780  18.220  1.00  0.00            
ATOM    190  H1  EA3     2      19.720  31.270  15.630  1.00  0.00            
ATOM    191  H2  EA3     2      20.610  32.540  16.410  1.00  0.00            
ATOM    192  H3  EA3     2      21.450  31.270  15.510  1.00  0.00            
ATOM    193  H4  EA3     2      21.510  31.230  18.060  1.00  0.00            
ATOM    194  H5  EA3     2      22.170  29.310  16.680  1.00  0.00            
ATOM    195  H6  EA3     2      20.480  29.040  16.320  1.00  0.00            
ATOM    196  H7  EA3     2      21.900  28.500  18.910  1.00  0.00            
ATOM    197  H8  EA3     2      21.190  27.370  17.880  1.00  0.00            
ATOM    198  H9  EA3     2      18.910  28.240  18.330  1.00  0.00            
ATOM    199  H10 EA3     2      20.570  27.620  20.620  1.00  0.00            
ATOM    200  H11 EA3     2      17.030  28.080  19.510  1.00  0.00            
ATOM    201  H12 EA3     2      15.170  27.560  20.690  1.00  0.00            
ATOM    202  H13 EA3     2      15.310  26.740  23.120  1.00  0.00            
ATOM    203  H14 EA3     2      17.610  25.860  23.940  1.00  0.00            
ATOM    204  H15 EA3     2      19.580  26.180  22.460  1.00  0.00            
ATOM    205  H16 EA3     2      22.040  26.020  20.190  1.00  0.00            
ATOM    206  H17 EA3     2      22.640  23.670  19.220  1.00  0.00            
ATOM    207  H18 EA3     2      18.670  23.260  17.700  1.00  0.00            
ATOM    208  H19 EA3     2      18.030  25.500  18.660  1.00  0.00            
ATOM    209  H20 EA3     2      20.150  30.160  20.190  1.00  0.00            
ATOM    210  H21 EA3     2      18.360  29.840  19.810  1.00  0.00            
ATOM    211  H22 EA3     2      18.660  30.560  17.530  1.00  0.00            
ATOM    212  H23 EA3     2      19.240  31.820  18.450  1.00  0.00            
TER
ENDMDL
MODEL        1
ATOM      1  H1  GCD     1      18.210  31.200  21.160  1.00  0.00            
ATOM      2  O1  GCD     1      18.670  31.280  20.320  1.00  0.00            
ATOM      3  C1  GCD     1      19.520  30.200  20.180  1.00  0.00            
ATOM      4  H2  GCD     1      20.560  30.480  20.370  1.00  0.00            
ATOM      5  H3  GCD     1      19.340  29.430  20.950  1.00  0.00            
ATOM      6  C2  GCD     1      19.300  29.670  18.800  1.00  0.00            
ATOM      7  H4  GCD     1      20.070  28.890  18.700  1.00  0.00            
ATOM      8  C3  GCD     1      19.560  30.490  17.560  1.00  0.00            
ATOM      9  H5  GCD     1      18.990  31.430  17.650  1.00  0.00            
ATOM     10  C4  GCD     1      19.240  29.810  16.180  1.00  0.00            
ATOM     11  H6  GCD     1      19.910  28.990  15.900  1.00  0.00            
ATOM     12  O2  GCD     1      19.280  30.850  15.130  1.00  0.00            
ATOM     13  H7  GCD     1      20.170  31.210  15.210  1.00  0.00            
ATOM     14  C5  GCD     1      17.840  29.140  16.250  1.00  0.00            
ATOM     15  H8  GCD     1      17.120  29.960  16.250  1.00  0.00            
ATOM     16  O3  GCD     1      17.660  28.280  15.110  1.00  0.00            
ATOM     17  H9  GCD     1      17.220  28.750  14.380  1.00  0.00            
ATOM     18  C6  GCD     1      17.640  28.330  17.550  1.00  0.00            
ATOM     19  O4  GCD     1      17.910  29.130  18.700  1.00  0.00            
ATOM     20  H10 GCD     1      16.620  27.950  17.650  1.00  0.00            
ATOM     21  O5  GCD     1      18.490  27.140  17.630  1.00  0.00            
ATOM     22  C7  GCD     1      17.830  25.920  17.950  1.00  0.00            
ATOM     23  H11 GCD     1      16.770  26.060  18.180  1.00  0.00            
ATOM     24  C8  GCD     1      17.780  25.070  16.760  1.00  0.00            
ATOM     25  H12 GCD     1      18.830  24.880  16.500  1.00  0.00            
ATOM     26  O6  GCD     1      17.010  25.590  15.710  1.00  0.00            
ATOM     27  H13 GCD     1      17.420  26.410  15.420  1.00  0.00            
ATOM     28  C9  GCD     1      17.170  23.730  17.160  1.00  0.00            
ATOM     29  H14 GCD     1      16.150  23.790  17.560  1.00  0.00            
ATOM     30  O7  GCD     1      17.090  22.850  16.050  1.00  0.00            
ATOM     31  H15 GCD     1      16.530  23.250  15.370  1.00  0.00            
ATOM     32  C10 GCD     1      17.920  23.010  18.310  1.00  0.00            
ATOM     33  H16 GCD     1      17.330  22.150  18.630  1.00  0.00            
ATOM     34  O8  GCD     1      17.990  23.940  19.420  1.00  0.00            
ATOM     35  C11 GCD     1      18.570  25.250  19.140  1.00  0.00            
ATOM     36  H17 GCD     1      19.640  25.180  18.870  1.00  0.00            
ATOM     37  C12 GCD     1      18.390  26.080  20.440  1.00  0.00            
ATOM     38  H18 GCD     1      19.020  26.970  20.290  1.00  0.00            
ATOM     39  H19 GCD     1      18.760  25.570  21.340  1.00  0.00            
ATOM     40  O9  GCD     1      17.050  26.420  20.600  1.00  0.00            
ATOM     41  H20 GCD     1      16.540  25.630  20.400  1.00  0.00            
ATOM     42  O10 GCD     1      19.250  22.630  18.030  1.00  0.00            
ATOM     43  C13 GCD     1      19.610  21.200  17.970  1.00  0.00            
ATOM     44  H21 GCD     1      18.790  20.490  18.120  1.00  0.00            
ATOM     45  C14 GCD     1      20.330  20.950  16.650  1.00  0.00            
ATOM     46  H22 GCD     1      21.130  21.690  16.500  1.00  0.00            
ATOM     47  O11 GCD     1      19.490  21.240  15.570  1.00  0.00            
ATOM     48  H23 GCD     1      18.810  21.900  15.780  1.00  0.00            
ATOM     49  C15 GCD     1      20.940  19.500  16.620  1.00  0.00            
ATOM     50  H24 GCD     1      20.080  18.810  16.640  1.00  0.00            
ATOM     51  O12 GCD     1      21.830  19.270  15.510  1.00  0.00            
ATOM     52  H25 GCD     1      21.350  19.540  14.710  1.00  0.00            
ATOM     53  C16 GCD     1      21.650  19.090  17.910  1.00  0.00            
ATOM     54  H26 GCD     1      21.620  18.000  17.970  1.00  0.00            
ATOM     55  O13 GCD     1      20.880  19.570  19.020  1.00  0.00            
ATOM     56  C17 GCD     1      20.610  20.940  19.100  1.00  0.00            
ATOM     57  H27 GCD     1      21.540  21.510  18.980  1.00  0.00            
ATOM     58  C18 GCD     1      20.090  21.300  20.500  1.00  0.00            
ATOM     59  H28 GCD     1      20.650  20.870  21.340  1.00  0.00            
ATOM     60  H29 GCD     1      19.060  20.970  20.670  1.00  0.00            
ATOM     61  O14 GCD     1      20.250  22.680  20.710  1.00  0.00            
ATOM     62  H30 GCD     1      19.560  23.100  20.190  1.00  0.00            
ATOM     63  O15 GCD     1      22.930  19.680  17.980  1.00  0.00            
ATOM     64  C19 GCD     1      24.000  18.830  18.380  1.00  0.00            
ATOM     65  H31 GCD     1      23.710  17.780  18.440  1.00  0.00            
ATOM     66  C20 GCD     1      25.030  18.960  17.220  1.00  0.00            
ATOM     67  H32 GCD     1      25.420  19.980  17.150  1.00  0.00            
ATOM     68  O16 GCD     1      24.550  18.340  15.980  1.00  0.00            
ATOM     69  H33 GCD     1      23.690  18.760  15.900  1.00  0.00            
ATOM     70  C21 GCD     1      26.290  18.180  17.730  1.00  0.00            
ATOM     71  H34 GCD     1      26.010  17.130  17.900  1.00  0.00            
ATOM     72  O17 GCD     1      27.380  18.280  16.780  1.00  0.00            
ATOM     73  H35 GCD     1      27.080  18.280  15.870  1.00  0.00            
ATOM     74  C22 GCD     1      26.790  18.770  19.070  1.00  0.00            
ATOM     75  H36 GCD     1      27.640  18.170  19.410  1.00  0.00            
ATOM     76  O18 GCD     1      25.810  18.740  20.030  1.00  0.00            
ATOM     77  C23 GCD     1      24.600  19.320  19.730  1.00  0.00            
ATOM     78  H37 GCD     1      24.770  20.400  19.630  1.00  0.00            
ATOM     79  C24 GCD     1      23.630  19.080  20.850  1.00  0.00            
ATOM     80  H38 GCD     1      23.490  18.020  21.100  1.00  0.00            
ATOM     81  H39 GCD     1      22.660  19.490  20.530  1.00  0.00            
ATOM     82  O19 GCD     1      23.970  19.650  22.080  1.00  0.00            
ATOM     83  H40 GCD     1      24.740  19.140  22.380  1.00  0.00            
ATOM     84  O20 GCD     1      27.220  20.080  18.990  1.00  0.00            
ATOM     85  C25 GCD     1      28.530  20.440  19.420  1.00  0.00            
ATOM     86  H41 GCD     1      29.100  19.520  19.590  1.00  0.00            
ATOM     87  C26 GCD     1      29.180  21.190  18.220  1.00  0.00            
ATOM     88  H42 GCD     1      28.550  22.060  18.000  1.00  0.00            
ATOM     89  O21 GCD     1      29.190  20.380  17.040  1.00  0.00            
ATOM     90  H43 GCD     1      28.570  19.650  17.160  1.00  0.00            
ATOM     91  C27 GCD     1      30.560  21.660  18.540  1.00  0.00            
ATOM     92  H44 GCD     1      31.050  20.690  18.650  1.00  0.00            
ATOM     93  O22 GCD     1      31.350  22.310  17.500  1.00  0.00            
ATOM     94  H45 GCD     1      31.350  21.720  16.740  1.00  0.00            
ATOM     95  C28 GCD     1      30.530  22.430  19.820  1.00  0.00            
ATOM     96  H46 GCD     1      31.530  22.740  20.130  1.00  0.00            
ATOM     97  O23 GCD     1      29.900  21.550  20.830  1.00  0.00            
ATOM     98  C29 GCD     1      28.570  21.170  20.690  1.00  0.00            
ATOM     99  H47 GCD     1      27.820  21.970  20.570  1.00  0.00            
ATOM    100  C30 GCD     1      28.100  20.410  21.920  1.00  0.00            
ATOM    101  H48 GCD     1      28.820  19.600  22.080  1.00  0.00            
ATOM    102  H49 GCD     1      27.080  20.120  21.670  1.00  0.00            
ATOM    103  O24 GCD     1      28.050  21.150  23.170  1.00  0.00            
ATOM    104  H50 GCD     1      28.940  20.960  23.480  1.00  0.00            
ATOM    105  O25 GCD     1      29.630  23.590  19.620  1.00  0.00            
ATOM    106  C31 GCD     1      30.230  24.850  19.920  1.00  0.00            
ATOM    107  H51 GCD     1      31.280  24.820  20.250  1.00  0.00            
ATOM    108  C32 GCD     1      30.220  25.660  18.660  1.00  0.00            
ATOM    109  H52 GCD     1      29.190  25.720  18.280  1.00  0.00            
ATOM    110  O26 GCD     1      31.100  25.060  17.670  1.00  0.00            
ATOM    111  H53 GCD     1      30.970  24.110  17.690  1.00  0.00            
ATOM    112  C33 GCD     1      30.800  27.000  18.990  1.00  0.00            
ATOM    113  H54 GCD     1      31.750  26.740  19.470  1.00  0.00            
ATOM    114  O27 GCD     1      31.160  27.920  17.880  1.00  0.00            
ATOM    115  H55 GCD     1      32.110  27.920  17.710  1.00  0.00            
ATOM    116  C34 GCD     1      29.950  27.700  20.030  1.00  0.00            
ATOM    117  H56 GCD     1      30.350  28.630  20.430  1.00  0.00            
ATOM    118  O28 GCD     1      29.790  26.900  21.130  1.00  0.00            
ATOM    119  C35 GCD     1      29.260  25.550  20.890  1.00  0.00            
ATOM    120  H57 GCD     1      28.260  25.580  20.420  1.00  0.00            
ATOM    121  C36 GCD     1      29.190  24.820  22.300  1.00  0.00            
ATOM    122  H58 GCD     1      30.040  25.220  22.870  1.00  0.00            
ATOM    123  H59 GCD     1      29.250  23.720  22.260  1.00  0.00            
ATOM    124  O29 GCD     1      28.020  25.100  22.980  1.00  0.00            
ATOM    125  H60 GCD     1      27.860  24.420  23.630  1.00  0.00            
ATOM    126  O30 GCD     1      28.600  27.950  19.370  1.00  0.00            
ATOM    127  C37 GCD     1      28.360  29.300  18.960  1.00  0.00            
ATOM    128  H61 GCD     1      29.250  29.940  18.980  1.00  0.00            
ATOM    129  C38 GCD     1      27.870  29.120  17.590  1.00  0.00            
ATOM    130  H62 GCD     1      27.010  28.450  17.600  1.00  0.00            
ATOM    131  O31 GCD     1      28.910  28.590  16.770  1.00  0.00            
ATOM    132  H63 GCD     1      29.250  27.870  17.320  1.00  0.00            
ATOM    133  C39 GCD     1      27.390  30.470  16.990  1.00  0.00            
ATOM    134  H64 GCD     1      28.270  31.120  16.870  1.00  0.00            
ATOM    135  O32 GCD     1      26.670  30.370  15.730  1.00  0.00            
ATOM    136  H65 GCD     1      26.650  31.240  15.320  1.00  0.00            
ATOM    137  C40 GCD     1      26.500  31.230  17.920  1.00  0.00            
ATOM    138  H66 GCD     1      26.340  32.260  17.610  1.00  0.00            
ATOM    139  O33 GCD     1      27.070  31.300  19.230  1.00  0.00            
ATOM    140  C41 GCD     1      27.360  30.080  19.860  1.00  0.00            
ATOM    141  H67 GCD     1      26.480  29.440  19.960  1.00  0.00            
ATOM    142  C42 GCD     1      27.920  30.200  21.270  1.00  0.00            
ATOM    143  H68 GCD     1      28.200  29.180  21.560  1.00  0.00            
ATOM    144  H69 GCD     1      27.190  30.630  21.970  1.00  0.00            
ATOM    145  O34 GCD     1      29.110  30.980  21.400  1.00  0.00            
ATOM    146  H70 GCD     1      28.960  31.930  21.350  1.00  0.00            
ATOM    147  O35 GCD     1      25.270  30.610  17.990  1.00  0.00            
ATOM    148  C43 GCD     1      24.140  31.560  18.230  1.00  0.00            
ATOM    149  H71 GCD     1      24.460  32.490  18.710  1.00  0.00            
ATOM    150  C44 GCD     1      23.520  31.990  16.810  1.00  0.00            
ATOM    151  H72 GCD     1      23.360  31.040  16.280  1.00  0.00            
ATOM    152  O36 GCD     1      24.540  32.670  16.060  1.00  0.00            
ATOM    153  H73 GCD     1      24.430  32.590  15.110  1.00  0.00            
ATOM    154  C45 GCD     1      22.220  32.780  16.880  1.00  0.00            
ATOM    155  H74 GCD     1      22.440  33.790  17.260  1.00  0.00            
ATOM    156  O37 GCD     1      21.450  33.020  15.640  1.00  0.00            
ATOM    157  H75 GCD     1      21.840  33.770  15.180  1.00  0.00            
ATOM    158  C46 GCD     1      21.270  32.130  17.930  1.00  0.00            
ATOM    159  H76 GCD     1      20.410  32.780  18.080  1.00  0.00            
ATOM    160  O38 GCD     1      20.880  30.790  17.460  1.00  0.00            
ATOM    161  O39 GCD     1      21.980  31.920  19.150  1.00  0.00            
ATOM    162  C47 GCD     1      23.080  30.980  19.090  1.00  0.00            
ATOM    163  H77 GCD     1      22.750  30.080  18.560  1.00  0.00            
ATOM    164  C48 GCD     1      23.530  30.570  20.530  1.00  0.00            
ATOM    165  H78 GCD     1      24.350  29.850  20.390  1.00  0.00            
ATOM    166  H79 GCD     1      22.740  30.040  21.070  1.00  0.00            
ATOM    167  O40 GCD     1      23.950  31.710  21.180  1.00  0.00            
ATOM    168  H80 GCD     1      23.480  31.660  22.030  1.00  0.00            
ATOM    169  C1  EA3     2      30.930  26.260  12.830  1.00  0.00            
ATOM    170  N1  EA3     2      29.940  25.370  13.510  1.00  0.00            
ATOM    171  C2  EA3     2      28.660  25.100  12.690  1.00  0.00            
ATOM    172  C3  EA3     2      27.640  24.190  13.490  1.00  0.00            
ATOM    173  N2  EA3     2      27.210  24.730  14.870  1.00  0.00            
ATOM    174  C4  EA3     2      26.270  23.790  15.630  1.00  0.00            
ATOM    175  C5  EA3     2      26.020  24.180  17.060  1.00  0.00            
ATOM    176  C6  EA3     2      26.020  25.480  17.500  1.00  0.00            
ATOM    177  C7  EA3     2      26.020  25.750  18.850  1.00  0.00            
ATOM    178  C8  EA3     2      25.930  24.740  19.790  1.00  0.00            
ATOM    179  C9  EA3     2      25.860  23.390  19.330  1.00  0.00            
ATOM    180  C10 EA3     2      25.940  23.100  17.940  1.00  0.00            
ATOM    181  C11 EA3     2      24.910  23.660  14.980  1.00  0.00            
ATOM    182  C12 EA3     2      24.200  22.480  14.820  1.00  0.00            
ATOM    183  C13 EA3     2      22.870  22.430  14.390  1.00  0.00            
ATOM    184  C14 EA3     2      22.180  23.600  14.000  1.00  0.00            
ATOM    185  Cl1 EA3     2      20.520  23.470  13.510  1.00  0.00            
ATOM    186  C15 EA3     2      22.880  24.830  14.250  1.00  0.00            
ATOM    187  C16 EA3     2      24.230  24.840  14.680  1.00  0.00            
ATOM    188  C17 EA3     2      28.550  24.940  15.630  1.00  0.00            
ATOM    189  C18 EA3     2      29.380  25.920  14.820  1.00  0.00            
ATOM    190  H1  EA3     2      31.480  25.700  12.060  1.00  0.00            
ATOM    191  H2  EA3     2      30.560  27.220  12.480  1.00  0.00            
ATOM    192  H3  EA3     2      31.670  26.520  13.590  1.00  0.00            
ATOM    193  H4  EA3     2      30.340  24.430  13.660  1.00  0.00            
ATOM    194  H5  EA3     2      28.850  24.630  11.720  1.00  0.00            
ATOM    195  H6  EA3     2      28.310  26.080  12.380  1.00  0.00            
ATOM    196  H7  EA3     2      28.080  23.200  13.600  1.00  0.00            
ATOM    197  H8  EA3     2      26.730  24.100  12.890  1.00  0.00            
ATOM    198  H9  EA3     2      26.850  25.690  14.770  1.00  0.00            
ATOM    199  H10 EA3     2      26.650  22.770  15.650  1.00  0.00            
ATOM    200  H11 EA3     2      26.010  26.340  16.840  1.00  0.00            
ATOM    201  H12 EA3     2      26.170  26.730  19.300  1.00  0.00            
ATOM    202  H13 EA3     2      25.870  24.960  20.850  1.00  0.00            
ATOM    203  H14 EA3     2      25.790  22.580  20.060  1.00  0.00            
ATOM    204  H15 EA3     2      25.930  22.040  17.700  1.00  0.00            
ATOM    205  H16 EA3     2      24.700  21.590  15.190  1.00  0.00            
ATOM    206  H17 EA3     2      22.310  21.500  14.380  1.00  0.00            
ATOM    207  H18 EA3     2      22.410  25.790  14.090  1.00  0.00            
ATOM    208  H19 EA3     2      24.800  25.760  14.820  1.00  0.00            
ATOM    209  H20 EA3     2      29.010  23.980  15.860  1.00  0.00            
ATOM    210  H21 EA3     2      28.370  25.400  16.600  1.00  0.00            
ATOM    211  H22 EA3     2      28.760  26.790  14.600  1.00  0.00            
ATOM    212  H23 EA3     2      30.220  26.250  15.420  1.00  0.00            
TER
ENDMDL
MODEL        1
ATOM      1  H1  GCD     1      18.000  35.870  25.930  1.00  0.00            
ATOM      2  O1  GCD     1      18.010  36.700  25.440  1.00  0.00            
ATOM      3  C1  GCD     1      18.580  36.570  24.200  1.00  0.00            
ATOM      4  H2  GCD     1      18.360  37.470  23.610  1.00  0.00            
ATOM      5  H3  GCD     1      19.670  36.450  24.280  1.00  0.00            
ATOM      6  C2  GCD     1      17.990  35.340  23.390  1.00  0.00            
ATOM      7  H4  GCD     1      18.150  34.440  24.000  1.00  0.00            
ATOM      8  C3  GCD     1      18.760  35.270  22.060  1.00  0.00            
ATOM      9  H5  GCD     1      18.920  36.240  21.580  1.00  0.00            
ATOM     10  C4  GCD     1      17.940  34.300  21.120  1.00  0.00            
ATOM     11  H6  GCD     1      17.910  33.300  21.560  1.00  0.00            
ATOM     12  O2  GCD     1      18.380  34.250  19.710  1.00  0.00            
ATOM     13  H7  GCD     1      17.660  33.840  19.220  1.00  0.00            
ATOM     14  C5  GCD     1      16.440  34.620  21.100  1.00  0.00            
ATOM     15  H8  GCD     1      16.160  35.580  20.640  1.00  0.00            
ATOM     16  O3  GCD     1      15.640  33.590  20.430  1.00  0.00            
ATOM     17  H9  GCD     1      15.310  33.090  21.180  1.00  0.00            
ATOM     18  C6  GCD     1      15.900  34.640  22.550  1.00  0.00            
ATOM     19  O4  GCD     1      16.640  35.680  23.220  1.00  0.00            
ATOM     20  H10 GCD     1      14.860  34.970  22.590  1.00  0.00            
ATOM     21  O5  GCD     1      16.000  33.400  23.270  1.00  0.00            
ATOM     22  C7  GCD     1      14.800  33.030  24.070  1.00  0.00            
ATOM     23  H11 GCD     1      13.970  33.740  24.020  1.00  0.00            
ATOM     24  C8  GCD     1      14.380  31.650  23.550  1.00  0.00            
ATOM     25  H12 GCD     1      15.270  31.010  23.610  1.00  0.00            
ATOM     26  O6  GCD     1      13.970  31.800  22.230  1.00  0.00            
ATOM     27  H13 GCD     1      13.550  30.980  21.960  1.00  0.00            
ATOM     28  C9  GCD     1      13.300  31.120  24.440  1.00  0.00            
ATOM     29  H14 GCD     1      12.400  31.740  24.350  1.00  0.00            
ATOM     30  O7  GCD     1      12.930  29.780  24.020  1.00  0.00            
ATOM     31  H15 GCD     1      13.610  29.190  24.370  1.00  0.00            
ATOM     32  C10 GCD     1      13.670  31.140  25.910  1.00  0.00            
ATOM     33  H16 GCD     1      12.750  30.920  26.460  1.00  0.00            
ATOM     34  O8  GCD     1      14.030  32.440  26.190  1.00  0.00            
ATOM     35  C11 GCD     1      15.230  32.910  25.520  1.00  0.00            
ATOM     36  H17 GCD     1      16.070  32.200  25.630  1.00  0.00            
ATOM     37  C12 GCD     1      15.620  34.200  26.130  1.00  0.00            
ATOM     38  H18 GCD     1      14.670  34.740  26.150  1.00  0.00            
ATOM     39  H19 GCD     1      16.370  34.760  25.560  1.00  0.00            
ATOM     40  O9  GCD     1      15.970  34.020  27.490  1.00  0.00            
ATOM     41  H20 GCD     1      15.100  34.060  27.890  1.00  0.00            
ATOM     42  O10 GCD     1      14.780  30.270  26.240  1.00  0.00            
ATOM     43  C13 GCD     1      14.450  29.250  27.180  1.00  0.00            
ATOM     44  H21 GCD     1      13.360  29.130  27.170  1.00  0.00            
ATOM     45  C14 GCD     1      15.160  28.050  26.640  1.00  0.00            
ATOM     46  H22 GCD     1      16.220  28.300  26.520  1.00  0.00            
ATOM     47  O11 GCD     1      14.730  27.650  25.350  1.00  0.00            
ATOM     48  H23 GCD     1      15.380  27.030  24.990  1.00  0.00            
ATOM     49  C15 GCD     1      15.170  26.890  27.630  1.00  0.00            
ATOM     50  H24 GCD     1      14.130  26.600  27.780  1.00  0.00            
ATOM     51  O12 GCD     1      15.900  25.740  27.100  1.00  0.00            
ATOM     52  H25 GCD     1      15.250  25.290  26.530  1.00  0.00            
ATOM     53  C16 GCD     1      15.590  27.340  29.000  1.00  0.00            
ATOM     54  H26 GCD     1      15.270  26.570  29.710  1.00  0.00            
ATOM     55  O13 GCD     1      14.890  28.540  29.370  1.00  0.00            
ATOM     56  C17 GCD     1      15.040  29.670  28.540  1.00  0.00            
ATOM     57  H27 GCD     1      16.100  29.850  28.330  1.00  0.00            
ATOM     58  C18 GCD     1      14.230  30.790  29.220  1.00  0.00            
ATOM     59  H28 GCD     1      14.310  31.740  28.690  1.00  0.00            
ATOM     60  H29 GCD     1      14.590  30.930  30.250  1.00  0.00            
ATOM     61  O14 GCD     1      12.900  30.510  29.410  1.00  0.00            
ATOM     62  H30 GCD     1      12.920  29.630  29.790  1.00  0.00            
ATOM     63  O15 GCD     1      17.000  27.470  29.160  1.00  0.00            
ATOM     64  C19 GCD     1      17.820  26.330  29.610  1.00  0.00            
ATOM     65  H31 GCD     1      17.270  25.380  29.500  1.00  0.00            
ATOM     66  C20 GCD     1      18.980  26.290  28.700  1.00  0.00            
ATOM     67  H32 GCD     1      19.290  27.340  28.600  1.00  0.00            
ATOM     68  O16 GCD     1      18.640  25.760  27.340  1.00  0.00            
ATOM     69  H33 GCD     1      17.690  25.860  27.200  1.00  0.00            
ATOM     70  C21 GCD     1      20.190  25.440  29.110  1.00  0.00            
ATOM     71  H34 GCD     1      19.920  24.390  28.930  1.00  0.00            
ATOM     72  O17 GCD     1      21.370  25.740  28.230  1.00  0.00            
ATOM     73  H35 GCD     1      22.110  25.910  28.820  1.00  0.00            
ATOM     74  C22 GCD     1      20.610  25.620  30.570  1.00  0.00            
ATOM     75  H36 GCD     1      21.320  24.910  31.010  1.00  0.00            
ATOM     76  O18 GCD     1      19.400  25.460  31.320  1.00  0.00            
ATOM     77  C23 GCD     1      18.370  26.490  31.060  1.00  0.00            
ATOM     78  H37 GCD     1      18.870  27.460  31.170  1.00  0.00            
ATOM     79  C24 GCD     1      17.230  26.350  32.130  1.00  0.00            
ATOM     80  H38 GCD     1      16.520  27.190  32.110  1.00  0.00            
ATOM     81  H39 GCD     1      17.720  26.380  33.110  1.00  0.00            
ATOM     82  O19 GCD     1      16.440  25.190  32.000  1.00  0.00            
ATOM     83  H40 GCD     1      15.670  25.340  32.560  1.00  0.00            
ATOM     84  O20 GCD     1      21.100  26.950  30.740  1.00  0.00            
ATOM     85  C25 GCD     1      22.330  27.110  31.460  1.00  0.00            
ATOM     86  H41 GCD     1      22.630  26.180  31.970  1.00  0.00            
ATOM     87  C26 GCD     1      23.420  27.250  30.470  1.00  0.00            
ATOM     88  H42 GCD     1      23.070  28.090  29.860  1.00  0.00            
ATOM     89  O21 GCD     1      23.600  26.000  29.780  1.00  0.00            
ATOM     90  H43 GCD     1      24.050  25.370  30.340  1.00  0.00            
ATOM     91  C27 GCD     1      24.750  27.670  31.140  1.00  0.00            
ATOM     92  H44 GCD     1      25.110  26.830  31.740  1.00  0.00            
ATOM     93  O22 GCD     1      25.780  27.910  30.170  1.00  0.00            
ATOM     94  H45 GCD     1      26.480  28.380  30.630  1.00  0.00            
ATOM     95  C28 GCD     1      24.490  28.940  32.000  1.00  0.00            
ATOM     96  H46 GCD     1      25.420  29.240  32.490  1.00  0.00            
ATOM     97  O23 GCD     1      23.410  28.690  32.910  1.00  0.00            
ATOM     98  C29 GCD     1      22.170  28.330  32.360  1.00  0.00            
ATOM     99  H47 GCD     1      21.890  29.240  31.820  1.00  0.00            
ATOM    100  C30 GCD     1      21.190  28.070  33.430  1.00  0.00            
ATOM    101  H48 GCD     1      21.690  27.420  34.170  1.00  0.00            
ATOM    102  H49 GCD     1      20.300  27.650  32.950  1.00  0.00            
ATOM    103  O24 GCD     1      20.850  29.160  34.260  1.00  0.00            
ATOM    104  H50 GCD     1      21.510  29.290  34.950  1.00  0.00            
ATOM    105  O25 GCD     1      24.100  30.050  31.140  1.00  0.00            
ATOM    106  C31 GCD     1      24.800  31.300  31.460  1.00  0.00            
ATOM    107  H51 GCD     1      25.200  31.320  32.480  1.00  0.00            
ATOM    108  C32 GCD     1      25.970  31.400  30.460  1.00  0.00            
ATOM    109  H52 GCD     1      25.530  31.160  29.490  1.00  0.00            
ATOM    110  O26 GCD     1      27.080  30.510  30.800  1.00  0.00            
ATOM    111  H53 GCD     1      27.680  30.980  31.390  1.00  0.00            
ATOM    112  C33 GCD     1      26.470  32.810  30.320  1.00  0.00            
ATOM    113  H54 GCD     1      26.840  33.090  31.320  1.00  0.00            
ATOM    114  O27 GCD     1      27.470  33.030  29.300  1.00  0.00            
ATOM    115  H55 GCD     1      27.360  32.370  28.620  1.00  0.00            
ATOM    116  C34 GCD     1      25.360  33.750  30.010  1.00  0.00            
ATOM    117  H56 GCD     1      25.770  34.760  29.860  1.00  0.00            
ATOM    118  O28 GCD     1      24.370  33.690  31.040  1.00  0.00            
ATOM    119  C35 GCD     1      23.770  32.380  31.210  1.00  0.00            
ATOM    120  H57 GCD     1      23.170  32.150  30.310  1.00  0.00            
ATOM    121  C36 GCD     1      22.690  32.410  32.310  1.00  0.00            
ATOM    122  H58 GCD     1      23.010  33.040  33.150  1.00  0.00            
ATOM    123  H59 GCD     1      22.510  31.400  32.700  1.00  0.00            
ATOM    124  O29 GCD     1      21.520  33.000  31.860  1.00  0.00            
ATOM    125  H60 GCD     1      20.820  32.400  32.140  1.00  0.00            
ATOM    126  O30 GCD     1      24.770  33.510  28.690  1.00  0.00            
ATOM    127  C37 GCD     1      25.400  34.090  27.510  1.00  0.00            
ATOM    128  H61 GCD     1      26.410  34.490  27.700  1.00  0.00            
ATOM    129  C38 GCD     1      25.560  32.980  26.450  1.00  0.00            
ATOM    130  H62 GCD     1      24.550  32.620  26.220  1.00  0.00            
ATOM    131  O31 GCD     1      26.510  31.930  26.790  1.00  0.00            
ATOM    132  H63 GCD     1      27.400  32.200  26.560  1.00  0.00            
ATOM    133  C39 GCD     1      25.980  33.540  25.080  1.00  0.00            
ATOM    134  H64 GCD     1      27.010  33.910  25.170  1.00  0.00            
ATOM    135  O32 GCD     1      25.920  32.550  24.080  1.00  0.00            
ATOM    136  H65 GCD     1      26.370  32.830  23.280  1.00  0.00            
ATOM    137  C40 GCD     1      25.180  34.770  24.730  1.00  0.00            
ATOM    138  H66 GCD     1      25.540  35.330  23.860  1.00  0.00            
ATOM    139  O33 GCD     1      25.260  35.750  25.770  1.00  0.00            
ATOM    140  C41 GCD     1      24.580  35.340  27.000  1.00  0.00            
ATOM    141  H67 GCD     1      23.540  35.050  26.780  1.00  0.00            
ATOM    142  C42 GCD     1      24.610  36.490  27.950  1.00  0.00            
ATOM    143  H68 GCD     1      24.200  36.230  28.930  1.00  0.00            
ATOM    144  H69 GCD     1      24.000  37.290  27.510  1.00  0.00            
ATOM    145  O34 GCD     1      25.960  37.000  28.050  1.00  0.00            
ATOM    146  H70 GCD     1      26.130  37.500  27.250  1.00  0.00            
ATOM    147  O35 GCD     1      23.870  34.370  24.460  1.00  0.00            
ATOM    148  C43 GCD     1      23.390  34.510  23.170  1.00  0.00            
ATOM    149  H71 GCD     1      24.240  34.470  22.480  1.00  0.00            
ATOM    150  C44 GCD     1      22.530  33.280  22.890  1.00  0.00            
ATOM    151  H72 GCD     1      21.830  33.160  23.730  1.00  0.00            
ATOM    152  O36 GCD     1      23.420  32.120  22.970  1.00  0.00            
ATOM    153  H73 GCD     1      24.280  32.440  23.270  1.00  0.00            
ATOM    154  C45 GCD     1      21.800  33.360  21.550  1.00  0.00            
ATOM    155  H74 GCD     1      22.480  33.240  20.700  1.00  0.00            
ATOM    156  O37 GCD     1      20.950  32.210  21.350  1.00  0.00            
ATOM    157  H75 GCD     1      20.230  32.170  21.990  1.00  0.00            
ATOM    158  C46 GCD     1      21.000  34.630  21.420  1.00  0.00            
ATOM    159  H76 GCD     1      20.500  34.840  20.470  1.00  0.00            
ATOM    160  O38 GCD     1      19.980  34.550  22.380  1.00  0.00            
ATOM    161  O39 GCD     1      21.870  35.710  21.770  1.00  0.00            
ATOM    162  C47 GCD     1      22.570  35.720  23.080  1.00  0.00            
ATOM    163  H77 GCD     1      21.750  35.620  23.800  1.00  0.00            
ATOM    164  C48 GCD     1      23.340  37.000  23.220  1.00  0.00            
ATOM    165  H78 GCD     1      23.680  37.110  24.260  1.00  0.00            
ATOM    166  H79 GCD     1      22.630  37.820  23.080  1.00  0.00            
ATOM    167  O40 GCD     1      24.370  37.080  22.330  1.00  0.00            
ATOM    168  H80 GCD     1      24.120  36.560  21.560  1.00  0.00            
ATOM    169  C1  EA3     2      28.700  27.880  26.190  1.00  0.00            
ATOM    170  N1  EA3     2      27.280  27.560  26.620  1.00  0.00            
ATOM    171  C2  EA3     2      26.530  27.070  25.420  1.00  0.00            
ATOM    172  C3  EA3     2      24.980  27.010  25.700  1.00  0.00            
ATOM    173  N2  EA3     2      24.410  28.410  26.050  1.00  0.00            
ATOM    174  C4  EA3     2      22.900  28.370  26.350  1.00  0.00            
ATOM    175  C5  EA3     2      22.370  29.680  27.030  1.00  0.00            
ATOM    176  C6  EA3     2      22.610  30.950  26.460  1.00  0.00            
ATOM    177  C7  EA3     2      22.030  32.090  26.980  1.00  0.00            
ATOM    178  C8  EA3     2      21.440  31.950  28.310  1.00  0.00            
ATOM    179  C9  EA3     2      21.180  30.680  28.910  1.00  0.00            
ATOM    180  C10 EA3     2      21.600  29.560  28.190  1.00  0.00            
ATOM    181  C11 EA3     2      22.000  28.140  25.120  1.00  0.00            
ATOM    182  C12 EA3     2      20.870  27.330  25.310  1.00  0.00            
ATOM    183  C13 EA3     2      19.950  27.110  24.290  1.00  0.00            
ATOM    184  C14 EA3     2      20.180  27.690  22.990  1.00  0.00            
ATOM    185  Cl1 EA3     2      18.970  27.600  21.700  1.00  0.00            
ATOM    186  C15 EA3     2      21.330  28.480  22.850  1.00  0.00            
ATOM    187  C16 EA3     2      22.250  28.730  23.890  1.00  0.00            
ATOM    188  C17 EA3     2      25.210  29.000  27.180  1.00  0.00            
ATOM    189  C18 EA3     2      26.750  28.920  27.040  1.00  0.00            
ATOM    190  H1  EA3     2      29.150  27.010  25.720  1.00  0.00            
ATOM    191  H2  EA3     2      28.610  28.610  25.380  1.00  0.00            
ATOM    192  H3  EA3     2      29.160  28.220  27.120  1.00  0.00            
ATOM    193  H4  EA3     2      27.180  26.850  27.350  1.00  0.00            
ATOM    194  H5  EA3     2      26.890  26.050  25.270  1.00  0.00            
ATOM    195  H6  EA3     2      26.780  27.680  24.550  1.00  0.00            
ATOM    196  H7  EA3     2      24.710  26.280  26.470  1.00  0.00            
ATOM    197  H8  EA3     2      24.550  26.610  24.780  1.00  0.00            
ATOM    198  H9  EA3     2      24.570  29.020  25.240  1.00  0.00            
ATOM    199  H10 EA3     2      22.750  27.530  27.020  1.00  0.00            
ATOM    200  H11 EA3     2      23.140  31.000  25.510  1.00  0.00            
ATOM    201  H12 EA3     2      22.210  33.080  26.560  1.00  0.00            
ATOM    202  H13 EA3     2      21.040  32.860  28.770  1.00  0.00            
ATOM    203  H14 EA3     2      20.750  30.630  29.910  1.00  0.00            
ATOM    204  H15 EA3     2      21.540  28.550  28.590  1.00  0.00            
ATOM    205  H16 EA3     2      20.700  26.890  26.290  1.00  0.00            
ATOM    206  H17 EA3     2      19.130  26.420  24.490  1.00  0.00            
ATOM    207  H18 EA3     2      21.420  28.950  21.880  1.00  0.00            
ATOM    208  H19 EA3     2      23.200  29.250  23.770  1.00  0.00            
ATOM    209  H20 EA3     2      24.950  28.410  28.060  1.00  0.00            
ATOM    210  H21 EA3     2      24.980  30.060  27.170  1.00  0.00            
ATOM    211  H22 EA3     2      26.940  29.580  26.190  1.00  0.00            
ATOM    212  H23 EA3     2      27.250  29.280  27.950  1.00  0.00            
TER
ENDMDL
MODEL        1
ATOM      1  H1  GCD     1      15.190  29.300  26.950  1.00  0.00            
ATOM      2  O1  GCD     1      14.810  28.770  26.230  1.00  0.00            
ATOM      3  C1  GCD     1      15.060  27.410  26.570  1.00  0.00            
ATOM      4  H2  GCD     1      16.120  27.350  26.810  1.00  0.00            
ATOM      5  H3  GCD     1      14.530  27.250  27.520  1.00  0.00            
ATOM      6  C2  GCD     1      14.780  26.380  25.540  1.00  0.00            
ATOM      7  H4  GCD     1      15.130  25.370  25.780  1.00  0.00            
ATOM      8  C3  GCD     1      15.540  26.770  24.220  1.00  0.00            
ATOM      9  H5  GCD     1      15.230  27.750  23.840  1.00  0.00            
ATOM     10  C4  GCD     1      15.140  25.850  23.050  1.00  0.00            
ATOM     11  H6  GCD     1      15.370  24.780  23.090  1.00  0.00            
ATOM     12  O2  GCD     1      15.770  26.250  21.790  1.00  0.00            
ATOM     13  H7  GCD     1      16.720  26.330  21.970  1.00  0.00            
ATOM     14  C5  GCD     1      13.590  25.940  22.890  1.00  0.00            
ATOM     15  H8  GCD     1      13.310  26.930  22.520  1.00  0.00            
ATOM     16  O3  GCD     1      13.250  25.110  21.780  1.00  0.00            
ATOM     17  H9  GCD     1      13.850  25.290  21.050  1.00  0.00            
ATOM     18  C6  GCD     1      12.940  25.470  24.200  1.00  0.00            
ATOM     19  O4  GCD     1      13.330  26.340  25.280  1.00  0.00            
ATOM     20  H10 GCD     1      11.860  25.590  24.150  1.00  0.00            
ATOM     21  O5  GCD     1      13.270  24.120  24.630  1.00  0.00            
ATOM     22  C7  GCD     1      12.150  23.320  25.060  1.00  0.00            
ATOM     23  H11 GCD     1      11.220  23.890  25.190  1.00  0.00            
ATOM     24  C8  GCD     1      11.820  22.300  23.980  1.00  0.00            
ATOM     25  H12 GCD     1      12.730  21.750  23.710  1.00  0.00            
ATOM     26  O6  GCD     1      11.130  22.880  22.880  1.00  0.00            
ATOM     27  H13 GCD     1      11.680  23.540  22.450  1.00  0.00            
ATOM     28  C9  GCD     1      10.900  21.220  24.460  1.00  0.00            
ATOM     29  H14 GCD     1       9.910  21.650  24.700  1.00  0.00            
ATOM     30  O7  GCD     1      10.710  20.220  23.510  1.00  0.00            
ATOM     31  H15 GCD     1      10.090  20.510  22.820  1.00  0.00            
ATOM     32  C10 GCD     1      11.570  20.580  25.720  1.00  0.00            
ATOM     33  H16 GCD     1      10.900  19.890  26.230  1.00  0.00            
ATOM     34  O8  GCD     1      11.680  21.580  26.680  1.00  0.00            
ATOM     35  C11 GCD     1      12.590  22.650  26.390  1.00  0.00            
ATOM     36  H17 GCD     1      13.540  22.140  26.230  1.00  0.00            
ATOM     37  C12 GCD     1      12.800  23.650  27.510  1.00  0.00            
ATOM     38  H18 GCD     1      13.600  24.360  27.270  1.00  0.00            
ATOM     39  H19 GCD     1      13.280  23.120  28.340  1.00  0.00            
ATOM     40  O9  GCD     1      11.580  24.210  27.970  1.00  0.00            
ATOM     41  H20 GCD     1      11.880  24.580  28.810  1.00  0.00            
ATOM     42  O10 GCD     1      12.770  19.880  25.430  1.00  0.00            
ATOM     43  C13 GCD     1      12.680  18.450  25.510  1.00  0.00            
ATOM     44  H21 GCD     1      11.640  18.120  25.420  1.00  0.00            
ATOM     45  C14 GCD     1      13.360  17.830  24.360  1.00  0.00            
ATOM     46  H22 GCD     1      14.410  18.130  24.330  1.00  0.00            
ATOM     47  O11 GCD     1      12.620  18.210  23.170  1.00  0.00            
ATOM     48  H23 GCD     1      12.450  19.150  23.240  1.00  0.00            
ATOM     49  C15 GCD     1      13.300  16.300  24.510  1.00  0.00            
ATOM     50  H24 GCD     1      12.240  16.000  24.550  1.00  0.00            
ATOM     51  O12 GCD     1      13.940  15.760  23.390  1.00  0.00            
ATOM     52  H25 GCD     1      13.520  16.120  22.610  1.00  0.00            
ATOM     53  C16 GCD     1      13.790  15.860  25.920  1.00  0.00            
ATOM     54  H26 GCD     1      13.630  14.790  26.030  1.00  0.00            
ATOM     55  O13 GCD     1      12.990  16.540  26.890  1.00  0.00            
ATOM     56  C17 GCD     1      13.220  17.990  26.840  1.00  0.00            
ATOM     57  H27 GCD     1      14.280  18.280  26.810  1.00  0.00            
ATOM     58  C18 GCD     1      12.490  18.580  28.070  1.00  0.00            
ATOM     59  H28 GCD     1      11.410  18.450  27.910  1.00  0.00            
ATOM     60  H29 GCD     1      12.690  19.630  28.330  1.00  0.00            
ATOM     61  O14 GCD     1      12.870  17.850  29.310  1.00  0.00            
ATOM     62  H30 GCD     1      12.770  16.900  29.160  1.00  0.00            
ATOM     63  O15 GCD     1      15.140  16.070  26.120  1.00  0.00            
ATOM     64  C19 GCD     1      15.830  14.980  26.600  1.00  0.00            
ATOM     65  H31 GCD     1      15.230  14.060  26.600  1.00  0.00            
ATOM     66  C20 GCD     1      16.990  14.670  25.660  1.00  0.00            
ATOM     67  H32 GCD     1      17.520  15.620  25.490  1.00  0.00            
ATOM     68  O16 GCD     1      16.620  14.250  24.350  1.00  0.00            
ATOM     69  H33 GCD     1      16.100  14.960  23.970  1.00  0.00            
ATOM     70  C21 GCD     1      17.890  13.630  26.280  1.00  0.00            
ATOM     71  H34 GCD     1      17.240  12.760  26.420  1.00  0.00            
ATOM     72  O17 GCD     1      18.950  13.160  25.490  1.00  0.00            
ATOM     73  H35 GCD     1      19.010  13.740  24.720  1.00  0.00            
ATOM     74  C22 GCD     1      18.350  14.030  27.720  1.00  0.00            
ATOM     75  H36 GCD     1      18.850  13.220  28.260  1.00  0.00            
ATOM     76  O18 GCD     1      17.230  14.340  28.560  1.00  0.00            
ATOM     77  C23 GCD     1      16.340  15.370  28.060  1.00  0.00            
ATOM     78  H37 GCD     1      16.800  16.360  27.990  1.00  0.00            
ATOM     79  C24 GCD     1      15.240  15.640  29.080  1.00  0.00            
ATOM     80  H38 GCD     1      14.520  16.380  28.710  1.00  0.00            
ATOM     81  H39 GCD     1      15.710  16.080  29.970  1.00  0.00            
ATOM     82  O19 GCD     1      14.550  14.430  29.510  1.00  0.00            
ATOM     83  H40 GCD     1      15.100  14.000  30.180  1.00  0.00            
ATOM     84  O20 GCD     1      19.160  15.210  27.570  1.00  0.00            
ATOM     85  C25 GCD     1      20.460  15.150  28.260  1.00  0.00            
ATOM     86  H41 GCD     1      20.620  14.230  28.830  1.00  0.00            
ATOM     87  C26 GCD     1      21.580  15.300  27.250  1.00  0.00            
ATOM     88  H42 GCD     1      21.520  16.210  26.640  1.00  0.00            
ATOM     89  O21 GCD     1      21.490  14.190  26.370  1.00  0.00            
ATOM     90  H43 GCD     1      20.670  14.330  25.880  1.00  0.00            
ATOM     91  C27 GCD     1      23.000  15.330  27.780  1.00  0.00            
ATOM     92  H44 GCD     1      23.180  14.400  28.330  1.00  0.00            
ATOM     93  O22 GCD     1      23.930  15.540  26.770  1.00  0.00            
ATOM     94  H45 GCD     1      23.780  14.890  26.070  1.00  0.00            
ATOM     95  C28 GCD     1      23.000  16.500  28.860  1.00  0.00            
ATOM     96  H46 GCD     1      23.950  16.480  29.390  1.00  0.00            
ATOM     97  O23 GCD     1      21.940  16.250  29.800  1.00  0.00            
ATOM     98  C29 GCD     1      20.560  16.310  29.250  1.00  0.00            
ATOM     99  H47 GCD     1      20.410  17.180  28.590  1.00  0.00            
ATOM    100  C30 GCD     1      19.560  16.340  30.400  1.00  0.00            
ATOM    101  H48 GCD     1      18.530  16.480  30.080  1.00  0.00            
ATOM    102  H49 GCD     1      19.820  17.210  31.010  1.00  0.00            
ATOM    103  O24 GCD     1      19.670  15.160  31.130  1.00  0.00            
ATOM    104  H50 GCD     1      19.060  14.490  30.770  1.00  0.00            
ATOM    105  O25 GCD     1      22.780  17.810  28.260  1.00  0.00            
ATOM    106  C31 GCD     1      23.920  18.680  28.050  1.00  0.00            
ATOM    107  H51 GCD     1      24.840  18.090  28.040  1.00  0.00            
ATOM    108  C32 GCD     1      23.690  19.410  26.710  1.00  0.00            
ATOM    109  H52 GCD     1      22.700  19.840  26.890  1.00  0.00            
ATOM    110  O26 GCD     1      23.570  18.460  25.660  1.00  0.00            
ATOM    111  H53 GCD     1      24.460  18.090  25.570  1.00  0.00            
ATOM    112  C33 GCD     1      24.770  20.440  26.380  1.00  0.00            
ATOM    113  H54 GCD     1      25.660  19.800  26.370  1.00  0.00            
ATOM    114  O27 GCD     1      24.710  21.070  25.090  1.00  0.00            
ATOM    115  H55 GCD     1      24.820  22.020  25.200  1.00  0.00            
ATOM    116  C34 GCD     1      24.810  21.440  27.550  1.00  0.00            
ATOM    117  H56 GCD     1      25.600  22.160  27.370  1.00  0.00            
ATOM    118  O28 GCD     1      25.030  20.740  28.710  1.00  0.00            
ATOM    119  C35 GCD     1      24.020  19.830  29.090  1.00  0.00            
ATOM    120  H57 GCD     1      23.060  20.360  29.200  1.00  0.00            
ATOM    121  C36 GCD     1      24.390  19.260  30.470  1.00  0.00            
ATOM    122  H58 GCD     1      25.360  18.780  30.320  1.00  0.00            
ATOM    123  H59 GCD     1      23.740  18.470  30.880  1.00  0.00            
ATOM    124  O29 GCD     1      24.550  20.380  31.400  1.00  0.00            
ATOM    125  H60 GCD     1      25.200  21.000  31.020  1.00  0.00            
ATOM    126  O30 GCD     1      23.570  22.110  27.470  1.00  0.00            
ATOM    127  C37 GCD     1      23.560  23.540  27.560  1.00  0.00            
ATOM    128  H61 GCD     1      24.390  23.960  28.140  1.00  0.00            
ATOM    129  C38 GCD     1      23.600  24.150  26.140  1.00  0.00            
ATOM    130  H62 GCD     1      22.760  23.720  25.590  1.00  0.00            
ATOM    131  O31 GCD     1      24.870  23.730  25.500  1.00  0.00            
ATOM    132  H63 GCD     1      25.670  24.060  25.920  1.00  0.00            
ATOM    133  C39 GCD     1      23.420  25.600  26.190  1.00  0.00            
ATOM    134  H64 GCD     1      24.250  26.090  26.710  1.00  0.00            
ATOM    135  O32 GCD     1      23.450  26.340  24.960  1.00  0.00            
ATOM    136  H65 GCD     1      24.340  26.320  24.590  1.00  0.00            
ATOM    137  C40 GCD     1      22.100  25.920  26.990  1.00  0.00            
ATOM    138  H66 GCD     1      22.130  27.010  27.040  1.00  0.00            
ATOM    139  O33 GCD     1      22.120  25.410  28.300  1.00  0.00            
ATOM    140  C41 GCD     1      22.340  24.000  28.380  1.00  0.00            
ATOM    141  H67 GCD     1      21.500  23.590  27.800  1.00  0.00            
ATOM    142  C42 GCD     1      22.220  23.560  29.830  1.00  0.00            
ATOM    143  H68 GCD     1      22.250  22.460  29.920  1.00  0.00            
ATOM    144  H69 GCD     1      21.300  23.970  30.260  1.00  0.00            
ATOM    145  O34 GCD     1      23.250  24.040  30.680  1.00  0.00            
ATOM    146  H70 GCD     1      23.030  23.640  31.530  1.00  0.00            
ATOM    147  O35 GCD     1      20.920  25.550  26.320  1.00  0.00            
ATOM    148  C43 GCD     1      20.310  26.630  25.590  1.00  0.00            
ATOM    149  H71 GCD     1      21.040  27.450  25.560  1.00  0.00            
ATOM    150  C44 GCD     1      19.860  26.120  24.250  1.00  0.00            
ATOM    151  H72 GCD     1      19.340  25.170  24.450  1.00  0.00            
ATOM    152  O36 GCD     1      20.930  25.630  23.490  1.00  0.00            
ATOM    153  H73 GCD     1      21.750  25.580  24.010  1.00  0.00            
ATOM    154  C45 GCD     1      19.050  27.130  23.430  1.00  0.00            
ATOM    155  H74 GCD     1      19.660  28.040  23.310  1.00  0.00            
ATOM    156  O37 GCD     1      18.710  26.480  22.230  1.00  0.00            
ATOM    157  H75 GCD     1      19.570  26.250  21.850  1.00  0.00            
ATOM    158  C46 GCD     1      17.820  27.600  24.230  1.00  0.00            
ATOM    159  H76 GCD     1      17.390  28.480  23.730  1.00  0.00            
ATOM    160  O38 GCD     1      16.930  26.530  24.420  1.00  0.00            
ATOM    161  O39 GCD     1      18.300  28.090  25.510  1.00  0.00            
ATOM    162  C47 GCD     1      19.050  27.100  26.330  1.00  0.00            
ATOM    163  H77 GCD     1      18.390  26.230  26.400  1.00  0.00            
ATOM    164  C48 GCD     1      19.190  27.570  27.790  1.00  0.00            
ATOM    165  H78 GCD     1      20.010  28.260  28.030  1.00  0.00            
ATOM    166  H79 GCD     1      19.400  26.670  28.380  1.00  0.00            
ATOM    167  O40 GCD     1      17.990  28.170  28.280  1.00  0.00            
ATOM    168  H80 GCD     1      17.680  28.620  27.490  1.00  0.00            
ATOM    169  C1  EA3     2      23.970  19.750  22.190  1.00  0.00            
ATOM    170  N1  EA3     2      22.450  19.750  22.150  1.00  0.00            
ATOM    171  C2  EA3     2      22.020  20.360  23.470  1.00  0.00            
ATOM    172  C3  EA3     2      20.560  19.980  23.790  1.00  0.00            
ATOM    173  N2  EA3     2      20.410  18.480  23.890  1.00  0.00            
ATOM    174  C4  EA3     2      18.970  18.170  24.490  1.00  0.00            
ATOM    175  C5  EA3     2      18.750  18.650  25.970  1.00  0.00            
ATOM    176  C6  EA3     2      19.830  19.160  26.790  1.00  0.00            
ATOM    177  C7  EA3     2      19.630  19.760  28.060  1.00  0.00            
ATOM    178  C8  EA3     2      18.310  19.740  28.550  1.00  0.00            
ATOM    179  C9  EA3     2      17.220  19.190  27.800  1.00  0.00            
ATOM    180  C10 EA3     2      17.440  18.690  26.520  1.00  0.00            
ATOM    181  C11 EA3     2      17.820  18.680  23.600  1.00  0.00            
ATOM    182  C12 EA3     2      17.230  17.700  22.680  1.00  0.00            
ATOM    183  C13 EA3     2      16.270  18.130  21.810  1.00  0.00            
ATOM    184  C14 EA3     2      15.900  19.520  21.730  1.00  0.00            
ATOM    185  Cl1 EA3     2      14.590  20.140  20.730  1.00  0.00            
ATOM    186  C15 EA3     2      16.490  20.440  22.590  1.00  0.00            
ATOM    187  C16 EA3     2      17.480  20.030  23.550  1.00  0.00            
ATOM    188  C17 EA3     2      20.550  17.920  22.510  1.00  0.00            
ATOM    189  C18 EA3     2      21.990  18.290  21.880  1.00  0.00            
ATOM    190  H1  EA3     2      24.490  19.650  21.240  1.00  0.00            
ATOM    191  H2  EA3     2      24.260  20.710  22.620  1.00  0.00            
ATOM    192  H3  EA3     2      24.400  18.950  22.780  1.00  0.00            
ATOM    193  H4  EA3     2      22.110  20.400  21.420  1.00  0.00            
ATOM    194  H5  EA3     2      22.160  21.430  23.400  1.00  0.00            
ATOM    195  H6  EA3     2      22.600  20.040  24.330  1.00  0.00            
ATOM    196  H7  EA3     2      19.920  20.350  22.990  1.00  0.00            
ATOM    197  H8  EA3     2      20.310  20.430  24.750  1.00  0.00            
ATOM    198  H9  EA3     2      21.120  18.020  24.470  1.00  0.00            
ATOM    199  H10 EA3     2      18.820  17.090  24.580  1.00  0.00            
ATOM    200  H11 EA3     2      20.810  19.150  26.320  1.00  0.00            
ATOM    201  H12 EA3     2      20.380  20.260  28.660  1.00  0.00            
ATOM    202  H13 EA3     2      18.000  20.180  29.490  1.00  0.00            
ATOM    203  H14 EA3     2      16.190  19.290  28.130  1.00  0.00            
ATOM    204  H15 EA3     2      16.640  18.330  25.880  1.00  0.00            
ATOM    205  H16 EA3     2      17.440  16.650  22.820  1.00  0.00            
ATOM    206  H17 EA3     2      15.790  17.460  21.100  1.00  0.00            
ATOM    207  H18 EA3     2      16.210  21.490  22.480  1.00  0.00            
ATOM    208  H19 EA3     2      17.970  20.770  24.190  1.00  0.00            
ATOM    209  H20 EA3     2      19.740  18.340  21.930  1.00  0.00            
ATOM    210  H21 EA3     2      20.440  16.840  22.600  1.00  0.00            
ATOM    211  H22 EA3     2      22.710  17.770  22.520  1.00  0.00            
ATOM    212  H23 EA3     2      22.030  18.040  20.820  1.00  0.00            
TER
ENDMDL
MODEL        1
ATOM      1  H1  GCD     1      11.660  39.940  18.720  1.00  0.00            
ATOM      2  O1  GCD     1      12.270  39.770  19.450  1.00  0.00            
ATOM      3  C1  GCD     1      12.360  38.390  19.620  1.00  0.00            
ATOM      4  H2  GCD     1      12.940  38.120  20.510  1.00  0.00            
ATOM      5  H3  GCD     1      11.370  38.040  19.910  1.00  0.00            
ATOM      6  C2  GCD     1      12.820  37.560  18.400  1.00  0.00            
ATOM      7  H4  GCD     1      13.020  36.500  18.600  1.00  0.00            
ATOM      8  C3  GCD     1      14.160  38.000  17.920  1.00  0.00            
ATOM      9  H5  GCD     1      14.150  39.100  17.880  1.00  0.00            
ATOM     10  C4  GCD     1      14.590  37.450  16.570  1.00  0.00            
ATOM     11  H6  GCD     1      14.810  36.390  16.770  1.00  0.00            
ATOM     12  O2  GCD     1      15.790  38.170  16.130  1.00  0.00            
ATOM     13  H7  GCD     1      16.330  38.140  16.930  1.00  0.00            
ATOM     14  C5  GCD     1      13.480  37.620  15.570  1.00  0.00            
ATOM     15  H8  GCD     1      13.410  38.710  15.420  1.00  0.00            
ATOM     16  O3  GCD     1      13.840  36.950  14.350  1.00  0.00            
ATOM     17  H9  GCD     1      14.390  37.610  13.910  1.00  0.00            
ATOM     18  C6  GCD     1      12.140  37.120  16.070  1.00  0.00            
ATOM     19  O4  GCD     1      11.890  37.710  17.320  1.00  0.00            
ATOM     20  H10 GCD     1      11.280  37.380  15.440  1.00  0.00            
ATOM     21  O5  GCD     1      12.210  35.650  16.060  1.00  0.00            
ATOM     22  C7  GCD     1      11.030  34.880  15.860  1.00  0.00            
ATOM     23  H11 GCD     1      10.140  35.520  15.900  1.00  0.00            
ATOM     24  C8  GCD     1      11.010  34.180  14.550  1.00  0.00            
ATOM     25  H12 GCD     1      12.010  33.730  14.530  1.00  0.00            
ATOM     26  O6  GCD     1      10.890  35.200  13.470  1.00  0.00            
ATOM     27  H13 GCD     1      10.810  34.720  12.630  1.00  0.00            
ATOM     28  C9  GCD     1       9.790  33.290  14.400  1.00  0.00            
ATOM     29  H14 GCD     1       8.870  33.870  14.530  1.00  0.00            
ATOM     30  O7  GCD     1       9.710  32.600  13.070  1.00  0.00            
ATOM     31  H15 GCD     1      10.450  31.990  13.020  1.00  0.00            
ATOM     32  C10 GCD     1       9.840  32.230  15.510  1.00  0.00            
ATOM     33  H16 GCD     1       8.900  31.670  15.410  1.00  0.00            
ATOM     34  O8  GCD     1       9.780  32.940  16.710  1.00  0.00            
ATOM     35  C11 GCD     1      10.830  33.860  16.980  1.00  0.00            
ATOM     36  H17 GCD     1      11.680  33.190  17.180  1.00  0.00            
ATOM     37  C12 GCD     1      10.520  34.590  18.290  1.00  0.00            
ATOM     38  H18 GCD     1       9.570  35.120  18.170  1.00  0.00            
ATOM     39  H19 GCD     1      11.350  35.290  18.490  1.00  0.00            
ATOM     40  O9  GCD     1      10.580  33.700  19.380  1.00  0.00            
ATOM     41  H20 GCD     1       9.830  33.110  19.250  1.00  0.00            
ATOM     42  O10 GCD     1      10.960  31.430  15.260  1.00  0.00            
ATOM     43  C13 GCD     1      10.690  30.120  14.800  1.00  0.00            
ATOM     44  H21 GCD     1       9.670  30.060  14.390  1.00  0.00            
ATOM     45  C14 GCD     1      11.600  29.710  13.570  1.00  0.00            
ATOM     46  H22 GCD     1      12.660  29.650  13.860  1.00  0.00            
ATOM     47  O11 GCD     1      11.480  30.640  12.570  1.00  0.00            
ATOM     48  H23 GCD     1      11.470  30.190  11.720  1.00  0.00            
ATOM     49  C15 GCD     1      11.190  28.380  13.020  1.00  0.00            
ATOM     50  H24 GCD     1      10.150  28.370  12.640  1.00  0.00            
ATOM     51  O12 GCD     1      11.990  27.930  11.890  1.00  0.00            
ATOM     52  H25 GCD     1      11.580  27.170  11.460  1.00  0.00            
ATOM     53  C16 GCD     1      11.190  27.340  14.200  1.00  0.00            
ATOM     54  H26 GCD     1      10.820  26.370  13.870  1.00  0.00            
ATOM     55  O13 GCD     1      10.420  27.750  15.290  1.00  0.00            
ATOM     56  C17 GCD     1      10.750  29.070  15.870  1.00  0.00            
ATOM     57  H27 GCD     1      11.770  29.110  16.260  1.00  0.00            
ATOM     58  C18 GCD     1       9.810  29.340  16.990  1.00  0.00            
ATOM     59  H28 GCD     1       8.780  29.360  16.630  1.00  0.00            
ATOM     60  H29 GCD     1      10.170  30.330  17.330  1.00  0.00            
ATOM     61  O14 GCD     1       9.900  28.540  18.150  1.00  0.00            
ATOM     62  H30 GCD     1      10.140  27.650  17.870  1.00  0.00            
ATOM     63  O15 GCD     1      12.550  27.170  14.640  1.00  0.00            
ATOM     64  C19 GCD     1      13.130  25.990  14.260  1.00  0.00            
ATOM     65  H31 GCD     1      12.540  25.460  13.500  1.00  0.00            
ATOM     66  C20 GCD     1      14.510  26.360  13.710  1.00  0.00            
ATOM     67  H32 GCD     1      14.900  27.130  14.390  1.00  0.00            
ATOM     68  O16 GCD     1      14.300  26.780  12.390  1.00  0.00            
ATOM     69  H33 GCD     1      13.480  27.280  12.360  1.00  0.00            
ATOM     70  C21 GCD     1      15.600  25.310  13.880  1.00  0.00            
ATOM     71  H34 GCD     1      15.410  24.390  13.310  1.00  0.00            
ATOM     72  O17 GCD     1      16.840  25.860  13.480  1.00  0.00            
ATOM     73  H35 GCD     1      16.670  26.350  12.670  1.00  0.00            
ATOM     74  C22 GCD     1      15.520  24.720  15.330  1.00  0.00            
ATOM     75  H36 GCD     1      16.270  23.930  15.420  1.00  0.00            
ATOM     76  O18 GCD     1      14.250  24.220  15.510  1.00  0.00            
ATOM     77  C23 GCD     1      13.180  25.260  15.590  1.00  0.00            
ATOM     78  H37 GCD     1      13.440  25.920  16.430  1.00  0.00            
ATOM     79  C24 GCD     1      11.950  24.420  15.850  1.00  0.00            
ATOM     80  H38 GCD     1      11.130  25.140  15.810  1.00  0.00            
ATOM     81  H39 GCD     1      12.030  23.910  16.820  1.00  0.00            
ATOM     82  O19 GCD     1      11.640  23.560  14.880  1.00  0.00            
ATOM     83  H40 GCD     1      12.330  22.890  14.860  1.00  0.00            
ATOM     84  O20 GCD     1      15.840  25.690  16.330  1.00  0.00            
ATOM     85  C25 GCD     1      16.660  25.310  17.360  1.00  0.00            
ATOM     86  H41 GCD     1      17.020  24.270  17.310  1.00  0.00            
ATOM     87  C26 GCD     1      17.800  26.250  17.320  1.00  0.00            
ATOM     88  H42 GCD     1      17.470  27.290  17.390  1.00  0.00            
ATOM     89  O21 GCD     1      18.470  26.200  16.090  1.00  0.00            
ATOM     90  H43 GCD     1      17.770  26.040  15.430  1.00  0.00            
ATOM     91  C27 GCD     1      18.790  25.930  18.420  1.00  0.00            
ATOM     92  H44 GCD     1      19.030  24.870  18.300  1.00  0.00            
ATOM     93  O22 GCD     1      19.910  26.810  18.380  1.00  0.00            
ATOM     94  H45 GCD     1      20.160  26.960  17.460  1.00  0.00            
ATOM     95  C28 GCD     1      18.040  26.030  19.730  1.00  0.00            
ATOM     96  H46 GCD     1      18.690  25.810  20.590  1.00  0.00            
ATOM     97  O23 GCD     1      16.940  25.170  19.790  1.00  0.00            
ATOM     98  C29 GCD     1      15.990  25.430  18.740  1.00  0.00            
ATOM     99  H47 GCD     1      15.700  26.470  18.910  1.00  0.00            
ATOM    100  C30 GCD     1      14.780  24.560  19.090  1.00  0.00            
ATOM    101  H48 GCD     1      15.160  23.540  19.180  1.00  0.00            
ATOM    102  H49 GCD     1      14.060  24.620  18.270  1.00  0.00            
ATOM    103  O24 GCD     1      14.160  24.960  20.300  1.00  0.00            
ATOM    104  H50 GCD     1      14.740  24.630  21.000  1.00  0.00            
ATOM    105  O25 GCD     1      17.640  27.360  20.040  1.00  0.00            
ATOM    106  C31 GCD     1      17.770  27.920  21.360  1.00  0.00            
ATOM    107  H51 GCD     1      17.980  27.130  22.090  1.00  0.00            
ATOM    108  C32 GCD     1      19.010  28.710  21.350  1.00  0.00            
ATOM    109  H52 GCD     1      18.870  29.480  20.590  1.00  0.00            
ATOM    110  O26 GCD     1      20.110  27.890  20.960  1.00  0.00            
ATOM    111  H53 GCD     1      20.040  27.670  20.030  1.00  0.00            
ATOM    112  C33 GCD     1      19.260  29.290  22.750  1.00  0.00            
ATOM    113  H54 GCD     1      19.350  28.440  23.430  1.00  0.00            
ATOM    114  O27 GCD     1      20.430  30.090  22.950  1.00  0.00            
ATOM    115  H55 GCD     1      21.220  29.570  22.730  1.00  0.00            
ATOM    116  C34 GCD     1      18.020  30.060  23.230  1.00  0.00            
ATOM    117  H56 GCD     1      18.200  30.230  24.290  1.00  0.00            
ATOM    118  O28 GCD     1      16.780  29.360  23.100  1.00  0.00            
ATOM    119  C35 GCD     1      16.570  28.850  21.780  1.00  0.00            
ATOM    120  H57 GCD     1      16.360  29.690  21.100  1.00  0.00            
ATOM    121  C36 GCD     1      15.360  27.940  21.900  1.00  0.00            
ATOM    122  H58 GCD     1      15.640  27.210  22.660  1.00  0.00            
ATOM    123  H59 GCD     1      15.060  27.430  20.970  1.00  0.00            
ATOM    124  O29 GCD     1      14.260  28.840  22.230  1.00  0.00            
ATOM    125  H60 GCD     1      14.220  28.920  23.190  1.00  0.00            
ATOM    126  O30 GCD     1      17.940  31.320  22.480  1.00  0.00            
ATOM    127  C37 GCD     1      17.820  32.490  23.320  1.00  0.00            
ATOM    128  H61 GCD     1      18.090  32.300  24.370  1.00  0.00            
ATOM    129  C38 GCD     1      18.920  33.500  22.960  1.00  0.00            
ATOM    130  H62 GCD     1      19.060  33.580  21.880  1.00  0.00            
ATOM    131  O31 GCD     1      20.170  33.020  23.520  1.00  0.00            
ATOM    132  H63 GCD     1      20.290  32.090  23.270  1.00  0.00            
ATOM    133  C39 GCD     1      18.700  34.910  23.570  1.00  0.00            
ATOM    134  H64 GCD     1      18.850  34.730  24.650  1.00  0.00            
ATOM    135  O32 GCD     1      19.630  35.920  23.190  1.00  0.00            
ATOM    136  H65 GCD     1      19.310  36.340  22.380  1.00  0.00            
ATOM    137  C40 GCD     1      17.240  35.350  23.480  1.00  0.00            
ATOM    138  H66 GCD     1      17.060  36.220  24.120  1.00  0.00            
ATOM    139  O33 GCD     1      16.350  34.360  23.960  1.00  0.00            
ATOM    140  C41 GCD     1      16.370  33.090  23.310  1.00  0.00            
ATOM    141  H67 GCD     1      15.970  33.270  22.300  1.00  0.00            
ATOM    142  C42 GCD     1      15.340  32.270  24.030  1.00  0.00            
ATOM    143  H68 GCD     1      15.200  31.310  23.530  1.00  0.00            
ATOM    144  H69 GCD     1      14.360  32.750  23.940  1.00  0.00            
ATOM    145  O34 GCD     1      15.570  32.210  25.460  1.00  0.00            
ATOM    146  H70 GCD     1      16.130  32.970  25.630  1.00  0.00            
ATOM    147  O35 GCD     1      16.880  35.590  22.140  1.00  0.00            
ATOM    148  C43 GCD     1      16.770  37.010  21.780  1.00  0.00            
ATOM    149  H71 GCD     1      17.160  37.670  22.570  1.00  0.00            
ATOM    150  C44 GCD     1      17.470  37.080  20.450  1.00  0.00            
ATOM    151  H72 GCD     1      17.090  36.350  19.720  1.00  0.00            
ATOM    152  O36 GCD     1      18.860  36.780  20.560  1.00  0.00            
ATOM    153  H73 GCD     1      19.330  36.860  19.720  1.00  0.00            
ATOM    154  C45 GCD     1      17.170  38.450  19.820  1.00  0.00            
ATOM    155  H74 GCD     1      17.570  39.200  20.520  1.00  0.00            
ATOM    156  O37 GCD     1      17.750  38.570  18.520  1.00  0.00            
ATOM    157  H75 GCD     1      18.700  38.750  18.600  1.00  0.00            
ATOM    158  C46 GCD     1      15.680  38.690  19.730  1.00  0.00            
ATOM    159  H76 GCD     1      15.480  39.670  19.300  1.00  0.00            
ATOM    160  O38 GCD     1      15.160  37.660  18.860  1.00  0.00            
ATOM    161  O39 GCD     1      15.110  38.540  21.070  1.00  0.00            
ATOM    162  C47 GCD     1      15.260  37.250  21.650  1.00  0.00            
ATOM    163  H77 GCD     1      14.950  36.510  20.900  1.00  0.00            
ATOM    164  C48 GCD     1      14.400  37.200  22.980  1.00  0.00            
ATOM    165  H78 GCD     1      14.590  38.070  23.610  1.00  0.00            
ATOM    166  H79 GCD     1      14.530  36.270  23.550  1.00  0.00            
ATOM    167  O40 GCD     1      12.980  37.380  22.770  1.00  0.00            
ATOM    168  H80 GCD     1      12.680  36.520  22.450  1.00  0.00            
ATOM    169  C1  EA3     2      16.120  33.580  12.000  1.00  0.00            
ATOM    170  N1  EA3     2      16.470  34.170  13.440  1.00  0.00            
ATOM    171  C2  EA3     2      17.480  33.180  13.860  1.00  0.00            
ATOM    172  C3  EA3     2      17.830  33.290  15.380  1.00  0.00            
ATOM    173  N2  EA3     2      16.620  33.060  16.280  1.00  0.00            
ATOM    174  C4  EA3     2      16.890  33.200  17.780  1.00  0.00            
ATOM    175  C5  EA3     2      15.790  32.910  18.840  1.00  0.00            
ATOM    176  C6  EA3     2      15.200  31.670  19.020  1.00  0.00            
ATOM    177  C7  EA3     2      14.190  31.450  19.970  1.00  0.00            
ATOM    178  C8  EA3     2      13.680  32.620  20.650  1.00  0.00            
ATOM    179  C9  EA3     2      14.270  33.900  20.490  1.00  0.00            
ATOM    180  C10 EA3     2      15.280  34.020  19.500  1.00  0.00            
ATOM    181  C11 EA3     2      18.160  32.520  18.230  1.00  0.00            
ATOM    182  C12 EA3     2      18.970  33.250  19.150  1.00  0.00            
ATOM    183  C13 EA3     2      20.150  32.660  19.580  1.00  0.00            
ATOM    184  C14 EA3     2      20.510  31.360  19.140  1.00  0.00            
ATOM    185  Cl1 EA3     2      22.100  30.670  19.680  1.00  0.00            
ATOM    186  C15 EA3     2      19.630  30.640  18.430  1.00  0.00            
ATOM    187  C16 EA3     2      18.410  31.150  17.930  1.00  0.00            
ATOM    188  C17 EA3     2      15.590  34.150  15.830  1.00  0.00            
ATOM    189  C18 EA3     2      15.230  34.060  14.300  1.00  0.00            
ATOM    190  H1  EA3     2      15.650  32.630  12.240  1.00  0.00            
ATOM    191  H2  EA3     2      15.450  34.290  11.510  1.00  0.00            
ATOM    192  H3  EA3     2      17.010  33.350  11.400  1.00  0.00            
ATOM    193  H4  EA3     2      16.850  35.130  13.470  1.00  0.00            
ATOM    194  H5  EA3     2      18.350  33.290  13.210  1.00  0.00            
ATOM    195  H6  EA3     2      17.170  32.160  13.630  1.00  0.00            
ATOM    196  H7  EA3     2      18.320  34.240  15.580  1.00  0.00            
ATOM    197  H8  EA3     2      18.550  32.500  15.590  1.00  0.00            
ATOM    198  H9  EA3     2      16.180  32.160  16.020  1.00  0.00            
ATOM    199  H10 EA3     2      17.010  34.280  17.930  1.00  0.00            
ATOM    200  H11 EA3     2      15.530  30.920  18.300  1.00  0.00            
ATOM    201  H12 EA3     2      13.810  30.450  20.150  1.00  0.00            
ATOM    202  H13 EA3     2      12.890  32.490  21.390  1.00  0.00            
ATOM    203  H14 EA3     2      13.910  34.720  21.100  1.00  0.00            
ATOM    204  H15 EA3     2      15.780  34.980  19.430  1.00  0.00            
ATOM    205  H16 EA3     2      18.720  34.300  19.280  1.00  0.00            
ATOM    206  H17 EA3     2      20.820  33.290  20.150  1.00  0.00            
ATOM    207  H18 EA3     2      19.920  29.640  18.120  1.00  0.00            
ATOM    208  H19 EA3     2      17.860  30.490  17.270  1.00  0.00            
ATOM    209  H20 EA3     2      15.970  35.130  16.120  1.00  0.00            
ATOM    210  H21 EA3     2      14.720  34.010  16.480  1.00  0.00            
ATOM    211  H22 EA3     2      14.740  33.120  14.060  1.00  0.00            
ATOM    212  H23 EA3     2      14.570  34.860  13.970  1.00  0.00            
TER
ENDMDL
MODEL        1
ATOM      1  H1  GCD     1      17.020  12.220  17.130  1.00  0.00            
ATOM      2  O1  GCD     1      17.590  12.950  16.850  1.00  0.00            
ATOM      3  C1  GCD     1      18.600  12.980  17.850  1.00  0.00            
ATOM      4  H2  GCD     1      18.270  13.720  18.590  1.00  0.00            
ATOM      5  H3  GCD     1      18.520  12.010  18.360  1.00  0.00            
ATOM      6  C2  GCD     1      19.960  13.190  17.350  1.00  0.00            
ATOM      7  H4  GCD     1      20.620  13.090  18.230  1.00  0.00            
ATOM      8  C3  GCD     1      20.280  14.530  16.750  1.00  0.00            
ATOM      9  H5  GCD     1      19.470  14.610  16.000  1.00  0.00            
ATOM     10  C4  GCD     1      21.660  14.590  16.120  1.00  0.00            
ATOM     11  H6  GCD     1      22.380  14.660  16.950  1.00  0.00            
ATOM     12  O2  GCD     1      21.770  15.780  15.320  1.00  0.00            
ATOM     13  H7  GCD     1      22.680  15.820  15.000  1.00  0.00            
ATOM     14  C5  GCD     1      22.020  13.400  15.190  1.00  0.00            
ATOM     15  H8  GCD     1      21.390  13.410  14.290  1.00  0.00            
ATOM     16  O3  GCD     1      23.390  13.480  14.860  1.00  0.00            
ATOM     17  H9  GCD     1      23.470  13.090  13.990  1.00  0.00            
ATOM     18  C6  GCD     1      21.640  12.140  15.950  1.00  0.00            
ATOM     19  O4  GCD     1      20.240  12.160  16.370  1.00  0.00            
ATOM     20  H10 GCD     1      21.710  11.290  15.260  1.00  0.00            
ATOM     21  O5  GCD     1      22.540  11.880  17.060  1.00  0.00            
ATOM     22  C7  GCD     1      22.830  10.480  17.260  1.00  0.00            
ATOM     23  H11 GCD     1      22.030   9.850  16.840  1.00  0.00            
ATOM     24  C8  GCD     1      24.230  10.170  16.640  1.00  0.00            
ATOM     25  H12 GCD     1      24.910  10.930  17.050  1.00  0.00            
ATOM     26  O6  GCD     1      24.220  10.280  15.220  1.00  0.00            
ATOM     27  H13 GCD     1      23.880   9.450  14.870  1.00  0.00            
ATOM     28  C9  GCD     1      24.800   8.780  17.040  1.00  0.00            
ATOM     29  H14 GCD     1      24.150   8.030  16.580  1.00  0.00            
ATOM     30  O7  GCD     1      26.070   8.530  16.420  1.00  0.00            
ATOM     31  H15 GCD     1      26.740   9.030  16.890  1.00  0.00            
ATOM     32  C10 GCD     1      24.750   8.590  18.560  1.00  0.00            
ATOM     33  H16 GCD     1      25.050   7.640  19.010  1.00  0.00            
ATOM     34  O8  GCD     1      23.400   8.820  18.970  1.00  0.00            
ATOM     35  C11 GCD     1      22.910  10.200  18.770  1.00  0.00            
ATOM     36  H17 GCD     1      23.660  10.810  19.290  1.00  0.00            
ATOM     37  C12 GCD     1      21.590  10.270  19.490  1.00  0.00            
ATOM     38  H18 GCD     1      21.250  11.310  19.440  1.00  0.00            
ATOM     39  H19 GCD     1      21.690   9.960  20.540  1.00  0.00            
ATOM     40  O9  GCD     1      20.600   9.370  18.980  1.00  0.00            
ATOM     41  H20 GCD     1      19.790   9.500  19.480  1.00  0.00            
ATOM     42  O10 GCD     1      25.680   9.600  19.160  1.00  0.00            
ATOM     43  C13 GCD     1      26.920   8.980  19.620  1.00  0.00            
ATOM     44  H21 GCD     1      27.050   7.940  19.310  1.00  0.00            
ATOM     45  C14 GCD     1      28.080   9.750  19.100  1.00  0.00            
ATOM     46  H22 GCD     1      27.760  10.800  19.100  1.00  0.00            
ATOM     47  O11 GCD     1      28.210   9.520  17.770  1.00  0.00            
ATOM     48  H23 GCD     1      28.990   9.940  17.370  1.00  0.00            
ATOM     49  C15 GCD     1      29.400   9.540  19.800  1.00  0.00            
ATOM     50  H24 GCD     1      29.830   8.580  19.480  1.00  0.00            
ATOM     51  O12 GCD     1      30.380  10.440  19.310  1.00  0.00            
ATOM     52  H25 GCD     1      30.230  10.570  18.370  1.00  0.00            
ATOM     53  C16 GCD     1      29.180   9.610  21.260  1.00  0.00            
ATOM     54  H26 GCD     1      29.980   9.270  21.930  1.00  0.00            
ATOM     55  O13 GCD     1      28.130   8.670  21.630  1.00  0.00            
ATOM     56  C17 GCD     1      26.830   8.990  21.140  1.00  0.00            
ATOM     57  H27 GCD     1      26.470   9.960  21.500  1.00  0.00            
ATOM     58  C18 GCD     1      25.750   8.030  21.700  1.00  0.00            
ATOM     59  H28 GCD     1      26.160   7.060  21.370  1.00  0.00            
ATOM     60  H29 GCD     1      24.740   8.050  21.270  1.00  0.00            
ATOM     61  O14 GCD     1      25.770   8.020  23.140  1.00  0.00            
ATOM     62  H30 GCD     1      26.670   7.900  23.460  1.00  0.00            
ATOM     63  O15 GCD     1      28.850  10.900  21.620  1.00  0.00            
ATOM     64  C19 GCD     1      29.690  11.460  22.640  1.00  0.00            
ATOM     65  H31 GCD     1      30.560  10.830  22.870  1.00  0.00            
ATOM     66  C20 GCD     1      30.390  12.700  22.070  1.00  0.00            
ATOM     67  H32 GCD     1      29.620  13.260  21.520  1.00  0.00            
ATOM     68  O16 GCD     1      31.440  12.290  21.140  1.00  0.00            
ATOM     69  H33 GCD     1      31.010  11.770  20.450  1.00  0.00            
ATOM     70  C21 GCD     1      31.100  13.400  23.250  1.00  0.00            
ATOM     71  H34 GCD     1      31.840  12.720  23.690  1.00  0.00            
ATOM     72  O17 GCD     1      31.790  14.630  22.900  1.00  0.00            
ATOM     73  H35 GCD     1      32.120  14.460  22.000  1.00  0.00            
ATOM     74  C22 GCD     1      30.140  13.810  24.390  1.00  0.00            
ATOM     75  H36 GCD     1      30.820  14.160  25.170  1.00  0.00            
ATOM     76  O18 GCD     1      29.530  12.600  24.870  1.00  0.00            
ATOM     77  C23 GCD     1      28.800  11.780  23.890  1.00  0.00            
ATOM     78  H37 GCD     1      27.900  12.330  23.580  1.00  0.00            
ATOM     79  C24 GCD     1      28.410  10.450  24.560  1.00  0.00            
ATOM     80  H38 GCD     1      29.290   9.860  24.840  1.00  0.00            
ATOM     81  H39 GCD     1      27.830   9.800  23.890  1.00  0.00            
ATOM     82  O19 GCD     1      27.670  10.690  25.790  1.00  0.00            
ATOM     83  H40 GCD     1      28.170  11.220  26.430  1.00  0.00            
ATOM     84  O20 GCD     1      29.260  14.890  24.050  1.00  0.00            
ATOM     85  C25 GCD     1      29.250  15.950  25.030  1.00  0.00            
ATOM     86  H41 GCD     1      29.890  15.790  25.900  1.00  0.00            
ATOM     87  C26 GCD     1      29.740  17.270  24.380  1.00  0.00            
ATOM     88  H42 GCD     1      29.150  17.480  23.480  1.00  0.00            
ATOM     89  O21 GCD     1      31.140  17.110  24.020  1.00  0.00            
ATOM     90  H43 GCD     1      31.160  16.250  23.580  1.00  0.00            
ATOM     91  C27 GCD     1      29.510  18.480  25.250  1.00  0.00            
ATOM     92  H44 GCD     1      30.170  18.380  26.130  1.00  0.00            
ATOM     93  O22 GCD     1      29.610  19.680  24.410  1.00  0.00            
ATOM     94  H45 GCD     1      30.540  19.940  24.310  1.00  0.00            
ATOM     95  C28 GCD     1      28.070  18.560  25.830  1.00  0.00            
ATOM     96  H46 GCD     1      27.930  19.380  26.540  1.00  0.00            
ATOM     97  O23 GCD     1      27.780  17.330  26.490  1.00  0.00            
ATOM     98  C29 GCD     1      27.810  16.110  25.620  1.00  0.00            
ATOM     99  H47 GCD     1      27.060  16.150  24.810  1.00  0.00            
ATOM    100  C30 GCD     1      27.460  14.920  26.480  1.00  0.00            
ATOM    101  H48 GCD     1      28.320  14.780  27.160  1.00  0.00            
ATOM    102  H49 GCD     1      27.320  14.150  25.720  1.00  0.00            
ATOM    103  O24 GCD     1      26.250  15.030  27.220  1.00  0.00            
ATOM    104  H50 GCD     1      26.380  15.550  28.020  1.00  0.00            
ATOM    105  O25 GCD     1      27.050  18.840  24.880  1.00  0.00            
ATOM    106  C31 GCD     1      26.000  19.790  25.160  1.00  0.00            
ATOM    107  H51 GCD     1      26.150  20.130  26.190  1.00  0.00            
ATOM    108  C32 GCD     1      26.090  20.850  24.100  1.00  0.00            
ATOM    109  H52 GCD     1      25.980  20.460  23.080  1.00  0.00            
ATOM    110  O26 GCD     1      27.230  21.680  24.160  1.00  0.00            
ATOM    111  H53 GCD     1      27.950  21.190  23.750  1.00  0.00            
ATOM    112  C33 GCD     1      24.950  21.870  24.370  1.00  0.00            
ATOM    113  H54 GCD     1      25.180  22.330  25.340  1.00  0.00            
ATOM    114  O27 GCD     1      24.860  22.950  23.450  1.00  0.00            
ATOM    115  H55 GCD     1      24.580  22.490  22.660  1.00  0.00            
ATOM    116  C34 GCD     1      23.590  21.090  24.410  1.00  0.00            
ATOM    117  H56 GCD     1      22.760  21.730  24.730  1.00  0.00            
ATOM    118  O28 GCD     1      23.640  20.120  25.370  1.00  0.00            
ATOM    119  C35 GCD     1      24.620  19.080  25.040  1.00  0.00            
ATOM    120  H57 GCD     1      24.550  18.560  24.080  1.00  0.00            
ATOM    121  C36 GCD     1      24.340  18.000  26.080  1.00  0.00            
ATOM    122  H58 GCD     1      24.730  18.390  27.030  1.00  0.00            
ATOM    123  H59 GCD     1      24.830  17.080  25.720  1.00  0.00            
ATOM    124  O29 GCD     1      23.010  17.750  26.330  1.00  0.00            
ATOM    125  H60 GCD     1      22.610  18.580  26.060  1.00  0.00            
ATOM    126  O30 GCD     1      23.270  20.470  23.130  1.00  0.00            
ATOM    127  C37 GCD     1      22.260  21.100  22.300  1.00  0.00            
ATOM    128  H61 GCD     1      22.120  22.140  22.620  1.00  0.00            
ATOM    129  C38 GCD     1      22.760  21.180  20.880  1.00  0.00            
ATOM    130  H62 GCD     1      22.990  20.120  20.770  1.00  0.00            
ATOM    131  O31 GCD     1      23.880  22.160  20.850  1.00  0.00            
ATOM    132  H63 GCD     1      23.950  22.440  19.930  1.00  0.00            
ATOM    133  C39 GCD     1      21.680  21.590  19.870  1.00  0.00            
ATOM    134  H64 GCD     1      21.420  22.650  20.050  1.00  0.00            
ATOM    135  O32 GCD     1      22.120  21.470  18.540  1.00  0.00            
ATOM    136  H65 GCD     1      21.530  20.880  18.060  1.00  0.00            
ATOM    137  C40 GCD     1      20.430  20.690  20.100  1.00  0.00            
ATOM    138  H66 GCD     1      19.600  21.060  19.500  1.00  0.00            
ATOM    139  O33 GCD     1      20.000  20.750  21.430  1.00  0.00            
ATOM    140  C41 GCD     1      20.960  20.250  22.400  1.00  0.00            
ATOM    141  H67 GCD     1      21.220  19.230  22.090  1.00  0.00            
ATOM    142  C42 GCD     1      20.400  20.230  23.870  1.00  0.00            
ATOM    143  H68 GCD     1      21.180  20.000  24.610  1.00  0.00            
ATOM    144  H69 GCD     1      19.630  19.460  24.010  1.00  0.00            
ATOM    145  O34 GCD     1      19.950  21.520  24.300  1.00  0.00            
ATOM    146  H70 GCD     1      19.380  21.850  23.590  1.00  0.00            
ATOM    147  O35 GCD     1      20.710  19.360  19.720  1.00  0.00            
ATOM    148  C43 GCD     1      19.630  18.690  19.070  1.00  0.00            
ATOM    149  H71 GCD     1      18.710  19.290  19.100  1.00  0.00            
ATOM    150  C44 GCD     1      20.010  18.510  17.640  1.00  0.00            
ATOM    151  H72 GCD     1      20.960  17.960  17.690  1.00  0.00            
ATOM    152  O36 GCD     1      20.240  19.780  16.990  1.00  0.00            
ATOM    153  H73 GCD     1      19.590  20.470  17.160  1.00  0.00            
ATOM    154  C45 GCD     1      18.940  17.650  16.830  1.00  0.00            
ATOM    155  H74 GCD     1      18.000  18.220  16.870  1.00  0.00            
ATOM    156  O37 GCD     1      19.330  17.330  15.470  1.00  0.00            
ATOM    157  H75 GCD     1      20.070  16.720  15.420  1.00  0.00            
ATOM    158  C46 GCD     1      18.830  16.340  17.570  1.00  0.00            
ATOM    159  H76 GCD     1      17.990  15.780  17.160  1.00  0.00            
ATOM    160  O38 GCD     1      20.080  15.580  17.670  1.00  0.00            
ATOM    161  O39 GCD     1      18.410  16.630  18.940  1.00  0.00            
ATOM    162  C47 GCD     1      19.400  17.330  19.700  1.00  0.00            
ATOM    163  H77 GCD     1      20.330  16.750  19.700  1.00  0.00            
ATOM    164  C48 GCD     1      18.910  17.370  21.180  1.00  0.00            
ATOM    165  H78 GCD     1      17.820  17.480  21.090  1.00  0.00            
ATOM    166  H79 GCD     1      19.220  18.280  21.710  1.00  0.00            
ATOM    167  O40 GCD     1      19.380  16.240  21.960  1.00  0.00            
ATOM    168  H80 GCD     1      19.060  15.390  21.640  1.00  0.00            
ATOM    169  C1  EA3     2      24.100  20.390  13.500  1.00  0.00            
ATOM    170  N1  EA3     2      24.430  20.440  14.930  1.00  0.00            
ATOM    171  C2  EA3     2      25.820  19.910  15.100  1.00  0.00            
ATOM    172  C3  EA3     2      26.150  19.570  16.550  1.00  0.00            
ATOM    173  N2  EA3     2      25.200  18.520  17.140  1.00  0.00            
ATOM    174  C4  EA3     2      25.570  18.430  18.690  1.00  0.00            
ATOM    175  C5  EA3     2      24.510  17.660  19.510  1.00  0.00            
ATOM    176  C6  EA3     2      23.800  16.620  18.910  1.00  0.00            
ATOM    177  C7  EA3     2      22.860  15.880  19.700  1.00  0.00            
ATOM    178  C8  EA3     2      22.640  16.260  21.020  1.00  0.00            
ATOM    179  C9  EA3     2      23.280  17.330  21.630  1.00  0.00            
ATOM    180  C10 EA3     2      24.290  17.970  20.870  1.00  0.00            
ATOM    181  C11 EA3     2      26.890  17.690  18.920  1.00  0.00            
ATOM    182  C12 EA3     2      27.950  18.370  19.500  1.00  0.00            
ATOM    183  C13 EA3     2      29.100  17.630  19.840  1.00  0.00            
ATOM    184  C14 EA3     2      29.170  16.260  19.520  1.00  0.00            
ATOM    185  Cl1 EA3     2      30.620  15.420  20.050  1.00  0.00            
ATOM    186  C15 EA3     2      28.190  15.620  18.790  1.00  0.00            
ATOM    187  C16 EA3     2      27.110  16.400  18.360  1.00  0.00            
ATOM    188  C17 EA3     2      23.810  19.070  16.970  1.00  0.00            
ATOM    189  C18 EA3     2      23.530  19.460  15.540  1.00  0.00            
ATOM    190  H1  EA3     2      23.070  20.750  13.400  1.00  0.00            
ATOM    191  H2  EA3     2      24.830  20.930  12.900  1.00  0.00            
ATOM    192  H3  EA3     2      24.120  19.360  13.150  1.00  0.00            
ATOM    193  H4  EA3     2      24.350  21.400  15.280  1.00  0.00            
ATOM    194  H5  EA3     2      26.450  20.740  14.790  1.00  0.00            
ATOM    195  H6  EA3     2      25.970  19.110  14.380  1.00  0.00            
ATOM    196  H7  EA3     2      26.240  20.500  17.130  1.00  0.00            
ATOM    197  H8  EA3     2      27.140  19.110  16.630  1.00  0.00            
ATOM    198  H9  EA3     2      25.340  17.590  16.720  1.00  0.00            
ATOM    199  H10 EA3     2      25.770  19.450  19.010  1.00  0.00            
ATOM    200  H11 EA3     2      24.100  16.240  17.940  1.00  0.00            
ATOM    201  H12 EA3     2      22.270  15.010  19.430  1.00  0.00            
ATOM    202  H13 EA3     2      21.890  15.660  21.520  1.00  0.00            
ATOM    203  H14 EA3     2      23.100  17.620  22.660  1.00  0.00            
ATOM    204  H15 EA3     2      24.860  18.810  21.260  1.00  0.00            
ATOM    205  H16 EA3     2      27.870  19.400  19.830  1.00  0.00            
ATOM    206  H17 EA3     2      29.920  18.120  20.350  1.00  0.00            
ATOM    207  H18 EA3     2      28.340  14.630  18.370  1.00  0.00            
ATOM    208  H19 EA3     2      26.270  15.910  17.880  1.00  0.00            
ATOM    209  H20 EA3     2      23.760  20.030  17.500  1.00  0.00            
ATOM    210  H21 EA3     2      23.150  18.360  17.470  1.00  0.00            
ATOM    211  H22 EA3     2      23.590  18.570  14.910  1.00  0.00            
ATOM    212  H23 EA3     2      22.580  19.990  15.580  1.00  0.00            
TER
ENDMDL
MODEL        1
ATOM      1  H1  GCD     1      14.940  31.460  14.450  1.00  0.00            
ATOM      2  O1  GCD     1      15.780  31.740  14.820  1.00  0.00            
ATOM      3  C1  GCD     1      16.180  30.600  15.500  1.00  0.00            
ATOM      4  H2  GCD     1      17.110  30.820  16.040  1.00  0.00            
ATOM      5  H3  GCD     1      15.470  30.260  16.260  1.00  0.00            
ATOM      6  C2  GCD     1      16.490  29.490  14.490  1.00  0.00            
ATOM      7  H4  GCD     1      16.930  28.630  15.000  1.00  0.00            
ATOM      8  C3  GCD     1      17.360  29.960  13.350  1.00  0.00            
ATOM      9  H5  GCD     1      17.030  30.880  12.860  1.00  0.00            
ATOM     10  C4  GCD     1      17.560  28.890  12.310  1.00  0.00            
ATOM     11  H6  GCD     1      18.150  28.040  12.690  1.00  0.00            
ATOM     12  O2  GCD     1      18.180  29.340  11.120  1.00  0.00            
ATOM     13  H7  GCD     1      17.490  29.700  10.540  1.00  0.00            
ATOM     14  C5  GCD     1      16.160  28.330  11.940  1.00  0.00            
ATOM     15  H8  GCD     1      15.630  29.070  11.330  1.00  0.00            
ATOM     16  O3  GCD     1      16.300  27.200  11.010  1.00  0.00            
ATOM     17  H9  GCD     1      15.560  26.580  11.090  1.00  0.00            
ATOM     18  C6  GCD     1      15.320  27.850  13.030  1.00  0.00            
ATOM     19  O4  GCD     1      15.260  28.940  13.950  1.00  0.00            
ATOM     20  H10 GCD     1      14.320  27.640  12.660  1.00  0.00            
ATOM     21  O5  GCD     1      15.920  26.740  13.730  1.00  0.00            
ATOM     22  C7  GCD     1      14.980  25.810  14.140  1.00  0.00            
ATOM     23  H11 GCD     1      14.050  26.390  14.260  1.00  0.00            
ATOM     24  C8  GCD     1      14.800  24.660  13.180  1.00  0.00            
ATOM     25  H12 GCD     1      15.820  24.270  13.000  1.00  0.00            
ATOM     26  O6  GCD     1      14.270  25.170  11.950  1.00  0.00            
ATOM     27  H13 GCD     1      13.330  25.360  12.100  1.00  0.00            
ATOM     28  C9  GCD     1      13.950  23.510  13.840  1.00  0.00            
ATOM     29  H14 GCD     1      12.920  23.860  13.880  1.00  0.00            
ATOM     30  O7  GCD     1      13.910  22.310  13.040  1.00  0.00            
ATOM     31  H15 GCD     1      14.800  21.950  12.960  1.00  0.00            
ATOM     32  C10 GCD     1      14.460  23.220  15.260  1.00  0.00            
ATOM     33  H16 GCD     1      13.780  22.620  15.870  1.00  0.00            
ATOM     34  O8  GCD     1      14.630  24.460  16.000  1.00  0.00            
ATOM     35  C11 GCD     1      15.490  25.350  15.510  1.00  0.00            
ATOM     36  H17 GCD     1      16.520  24.960  15.450  1.00  0.00            
ATOM     37  C12 GCD     1      15.600  26.380  16.610  1.00  0.00            
ATOM     38  H18 GCD     1      16.360  27.110  16.280  1.00  0.00            
ATOM     39  H19 GCD     1      16.010  26.070  17.580  1.00  0.00            
ATOM     40  O9  GCD     1      14.390  27.160  16.790  1.00  0.00            
ATOM     41  H20 GCD     1      13.910  26.640  17.440  1.00  0.00            
ATOM     42  O10 GCD     1      15.710  22.510  15.160  1.00  0.00            
ATOM     43  C13 GCD     1      15.750  21.100  15.350  1.00  0.00            
ATOM     44  H21 GCD     1      14.760  20.650  15.250  1.00  0.00            
ATOM     45  C14 GCD     1      16.600  20.430  14.200  1.00  0.00            
ATOM     46  H22 GCD     1      17.590  20.900  14.240  1.00  0.00            
ATOM     47  O11 GCD     1      15.970  20.690  12.940  1.00  0.00            
ATOM     48  H23 GCD     1      16.570  20.420  12.230  1.00  0.00            
ATOM     49  C15 GCD     1      16.860  18.900  14.510  1.00  0.00            
ATOM     50  H24 GCD     1      15.850  18.460  14.500  1.00  0.00            
ATOM     51  O12 GCD     1      17.850  18.280  13.610  1.00  0.00            
ATOM     52  H25 GCD     1      17.740  18.520  12.680  1.00  0.00            
ATOM     53  C16 GCD     1      17.280  18.730  16.020  1.00  0.00            
ATOM     54  H26 GCD     1      17.310  17.660  16.230  1.00  0.00            
ATOM     55  O13 GCD     1      16.340  19.360  16.870  1.00  0.00            
ATOM     56  C17 GCD     1      16.290  20.820  16.740  1.00  0.00            
ATOM     57  H27 GCD     1      17.270  21.290  16.920  1.00  0.00            
ATOM     58  C18 GCD     1      15.280  21.390  17.790  1.00  0.00            
ATOM     59  H28 GCD     1      14.310  20.950  17.540  1.00  0.00            
ATOM     60  H29 GCD     1      15.180  22.470  17.690  1.00  0.00            
ATOM     61  O14 GCD     1      15.620  21.180  19.180  1.00  0.00            
ATOM     62  H30 GCD     1      15.440  20.270  19.430  1.00  0.00            
ATOM     63  O15 GCD     1      18.530  19.330  16.280  1.00  0.00            
ATOM     64  C19 GCD     1      19.560  18.420  16.630  1.00  0.00            
ATOM     65  H31 GCD     1      19.400  17.380  16.330  1.00  0.00            
ATOM     66  C20 GCD     1      20.740  19.010  15.860  1.00  0.00            
ATOM     67  H32 GCD     1      20.820  20.100  15.950  1.00  0.00            
ATOM     68  O16 GCD     1      20.490  18.520  14.540  1.00  0.00            
ATOM     69  H33 GCD     1      19.570  18.570  14.230  1.00  0.00            
ATOM     70  C21 GCD     1      22.010  18.400  16.400  1.00  0.00            
ATOM     71  H34 GCD     1      22.080  17.310  16.240  1.00  0.00            
ATOM     72  O17 GCD     1      23.140  18.930  15.780  1.00  0.00            
ATOM     73  H35 GCD     1      23.470  19.720  16.250  1.00  0.00            
ATOM     74  C22 GCD     1      22.140  18.680  17.830  1.00  0.00            
ATOM     75  H36 GCD     1      23.110  18.260  18.100  1.00  0.00            
ATOM     76  O18 GCD     1      21.080  18.050  18.470  1.00  0.00            
ATOM     77  C23 GCD     1      19.790  18.600  18.130  1.00  0.00            
ATOM     78  H37 GCD     1      19.720  19.650  18.460  1.00  0.00            
ATOM     79  C24 GCD     1      18.780  17.870  19.000  1.00  0.00            
ATOM     80  H38 GCD     1      18.690  16.830  18.670  1.00  0.00            
ATOM     81  H39 GCD     1      17.810  18.330  18.820  1.00  0.00            
ATOM     82  O19 GCD     1      19.340  17.810  20.300  1.00  0.00            
ATOM     83  H40 GCD     1      20.290  17.790  20.160  1.00  0.00            
ATOM     84  O20 GCD     1      22.110  20.130  18.070  1.00  0.00            
ATOM     85  C25 GCD     1      23.150  20.630  18.900  1.00  0.00            
ATOM     86  H41 GCD     1      23.830  19.880  19.350  1.00  0.00            
ATOM     87  C26 GCD     1      24.030  21.630  18.130  1.00  0.00            
ATOM     88  H42 GCD     1      23.400  22.430  17.720  1.00  0.00            
ATOM     89  O21 GCD     1      24.720  21.010  17.000  1.00  0.00            
ATOM     90  H43 GCD     1      25.680  21.070  17.020  1.00  0.00            
ATOM     91  C27 GCD     1      24.940  22.380  19.100  1.00  0.00            
ATOM     92  H44 GCD     1      25.710  21.650  19.360  1.00  0.00            
ATOM     93  O22 GCD     1      25.550  23.420  18.400  1.00  0.00            
ATOM     94  H45 GCD     1      26.070  23.890  19.060  1.00  0.00            
ATOM     95  C28 GCD     1      24.290  22.920  20.370  1.00  0.00            
ATOM     96  H46 GCD     1      25.090  23.160  21.080  1.00  0.00            
ATOM     97  O23 GCD     1      23.570  21.860  21.010  1.00  0.00            
ATOM     98  C29 GCD     1      22.580  21.220  20.230  1.00  0.00            
ATOM     99  H47 GCD     1      21.730  21.890  20.060  1.00  0.00            
ATOM    100  C30 GCD     1      21.960  20.110  21.110  1.00  0.00            
ATOM    101  H48 GCD     1      22.740  19.390  21.370  1.00  0.00            
ATOM    102  H49 GCD     1      21.180  19.670  20.480  1.00  0.00            
ATOM    103  O24 GCD     1      21.350  20.570  22.330  1.00  0.00            
ATOM    104  H50 GCD     1      22.080  20.820  22.920  1.00  0.00            
ATOM    105  O25 GCD     1      23.460  24.110  20.150  1.00  0.00            
ATOM    106  C31 GCD     1      23.720  25.290  20.900  1.00  0.00            
ATOM    107  H51 GCD     1      23.870  24.990  21.940  1.00  0.00            
ATOM    108  C32 GCD     1      25.000  26.120  20.400  1.00  0.00            
ATOM    109  H52 GCD     1      24.900  26.490  19.370  1.00  0.00            
ATOM    110  O26 GCD     1      26.260  25.340  20.460  1.00  0.00            
ATOM    111  H53 GCD     1      26.530  25.090  21.350  1.00  0.00            
ATOM    112  C33 GCD     1      25.130  27.370  21.210  1.00  0.00            
ATOM    113  H54 GCD     1      25.380  27.010  22.210  1.00  0.00            
ATOM    114  O27 GCD     1      26.170  28.210  20.710  1.00  0.00            
ATOM    115  H55 GCD     1      26.200  28.910  21.360  1.00  0.00            
ATOM    116  C34 GCD     1      23.760  28.100  21.230  1.00  0.00            
ATOM    117  H56 GCD     1      23.810  28.940  21.930  1.00  0.00            
ATOM    118  O28 GCD     1      22.690  27.270  21.660  1.00  0.00            
ATOM    119  C35 GCD     1      22.400  26.110  20.850  1.00  0.00            
ATOM    120  H57 GCD     1      22.220  26.450  19.820  1.00  0.00            
ATOM    121  C36 GCD     1      21.230  25.340  21.380  1.00  0.00            
ATOM    122  H58 GCD     1      21.470  25.090  22.420  1.00  0.00            
ATOM    123  H59 GCD     1      21.210  24.330  20.970  1.00  0.00            
ATOM    124  O29 GCD     1      19.990  26.110  21.300  1.00  0.00            
ATOM    125  H60 GCD     1      20.150  26.910  21.820  1.00  0.00            
ATOM    126  O30 GCD     1      23.330  28.530  19.900  1.00  0.00            
ATOM    127  C37 GCD     1      23.770  29.780  19.490  1.00  0.00            
ATOM    128  H61 GCD     1      24.530  30.270  20.120  1.00  0.00            
ATOM    129  C38 GCD     1      24.230  29.460  18.050  1.00  0.00            
ATOM    130  H62 GCD     1      23.500  28.800  17.560  1.00  0.00            
ATOM    131  O31 GCD     1      25.390  28.740  18.050  1.00  0.00            
ATOM    132  H63 GCD     1      25.980  29.090  18.730  1.00  0.00            
ATOM    133  C39 GCD     1      24.380  30.760  17.250  1.00  0.00            
ATOM    134  H64 GCD     1      25.220  31.250  17.740  1.00  0.00            
ATOM    135  O32 GCD     1      24.710  30.520  15.870  1.00  0.00            
ATOM    136  H65 GCD     1      25.650  30.340  15.840  1.00  0.00            
ATOM    137  C40 GCD     1      23.140  31.620  17.320  1.00  0.00            
ATOM    138  H66 GCD     1      23.220  32.610  16.870  1.00  0.00            
ATOM    139  O33 GCD     1      22.740  31.880  18.680  1.00  0.00            
ATOM    140  C41 GCD     1      22.480  30.700  19.530  1.00  0.00            
ATOM    141  H67 GCD     1      21.670  30.200  18.980  1.00  0.00            
ATOM    142  C42 GCD     1      22.010  31.020  20.940  1.00  0.00            
ATOM    143  H68 GCD     1      21.550  30.110  21.350  1.00  0.00            
ATOM    144  H69 GCD     1      21.290  31.860  20.980  1.00  0.00            
ATOM    145  O34 GCD     1      23.120  31.360  21.810  1.00  0.00            
ATOM    146  H70 GCD     1      23.590  32.100  21.410  1.00  0.00            
ATOM    147  O35 GCD     1      21.970  30.920  16.740  1.00  0.00            
ATOM    148  C43 GCD     1      21.280  31.710  15.790  1.00  0.00            
ATOM    149  H71 GCD     1      21.600  32.760  15.790  1.00  0.00            
ATOM    150  C44 GCD     1      21.520  31.160  14.350  1.00  0.00            
ATOM    151  H72 GCD     1      21.390  30.070  14.360  1.00  0.00            
ATOM    152  O36 GCD     1      22.870  31.560  14.010  1.00  0.00            
ATOM    153  H73 GCD     1      23.330  31.450  14.850  1.00  0.00            
ATOM    154  C45 GCD     1      20.540  31.790  13.360  1.00  0.00            
ATOM    155  H74 GCD     1      20.780  32.860  13.380  1.00  0.00            
ATOM    156  O37 GCD     1      20.760  31.280  12.060  1.00  0.00            
ATOM    157  H75 GCD     1      20.210  30.510  11.900  1.00  0.00            
ATOM    158  C46 GCD     1      19.050  31.640  13.830  1.00  0.00            
ATOM    159  H76 GCD     1      18.480  32.260  13.130  1.00  0.00            
ATOM    160  O38 GCD     1      18.620  30.290  13.870  1.00  0.00            
ATOM    161  O39 GCD     1      18.960  32.120  15.180  1.00  0.00            
ATOM    162  C47 GCD     1      19.750  31.540  16.220  1.00  0.00            
ATOM    163  H77 GCD     1      19.510  30.480  16.360  1.00  0.00            
ATOM    164  C48 GCD     1      19.480  32.230  17.560  1.00  0.00            
ATOM    165  H78 GCD     1      20.090  31.710  18.300  1.00  0.00            
ATOM    166  H79 GCD     1      18.420  32.170  17.840  1.00  0.00            
ATOM    167  O40 GCD     1      19.800  33.580  17.530  1.00  0.00            
ATOM    168  H80 GCD     1      19.600  33.850  16.630  1.00  0.00            
ATOM    169  C1  EA3     2      25.970  26.090  15.580  1.00  0.00            
ATOM    170  N1  EA3     2      24.750  25.260  15.770  1.00  0.00            
ATOM    171  C2  EA3     2      23.880  25.460  14.560  1.00  0.00            
ATOM    172  C3  EA3     2      22.590  24.620  14.700  1.00  0.00            
ATOM    173  N2  EA3     2      21.810  24.980  15.930  1.00  0.00            
ATOM    174  C4  EA3     2      20.650  23.940  16.080  1.00  0.00            
ATOM    175  C5  EA3     2      19.800  23.880  17.320  1.00  0.00            
ATOM    176  C6  EA3     2      19.160  25.000  17.820  1.00  0.00            
ATOM    177  C7  EA3     2      18.350  24.830  18.990  1.00  0.00            
ATOM    178  C8  EA3     2      18.260  23.630  19.670  1.00  0.00            
ATOM    179  C9  EA3     2      18.880  22.520  19.100  1.00  0.00            
ATOM    180  C10 EA3     2      19.700  22.640  17.950  1.00  0.00            
ATOM    181  C11 EA3     2      19.710  23.870  14.900  1.00  0.00            
ATOM    182  C12 EA3     2      19.850  22.660  14.150  1.00  0.00            
ATOM    183  C13 EA3     2      19.180  22.480  12.960  1.00  0.00            
ATOM    184  C14 EA3     2      18.460  23.530  12.490  1.00  0.00            
ATOM    185  Cl1 EA3     2      17.570  23.400  11.010  1.00  0.00            
ATOM    186  C15 EA3     2      18.340  24.730  13.140  1.00  0.00            
ATOM    187  C16 EA3     2      18.950  24.890  14.390  1.00  0.00            
ATOM    188  C17 EA3     2      22.650  24.980  17.210  1.00  0.00            
ATOM    189  C18 EA3     2      23.970  25.700  17.040  1.00  0.00            
ATOM    190  H1  EA3     2      25.610  27.090  15.310  1.00  0.00            
ATOM    191  H2  EA3     2      26.510  26.130  16.530  1.00  0.00            
ATOM    192  H3  EA3     2      26.640  25.740  14.800  1.00  0.00            
ATOM    193  H4  EA3     2      24.990  24.260  15.860  1.00  0.00            
ATOM    194  H5  EA3     2      24.410  25.060  13.700  1.00  0.00            
ATOM    195  H6  EA3     2      23.550  26.490  14.410  1.00  0.00            
ATOM    196  H7  EA3     2      22.880  23.590  14.950  1.00  0.00            
ATOM    197  H8  EA3     2      21.890  24.640  13.870  1.00  0.00            
ATOM    198  H9  EA3     2      21.470  25.940  15.770  1.00  0.00            
ATOM    199  H10 EA3     2      21.320  23.080  16.180  1.00  0.00            
ATOM    200  H11 EA3     2      19.340  25.990  17.430  1.00  0.00            
ATOM    201  H12 EA3     2      17.930  25.730  19.420  1.00  0.00            
ATOM    202  H13 EA3     2      17.780  23.570  20.640  1.00  0.00            
ATOM    203  H14 EA3     2      18.770  21.530  19.520  1.00  0.00            
ATOM    204  H15 EA3     2      20.280  21.790  17.620  1.00  0.00            
ATOM    205  H16 EA3     2      20.500  21.890  14.540  1.00  0.00            
ATOM    206  H17 EA3     2      19.220  21.570  12.380  1.00  0.00            
ATOM    207  H18 EA3     2      17.790  25.560  12.700  1.00  0.00            
ATOM    208  H19 EA3     2      18.910  25.860  14.870  1.00  0.00            
ATOM    209  H20 EA3     2      22.870  23.960  17.530  1.00  0.00            
ATOM    210  H21 EA3     2      22.100  25.570  17.950  1.00  0.00            
ATOM    211  H22 EA3     2      23.790  26.780  17.020  1.00  0.00            
ATOM    212  H23 EA3     2      24.570  25.500  17.930  1.00  0.00            
TER
ENDMDL
MODEL        1
ATOM      1  H1  GCD     1      11.440  41.480  17.830  1.00  0.00            
ATOM      2  O1  GCD     1      10.790  41.020  18.380  1.00  0.00            
ATOM      3  C1  GCD     1      10.350  39.820  17.760  1.00  0.00            
ATOM      4  H2  GCD     1       9.830  39.140  18.450  1.00  0.00            
ATOM      5  H3  GCD     1       9.550  40.110  17.070  1.00  0.00            
ATOM      6  C2  GCD     1      11.410  39.140  16.960  1.00  0.00            
ATOM      7  H4  GCD     1      11.080  38.210  16.490  1.00  0.00            
ATOM      8  C3  GCD     1      12.710  38.910  17.780  1.00  0.00            
ATOM      9  H5  GCD     1      13.100  39.810  18.270  1.00  0.00            
ATOM     10  C4  GCD     1      13.780  38.480  16.760  1.00  0.00            
ATOM     11  H6  GCD     1      13.400  37.490  16.470  1.00  0.00            
ATOM     12  O2  GCD     1      15.030  38.270  17.420  1.00  0.00            
ATOM     13  H7  GCD     1      14.800  38.260  18.360  1.00  0.00            
ATOM     14  C5  GCD     1      13.920  39.410  15.570  1.00  0.00            
ATOM     15  H8  GCD     1      14.310  40.360  15.950  1.00  0.00            
ATOM     16  O3  GCD     1      14.850  38.840  14.620  1.00  0.00            
ATOM     17  H9  GCD     1      15.400  39.610  14.440  1.00  0.00            
ATOM     18  C6  GCD     1      12.560  39.580  14.980  1.00  0.00            
ATOM     19  O4  GCD     1      11.750  40.100  16.020  1.00  0.00            
ATOM     20  H10 GCD     1      12.490  40.310  14.170  1.00  0.00            
ATOM     21  O5  GCD     1      12.080  38.320  14.380  1.00  0.00            
ATOM     22  C7  GCD     1      11.490  38.250  13.110  1.00  0.00            
ATOM     23  H11 GCD     1      11.210  39.260  12.770  1.00  0.00            
ATOM     24  C8  GCD     1      12.490  37.630  12.180  1.00  0.00            
ATOM     25  H12 GCD     1      12.740  36.610  12.510  1.00  0.00            
ATOM     26  O6  GCD     1      13.710  38.380  12.150  1.00  0.00            
ATOM     27  H13 GCD     1      13.900  38.600  13.070  1.00  0.00            
ATOM     28  C9  GCD     1      11.860  37.610  10.800  1.00  0.00            
ATOM     29  H14 GCD     1      11.690  38.660  10.540  1.00  0.00            
ATOM     30  O7  GCD     1      12.740  37.080   9.740  1.00  0.00            
ATOM     31  H15 GCD     1      12.620  36.130   9.800  1.00  0.00            
ATOM     32  C10 GCD     1      10.540  36.840  10.850  1.00  0.00            
ATOM     33  H16 GCD     1      10.100  36.850   9.850  1.00  0.00            
ATOM     34  O8  GCD     1       9.640  37.460  11.820  1.00  0.00            
ATOM     35  C11 GCD     1      10.210  37.380  13.170  1.00  0.00            
ATOM     36  H17 GCD     1      10.370  36.330  13.450  1.00  0.00            
ATOM     37  C12 GCD     1       9.370  37.920  14.250  1.00  0.00            
ATOM     38  H18 GCD     1       9.440  39.020  14.220  1.00  0.00            
ATOM     39  H19 GCD     1       9.890  37.510  15.120  1.00  0.00            
ATOM     40  O9  GCD     1       8.050  37.420  14.010  1.00  0.00            
ATOM     41  H20 GCD     1       7.800  37.740  13.130  1.00  0.00            
ATOM     42  O10 GCD     1      10.840  35.490  11.260  1.00  0.00            
ATOM     43  C13 GCD     1      10.290  34.470  10.440  1.00  0.00            
ATOM     44  H21 GCD     1       9.700  34.860   9.610  1.00  0.00            
ATOM     45  C14 GCD     1      11.450  33.740   9.890  1.00  0.00            
ATOM     46  H22 GCD     1      12.010  33.480  10.790  1.00  0.00            
ATOM     47  O11 GCD     1      12.200  34.500   9.020  1.00  0.00            
ATOM     48  H23 GCD     1      12.790  33.900   8.560  1.00  0.00            
ATOM     49  C15 GCD     1      10.980  32.500   9.210  1.00  0.00            
ATOM     50  H24 GCD     1      10.380  32.720   8.310  1.00  0.00            
ATOM     51  O12 GCD     1      12.120  31.760   8.830  1.00  0.00            
ATOM     52  H25 GCD     1      12.760  31.530   9.510  1.00  0.00            
ATOM     53  C16 GCD     1      10.170  31.660  10.110  1.00  0.00            
ATOM     54  H26 GCD     1       9.760  30.730   9.710  1.00  0.00            
ATOM     55  O13 GCD     1       9.060  32.450  10.530  1.00  0.00            
ATOM     56  C17 GCD     1       9.360  33.590  11.290  1.00  0.00            
ATOM     57  H27 GCD     1       9.790  33.330  12.270  1.00  0.00            
ATOM     58  C18 GCD     1       8.120  34.470  11.650  1.00  0.00            
ATOM     59  H28 GCD     1       7.850  35.230  10.910  1.00  0.00            
ATOM     60  H29 GCD     1       8.350  35.090  12.520  1.00  0.00            
ATOM     61  O14 GCD     1       6.890  33.810  11.870  1.00  0.00            
ATOM     62  H30 GCD     1       7.130  33.110  12.490  1.00  0.00            
ATOM     63  O15 GCD     1      10.890  31.290  11.300  1.00  0.00            
ATOM     64  C19 GCD     1      11.310  29.990  11.250  1.00  0.00            
ATOM     65  H31 GCD     1      11.290  29.640  10.200  1.00  0.00            
ATOM     66  C20 GCD     1      12.730  29.870  11.730  1.00  0.00            
ATOM     67  H32 GCD     1      12.720  30.360  12.710  1.00  0.00            
ATOM     68  O16 GCD     1      13.660  30.630  10.900  1.00  0.00            
ATOM     69  H33 GCD     1      14.560  30.630  11.230  1.00  0.00            
ATOM     70  C21 GCD     1      13.230  28.440  11.730  1.00  0.00            
ATOM     71  H34 GCD     1      13.130  28.080  10.700  1.00  0.00            
ATOM     72  O17 GCD     1      14.580  28.200  12.180  1.00  0.00            
ATOM     73  H35 GCD     1      14.500  27.880  13.080  1.00  0.00            
ATOM     74  C22 GCD     1      12.250  27.610  12.610  1.00  0.00            
ATOM     75  H36 GCD     1      12.550  26.570  12.460  1.00  0.00            
ATOM     76  O18 GCD     1      10.930  27.770  12.150  1.00  0.00            
ATOM     77  C23 GCD     1      10.470  29.120  12.160  1.00  0.00            
ATOM     78  H37 GCD     1      10.510  29.500  13.190  1.00  0.00            
ATOM     79  C24 GCD     1       9.000  29.060  11.790  1.00  0.00            
ATOM     80  H38 GCD     1       8.690  30.090  11.960  1.00  0.00            
ATOM     81  H39 GCD     1       8.510  28.440  12.550  1.00  0.00            
ATOM     82  O19 GCD     1       8.850  28.620  10.470  1.00  0.00            
ATOM     83  H40 GCD     1       9.240  27.740  10.360  1.00  0.00            
ATOM     84  O20 GCD     1      12.350  28.020  13.970  1.00  0.00            
ATOM     85  C25 GCD     1      12.510  26.940  14.900  1.00  0.00            
ATOM     86  H41 GCD     1      12.450  25.910  14.520  1.00  0.00            
ATOM     87  C26 GCD     1      13.980  27.060  15.530  1.00  0.00            
ATOM     88  H42 GCD     1      14.070  28.100  15.880  1.00  0.00            
ATOM     89  O21 GCD     1      15.000  26.940  14.540  1.00  0.00            
ATOM     90  H43 GCD     1      14.720  26.240  13.940  1.00  0.00            
ATOM     91  C27 GCD     1      14.130  26.040  16.660  1.00  0.00            
ATOM     92  H44 GCD     1      14.050  25.040  16.210  1.00  0.00            
ATOM     93  O22 GCD     1      15.340  26.190  17.390  1.00  0.00            
ATOM     94  H45 GCD     1      16.080  25.730  16.990  1.00  0.00            
ATOM     95  C28 GCD     1      12.980  26.200  17.670  1.00  0.00            
ATOM     96  H46 GCD     1      13.060  25.360  18.370  1.00  0.00            
ATOM     97  O23 GCD     1      11.700  26.180  16.980  1.00  0.00            
ATOM     98  C29 GCD     1      11.500  27.090  15.980  1.00  0.00            
ATOM     99  H47 GCD     1      11.550  28.100  16.420  1.00  0.00            
ATOM    100  C30 GCD     1      10.050  26.960  15.360  1.00  0.00            
ATOM    101  H48 GCD     1       9.830  25.960  14.970  1.00  0.00            
ATOM    102  H49 GCD     1      10.080  27.670  14.530  1.00  0.00            
ATOM    103  O24 GCD     1       9.060  27.340  16.350  1.00  0.00            
ATOM    104  H50 GCD     1       8.800  26.650  16.970  1.00  0.00            
ATOM    105  O25 GCD     1      13.110  27.460  18.320  1.00  0.00            
ATOM    106  C31 GCD     1      13.060  27.380  19.680  1.00  0.00            
ATOM    107  H51 GCD     1      12.790  26.380  20.060  1.00  0.00            
ATOM    108  C32 GCD     1      14.380  27.850  20.310  1.00  0.00            
ATOM    109  H52 GCD     1      14.690  28.820  19.910  1.00  0.00            
ATOM    110  O26 GCD     1      15.360  26.820  20.060  1.00  0.00            
ATOM    111  H53 GCD     1      15.360  26.680  19.100  1.00  0.00            
ATOM    112  C33 GCD     1      14.270  27.960  21.830  1.00  0.00            
ATOM    113  H54 GCD     1      13.970  26.970  22.200  1.00  0.00            
ATOM    114  O27 GCD     1      15.450  28.390  22.460  1.00  0.00            
ATOM    115  H55 GCD     1      16.150  27.790  22.160  1.00  0.00            
ATOM    116  C34 GCD     1      13.120  28.930  22.110  1.00  0.00            
ATOM    117  H56 GCD     1      13.190  28.960  23.200  1.00  0.00            
ATOM    118  O28 GCD     1      11.890  28.450  21.570  1.00  0.00            
ATOM    119  C35 GCD     1      11.980  28.350  20.170  1.00  0.00            
ATOM    120  H57 GCD     1      12.290  29.310  19.740  1.00  0.00            
ATOM    121  C36 GCD     1      10.540  28.000  19.710  1.00  0.00            
ATOM    122  H58 GCD     1      10.280  26.960  19.960  1.00  0.00            
ATOM    123  H59 GCD     1      10.420  28.120  18.630  1.00  0.00            
ATOM    124  O29 GCD     1       9.580  28.850  20.310  1.00  0.00            
ATOM    125  H60 GCD     1       9.850  29.000  21.220  1.00  0.00            
ATOM    126  O30 GCD     1      13.330  30.250  21.550  1.00  0.00            
ATOM    127  C37 GCD     1      13.610  31.270  22.530  1.00  0.00            
ATOM    128  H61 GCD     1      13.930  30.790  23.470  1.00  0.00            
ATOM    129  C38 GCD     1      14.800  32.090  22.110  1.00  0.00            
ATOM    130  H62 GCD     1      14.780  32.490  21.080  1.00  0.00            
ATOM    131  O31 GCD     1      15.860  31.200  22.200  1.00  0.00            
ATOM    132  H63 GCD     1      15.470  30.330  22.080  1.00  0.00            
ATOM    133  C39 GCD     1      14.930  33.250  23.090  1.00  0.00            
ATOM    134  H64 GCD     1      15.060  32.870  24.120  1.00  0.00            
ATOM    135  O32 GCD     1      16.110  33.970  22.880  1.00  0.00            
ATOM    136  H65 GCD     1      16.130  34.310  21.980  1.00  0.00            
ATOM    137  C40 GCD     1      13.730  34.070  22.980  1.00  0.00            
ATOM    138  H66 GCD     1      13.890  34.970  23.570  1.00  0.00            
ATOM    139  O33 GCD     1      12.610  33.310  23.470  1.00  0.00            
ATOM    140  C41 GCD     1      12.320  32.090  22.760  1.00  0.00            
ATOM    141  H67 GCD     1      11.940  32.340  21.770  1.00  0.00            
ATOM    142  C42 GCD     1      11.220  31.300  23.480  1.00  0.00            
ATOM    143  H68 GCD     1      10.840  30.510  22.820  1.00  0.00            
ATOM    144  H69 GCD     1      10.420  31.970  23.820  1.00  0.00            
ATOM    145  O34 GCD     1      11.620  30.600  24.670  1.00  0.00            
ATOM    146  H70 GCD     1      10.870  30.050  24.940  1.00  0.00            
ATOM    147  O35 GCD     1      13.510  34.460  21.670  1.00  0.00            
ATOM    148  C43 GCD     1      13.070  35.780  21.490  1.00  0.00            
ATOM    149  H71 GCD     1      12.740  36.130  22.480  1.00  0.00            
ATOM    150  C44 GCD     1      14.190  36.650  20.940  1.00  0.00            
ATOM    151  H72 GCD     1      14.440  36.250  19.940  1.00  0.00            
ATOM    152  O36 GCD     1      15.360  36.510  21.860  1.00  0.00            
ATOM    153  H73 GCD     1      16.090  36.870  21.340  1.00  0.00            
ATOM    154  C45 GCD     1      13.720  38.110  20.790  1.00  0.00            
ATOM    155  H74 GCD     1      13.540  38.440  21.820  1.00  0.00            
ATOM    156  O37 GCD     1      14.680  38.950  20.190  1.00  0.00            
ATOM    157  H75 GCD     1      14.340  39.850  20.110  1.00  0.00            
ATOM    158  C46 GCD     1      12.340  38.210  20.050  1.00  0.00            
ATOM    159  H76 GCD     1      11.830  39.180  20.120  1.00  0.00            
ATOM    160  O38 GCD     1      12.540  37.900  18.690  1.00  0.00            
ATOM    161  O39 GCD     1      11.440  37.290  20.710  1.00  0.00            
ATOM    162  C47 GCD     1      11.770  35.890  20.650  1.00  0.00            
ATOM    163  H77 GCD     1      12.070  35.600  19.640  1.00  0.00            
ATOM    164  C48 GCD     1      10.600  35.100  21.230  1.00  0.00            
ATOM    165  H78 GCD     1      10.150  35.660  22.060  1.00  0.00            
ATOM    166  H79 GCD     1      10.870  34.070  21.510  1.00  0.00            
ATOM    167  O40 GCD     1       9.520  35.210  20.280  1.00  0.00            
ATOM    168  H80 GCD     1       8.980  34.410  20.310  1.00  0.00            
ATOM    169  C1  EA3     2      17.460  36.890  14.380  1.00  0.00            
ATOM    170  N1  EA3     2      16.900  35.840  15.400  1.00  0.00            
ATOM    171  C2  EA3     2      17.540  34.510  15.310  1.00  0.00            
ATOM    172  C3  EA3     2      17.040  33.270  16.180  1.00  0.00            
ATOM    173  N2  EA3     2      15.530  33.120  16.060  1.00  0.00            
ATOM    174  C4  EA3     2      14.980  32.300  17.270  1.00  0.00            
ATOM    175  C5  EA3     2      13.460  32.060  17.310  1.00  0.00            
ATOM    176  C6  EA3     2      12.790  31.660  16.170  1.00  0.00            
ATOM    177  C7  EA3     2      11.440  31.290  16.280  1.00  0.00            
ATOM    178  C8  EA3     2      10.730  31.390  17.500  1.00  0.00            
ATOM    179  C9  EA3     2      11.420  31.890  18.600  1.00  0.00            
ATOM    180  C10 EA3     2      12.780  32.270  18.490  1.00  0.00            
ATOM    181  C11 EA3     2      15.690  31.010  17.490  1.00  0.00            
ATOM    182  C12 EA3     2      16.300  30.810  18.710  1.00  0.00            
ATOM    183  C13 EA3     2      17.150  29.730  19.000  1.00  0.00            
ATOM    184  C14 EA3     2      17.400  28.790  17.970  1.00  0.00            
ATOM    185  Cl1 EA3     2      18.420  27.390  18.170  1.00  0.00            
ATOM    186  C15 EA3     2      16.910  29.110  16.730  1.00  0.00            
ATOM    187  C16 EA3     2      16.040  30.180  16.430  1.00  0.00            
ATOM    188  C17 EA3     2      14.820  34.460  15.970  1.00  0.00            
ATOM    189  C18 EA3     2      15.480  35.540  15.070  1.00  0.00            
ATOM    190  H1  EA3     2      18.550  36.930  14.430  1.00  0.00            
ATOM    191  H2  EA3     2      17.230  36.420  13.430  1.00  0.00            
ATOM    192  H3  EA3     2      17.040  37.880  14.580  1.00  0.00            
ATOM    193  H4  EA3     2      16.880  36.200  16.360  1.00  0.00            
ATOM    194  H5  EA3     2      18.570  34.610  15.640  1.00  0.00            
ATOM    195  H6  EA3     2      17.570  34.270  14.250  1.00  0.00            
ATOM    196  H7  EA3     2      17.250  33.570  17.210  1.00  0.00            
ATOM    197  H8  EA3     2      17.680  32.430  15.940  1.00  0.00            
ATOM    198  H9  EA3     2      15.390  32.630  15.160  1.00  0.00            
ATOM    199  H10 EA3     2      15.270  32.850  18.170  1.00  0.00            
ATOM    200  H11 EA3     2      13.250  31.690  15.180  1.00  0.00            
ATOM    201  H12 EA3     2      10.910  30.900  15.420  1.00  0.00            
ATOM    202  H13 EA3     2       9.710  31.040  17.570  1.00  0.00            
ATOM    203  H14 EA3     2      10.930  31.920  19.570  1.00  0.00            
ATOM    204  H15 EA3     2      13.240  32.640  19.400  1.00  0.00            
ATOM    205  H16 EA3     2      16.150  31.520  19.520  1.00  0.00            
ATOM    206  H17 EA3     2      17.680  29.590  19.940  1.00  0.00            
ATOM    207  H18 EA3     2      17.260  28.440  15.950  1.00  0.00            
ATOM    208  H19 EA3     2      15.820  30.450  15.400  1.00  0.00            
ATOM    209  H20 EA3     2      14.690  34.790  17.000  1.00  0.00            
ATOM    210  H21 EA3     2      13.810  34.340  15.560  1.00  0.00            
ATOM    211  H22 EA3     2      15.540  35.160  14.050  1.00  0.00            
ATOM    212  H23 EA3     2      14.920  36.460  14.900  1.00  0.00            
TER
ENDMDL
MODEL        1
ATOM      1  H1  GCD     1      17.400  27.600  27.550  1.00  0.00            
ATOM      2  O1  GCD     1      16.880  27.420  28.340  1.00  0.00            
ATOM      3  C1  GCD     1      16.490  26.030  28.320  1.00  0.00            
ATOM      4  H2  GCD     1      16.490  25.730  29.380  1.00  0.00            
ATOM      5  H3  GCD     1      15.520  25.900  27.830  1.00  0.00            
ATOM      6  C2  GCD     1      17.490  25.120  27.520  1.00  0.00            
ATOM      7  H4  GCD     1      17.160  24.120  27.830  1.00  0.00            
ATOM      8  C3  GCD     1      18.940  25.270  28.010  1.00  0.00            
ATOM      9  H5  GCD     1      19.200  26.330  28.100  1.00  0.00            
ATOM     10  C4  GCD     1      20.000  24.620  27.150  1.00  0.00            
ATOM     11  H6  GCD     1      20.070  23.550  27.360  1.00  0.00            
ATOM     12  O2  GCD     1      21.250  25.210  27.440  1.00  0.00            
ATOM     13  H7  GCD     1      21.280  25.370  28.390  1.00  0.00            
ATOM     14  C5  GCD     1      19.700  24.700  25.680  1.00  0.00            
ATOM     15  H8  GCD     1      19.860  25.750  25.390  1.00  0.00            
ATOM     16  O3  GCD     1      20.530  23.910  24.820  1.00  0.00            
ATOM     17  H9  GCD     1      21.370  24.370  24.690  1.00  0.00            
ATOM     18  C6  GCD     1      18.240  24.390  25.380  1.00  0.00            
ATOM     19  O4  GCD     1      17.340  25.230  26.100  1.00  0.00            
ATOM     20  H10 GCD     1      18.050  24.670  24.340  1.00  0.00            
ATOM     21  O5  GCD     1      17.920  22.990  25.600  1.00  0.00            
ATOM     22  C7  GCD     1      17.210  22.340  24.530  1.00  0.00            
ATOM     23  H11 GCD     1      16.560  23.040  23.990  1.00  0.00            
ATOM     24  C8  GCD     1      18.140  21.610  23.560  1.00  0.00            
ATOM     25  H12 GCD     1      18.870  21.060  24.160  1.00  0.00            
ATOM     26  O6  GCD     1      18.750  22.480  22.700  1.00  0.00            
ATOM     27  H13 GCD     1      19.560  22.780  23.120  1.00  0.00            
ATOM     28  C9  GCD     1      17.370  20.620  22.670  1.00  0.00            
ATOM     29  H14 GCD     1      16.660  21.220  22.090  1.00  0.00            
ATOM     30  O7  GCD     1      18.230  19.840  21.820  1.00  0.00            
ATOM     31  H15 GCD     1      18.670  20.410  21.180  1.00  0.00            
ATOM     32  C10 GCD     1      16.600  19.600  23.510  1.00  0.00            
ATOM     33  H16 GCD     1      16.020  19.030  22.780  1.00  0.00            
ATOM     34  O8  GCD     1      15.750  20.340  24.390  1.00  0.00            
ATOM     35  C11 GCD     1      16.430  21.230  25.310  1.00  0.00            
ATOM     36  H17 GCD     1      17.200  20.600  25.780  1.00  0.00            
ATOM     37  C12 GCD     1      15.510  21.750  26.380  1.00  0.00            
ATOM     38  H18 GCD     1      16.060  22.400  27.070  1.00  0.00            
ATOM     39  H19 GCD     1      15.150  20.990  27.090  1.00  0.00            
ATOM     40  O9  GCD     1      14.440  22.480  25.910  1.00  0.00            
ATOM     41  H20 GCD     1      13.920  21.910  25.330  1.00  0.00            
ATOM     42  O10 GCD     1      17.440  18.660  24.190  1.00  0.00            
ATOM     43  C13 GCD     1      17.040  17.310  24.330  1.00  0.00            
ATOM     44  H21 GCD     1      15.950  17.270  24.260  1.00  0.00            
ATOM     45  C14 GCD     1      17.780  16.510  23.250  1.00  0.00            
ATOM     46  H22 GCD     1      18.830  16.660  23.550  1.00  0.00            
ATOM     47  O11 GCD     1      17.470  16.990  21.920  1.00  0.00            
ATOM     48  H23 GCD     1      18.010  17.790  21.850  1.00  0.00            
ATOM     49  C15 GCD     1      17.510  15.040  23.370  1.00  0.00            
ATOM     50  H24 GCD     1      16.440  14.850  23.180  1.00  0.00            
ATOM     51  O12 GCD     1      18.240  14.300  22.460  1.00  0.00            
ATOM     52  H25 GCD     1      18.210  14.750  21.610  1.00  0.00            
ATOM     53  C16 GCD     1      17.730  14.510  24.770  1.00  0.00            
ATOM     54  H26 GCD     1      17.220  13.540  24.870  1.00  0.00            
ATOM     55  O13 GCD     1      17.090  15.350  25.700  1.00  0.00            
ATOM     56  C17 GCD     1      17.510  16.730  25.590  1.00  0.00            
ATOM     57  H27 GCD     1      18.590  16.780  25.740  1.00  0.00            
ATOM     58  C18 GCD     1      16.960  17.460  26.790  1.00  0.00            
ATOM     59  H28 GCD     1      15.860  17.460  26.780  1.00  0.00            
ATOM     60  H29 GCD     1      17.320  18.490  26.930  1.00  0.00            
ATOM     61  O14 GCD     1      17.280  16.910  28.050  1.00  0.00            
ATOM     62  H30 GCD     1      16.600  17.300  28.610  1.00  0.00            
ATOM     63  O15 GCD     1      19.120  14.470  25.000  1.00  0.00            
ATOM     64  C19 GCD     1      19.660  13.200  25.300  1.00  0.00            
ATOM     65  H31 GCD     1      19.180  12.430  24.690  1.00  0.00            
ATOM     66  C20 GCD     1      21.060  13.300  24.760  1.00  0.00            
ATOM     67  H32 GCD     1      21.560  14.190  25.170  1.00  0.00            
ATOM     68  O16 GCD     1      20.980  13.370  23.320  1.00  0.00            
ATOM     69  H33 GCD     1      20.310  14.040  23.140  1.00  0.00            
ATOM     70  C21 GCD     1      21.940  12.120  25.160  1.00  0.00            
ATOM     71  H34 GCD     1      21.520  11.190  24.750  1.00  0.00            
ATOM     72  O17 GCD     1      23.330  12.230  24.730  1.00  0.00            
ATOM     73  H35 GCD     1      23.660  11.360  24.980  1.00  0.00            
ATOM     74  C22 GCD     1      21.890  12.040  26.670  1.00  0.00            
ATOM     75  H36 GCD     1      22.450  11.190  27.060  1.00  0.00            
ATOM     76  O18 GCD     1      20.590  11.770  27.140  1.00  0.00            
ATOM     77  C23 GCD     1      19.620  12.820  26.830  1.00  0.00            
ATOM     78  H37 GCD     1      19.980  13.650  27.450  1.00  0.00            
ATOM     79  C24 GCD     1      18.230  12.600  27.330  1.00  0.00            
ATOM     80  H38 GCD     1      17.580  13.480  27.430  1.00  0.00            
ATOM     81  H39 GCD     1      18.420  12.320  28.380  1.00  0.00            
ATOM     82  O19 GCD     1      17.490  11.620  26.660  1.00  0.00            
ATOM     83  H40 GCD     1      18.020  10.820  26.710  1.00  0.00            
ATOM     84  O20 GCD     1      22.310  13.210  27.220  1.00  0.00            
ATOM     85  C25 GCD     1      23.700  13.420  27.560  1.00  0.00            
ATOM     86  H41 GCD     1      24.320  12.660  27.070  1.00  0.00            
ATOM     87  C26 GCD     1      24.010  14.790  27.040  1.00  0.00            
ATOM     88  H42 GCD     1      23.220  15.450  27.420  1.00  0.00            
ATOM     89  O21 GCD     1      24.070  14.730  25.610  1.00  0.00            
ATOM     90  H43 GCD     1      23.650  13.900  25.350  1.00  0.00            
ATOM     91  C27 GCD     1      25.340  15.270  27.640  1.00  0.00            
ATOM     92  H44 GCD     1      26.100  14.660  27.140  1.00  0.00            
ATOM     93  O22 GCD     1      25.540  16.670  27.340  1.00  0.00            
ATOM     94  H45 GCD     1      25.100  16.850  26.500  1.00  0.00            
ATOM     95  C28 GCD     1      25.410  15.120  29.220  1.00  0.00            
ATOM     96  H46 GCD     1      26.460  15.260  29.480  1.00  0.00            
ATOM     97  O23 GCD     1      25.120  13.760  29.470  1.00  0.00            
ATOM     98  C29 GCD     1      23.790  13.310  29.090  1.00  0.00            
ATOM     99  H47 GCD     1      23.020  13.890  29.620  1.00  0.00            
ATOM    100  C30 GCD     1      23.630  11.850  29.560  1.00  0.00            
ATOM    101  H48 GCD     1      22.560  11.620  29.480  1.00  0.00            
ATOM    102  H49 GCD     1      23.930  11.740  30.610  1.00  0.00            
ATOM    103  O24 GCD     1      24.450  10.760  28.930  1.00  0.00            
ATOM    104  H50 GCD     1      24.330   9.960  29.460  1.00  0.00            
ATOM    105  O25 GCD     1      24.440  16.080  29.880  1.00  0.00            
ATOM    106  C31 GCD     1      24.810  16.690  31.090  1.00  0.00            
ATOM    107  H51 GCD     1      25.800  16.360  31.430  1.00  0.00            
ATOM    108  C32 GCD     1      24.860  18.210  30.810  1.00  0.00            
ATOM    109  H52 GCD     1      23.890  18.540  30.430  1.00  0.00            
ATOM    110  O26 GCD     1      25.890  18.360  29.780  1.00  0.00            
ATOM    111  H53 GCD     1      25.800  17.540  29.270  1.00  0.00            
ATOM    112  C33 GCD     1      25.060  18.970  32.150  1.00  0.00            
ATOM    113  H54 GCD     1      26.030  18.600  32.500  1.00  0.00            
ATOM    114  O27 GCD     1      25.220  20.400  31.990  1.00  0.00            
ATOM    115  H55 GCD     1      25.230  20.740  32.890  1.00  0.00            
ATOM    116  C34 GCD     1      24.120  18.570  33.260  1.00  0.00            
ATOM    117  H56 GCD     1      24.470  19.000  34.200  1.00  0.00            
ATOM    118  O28 GCD     1      24.130  17.180  33.400  1.00  0.00            
ATOM    119  C35 GCD     1      23.850  16.420  32.240  1.00  0.00            
ATOM    120  H57 GCD     1      22.870  16.790  31.920  1.00  0.00            
ATOM    121  C36 GCD     1      23.850  14.930  32.640  1.00  0.00            
ATOM    122  H58 GCD     1      24.860  14.680  32.990  1.00  0.00            
ATOM    123  H59 GCD     1      23.690  14.370  31.710  1.00  0.00            
ATOM    124  O29 GCD     1      22.790  14.630  33.580  1.00  0.00            
ATOM    125  H60 GCD     1      22.820  15.340  34.230  1.00  0.00            
ATOM    126  O30 GCD     1      22.830  19.030  32.930  1.00  0.00            
ATOM    127  C37 GCD     1      22.030  19.680  33.930  1.00  0.00            
ATOM    128  H61 GCD     1      22.170  19.320  34.950  1.00  0.00            
ATOM    129  C38 GCD     1      22.420  21.140  33.960  1.00  0.00            
ATOM    130  H62 GCD     1      22.370  21.510  32.930  1.00  0.00            
ATOM    131  O31 GCD     1      23.780  21.280  34.520  1.00  0.00            
ATOM    132  H63 GCD     1      23.890  22.200  34.790  1.00  0.00            
ATOM    133  C39 GCD     1      21.300  21.890  34.670  1.00  0.00            
ATOM    134  H64 GCD     1      21.340  21.550  35.710  1.00  0.00            
ATOM    135  O32 GCD     1      21.610  23.270  34.810  1.00  0.00            
ATOM    136  H65 GCD     1      21.860  23.580  33.930  1.00  0.00            
ATOM    137  C40 GCD     1      19.930  21.660  34.060  1.00  0.00            
ATOM    138  H66 GCD     1      19.180  22.210  34.640  1.00  0.00            
ATOM    139  O33 GCD     1      19.620  20.290  34.230  1.00  0.00            
ATOM    140  C41 GCD     1      20.560  19.420  33.620  1.00  0.00            
ATOM    141  H67 GCD     1      20.450  19.610  32.540  1.00  0.00            
ATOM    142  C42 GCD     1      20.140  17.960  33.700  1.00  0.00            
ATOM    143  H68 GCD     1      20.770  17.300  33.090  1.00  0.00            
ATOM    144  H69 GCD     1      19.160  17.860  33.230  1.00  0.00            
ATOM    145  O34 GCD     1      20.080  17.470  35.010  1.00  0.00            
ATOM    146  H70 GCD     1      19.920  16.530  34.900  1.00  0.00            
ATOM    147  O35 GCD     1      19.830  22.100  32.700  1.00  0.00            
ATOM    148  C43 GCD     1      19.630  23.520  32.500  1.00  0.00            
ATOM    149  H71 GCD     1      19.620  24.180  33.380  1.00  0.00            
ATOM    150  C44 GCD     1      20.670  23.980  31.500  1.00  0.00            
ATOM    151  H72 GCD     1      20.650  23.360  30.600  1.00  0.00            
ATOM    152  O36 GCD     1      21.940  23.930  32.190  1.00  0.00            
ATOM    153  H73 GCD     1      22.710  23.950  31.610  1.00  0.00            
ATOM    154  C45 GCD     1      20.360  25.460  31.130  1.00  0.00            
ATOM    155  H74 GCD     1      20.400  25.940  32.110  1.00  0.00            
ATOM    156  O37 GCD     1      21.380  26.090  30.360  1.00  0.00            
ATOM    157  H75 GCD     1      21.710  26.800  30.930  1.00  0.00            
ATOM    158  C46 GCD     1      19.020  25.530  30.420  1.00  0.00            
ATOM    159  H76 GCD     1      18.660  26.520  30.110  1.00  0.00            
ATOM    160  O38 GCD     1      18.990  24.680  29.300  1.00  0.00            
ATOM    161  O39 GCD     1      18.040  25.040  31.360  1.00  0.00            
ATOM    162  C47 GCD     1      18.220  23.690  31.910  1.00  0.00            
ATOM    163  H77 GCD     1      18.110  22.940  31.120  1.00  0.00            
ATOM    164  C48 GCD     1      17.090  23.450  32.880  1.00  0.00            
ATOM    165  H78 GCD     1      17.250  22.430  33.250  1.00  0.00            
ATOM    166  H79 GCD     1      16.140  23.490  32.340  1.00  0.00            
ATOM    167  O40 GCD     1      17.170  24.310  34.010  1.00  0.00            
ATOM    168  H80 GCD     1      17.430  25.200  33.760  1.00  0.00            
ATOM    169  C1  EA3     2      27.600  22.460  28.410  1.00  0.00            
ATOM    170  N1  EA3     2      26.510  21.440  28.490  1.00  0.00            
ATOM    171  C2  EA3     2      26.320  20.870  27.140  1.00  0.00            
ATOM    172  C3  EA3     2      25.130  19.930  26.920  1.00  0.00            
ATOM    173  N2  EA3     2      23.770  20.540  27.410  1.00  0.00            
ATOM    174  C4  EA3     2      22.630  19.470  27.410  1.00  0.00            
ATOM    175  C5  EA3     2      21.420  19.710  28.350  1.00  0.00            
ATOM    176  C6  EA3     2      20.850  21.000  28.400  1.00  0.00            
ATOM    177  C7  EA3     2      19.710  21.270  29.190  1.00  0.00            
ATOM    178  C8  EA3     2      19.160  20.200  29.850  1.00  0.00            
ATOM    179  C9  EA3     2      19.770  18.900  29.940  1.00  0.00            
ATOM    180  C10 EA3     2      20.900  18.690  29.130  1.00  0.00            
ATOM    181  C11 EA3     2      22.160  19.180  26.040  1.00  0.00            
ATOM    182  C12 EA3     2      21.820  17.840  25.730  1.00  0.00            
ATOM    183  C13 EA3     2      21.420  17.540  24.400  1.00  0.00            
ATOM    184  C14 EA3     2      21.220  18.520  23.450  1.00  0.00            
ATOM    185  Cl1 EA3     2      20.560  18.000  21.950  1.00  0.00            
ATOM    186  C15 EA3     2      21.530  19.820  23.780  1.00  0.00            
ATOM    187  C16 EA3     2      22.020  20.150  25.020  1.00  0.00            
ATOM    188  C17 EA3     2      23.970  21.220  28.780  1.00  0.00            
ATOM    189  C18 EA3     2      25.250  22.060  28.890  1.00  0.00            
ATOM    190  H1  EA3     2      28.520  22.040  27.980  1.00  0.00            
ATOM    191  H2  EA3     2      27.250  23.250  27.740  1.00  0.00            
ATOM    192  H3  EA3     2      27.800  22.890  29.390  1.00  0.00            
ATOM    193  H4  EA3     2      26.790  20.740  29.190  1.00  0.00            
ATOM    194  H5  EA3     2      27.140  20.230  26.790  1.00  0.00            
ATOM    195  H6  EA3     2      26.150  21.700  26.460  1.00  0.00            
ATOM    196  H7  EA3     2      25.270  18.990  27.450  1.00  0.00            
ATOM    197  H8  EA3     2      24.910  19.850  25.860  1.00  0.00            
ATOM    198  H9  EA3     2      23.550  21.210  26.660  1.00  0.00            
ATOM    199  H10 EA3     2      23.200  18.600  27.740  1.00  0.00            
ATOM    200  H11 EA3     2      21.270  21.800  27.800  1.00  0.00            
ATOM    201  H12 EA3     2      19.260  22.260  29.240  1.00  0.00            
ATOM    202  H13 EA3     2      18.340  20.510  30.500  1.00  0.00            
ATOM    203  H14 EA3     2      19.230  18.130  30.480  1.00  0.00            
ATOM    204  H15 EA3     2      21.370  17.700  29.130  1.00  0.00            
ATOM    205  H16 EA3     2      22.100  17.060  26.430  1.00  0.00            
ATOM    206  H17 EA3     2      21.160  16.530  24.090  1.00  0.00            
ATOM    207  H18 EA3     2      21.340  20.540  22.990  1.00  0.00            
ATOM    208  H19 EA3     2      22.160  21.210  25.240  1.00  0.00            
ATOM    209  H20 EA3     2      24.030  20.360  29.450  1.00  0.00            
ATOM    210  H21 EA3     2      23.090  21.850  28.920  1.00  0.00            
ATOM    211  H22 EA3     2      25.080  22.900  28.220  1.00  0.00            
ATOM    212  H23 EA3     2      25.340  22.450  29.900  1.00  0.00            
TER
ENDMDL
MODEL        1
ATOM      1  H1  GCD     1      19.190  34.560  20.300  1.00  0.00            
ATOM      2  O1  GCD     1      19.480  33.650  20.450  1.00  0.00            
ATOM      3  C1  GCD     1      19.070  32.890  19.300  1.00  0.00            
ATOM      4  H2  GCD     1      19.350  31.830  19.240  1.00  0.00            
ATOM      5  H3  GCD     1      17.970  32.830  19.230  1.00  0.00            
ATOM      6  C2  GCD     1      19.420  33.500  17.960  1.00  0.00            
ATOM      7  H4  GCD     1      19.010  32.860  17.170  1.00  0.00            
ATOM      8  C3  GCD     1      20.930  33.570  17.720  1.00  0.00            
ATOM      9  H5  GCD     1      21.310  34.260  18.490  1.00  0.00            
ATOM     10  C4  GCD     1      21.140  34.100  16.360  1.00  0.00            
ATOM     11  H6  GCD     1      20.720  33.430  15.600  1.00  0.00            
ATOM     12  O2  GCD     1      22.540  34.240  16.160  1.00  0.00            
ATOM     13  H7  GCD     1      23.000  33.680  16.810  1.00  0.00            
ATOM     14  C5  GCD     1      20.440  35.410  16.150  1.00  0.00            
ATOM     15  H8  GCD     1      20.800  36.200  16.810  1.00  0.00            
ATOM     16  O3  GCD     1      20.520  35.930  14.800  1.00  0.00            
ATOM     17  H9  GCD     1      21.250  36.560  14.830  1.00  0.00            
ATOM     18  C6  GCD     1      18.970  35.320  16.500  1.00  0.00            
ATOM     19  O4  GCD     1      18.790  34.760  17.800  1.00  0.00            
ATOM     20  H10 GCD     1      18.570  36.340  16.560  1.00  0.00            
ATOM     21  O5  GCD     1      18.140  34.570  15.550  1.00  0.00            
ATOM     22  C7  GCD     1      17.000  35.320  15.150  1.00  0.00            
ATOM     23  H11 GCD     1      16.970  36.390  15.380  1.00  0.00            
ATOM     24  C8  GCD     1      17.100  35.180  13.590  1.00  0.00            
ATOM     25  H12 GCD     1      16.960  34.130  13.280  1.00  0.00            
ATOM     26  O6  GCD     1      18.360  35.700  13.130  1.00  0.00            
ATOM     27  H13 GCD     1      18.940  35.590  13.890  1.00  0.00            
ATOM     28  C9  GCD     1      15.920  35.900  13.010  1.00  0.00            
ATOM     29  H14 GCD     1      15.900  36.960  13.310  1.00  0.00            
ATOM     30  O7  GCD     1      15.810  35.940  11.600  1.00  0.00            
ATOM     31  H15 GCD     1      16.670  36.030  11.160  1.00  0.00            
ATOM     32  C10 GCD     1      14.720  35.210  13.590  1.00  0.00            
ATOM     33  H16 GCD     1      13.860  35.750  13.180  1.00  0.00            
ATOM     34  O8  GCD     1      14.630  35.320  14.950  1.00  0.00            
ATOM     35  C11 GCD     1      15.720  34.740  15.730  1.00  0.00            
ATOM     36  H17 GCD     1      15.820  33.700  15.390  1.00  0.00            
ATOM     37  C12 GCD     1      15.560  34.930  17.190  1.00  0.00            
ATOM     38  H18 GCD     1      15.710  35.970  17.500  1.00  0.00            
ATOM     39  H19 GCD     1      16.300  34.230  17.610  1.00  0.00            
ATOM     40  O9  GCD     1      14.280  34.480  17.640  1.00  0.00            
ATOM     41  H20 GCD     1      13.660  35.060  17.180  1.00  0.00            
ATOM     42  O10 GCD     1      14.520  33.890  13.150  1.00  0.00            
ATOM     43  C13 GCD     1      13.230  33.600  12.640  1.00  0.00            
ATOM     44  H21 GCD     1      12.580  34.480  12.650  1.00  0.00            
ATOM     45  C14 GCD     1      13.440  33.160  11.200  1.00  0.00            
ATOM     46  H22 GCD     1      14.440  32.710  11.160  1.00  0.00            
ATOM     47  O11 GCD     1      13.360  34.340  10.430  1.00  0.00            
ATOM     48  H23 GCD     1      14.070  34.940  10.690  1.00  0.00            
ATOM     49  C15 GCD     1      12.440  32.100  10.680  1.00  0.00            
ATOM     50  H24 GCD     1      11.470  32.530  10.380  1.00  0.00            
ATOM     51  O12 GCD     1      12.900  31.370   9.580  1.00  0.00            
ATOM     52  H25 GCD     1      12.620  31.900   8.820  1.00  0.00            
ATOM     53  C16 GCD     1      12.040  31.090  11.740  1.00  0.00            
ATOM     54  H26 GCD     1      11.150  30.590  11.350  1.00  0.00            
ATOM     55  O13 GCD     1      11.610  31.820  12.910  1.00  0.00            
ATOM     56  C17 GCD     1      12.620  32.540  13.600  1.00  0.00            
ATOM     57  H27 GCD     1      13.400  31.900  14.030  1.00  0.00            
ATOM     58  C18 GCD     1      11.980  33.180  14.810  1.00  0.00            
ATOM     59  H28 GCD     1      11.230  33.860  14.380  1.00  0.00            
ATOM     60  H29 GCD     1      12.720  33.720  15.410  1.00  0.00            
ATOM     61  O14 GCD     1      11.330  32.180  15.600  1.00  0.00            
ATOM     62  H30 GCD     1      10.530  31.870  15.170  1.00  0.00            
ATOM     63  O15 GCD     1      13.150  30.190  12.140  1.00  0.00            
ATOM     64  C19 GCD     1      13.010  28.870  11.590  1.00  0.00            
ATOM     65  H31 GCD     1      12.270  28.850  10.780  1.00  0.00            
ATOM     66  C20 GCD     1      14.320  28.500  11.010  1.00  0.00            
ATOM     67  H32 GCD     1      15.160  28.440  11.720  1.00  0.00            
ATOM     68  O16 GCD     1      14.690  29.380   9.960  1.00  0.00            
ATOM     69  H33 GCD     1      13.910  29.910   9.770  1.00  0.00            
ATOM     70  C21 GCD     1      14.120  27.070  10.440  1.00  0.00            
ATOM     71  H34 GCD     1      13.230  27.150   9.800  1.00  0.00            
ATOM     72  O17 GCD     1      15.230  26.560   9.680  1.00  0.00            
ATOM     73  H35 GCD     1      15.250  25.590   9.650  1.00  0.00            
ATOM     74  C22 GCD     1      13.730  26.110  11.580  1.00  0.00            
ATOM     75  H36 GCD     1      13.480  25.170  11.090  1.00  0.00            
ATOM     76  O18 GCD     1      12.580  26.570  12.210  1.00  0.00            
ATOM     77  C23 GCD     1      12.670  27.960  12.760  1.00  0.00            
ATOM     78  H37 GCD     1      13.520  27.960  13.460  1.00  0.00            
ATOM     79  C24 GCD     1      11.400  28.290  13.530  1.00  0.00            
ATOM     80  H38 GCD     1      10.580  28.360  12.810  1.00  0.00            
ATOM     81  H39 GCD     1      11.570  29.280  13.970  1.00  0.00            
ATOM     82  O19 GCD     1      11.150  27.420  14.620  1.00  0.00            
ATOM     83  H40 GCD     1      11.690  27.680  15.380  1.00  0.00            
ATOM     84  O20 GCD     1      14.770  25.980  12.530  1.00  0.00            
ATOM     85  C25 GCD     1      14.980  24.540  12.890  1.00  0.00            
ATOM     86  H41 GCD     1      14.120  23.910  12.650  1.00  0.00            
ATOM     87  C26 GCD     1      16.190  24.030  12.070  1.00  0.00            
ATOM     88  H42 GCD     1      17.060  24.690  12.190  1.00  0.00            
ATOM     89  O21 GCD     1      15.840  23.900  10.690  1.00  0.00            
ATOM     90  H43 GCD     1      16.100  23.040  10.340  1.00  0.00            
ATOM     91  C27 GCD     1      16.680  22.740  12.700  1.00  0.00            
ATOM     92  H44 GCD     1      15.870  22.020  12.520  1.00  0.00            
ATOM     93  O22 GCD     1      17.880  22.200  12.080  1.00  0.00            
ATOM     94  H45 GCD     1      18.650  22.630  12.450  1.00  0.00            
ATOM     95  C28 GCD     1      16.830  22.840  14.200  1.00  0.00            
ATOM     96  H46 GCD     1      17.080  21.870  14.640  1.00  0.00            
ATOM     97  O23 GCD     1      15.630  23.220  14.800  1.00  0.00            
ATOM     98  C29 GCD     1      15.130  24.510  14.400  1.00  0.00            
ATOM     99  H47 GCD     1      15.890  25.280  14.560  1.00  0.00            
ATOM    100  C30 GCD     1      13.850  24.920  15.030  1.00  0.00            
ATOM    101  H48 GCD     1      13.030  24.370  14.560  1.00  0.00            
ATOM    102  H49 GCD     1      13.670  26.000  14.920  1.00  0.00            
ATOM    103  O24 GCD     1      14.010  24.720  16.430  1.00  0.00            
ATOM    104  H50 GCD     1      14.320  23.810  16.470  1.00  0.00            
ATOM    105  O25 GCD     1      17.860  23.810  14.410  1.00  0.00            
ATOM    106  C31 GCD     1      19.040  23.260  14.950  1.00  0.00            
ATOM    107  H51 GCD     1      18.980  22.190  14.720  1.00  0.00            
ATOM    108  C32 GCD     1      20.360  23.680  14.290  1.00  0.00            
ATOM    109  H52 GCD     1      20.580  24.740  14.470  1.00  0.00            
ATOM    110  O26 GCD     1      20.370  23.460  12.870  1.00  0.00            
ATOM    111  H53 GCD     1      21.220  23.640  12.450  1.00  0.00            
ATOM    112  C33 GCD     1      21.380  22.740  14.960  1.00  0.00            
ATOM    113  H54 GCD     1      21.070  21.700  14.780  1.00  0.00            
ATOM    114  O27 GCD     1      22.760  22.970  14.530  1.00  0.00            
ATOM    115  H55 GCD     1      23.070  23.760  14.980  1.00  0.00            
ATOM    116  C34 GCD     1      21.470  23.020  16.500  1.00  0.00            
ATOM    117  H56 GCD     1      22.090  22.310  17.060  1.00  0.00            
ATOM    118  O28 GCD     1      20.180  22.910  17.100  1.00  0.00            
ATOM    119  C35 GCD     1      19.050  23.590  16.460  1.00  0.00            
ATOM    120  H57 GCD     1      19.040  24.680  16.550  1.00  0.00            
ATOM    121  C36 GCD     1      17.890  23.130  17.320  1.00  0.00            
ATOM    122  H58 GCD     1      16.900  23.550  17.060  1.00  0.00            
ATOM    123  H59 GCD     1      18.020  23.570  18.320  1.00  0.00            
ATOM    124  O29 GCD     1      17.940  21.730  17.440  1.00  0.00            
ATOM    125  H60 GCD     1      18.870  21.460  17.510  1.00  0.00            
ATOM    126  O30 GCD     1      21.870  24.340  16.710  1.00  0.00            
ATOM    127  C37 GCD     1      22.810  24.680  17.720  1.00  0.00            
ATOM    128  H61 GCD     1      23.270  23.790  18.170  1.00  0.00            
ATOM    129  C38 GCD     1      23.940  25.490  17.100  1.00  0.00            
ATOM    130  H62 GCD     1      23.460  26.150  16.360  1.00  0.00            
ATOM    131  O31 GCD     1      24.770  24.530  16.410  1.00  0.00            
ATOM    132  H63 GCD     1      25.430  25.000  15.880  1.00  0.00            
ATOM    133  C39 GCD     1      24.740  26.330  18.120  1.00  0.00            
ATOM    134  H64 GCD     1      25.380  25.640  18.680  1.00  0.00            
ATOM    135  O32 GCD     1      25.670  27.250  17.550  1.00  0.00            
ATOM    136  H65 GCD     1      25.280  28.090  17.270  1.00  0.00            
ATOM    137  C40 GCD     1      23.850  27.080  19.020  1.00  0.00            
ATOM    138  H66 GCD     1      24.410  27.640  19.780  1.00  0.00            
ATOM    139  O33 GCD     1      22.960  26.170  19.710  1.00  0.00            
ATOM    140  C41 GCD     1      22.110  25.460  18.860  1.00  0.00            
ATOM    141  H67 GCD     1      21.380  26.150  18.410  1.00  0.00            
ATOM    142  C42 GCD     1      21.290  24.620  19.770  1.00  0.00            
ATOM    143  H68 GCD     1      21.860  23.840  20.300  1.00  0.00            
ATOM    144  H69 GCD     1      20.570  24.110  19.120  1.00  0.00            
ATOM    145  O34 GCD     1      20.560  25.370  20.690  1.00  0.00            
ATOM    146  H70 GCD     1      20.200  24.820  21.400  1.00  0.00            
ATOM    147  O35 GCD     1      23.080  28.090  18.300  1.00  0.00            
ATOM    148  C43 GCD     1      23.270  29.380  18.810  1.00  0.00            
ATOM    149  H71 GCD     1      23.950  29.510  19.660  1.00  0.00            
ATOM    150  C44 GCD     1      23.780  30.320  17.670  1.00  0.00            
ATOM    151  H72 GCD     1      22.980  30.260  16.930  1.00  0.00            
ATOM    152  O36 GCD     1      25.080  29.860  17.240  1.00  0.00            
ATOM    153  H73 GCD     1      25.420  30.500  16.610  1.00  0.00            
ATOM    154  C45 GCD     1      23.930  31.690  18.340  1.00  0.00            
ATOM    155  H74 GCD     1      24.550  31.590  19.240  1.00  0.00            
ATOM    156  O37 GCD     1      24.510  32.700  17.430  1.00  0.00            
ATOM    157  H75 GCD     1      25.420  32.970  17.600  1.00  0.00            
ATOM    158  C46 GCD     1      22.570  32.160  18.820  1.00  0.00            
ATOM    159  H76 GCD     1      22.670  33.070  19.420  1.00  0.00            
ATOM    160  O38 GCD     1      21.610  32.340  17.790  1.00  0.00            
ATOM    161  O39 GCD     1      22.080  31.200  19.740  1.00  0.00            
ATOM    162  C47 GCD     1      21.940  29.910  19.200  1.00  0.00            
ATOM    163  H77 GCD     1      21.220  29.900  18.370  1.00  0.00            
ATOM    164  C48 GCD     1      21.270  29.020  20.280  1.00  0.00            
ATOM    165  H78 GCD     1      22.040  28.910  21.060  1.00  0.00            
ATOM    166  H79 GCD     1      21.140  28.020  19.870  1.00  0.00            
ATOM    167  O40 GCD     1      20.010  29.560  20.710  1.00  0.00            
ATOM    168  H80 GCD     1      20.150  30.470  20.990  1.00  0.00            
ATOM    169  C1  EA3     2      18.600  26.340  10.740  1.00  0.00            
ATOM    170  N1  EA3     2      18.150  27.690  11.260  1.00  0.00            
ATOM    171  C2  EA3     2      19.360  28.630  11.120  1.00  0.00            
ATOM    172  C3  EA3     2      20.220  28.470  12.390  1.00  0.00            
ATOM    173  N2  EA3     2      19.620  28.700  13.740  1.00  0.00            
ATOM    174  C4  EA3     2      19.000  30.050  13.830  1.00  0.00            
ATOM    175  C5  EA3     2      18.140  30.370  15.010  1.00  0.00            
ATOM    176  C6  EA3     2      18.570  30.090  16.290  1.00  0.00            
ATOM    177  C7  EA3     2      17.730  30.340  17.380  1.00  0.00            
ATOM    178  C8  EA3     2      16.440  30.810  17.150  1.00  0.00            
ATOM    179  C9  EA3     2      16.020  31.170  15.880  1.00  0.00            
ATOM    180  C10 EA3     2      16.870  30.970  14.800  1.00  0.00            
ATOM    181  C11 EA3     2      20.040  31.160  13.600  1.00  0.00            
ATOM    182  C12 EA3     2      19.720  32.310  12.880  1.00  0.00            
ATOM    183  C13 EA3     2      20.760  33.210  12.590  1.00  0.00            
ATOM    184  C14 EA3     2      22.020  33.160  13.170  1.00  0.00            
ATOM    185  Cl1 EA3     2      23.150  34.400  12.830  1.00  0.00            
ATOM    186  C15 EA3     2      22.310  32.030  13.980  1.00  0.00            
ATOM    187  C16 EA3     2      21.300  31.040  14.180  1.00  0.00            
ATOM    188  C17 EA3     2      18.580  27.590  13.790  1.00  0.00            
ATOM    189  C18 EA3     2      17.570  27.530  12.630  1.00  0.00            
ATOM    190  H1  EA3     2      18.900  25.640  11.520  1.00  0.00            
ATOM    191  H2  EA3     2      17.760  25.940  10.180  1.00  0.00            
ATOM    192  H3  EA3     2      19.400  26.520  10.020  1.00  0.00            
ATOM    193  H4  EA3     2      17.450  28.030  10.580  1.00  0.00            
ATOM    194  H5  EA3     2      18.960  29.650  11.120  1.00  0.00            
ATOM    195  H6  EA3     2      19.940  28.390  10.230  1.00  0.00            
ATOM    196  H7  EA3     2      21.070  29.150  12.300  1.00  0.00            
ATOM    197  H8  EA3     2      20.660  27.480  12.340  1.00  0.00            
ATOM    198  H9  EA3     2      20.360  28.480  14.410  1.00  0.00            
ATOM    199  H10 EA3     2      18.310  30.260  13.010  1.00  0.00            
ATOM    200  H11 EA3     2      19.590  29.740  16.450  1.00  0.00            
ATOM    201  H12 EA3     2      18.040  30.160  18.400  1.00  0.00            
ATOM    202  H13 EA3     2      15.720  30.820  17.960  1.00  0.00            
ATOM    203  H14 EA3     2      15.010  31.550  15.770  1.00  0.00            
ATOM    204  H15 EA3     2      16.540  31.190  13.790  1.00  0.00            
ATOM    205  H16 EA3     2      18.720  32.530  12.550  1.00  0.00            
ATOM    206  H17 EA3     2      20.420  34.060  12.010  1.00  0.00            
ATOM    207  H18 EA3     2      23.300  31.950  14.410  1.00  0.00            
ATOM    208  H19 EA3     2      21.620  30.200  14.780  1.00  0.00            
ATOM    209  H20 EA3     2      18.000  27.660  14.700  1.00  0.00            
ATOM    210  H21 EA3     2      19.180  26.690  13.920  1.00  0.00            
ATOM    211  H22 EA3     2      16.940  26.650  12.570  1.00  0.00            
ATOM    212  H23 EA3     2      16.920  28.380  12.860  1.00  0.00            
TER
ENDMDL
MODEL        1
ATOM      1  H1  GCD     1      11.370  33.130  22.370  1.00  0.00            
ATOM      2  O1  GCD     1      11.120  34.010  22.050  1.00  0.00            
ATOM      3  C1  GCD     1      12.340  34.420  21.500  1.00  0.00            
ATOM      4  H2  GCD     1      12.320  35.500  21.290  1.00  0.00            
ATOM      5  H3  GCD     1      13.060  34.340  22.330  1.00  0.00            
ATOM      6  C2  GCD     1      12.750  33.590  20.200  1.00  0.00            
ATOM      7  H4  GCD     1      12.890  32.530  20.480  1.00  0.00            
ATOM      8  C3  GCD     1      13.990  34.060  19.550  1.00  0.00            
ATOM      9  H5  GCD     1      13.910  35.060  19.110  1.00  0.00            
ATOM     10  C4  GCD     1      14.340  33.090  18.340  1.00  0.00            
ATOM     11  H6  GCD     1      14.580  32.080  18.700  1.00  0.00            
ATOM     12  O2  GCD     1      15.530  33.560  17.700  1.00  0.00            
ATOM     13  H7  GCD     1      16.060  34.020  18.360  1.00  0.00            
ATOM     14  C5  GCD     1      13.130  33.100  17.390  1.00  0.00            
ATOM     15  H8  GCD     1      12.970  34.100  16.970  1.00  0.00            
ATOM     16  O3  GCD     1      13.370  32.160  16.320  1.00  0.00            
ATOM     17  H9  GCD     1      13.190  31.350  16.800  1.00  0.00            
ATOM     18  C6  GCD     1      11.900  32.680  18.160  1.00  0.00            
ATOM     19  O4  GCD     1      11.630  33.570  19.200  1.00  0.00            
ATOM     20  H10 GCD     1      11.060  32.800  17.470  1.00  0.00            
ATOM     21  O5  GCD     1      12.080  31.280  18.620  1.00  0.00            
ATOM     22  C7  GCD     1      10.880  30.530  18.540  1.00  0.00            
ATOM     23  H11 GCD     1      10.230  31.170  17.930  1.00  0.00            
ATOM     24  C8  GCD     1      11.200  29.240  17.710  1.00  0.00            
ATOM     25  H12 GCD     1      12.010  28.710  18.240  1.00  0.00            
ATOM     26  O6  GCD     1      11.720  29.510  16.500  1.00  0.00            
ATOM     27  H13 GCD     1      11.420  28.810  15.920  1.00  0.00            
ATOM     28  C9  GCD     1       9.980  28.330  17.610  1.00  0.00            
ATOM     29  H14 GCD     1       9.220  28.820  16.990  1.00  0.00            
ATOM     30  O7  GCD     1      10.370  27.060  17.030  1.00  0.00            
ATOM     31  H15 GCD     1       9.590  26.600  16.690  1.00  0.00            
ATOM     32  C10 GCD     1       9.300  28.140  19.020  1.00  0.00            
ATOM     33  H16 GCD     1       8.360  27.590  18.940  1.00  0.00            
ATOM     34  O8  GCD     1       9.000  29.440  19.630  1.00  0.00            
ATOM     35  C11 GCD     1      10.220  30.190  19.920  1.00  0.00            
ATOM     36  H17 GCD     1      10.910  29.590  20.520  1.00  0.00            
ATOM     37  C12 GCD     1       9.890  31.460  20.630  1.00  0.00            
ATOM     38  H18 GCD     1       9.260  32.080  19.980  1.00  0.00            
ATOM     39  H19 GCD     1      10.790  32.020  20.890  1.00  0.00            
ATOM     40  O9  GCD     1       9.260  31.130  21.870  1.00  0.00            
ATOM     41  H20 GCD     1       8.590  30.470  21.650  1.00  0.00            
ATOM     42  O10 GCD     1      10.230  27.510  19.950  1.00  0.00            
ATOM     43  C13 GCD     1       9.810  26.160  20.410  1.00  0.00            
ATOM     44  H21 GCD     1       9.180  25.550  19.740  1.00  0.00            
ATOM     45  C14 GCD     1      11.100  25.290  20.450  1.00  0.00            
ATOM     46  H22 GCD     1      11.910  25.910  20.870  1.00  0.00            
ATOM     47  O11 GCD     1      11.450  25.090  19.090  1.00  0.00            
ATOM     48  H23 GCD     1      10.810  24.560  18.600  1.00  0.00            
ATOM     49  C15 GCD     1      10.870  23.970  21.230  1.00  0.00            
ATOM     50  H24 GCD     1      10.040  23.410  20.790  1.00  0.00            
ATOM     51  O12 GCD     1      11.960  23.000  21.340  1.00  0.00            
ATOM     52  H25 GCD     1      12.700  23.370  21.830  1.00  0.00            
ATOM     53  C16 GCD     1      10.390  24.370  22.690  1.00  0.00            
ATOM     54  H26 GCD     1      10.090  23.460  23.220  1.00  0.00            
ATOM     55  O13 GCD     1       9.150  25.120  22.500  1.00  0.00            
ATOM     56  C17 GCD     1       9.340  26.330  21.810  1.00  0.00            
ATOM     57  H27 GCD     1      10.130  26.910  22.290  1.00  0.00            
ATOM     58  C18 GCD     1       7.980  27.000  21.990  1.00  0.00            
ATOM     59  H28 GCD     1       8.050  27.950  21.450  1.00  0.00            
ATOM     60  H29 GCD     1       7.760  27.160  23.060  1.00  0.00            
ATOM     61  O14 GCD     1       6.910  26.220  21.410  1.00  0.00            
ATOM     62  H30 GCD     1       7.410  25.410  21.230  1.00  0.00            
ATOM     63  O15 GCD     1      11.340  25.100  23.410  1.00  0.00            
ATOM     64  C19 GCD     1      11.350  24.870  24.830  1.00  0.00            
ATOM     65  H31 GCD     1      10.320  24.580  25.110  1.00  0.00            
ATOM     66  C20 GCD     1      12.180  23.660  25.350  1.00  0.00            
ATOM     67  H32 GCD     1      13.190  23.870  24.990  1.00  0.00            
ATOM     68  O16 GCD     1      11.680  22.360  24.960  1.00  0.00            
ATOM     69  H33 GCD     1      12.330  21.770  25.340  1.00  0.00            
ATOM     70  C21 GCD     1      12.320  23.740  26.870  1.00  0.00            
ATOM     71  H34 GCD     1      11.350  23.580  27.350  1.00  0.00            
ATOM     72  O17 GCD     1      13.140  22.600  27.430  1.00  0.00            
ATOM     73  H35 GCD     1      13.990  22.650  26.970  1.00  0.00            
ATOM     74  C22 GCD     1      12.700  25.120  27.420  1.00  0.00            
ATOM     75  H36 GCD     1      12.610  25.160  28.510  1.00  0.00            
ATOM     76  O18 GCD     1      11.890  26.160  26.890  1.00  0.00            
ATOM     77  C23 GCD     1      11.790  26.190  25.470  1.00  0.00            
ATOM     78  H37 GCD     1      12.740  26.450  24.990  1.00  0.00            
ATOM     79  C24 GCD     1      10.870  27.340  25.140  1.00  0.00            
ATOM     80  H38 GCD     1      10.920  27.740  24.120  1.00  0.00            
ATOM     81  H39 GCD     1      11.180  28.160  25.790  1.00  0.00            
ATOM     82  O19 GCD     1       9.460  27.100  25.450  1.00  0.00            
ATOM     83  H40 GCD     1       9.320  27.350  26.370  1.00  0.00            
ATOM     84  O20 GCD     1      14.040  25.500  27.040  1.00  0.00            
ATOM     85  C25 GCD     1      15.060  24.910  27.800  1.00  0.00            
ATOM     86  H41 GCD     1      14.760  24.060  28.430  1.00  0.00            
ATOM     87  C26 GCD     1      16.040  24.350  26.750  1.00  0.00            
ATOM     88  H42 GCD     1      16.350  25.150  26.060  1.00  0.00            
ATOM     89  O21 GCD     1      15.470  23.280  26.060  1.00  0.00            
ATOM     90  H43 GCD     1      16.090  23.210  25.320  1.00  0.00            
ATOM     91  C27 GCD     1      17.340  23.950  27.420  1.00  0.00            
ATOM     92  H44 GCD     1      17.080  23.130  28.090  1.00  0.00            
ATOM     93  O22 GCD     1      18.190  23.490  26.410  1.00  0.00            
ATOM     94  H45 GCD     1      18.280  22.560  26.620  1.00  0.00            
ATOM     95  C28 GCD     1      17.950  25.150  28.190  1.00  0.00            
ATOM     96  H46 GCD     1      18.890  24.900  28.690  1.00  0.00            
ATOM     97  O23 GCD     1      16.970  25.530  29.160  1.00  0.00            
ATOM     98  C29 GCD     1      15.710  25.980  28.580  1.00  0.00            
ATOM     99  H47 GCD     1      15.910  26.850  27.930  1.00  0.00            
ATOM    100  C30 GCD     1      14.900  26.430  29.800  1.00  0.00            
ATOM    101  H48 GCD     1      14.660  25.710  30.590  1.00  0.00            
ATOM    102  H49 GCD     1      13.910  26.610  29.360  1.00  0.00            
ATOM    103  O24 GCD     1      15.350  27.650  30.280  1.00  0.00            
ATOM    104  H50 GCD     1      15.970  27.490  31.000  1.00  0.00            
ATOM    105  O25 GCD     1      18.160  26.220  27.310  1.00  0.00            
ATOM    106  C31 GCD     1      19.330  26.940  27.490  1.00  0.00            
ATOM    107  H51 GCD     1      19.870  26.450  28.310  1.00  0.00            
ATOM    108  C32 GCD     1      19.860  26.810  26.050  1.00  0.00            
ATOM    109  H52 GCD     1      19.100  27.120  25.330  1.00  0.00            
ATOM    110  O26 GCD     1      20.230  25.410  25.790  1.00  0.00            
ATOM    111  H53 GCD     1      19.420  24.930  25.970  1.00  0.00            
ATOM    112  C33 GCD     1      21.020  27.790  25.910  1.00  0.00            
ATOM    113  H54 GCD     1      21.840  27.580  26.610  1.00  0.00            
ATOM    114  O27 GCD     1      21.450  27.740  24.560  1.00  0.00            
ATOM    115  H55 GCD     1      22.040  26.980  24.440  1.00  0.00            
ATOM    116  C34 GCD     1      20.660  29.210  26.380  1.00  0.00            
ATOM    117  H56 GCD     1      21.560  29.830  26.250  1.00  0.00            
ATOM    118  O28 GCD     1      20.210  29.170  27.660  1.00  0.00            
ATOM    119  C35 GCD     1      19.020  28.410  27.800  1.00  0.00            
ATOM    120  H57 GCD     1      18.270  28.690  27.050  1.00  0.00            
ATOM    121  C36 GCD     1      18.630  28.650  29.260  1.00  0.00            
ATOM    122  H58 GCD     1      19.480  28.470  29.920  1.00  0.00            
ATOM    123  H59 GCD     1      17.840  27.950  29.550  1.00  0.00            
ATOM    124  O29 GCD     1      18.170  29.970  29.510  1.00  0.00            
ATOM    125  H60 GCD     1      18.850  30.450  29.020  1.00  0.00            
ATOM    126  O30 GCD     1      19.680  29.770  25.440  1.00  0.00            
ATOM    127  C37 GCD     1      19.930  31.150  25.250  1.00  0.00            
ATOM    128  H61 GCD     1      20.730  31.510  25.910  1.00  0.00            
ATOM    129  C38 GCD     1      20.400  31.330  23.830  1.00  0.00            
ATOM    130  H62 GCD     1      19.530  31.180  23.180  1.00  0.00            
ATOM    131  O31 GCD     1      21.480  30.460  23.550  1.00  0.00            
ATOM    132  H63 GCD     1      21.270  29.560  23.830  1.00  0.00            
ATOM    133  C39 GCD     1      20.760  32.810  23.650  1.00  0.00            
ATOM    134  H64 GCD     1      21.560  33.130  24.330  1.00  0.00            
ATOM    135  O32 GCD     1      21.150  33.180  22.340  1.00  0.00            
ATOM    136  H65 GCD     1      20.420  33.560  21.850  1.00  0.00            
ATOM    137  C40 GCD     1      19.470  33.680  23.940  1.00  0.00            
ATOM    138  H66 GCD     1      19.780  34.730  23.870  1.00  0.00            
ATOM    139  O33 GCD     1      19.010  33.380  25.290  1.00  0.00            
ATOM    140  C41 GCD     1      18.720  32.030  25.600  1.00  0.00            
ATOM    141  H67 GCD     1      17.830  31.690  25.060  1.00  0.00            
ATOM    142  C42 GCD     1      18.410  31.940  27.110  1.00  0.00            
ATOM    143  H68 GCD     1      17.810  31.030  27.240  1.00  0.00            
ATOM    144  H69 GCD     1      17.740  32.810  27.230  1.00  0.00            
ATOM    145  O34 GCD     1      19.510  32.120  28.030  1.00  0.00            
ATOM    146  H70 GCD     1      20.070  32.860  27.760  1.00  0.00            
ATOM    147  O35 GCD     1      18.380  33.290  23.120  1.00  0.00            
ATOM    148  C43 GCD     1      17.620  34.460  22.720  1.00  0.00            
ATOM    149  H71 GCD     1      18.050  35.370  23.160  1.00  0.00            
ATOM    150  C44 GCD     1      17.790  34.570  21.190  1.00  0.00            
ATOM    151  H72 GCD     1      17.530  33.610  20.740  1.00  0.00            
ATOM    152  O36 GCD     1      19.180  34.860  20.910  1.00  0.00            
ATOM    153  H73 GCD     1      19.410  35.680  21.350  1.00  0.00            
ATOM    154  C45 GCD     1      16.860  35.620  20.710  1.00  0.00            
ATOM    155  H74 GCD     1      17.150  36.540  21.240  1.00  0.00            
ATOM    156  O37 GCD     1      17.050  35.810  19.230  1.00  0.00            
ATOM    157  H75 GCD     1      17.590  36.600  19.060  1.00  0.00            
ATOM    158  C46 GCD     1      15.410  35.260  21.060  1.00  0.00            
ATOM    159  H76 GCD     1      14.840  36.090  20.610  1.00  0.00            
ATOM    160  O38 GCD     1      15.070  34.000  20.510  1.00  0.00            
ATOM    161  O39 GCD     1      15.270  35.180  22.470  1.00  0.00            
ATOM    162  C47 GCD     1      16.190  34.350  23.170  1.00  0.00            
ATOM    163  H77 GCD     1      15.860  33.310  23.090  1.00  0.00            
ATOM    164  C48 GCD     1      16.010  34.710  24.630  1.00  0.00            
ATOM    165  H78 GCD     1      16.570  34.040  25.300  1.00  0.00            
ATOM    166  H79 GCD     1      14.960  34.620  24.930  1.00  0.00            
ATOM    167  O40 GCD     1      16.330  36.090  24.860  1.00  0.00            
ATOM    168  H80 GCD     1      15.630  36.550  24.380  1.00  0.00            
ATOM    169  C1  EA3     2      24.350  29.500  18.450  1.00  0.00            
ATOM    170  N1  EA3     2      23.230  29.300  19.520  1.00  0.00            
ATOM    171  C2  EA3     2      22.830  27.860  19.680  1.00  0.00            
ATOM    172  C3  EA3     2      21.800  27.490  20.790  1.00  0.00            
ATOM    173  N2  EA3     2      20.530  28.230  20.460  1.00  0.00            
ATOM    174  C4  EA3     2      19.350  27.990  21.470  1.00  0.00            
ATOM    175  C5  EA3     2      18.210  28.930  21.340  1.00  0.00            
ATOM    176  C6  EA3     2      17.720  29.310  20.110  1.00  0.00            
ATOM    177  C7  EA3     2      16.590  30.160  19.980  1.00  0.00            
ATOM    178  C8  EA3     2      16.090  30.800  21.080  1.00  0.00            
ATOM    179  C9  EA3     2      16.600  30.480  22.350  1.00  0.00            
ATOM    180  C10 EA3     2      17.630  29.540  22.510  1.00  0.00            
ATOM    181  C11 EA3     2      18.890  26.540  21.420  1.00  0.00            
ATOM    182  C12 EA3     2      19.210  25.750  22.520  1.00  0.00            
ATOM    183  C13 EA3     2      18.920  24.350  22.440  1.00  0.00            
ATOM    184  C14 EA3     2      18.220  23.810  21.400  1.00  0.00            
ATOM    185  Cl1 EA3     2      18.100  22.060  21.310  1.00  0.00            
ATOM    186  C15 EA3     2      17.770  24.650  20.400  1.00  0.00            
ATOM    187  C16 EA3     2      18.090  26.020  20.440  1.00  0.00            
ATOM    188  C17 EA3     2      20.860  29.730  20.300  1.00  0.00            
ATOM    189  C18 EA3     2      21.890  29.990  19.180  1.00  0.00            
ATOM    190  H1  EA3     2      25.260  28.980  18.760  1.00  0.00            
ATOM    191  H2  EA3     2      24.020  29.110  17.480  1.00  0.00            
ATOM    192  H3  EA3     2      24.510  30.570  18.300  1.00  0.00            
ATOM    193  H4  EA3     2      23.520  29.690  20.420  1.00  0.00            
ATOM    194  H5  EA3     2      23.720  27.270  19.890  1.00  0.00            
ATOM    195  H6  EA3     2      22.550  27.400  18.730  1.00  0.00            
ATOM    196  H7  EA3     2      22.110  27.910  21.750  1.00  0.00            
ATOM    197  H8  EA3     2      21.630  26.410  20.870  1.00  0.00            
ATOM    198  H9  EA3     2      20.140  27.880  19.570  1.00  0.00            
ATOM    199  H10 EA3     2      19.820  28.120  22.440  1.00  0.00            
ATOM    200  H11 EA3     2      18.110  28.920  19.170  1.00  0.00            
ATOM    201  H12 EA3     2      16.220  30.500  19.020  1.00  0.00            
ATOM    202  H13 EA3     2      15.320  31.550  20.910  1.00  0.00            
ATOM    203  H14 EA3     2      16.120  31.070  23.120  1.00  0.00            
ATOM    204  H15 EA3     2      18.010  29.170  23.460  1.00  0.00            
ATOM    205  H16 EA3     2      19.830  26.180  23.300  1.00  0.00            
ATOM    206  H17 EA3     2      19.260  23.650  23.200  1.00  0.00            
ATOM    207  H18 EA3     2      17.180  24.200  19.610  1.00  0.00            
ATOM    208  H19 EA3     2      17.850  26.690  19.610  1.00  0.00            
ATOM    209  H20 EA3     2      21.170  30.180  21.240  1.00  0.00            
ATOM    210  H21 EA3     2      19.950  30.160  19.890  1.00  0.00            
ATOM    211  H22 EA3     2      21.490  29.690  18.210  1.00  0.00            
ATOM    212  H23 EA3     2      22.040  31.070  19.170  1.00  0.00            
TER
ENDMDL
MODEL        1
ATOM      1  H1  GCD     1      35.960  23.740   9.940  1.00  0.00            
ATOM      2  O1  GCD     1      35.060  23.640   9.620  1.00  0.00            
ATOM      3  C1  GCD     1      34.330  24.170  10.720  1.00  0.00            
ATOM      4  H2  GCD     1      34.760  23.840  11.680  1.00  0.00            
ATOM      5  H3  GCD     1      34.460  25.260  10.740  1.00  0.00            
ATOM      6  C2  GCD     1      32.830  23.860  10.570  1.00  0.00            
ATOM      7  H4  GCD     1      32.400  24.140   9.600  1.00  0.00            
ATOM      8  C3  GCD     1      32.160  24.620  11.710  1.00  0.00            
ATOM      9  H5  GCD     1      32.670  24.350  12.640  1.00  0.00            
ATOM     10  C4  GCD     1      30.600  24.330  11.750  1.00  0.00            
ATOM     11  H6  GCD     1      30.090  24.790  10.890  1.00  0.00            
ATOM     12  O2  GCD     1      30.140  24.890  12.970  1.00  0.00            
ATOM     13  H7  GCD     1      30.350  25.830  12.910  1.00  0.00            
ATOM     14  C5  GCD     1      30.400  22.810  11.730  1.00  0.00            
ATOM     15  H8  GCD     1      30.770  22.510  12.720  1.00  0.00            
ATOM     16  O3  GCD     1      29.080  22.500  11.570  1.00  0.00            
ATOM     17  H9  GCD     1      28.560  22.880  12.290  1.00  0.00            
ATOM     18  C6  GCD     1      31.260  22.080  10.740  1.00  0.00            
ATOM     19  O4  GCD     1      32.600  22.450  10.810  1.00  0.00            
ATOM     20  H10 GCD     1      31.120  21.010  10.930  1.00  0.00            
ATOM     21  O5  GCD     1      30.800  22.390   9.440  1.00  0.00            
ATOM     22  C7  GCD     1      30.190  21.240   8.730  1.00  0.00            
ATOM     23  H11 GCD     1      29.760  20.570   9.490  1.00  0.00            
ATOM     24  C8  GCD     1      28.910  21.710   7.970  1.00  0.00            
ATOM     25  H12 GCD     1      29.080  22.570   7.320  1.00  0.00            
ATOM     26  O6  GCD     1      27.980  22.160   8.970  1.00  0.00            
ATOM     27  H13 GCD     1      28.450  22.260   9.800  1.00  0.00            
ATOM     28  C9  GCD     1      28.290  20.560   7.170  1.00  0.00            
ATOM     29  H14 GCD     1      27.930  19.840   7.920  1.00  0.00            
ATOM     30  O7  GCD     1      27.160  20.910   6.370  1.00  0.00            
ATOM     31  H15 GCD     1      26.400  20.980   6.950  1.00  0.00            
ATOM     32  C10 GCD     1      29.220  19.880   6.280  1.00  0.00            
ATOM     33  H16 GCD     1      28.750  19.060   5.730  1.00  0.00            
ATOM     34  O8  GCD     1      30.350  19.420   7.050  1.00  0.00            
ATOM     35  C11 GCD     1      31.080  20.440   7.780  1.00  0.00            
ATOM     36  H17 GCD     1      31.560  21.100   7.050  1.00  0.00            
ATOM     37  C12 GCD     1      32.210  19.680   8.470  1.00  0.00            
ATOM     38  H18 GCD     1      31.800  18.840   9.050  1.00  0.00            
ATOM     39  H19 GCD     1      32.690  20.400   9.140  1.00  0.00            
ATOM     40  O9  GCD     1      33.080  19.120   7.430  1.00  0.00            
ATOM     41  H20 GCD     1      33.840  18.690   7.820  1.00  0.00            
ATOM     42  O10 GCD     1      29.680  20.810   5.290  1.00  0.00            
ATOM     43  C13 GCD     1      29.830  20.340   3.990  1.00  0.00            
ATOM     44  H21 GCD     1      29.830  19.240   3.990  1.00  0.00            
ATOM     45  C14 GCD     1      28.660  20.840   3.170  1.00  0.00            
ATOM     46  H22 GCD     1      28.470  21.920   3.280  1.00  0.00            
ATOM     47  O11 GCD     1      27.430  20.300   3.660  1.00  0.00            
ATOM     48  H23 GCD     1      27.380  20.550   4.590  1.00  0.00            
ATOM     49  C15 GCD     1      28.900  20.430   1.670  1.00  0.00            
ATOM     50  H24 GCD     1      28.800  19.340   1.620  1.00  0.00            
ATOM     51  O12 GCD     1      27.830  21.120   0.890  1.00  0.00            
ATOM     52  H25 GCD     1      28.000  22.070   0.880  1.00  0.00            
ATOM     53  C16 GCD     1      30.290  20.860   1.190  1.00  0.00            
ATOM     54  H26 GCD     1      30.510  20.430   0.210  1.00  0.00            
ATOM     55  O13 GCD     1      31.330  20.520   2.100  1.00  0.00            
ATOM     56  C17 GCD     1      31.160  20.900   3.460  1.00  0.00            
ATOM     57  H27 GCD     1      31.030  21.980   3.560  1.00  0.00            
ATOM     58  C18 GCD     1      32.370  20.420   4.270  1.00  0.00            
ATOM     59  H28 GCD     1      32.500  21.020   5.180  1.00  0.00            
ATOM     60  H29 GCD     1      33.300  20.520   3.700  1.00  0.00            
ATOM     61  O14 GCD     1      32.250  19.040   4.660  1.00  0.00            
ATOM     62  H30 GCD     1      31.490  19.070   5.240  1.00  0.00            
ATOM     63  O15 GCD     1      30.550  22.320   1.160  1.00  0.00            
ATOM     64  C19 GCD     1      30.480  23.070  -0.050  1.00  0.00            
ATOM     65  H31 GCD     1      30.020  22.530  -0.880  1.00  0.00            
ATOM     66  C20 GCD     1      29.590  24.240   0.240  1.00  0.00            
ATOM     67  H32 GCD     1      29.930  24.760   1.140  1.00  0.00            
ATOM     68  O16 GCD     1      28.260  23.840   0.390  1.00  0.00            
ATOM     69  H33 GCD     1      27.550  24.440   0.140  1.00  0.00            
ATOM     70  C21 GCD     1      29.750  25.140  -1.000  1.00  0.00            
ATOM     71  H34 GCD     1      29.300  24.640  -1.870  1.00  0.00            
ATOM     72  O17 GCD     1      28.970  26.330  -0.720  1.00  0.00            
ATOM     73  H35 GCD     1      28.510  26.590  -1.520  1.00  0.00            
ATOM     74  C22 GCD     1      31.250  25.520  -1.290  1.00  0.00            
ATOM     75  H36 GCD     1      31.370  26.100  -2.210  1.00  0.00            
ATOM     76  O18 GCD     1      31.940  24.290  -1.430  1.00  0.00            
ATOM     77  C23 GCD     1      31.950  23.440  -0.280  1.00  0.00            
ATOM     78  H37 GCD     1      32.290  23.980   0.610  1.00  0.00            
ATOM     79  C24 GCD     1      32.860  22.270  -0.460  1.00  0.00            
ATOM     80  H38 GCD     1      32.930  21.790   0.520  1.00  0.00            
ATOM     81  H39 GCD     1      33.880  22.610  -0.690  1.00  0.00            
ATOM     82  O19 GCD     1      32.440  21.400  -1.570  1.00  0.00            
ATOM     83  H40 GCD     1      33.290  21.120  -1.930  1.00  0.00            
ATOM     84  O20 GCD     1      31.850  26.200  -0.240  1.00  0.00            
ATOM     85  C25 GCD     1      32.620  27.340  -0.570  1.00  0.00            
ATOM     86  H41 GCD     1      32.740  27.460  -1.660  1.00  0.00            
ATOM     87  C26 GCD     1      31.840  28.580  -0.190  1.00  0.00            
ATOM     88  H42 GCD     1      31.770  28.550   0.900  1.00  0.00            
ATOM     89  O21 GCD     1      30.490  28.580  -0.760  1.00  0.00            
ATOM     90  H43 GCD     1      30.190  27.660  -0.800  1.00  0.00            
ATOM     91  C27 GCD     1      32.710  29.750  -0.530  1.00  0.00            
ATOM     92  H44 GCD     1      32.730  29.820  -1.630  1.00  0.00            
ATOM     93  O22 GCD     1      31.970  31.000  -0.190  1.00  0.00            
ATOM     94  H45 GCD     1      31.290  31.110  -0.860  1.00  0.00            
ATOM     95  C28 GCD     1      34.070  29.720   0.070  1.00  0.00            
ATOM     96  H46 GCD     1      34.670  30.610  -0.180  1.00  0.00            
ATOM     97  O23 GCD     1      34.650  28.450  -0.400  1.00  0.00            
ATOM     98  C29 GCD     1      33.980  27.250   0.050  1.00  0.00            
ATOM     99  H47 GCD     1      33.980  27.310   1.150  1.00  0.00            
ATOM    100  C30 GCD     1      34.720  26.040  -0.470  1.00  0.00            
ATOM    101  H48 GCD     1      34.480  25.130   0.090  1.00  0.00            
ATOM    102  H49 GCD     1      35.780  26.190  -0.220  1.00  0.00            
ATOM    103  O24 GCD     1      34.560  25.900  -1.910  1.00  0.00            
ATOM    104  H50 GCD     1      34.760  24.970  -2.050  1.00  0.00            
ATOM    105  O25 GCD     1      33.900  29.760   1.480  1.00  0.00            
ATOM    106  C31 GCD     1      34.840  30.590   2.180  1.00  0.00            
ATOM    107  H51 GCD     1      35.380  31.230   1.470  1.00  0.00            
ATOM    108  C32 GCD     1      33.830  31.490   2.960  1.00  0.00            
ATOM    109  H52 GCD     1      33.270  30.840   3.650  1.00  0.00            
ATOM    110  O26 GCD     1      33.030  32.190   2.040  1.00  0.00            
ATOM    111  H53 GCD     1      32.750  31.690   1.270  1.00  0.00            
ATOM    112  C33 GCD     1      34.710  32.450   3.850  1.00  0.00            
ATOM    113  H54 GCD     1      35.340  32.990   3.130  1.00  0.00            
ATOM    114  O27 GCD     1      33.930  33.350   4.590  1.00  0.00            
ATOM    115  H55 GCD     1      33.340  32.880   5.190  1.00  0.00            
ATOM    116  C34 GCD     1      35.610  31.570   4.770  1.00  0.00            
ATOM    117  H56 GCD     1      36.350  32.180   5.290  1.00  0.00            
ATOM    118  O28 GCD     1      36.450  30.760   3.990  1.00  0.00            
ATOM    119  C35 GCD     1      35.710  29.850   3.120  1.00  0.00            
ATOM    120  H57 GCD     1      35.160  29.100   3.710  1.00  0.00            
ATOM    121  C36 GCD     1      36.820  29.040   2.380  1.00  0.00            
ATOM    122  H58 GCD     1      36.320  28.330   1.720  1.00  0.00            
ATOM    123  H59 GCD     1      37.520  28.490   3.010  1.00  0.00            
ATOM    124  O29 GCD     1      37.610  29.920   1.470  1.00  0.00            
ATOM    125  H60 GCD     1      38.450  29.450   1.330  1.00  0.00            
ATOM    126  O30 GCD     1      34.900  30.670   5.680  1.00  0.00            
ATOM    127  C37 GCD     1      34.650  31.390   6.930  1.00  0.00            
ATOM    128  H61 GCD     1      34.840  32.460   6.770  1.00  0.00            
ATOM    129  C38 GCD     1      33.210  31.290   7.260  1.00  0.00            
ATOM    130  H62 GCD     1      32.980  30.230   7.140  1.00  0.00            
ATOM    131  O31 GCD     1      32.270  31.780   6.280  1.00  0.00            
ATOM    132  H63 GCD     1      31.370  31.610   6.600  1.00  0.00            
ATOM    133  C39 GCD     1      32.850  31.810   8.660  1.00  0.00            
ATOM    134  H64 GCD     1      33.060  32.880   8.580  1.00  0.00            
ATOM    135  O32 GCD     1      31.510  31.500   8.940  1.00  0.00            
ATOM    136  H65 GCD     1      31.400  30.560   9.120  1.00  0.00            
ATOM    137  C40 GCD     1      33.780  31.250   9.750  1.00  0.00            
ATOM    138  H66 GCD     1      33.480  31.770  10.660  1.00  0.00            
ATOM    139  O33 GCD     1      35.150  31.520   9.380  1.00  0.00            
ATOM    140  C41 GCD     1      35.610  30.920   8.090  1.00  0.00            
ATOM    141  H67 GCD     1      35.570  29.830   8.100  1.00  0.00            
ATOM    142  C42 GCD     1      36.970  31.440   7.890  1.00  0.00            
ATOM    143  H68 GCD     1      37.450  30.870   7.080  1.00  0.00            
ATOM    144  H69 GCD     1      37.590  31.250   8.780  1.00  0.00            
ATOM    145  O34 GCD     1      37.040  32.820   7.570  1.00  0.00            
ATOM    146  H70 GCD     1      37.930  33.180   7.630  1.00  0.00            
ATOM    147  O35 GCD     1      33.570  29.820   9.830  1.00  0.00            
ATOM    148  C43 GCD     1      33.610  29.330  11.160  1.00  0.00            
ATOM    149  H71 GCD     1      34.130  29.970  11.880  1.00  0.00            
ATOM    150  C44 GCD     1      32.170  29.020  11.660  1.00  0.00            
ATOM    151  H72 GCD     1      31.570  28.760  10.780  1.00  0.00            
ATOM    152  O36 GCD     1      31.550  30.270  12.100  1.00  0.00            
ATOM    153  H73 GCD     1      32.010  30.560  12.900  1.00  0.00            
ATOM    154  C45 GCD     1      31.940  27.980  12.800  1.00  0.00            
ATOM    155  H74 GCD     1      32.260  28.400  13.770  1.00  0.00            
ATOM    156  O37 GCD     1      30.560  27.630  13.010  1.00  0.00            
ATOM    157  H75 GCD     1      30.150  28.470  13.240  1.00  0.00            
ATOM    158  C46 GCD     1      32.820  26.860  12.520  1.00  0.00            
ATOM    159  H76 GCD     1      32.850  26.270  13.440  1.00  0.00            
ATOM    160  O38 GCD     1      32.320  26.020  11.430  1.00  0.00            
ATOM    161  O39 GCD     1      34.130  27.310  12.340  1.00  0.00            
ATOM    162  C47 GCD     1      34.420  28.070  11.140  1.00  0.00            
ATOM    163  H77 GCD     1      34.150  27.490  10.240  1.00  0.00            
ATOM    164  C48 GCD     1      35.880  28.420  11.120  1.00  0.00            
ATOM    165  H78 GCD     1      36.050  28.960  12.050  1.00  0.00            
ATOM    166  H79 GCD     1      36.070  29.100  10.280  1.00  0.00            
ATOM    167  O40 GCD     1      36.680  27.240  11.070  1.00  0.00            
ATOM    168  H80 GCD     1      36.380  26.580  11.700  1.00  0.00            
ATOM    169  C1  EA3     2      27.860  33.250   3.870  1.00  0.00            
ATOM    170  N1  EA3     2      28.470  31.940   3.280  1.00  0.00            
ATOM    171  C2  EA3     2      27.640  30.630   3.660  1.00  0.00            
ATOM    172  C3  EA3     2      28.220  29.220   3.420  1.00  0.00            
ATOM    173  N2  EA3     2      29.680  29.080   3.870  1.00  0.00            
ATOM    174  C4  EA3     2      30.230  27.700   3.350  1.00  0.00            
ATOM    175  C5  EA3     2      31.680  27.280   3.760  1.00  0.00            
ATOM    176  C6  EA3     2      32.510  27.960   4.690  1.00  0.00            
ATOM    177  C7  EA3     2      33.820  27.490   5.000  1.00  0.00            
ATOM    178  C8  EA3     2      34.380  26.390   4.320  1.00  0.00            
ATOM    179  C9  EA3     2      33.490  25.690   3.480  1.00  0.00            
ATOM    180  C10 EA3     2      32.190  26.160   3.100  1.00  0.00            
ATOM    181  C11 EA3     2      29.290  26.540   3.590  1.00  0.00            
ATOM    182  C12 EA3     2      29.360  25.840   4.820  1.00  0.00            
ATOM    183  C13 EA3     2      28.300  24.960   5.230  1.00  0.00            
ATOM    184  C14 EA3     2      27.240  24.680   4.300  1.00  0.00            
ATOM    185  Cl1 EA3     2      26.040  23.420   4.650  1.00  0.00            
ATOM    186  C15 EA3     2      27.250  25.260   3.050  1.00  0.00            
ATOM    187  C16 EA3     2      28.260  26.170   2.740  1.00  0.00            
ATOM    188  C17 EA3     2      30.480  30.290   3.390  1.00  0.00            
ATOM    189  C18 EA3     2      29.880  31.690   3.780  1.00  0.00            
ATOM    190  H1  EA3     2      28.310  34.160   3.490  1.00  0.00            
ATOM    191  H2  EA3     2      26.830  33.250   3.510  1.00  0.00            
ATOM    192  H3  EA3     2      28.010  33.230   4.950  1.00  0.00            
ATOM    193  H4  EA3     2      28.430  31.970   2.250  1.00  0.00            
ATOM    194  H5  EA3     2      26.620  30.840   3.320  1.00  0.00            
ATOM    195  H6  EA3     2      27.450  30.780   4.720  1.00  0.00            
ATOM    196  H7  EA3     2      28.090  28.950   2.370  1.00  0.00            
ATOM    197  H8  EA3     2      27.680  28.440   3.950  1.00  0.00            
ATOM    198  H9  EA3     2      29.590  29.120   4.900  1.00  0.00            
ATOM    199  H10 EA3     2      30.230  27.910   2.280  1.00  0.00            
ATOM    200  H11 EA3     2      32.110  28.820   5.220  1.00  0.00            
ATOM    201  H12 EA3     2      34.310  27.950   5.850  1.00  0.00            
ATOM    202  H13 EA3     2      35.380  26.060   4.570  1.00  0.00            
ATOM    203  H14 EA3     2      33.870  24.770   3.040  1.00  0.00            
ATOM    204  H15 EA3     2      31.610  25.580   2.390  1.00  0.00            
ATOM    205  H16 EA3     2      30.040  26.150   5.610  1.00  0.00            
ATOM    206  H17 EA3     2      28.250  24.640   6.270  1.00  0.00            
ATOM    207  H18 EA3     2      26.460  25.080   2.320  1.00  0.00            
ATOM    208  H19 EA3     2      28.260  26.670   1.770  1.00  0.00            
ATOM    209  H20 EA3     2      30.560  30.180   2.310  1.00  0.00            
ATOM    210  H21 EA3     2      31.490  30.210   3.800  1.00  0.00            
ATOM    211  H22 EA3     2      30.030  31.850   4.850  1.00  0.00            
ATOM    212  H23 EA3     2      30.520  32.380   3.230  1.00  0.00            
TER
ENDMDL
MODEL        1
ATOM      1  H1  GCD     1      36.980  24.770   8.720  1.00  0.00            
ATOM      2  O1  GCD     1      37.250  25.680   8.560  1.00  0.00            
ATOM      3  C1  GCD     1      36.220  26.660   8.980  1.00  0.00            
ATOM      4  H2  GCD     1      36.030  26.390  10.030  1.00  0.00            
ATOM      5  H3  GCD     1      36.690  27.640   8.870  1.00  0.00            
ATOM      6  C2  GCD     1      34.820  26.400   8.330  1.00  0.00            
ATOM      7  H4  GCD     1      34.910  26.560   7.250  1.00  0.00            
ATOM      8  C3  GCD     1      33.780  27.360   8.960  1.00  0.00            
ATOM      9  H5  GCD     1      33.820  27.240  10.060  1.00  0.00            
ATOM     10  C4  GCD     1      32.370  27.000   8.590  1.00  0.00            
ATOM     11  H6  GCD     1      32.320  27.280   7.530  1.00  0.00            
ATOM     12  O2  GCD     1      31.460  27.860   9.280  1.00  0.00            
ATOM     13  H7  GCD     1      31.690  28.790   9.340  1.00  0.00            
ATOM     14  C5  GCD     1      32.050  25.460   8.860  1.00  0.00            
ATOM     15  H8  GCD     1      31.950  25.310   9.940  1.00  0.00            
ATOM     16  O3  GCD     1      30.820  25.050   8.250  1.00  0.00            
ATOM     17  H9  GCD     1      30.090  25.630   8.500  1.00  0.00            
ATOM     18  C6  GCD     1      33.170  24.650   8.200  1.00  0.00            
ATOM     19  O4  GCD     1      34.430  25.070   8.680  1.00  0.00            
ATOM     20  H10 GCD     1      33.050  23.620   8.540  1.00  0.00            
ATOM     21  O5  GCD     1      33.140  24.520   6.740  1.00  0.00            
ATOM     22  C7  GCD     1      33.060  23.170   6.140  1.00  0.00            
ATOM     23  H11 GCD     1      33.060  22.380   6.900  1.00  0.00            
ATOM     24  C8  GCD     1      31.700  23.110   5.440  1.00  0.00            
ATOM     25  H12 GCD     1      31.630  23.890   4.670  1.00  0.00            
ATOM     26  O6  GCD     1      30.660  23.250   6.290  1.00  0.00            
ATOM     27  H13 GCD     1      31.000  23.960   6.850  1.00  0.00            
ATOM     28  C9  GCD     1      31.560  21.750   4.830  1.00  0.00            
ATOM     29  H14 GCD     1      31.520  20.980   5.600  1.00  0.00            
ATOM     30  O7  GCD     1      30.300  21.510   4.110  1.00  0.00            
ATOM     31  H15 GCD     1      29.580  21.790   4.690  1.00  0.00            
ATOM     32  C10 GCD     1      32.730  21.440   3.900  1.00  0.00            
ATOM     33  H16 GCD     1      32.720  20.400   3.560  1.00  0.00            
ATOM     34  O8  GCD     1      33.910  21.570   4.620  1.00  0.00            
ATOM     35  C11 GCD     1      34.250  22.830   5.200  1.00  0.00            
ATOM     36  H17 GCD     1      34.290  23.610   4.440  1.00  0.00            
ATOM     37  C12 GCD     1      35.550  22.750   6.010  1.00  0.00            
ATOM     38  H18 GCD     1      35.410  22.040   6.840  1.00  0.00            
ATOM     39  H19 GCD     1      35.690  23.720   6.500  1.00  0.00            
ATOM     40  O9  GCD     1      36.760  22.460   5.320  1.00  0.00            
ATOM     41  H20 GCD     1      36.680  21.760   4.660  1.00  0.00            
ATOM     42  O10 GCD     1      32.730  22.300   2.720  1.00  0.00            
ATOM     43  C13 GCD     1      32.770  21.690   1.390  1.00  0.00            
ATOM     44  H21 GCD     1      32.740  20.610   1.590  1.00  0.00            
ATOM     45  C14 GCD     1      31.500  21.860   0.600  1.00  0.00            
ATOM     46  H22 GCD     1      31.250  22.930   0.540  1.00  0.00            
ATOM     47  O11 GCD     1      30.500  21.250   1.220  1.00  0.00            
ATOM     48  H23 GCD     1      30.480  21.340   2.180  1.00  0.00            
ATOM     49  C15 GCD     1      31.620  21.510  -0.900  1.00  0.00            
ATOM     50  H24 GCD     1      31.670  20.420  -0.950  1.00  0.00            
ATOM     51  O12 GCD     1      30.620  22.060  -1.750  1.00  0.00            
ATOM     52  H25 GCD     1      31.040  22.800  -2.190  1.00  0.00            
ATOM     53  C16 GCD     1      32.900  22.050  -1.470  1.00  0.00            
ATOM     54  H26 GCD     1      33.090  21.480  -2.390  1.00  0.00            
ATOM     55  O13 GCD     1      34.050  21.610  -0.730  1.00  0.00            
ATOM     56  C17 GCD     1      34.030  22.090   0.600  1.00  0.00            
ATOM     57  H27 GCD     1      34.080  23.180   0.520  1.00  0.00            
ATOM     58  C18 GCD     1      35.300  21.630   1.320  1.00  0.00            
ATOM     59  H28 GCD     1      35.270  22.150   2.290  1.00  0.00            
ATOM     60  H29 GCD     1      36.180  21.950   0.750  1.00  0.00            
ATOM     61  O14 GCD     1      35.290  20.230   1.580  1.00  0.00            
ATOM     62  H30 GCD     1      35.990  20.070   2.220  1.00  0.00            
ATOM     63  O15 GCD     1      32.890  23.400  -1.900  1.00  0.00            
ATOM     64  C19 GCD     1      33.400  23.650  -3.200  1.00  0.00            
ATOM     65  H31 GCD     1      33.320  22.740  -3.810  1.00  0.00            
ATOM     66  C20 GCD     1      32.460  24.790  -3.650  1.00  0.00            
ATOM     67  H32 GCD     1      32.480  25.630  -2.940  1.00  0.00            
ATOM     68  O16 GCD     1      31.160  24.250  -3.700  1.00  0.00            
ATOM     69  H33 GCD     1      30.550  24.940  -3.990  1.00  0.00            
ATOM     70  C21 GCD     1      32.860  25.160  -5.050  1.00  0.00            
ATOM     71  H34 GCD     1      32.990  24.250  -5.650  1.00  0.00            
ATOM     72  O17 GCD     1      31.850  26.060  -5.550  1.00  0.00            
ATOM     73  H35 GCD     1      32.090  26.970  -5.340  1.00  0.00            
ATOM     74  C22 GCD     1      34.200  25.790  -4.920  1.00  0.00            
ATOM     75  H36 GCD     1      34.700  25.960  -5.880  1.00  0.00            
ATOM     76  O18 GCD     1      35.130  24.780  -4.430  1.00  0.00            
ATOM     77  C23 GCD     1      34.780  24.210  -3.110  1.00  0.00            
ATOM     78  H37 GCD     1      34.760  25.020  -2.360  1.00  0.00            
ATOM     79  C24 GCD     1      35.830  23.270  -2.690  1.00  0.00            
ATOM     80  H38 GCD     1      35.960  23.170  -1.600  1.00  0.00            
ATOM     81  H39 GCD     1      36.790  23.740  -2.950  1.00  0.00            
ATOM     82  O19 GCD     1      35.730  22.000  -3.310  1.00  0.00            
ATOM     83  H40 GCD     1      36.460  21.460  -2.990  1.00  0.00            
ATOM     84  O20 GCD     1      34.250  26.870  -4.020  1.00  0.00            
ATOM     85  C25 GCD     1      34.630  28.110  -4.500  1.00  0.00            
ATOM     86  H41 GCD     1      34.930  28.060  -5.560  1.00  0.00            
ATOM     87  C26 GCD     1      33.530  29.170  -4.170  1.00  0.00            
ATOM     88  H42 GCD     1      33.330  29.140  -3.090  1.00  0.00            
ATOM     89  O21 GCD     1      32.330  28.750  -4.850  1.00  0.00            
ATOM     90  H43 GCD     1      32.340  29.010  -5.780  1.00  0.00            
ATOM     91  C27 GCD     1      34.030  30.570  -4.580  1.00  0.00            
ATOM     92  H44 GCD     1      34.280  30.600  -5.650  1.00  0.00            
ATOM     93  O22 GCD     1      33.070  31.570  -4.240  1.00  0.00            
ATOM     94  H45 GCD     1      32.330  31.530  -4.840  1.00  0.00            
ATOM     95  C28 GCD     1      35.330  30.980  -3.920  1.00  0.00            
ATOM     96  H46 GCD     1      35.780  31.890  -4.340  1.00  0.00            
ATOM     97  O23 GCD     1      36.220  29.890  -4.150  1.00  0.00            
ATOM     98  C29 GCD     1      35.850  28.540  -3.730  1.00  0.00            
ATOM     99  H47 GCD     1      35.560  28.610  -2.670  1.00  0.00            
ATOM    100  C30 GCD     1      37.000  27.670  -4.040  1.00  0.00            
ATOM    101  H48 GCD     1      36.830  26.610  -3.770  1.00  0.00            
ATOM    102  H49 GCD     1      37.910  28.000  -3.530  1.00  0.00            
ATOM    103  O24 GCD     1      37.280  27.620  -5.450  1.00  0.00            
ATOM    104  H50 GCD     1      38.150  27.210  -5.420  1.00  0.00            
ATOM    105  O25 GCD     1      35.350  31.020  -2.470  1.00  0.00            
ATOM    106  C31 GCD     1      35.980  32.160  -1.870  1.00  0.00            
ATOM    107  H51 GCD     1      36.510  32.710  -2.640  1.00  0.00            
ATOM    108  C32 GCD     1      34.860  32.990  -1.130  1.00  0.00            
ATOM    109  H52 GCD     1      34.250  32.350  -0.480  1.00  0.00            
ATOM    110  O26 GCD     1      34.110  33.730  -2.070  1.00  0.00            
ATOM    111  H53 GCD     1      33.860  33.110  -2.770  1.00  0.00            
ATOM    112  C33 GCD     1      35.540  33.990  -0.210  1.00  0.00            
ATOM    113  H54 GCD     1      36.170  34.660  -0.820  1.00  0.00            
ATOM    114  O27 GCD     1      34.570  34.790   0.420  1.00  0.00            
ATOM    115  H55 GCD     1      34.170  34.180   1.040  1.00  0.00            
ATOM    116  C34 GCD     1      36.470  33.350   0.820  1.00  0.00            
ATOM    117  H56 GCD     1      37.000  34.140   1.360  1.00  0.00            
ATOM    118  O28 GCD     1      37.470  32.570   0.000  1.00  0.00            
ATOM    119  C35 GCD     1      36.900  31.590  -0.810  1.00  0.00            
ATOM    120  H57 GCD     1      36.330  30.930  -0.130  1.00  0.00            
ATOM    121  C36 GCD     1      38.080  30.780  -1.500  1.00  0.00            
ATOM    122  H58 GCD     1      37.760  29.800  -1.880  1.00  0.00            
ATOM    123  H59 GCD     1      38.780  30.440  -0.720  1.00  0.00            
ATOM    124  O29 GCD     1      38.640  31.510  -2.550  1.00  0.00            
ATOM    125  H60 GCD     1      39.010  32.300  -2.150  1.00  0.00            
ATOM    126  O30 GCD     1      35.740  32.500   1.710  1.00  0.00            
ATOM    127  C37 GCD     1      35.430  33.160   2.930  1.00  0.00            
ATOM    128  H61 GCD     1      35.430  34.250   2.790  1.00  0.00            
ATOM    129  C38 GCD     1      33.920  32.820   3.270  1.00  0.00            
ATOM    130  H62 GCD     1      33.790  31.750   3.460  1.00  0.00            
ATOM    131  O31 GCD     1      33.070  33.170   2.160  1.00  0.00            
ATOM    132  H63 GCD     1      32.180  33.260   2.540  1.00  0.00            
ATOM    133  C39 GCD     1      33.600  33.560   4.560  1.00  0.00            
ATOM    134  H64 GCD     1      33.660  34.580   4.160  1.00  0.00            
ATOM    135  O32 GCD     1      32.300  33.120   5.030  1.00  0.00            
ATOM    136  H65 GCD     1      32.530  32.740   5.880  1.00  0.00            
ATOM    137  C40 GCD     1      34.570  33.280   5.670  1.00  0.00            
ATOM    138  H66 GCD     1      34.380  33.920   6.530  1.00  0.00            
ATOM    139  O33 GCD     1      35.920  33.530   5.190  1.00  0.00            
ATOM    140  C41 GCD     1      36.380  32.830   4.020  1.00  0.00            
ATOM    141  H67 GCD     1      36.370  31.750   4.210  1.00  0.00            
ATOM    142  C42 GCD     1      37.840  33.230   3.760  1.00  0.00            
ATOM    143  H68 GCD     1      38.180  32.540   2.980  1.00  0.00            
ATOM    144  H69 GCD     1      38.370  33.000   4.700  1.00  0.00            
ATOM    145  O34 GCD     1      38.080  34.580   3.450  1.00  0.00            
ATOM    146  H70 GCD     1      37.860  35.140   4.210  1.00  0.00            
ATOM    147  O35 GCD     1      34.520  31.900   6.020  1.00  0.00            
ATOM    148  C43 GCD     1      34.750  31.730   7.370  1.00  0.00            
ATOM    149  H71 GCD     1      35.160  32.630   7.840  1.00  0.00            
ATOM    150  C44 GCD     1      33.380  31.510   8.030  1.00  0.00            
ATOM    151  H72 GCD     1      32.880  30.730   7.440  1.00  0.00            
ATOM    152  O36 GCD     1      32.540  32.620   7.990  1.00  0.00            
ATOM    153  H73 GCD     1      31.940  32.570   8.750  1.00  0.00            
ATOM    154  C45 GCD     1      33.400  30.860   9.440  1.00  0.00            
ATOM    155  H74 GCD     1      33.830  31.560  10.170  1.00  0.00            
ATOM    156  O37 GCD     1      32.160  30.400  10.020  1.00  0.00            
ATOM    157  H75 GCD     1      32.280  30.240  10.960  1.00  0.00            
ATOM    158  C46 GCD     1      34.380  29.670   9.370  1.00  0.00            
ATOM    159  H76 GCD     1      34.430  29.340  10.410  1.00  0.00            
ATOM    160  O38 GCD     1      34.050  28.680   8.450  1.00  0.00            
ATOM    161  O39 GCD     1      35.670  30.160   8.970  1.00  0.00            
ATOM    162  C47 GCD     1      35.750  30.600   7.620  1.00  0.00            
ATOM    163  H77 GCD     1      35.650  29.850   6.830  1.00  0.00            
ATOM    164  C48 GCD     1      37.160  31.140   7.330  1.00  0.00            
ATOM    165  H78 GCD     1      37.410  32.060   7.880  1.00  0.00            
ATOM    166  H79 GCD     1      37.310  31.450   6.290  1.00  0.00            
ATOM    167  O40 GCD     1      38.040  30.120   7.620  1.00  0.00            
ATOM    168  H80 GCD     1      37.930  29.890   8.550  1.00  0.00            
ATOM    169  C1  EA3     2      28.240  33.680   0.100  1.00  0.00            
ATOM    170  N1  EA3     2      28.840  32.370  -0.320  1.00  0.00            
ATOM    171  C2  EA3     2      28.470  31.310   0.760  1.00  0.00            
ATOM    172  C3  EA3     2      29.260  29.960   0.690  1.00  0.00            
ATOM    173  N2  EA3     2      30.760  30.030   0.500  1.00  0.00            
ATOM    174  C4  EA3     2      31.310  28.620   0.140  1.00  0.00            
ATOM    175  C5  EA3     2      32.830  28.520   0.320  1.00  0.00            
ATOM    176  C6  EA3     2      33.450  29.140   1.470  1.00  0.00            
ATOM    177  C7  EA3     2      34.830  29.140   1.630  1.00  0.00            
ATOM    178  C8  EA3     2      35.640  28.360   0.770  1.00  0.00            
ATOM    179  C9  EA3     2      34.990  27.750  -0.350  1.00  0.00            
ATOM    180  C10 EA3     2      33.590  27.790  -0.610  1.00  0.00            
ATOM    181  C11 EA3     2      30.710  27.390   0.760  1.00  0.00            
ATOM    182  C12 EA3     2      30.440  27.410   2.140  1.00  0.00            
ATOM    183  C13 EA3     2      29.690  26.360   2.670  1.00  0.00            
ATOM    184  C14 EA3     2      29.370  25.210   1.850  1.00  0.00            
ATOM    185  Cl1 EA3     2      28.610  23.840   2.560  1.00  0.00            
ATOM    186  C15 EA3     2      29.700  25.220   0.500  1.00  0.00            
ATOM    187  C16 EA3     2      30.350  26.330  -0.020  1.00  0.00            
ATOM    188  C17 EA3     2      31.020  30.970  -0.620  1.00  0.00            
ATOM    189  C18 EA3     2      30.370  32.390  -0.410  1.00  0.00            
ATOM    190  H1  EA3     2      28.550  34.500  -0.550  1.00  0.00            
ATOM    191  H2  EA3     2      27.160  33.610   0.040  1.00  0.00            
ATOM    192  H3  EA3     2      28.410  33.880   1.150  1.00  0.00            
ATOM    193  H4  EA3     2      28.420  32.100  -1.220  1.00  0.00            
ATOM    194  H5  EA3     2      27.440  31.010   0.590  1.00  0.00            
ATOM    195  H6  EA3     2      28.600  31.770   1.750  1.00  0.00            
ATOM    196  H7  EA3     2      28.980  29.240  -0.080  1.00  0.00            
ATOM    197  H8  EA3     2      29.020  29.500   1.650  1.00  0.00            
ATOM    198  H9  EA3     2      31.150  30.420   1.370  1.00  0.00            
ATOM    199  H10 EA3     2      31.000  28.480  -0.890  1.00  0.00            
ATOM    200  H11 EA3     2      32.860  29.730   2.170  1.00  0.00            
ATOM    201  H12 EA3     2      35.400  29.660   2.400  1.00  0.00            
ATOM    202  H13 EA3     2      36.700  28.290   1.000  1.00  0.00            
ATOM    203  H14 EA3     2      35.580  27.090  -0.970  1.00  0.00            
ATOM    204  H15 EA3     2      33.100  27.340  -1.470  1.00  0.00            
ATOM    205  H16 EA3     2      30.630  28.220   2.840  1.00  0.00            
ATOM    206  H17 EA3     2      29.460  26.370   3.730  1.00  0.00            
ATOM    207  H18 EA3     2      29.540  24.310  -0.070  1.00  0.00            
ATOM    208  H19 EA3     2      30.620  26.360  -1.070  1.00  0.00            
ATOM    209  H20 EA3     2      30.550  30.510  -1.490  1.00  0.00            
ATOM    210  H21 EA3     2      32.110  31.060  -0.680  1.00  0.00            
ATOM    211  H22 EA3     2      30.680  32.740   0.570  1.00  0.00            
ATOM    212  H23 EA3     2      30.650  33.100  -1.190  1.00  0.00            
TER
ENDMDL
MODEL        1
ATOM      1  H1  GCD     1      21.500  33.380  18.910  1.00  0.00            
ATOM      2  O1  GCD     1      21.300  33.300  17.970  1.00  0.00            
ATOM      3  C1  GCD     1      21.270  31.870  17.870  1.00  0.00            
ATOM      4  H2  GCD     1      22.070  31.490  18.510  1.00  0.00            
ATOM      5  H3  GCD     1      20.300  31.440  18.140  1.00  0.00            
ATOM      6  C2  GCD     1      21.620  31.310  16.590  1.00  0.00            
ATOM      7  H4  GCD     1      21.660  30.220  16.520  1.00  0.00            
ATOM      8  C3  GCD     1      22.990  31.830  16.110  1.00  0.00            
ATOM      9  H5  GCD     1      22.940  32.920  16.050  1.00  0.00            
ATOM     10  C4  GCD     1      23.230  31.390  14.720  1.00  0.00            
ATOM     11  H6  GCD     1      23.170  30.290  14.690  1.00  0.00            
ATOM     12  O2  GCD     1      24.560  31.890  14.270  1.00  0.00            
ATOM     13  H7  GCD     1      25.050  32.160  15.050  1.00  0.00            
ATOM     14  C5  GCD     1      22.010  31.820  13.770  1.00  0.00            
ATOM     15  H8  GCD     1      21.950  32.920  13.790  1.00  0.00            
ATOM     16  O3  GCD     1      22.240  31.130  12.540  1.00  0.00            
ATOM     17  H9  GCD     1      21.690  31.500  11.840  1.00  0.00            
ATOM     18  C6  GCD     1      20.730  31.250  14.370  1.00  0.00            
ATOM     19  O4  GCD     1      20.560  31.690  15.720  1.00  0.00            
ATOM     20  H10 GCD     1      19.880  31.680  13.830  1.00  0.00            
ATOM     21  O5  GCD     1      20.740  29.790  14.340  1.00  0.00            
ATOM     22  C7  GCD     1      19.640  29.180  13.660  1.00  0.00            
ATOM     23  H11 GCD     1      18.870  29.870  13.300  1.00  0.00            
ATOM     24  C8  GCD     1      20.090  28.230  12.550  1.00  0.00            
ATOM     25  H12 GCD     1      20.900  27.570  12.870  1.00  0.00            
ATOM     26  O6  GCD     1      20.510  29.020  11.520  1.00  0.00            
ATOM     27  H13 GCD     1      21.150  29.540  12.020  1.00  0.00            
ATOM     28  C9  GCD     1      18.970  27.260  12.050  1.00  0.00            
ATOM     29  H14 GCD     1      18.250  27.990  11.660  1.00  0.00            
ATOM     30  O7  GCD     1      19.280  26.340  11.050  1.00  0.00            
ATOM     31  H15 GCD     1      19.660  25.520  11.390  1.00  0.00            
ATOM     32  C10 GCD     1      18.300  26.530  13.190  1.00  0.00            
ATOM     33  H16 GCD     1      17.390  26.060  12.790  1.00  0.00            
ATOM     34  O8  GCD     1      17.880  27.510  14.110  1.00  0.00            
ATOM     35  C11 GCD     1      18.920  28.320  14.730  1.00  0.00            
ATOM     36  H17 GCD     1      19.660  27.640  15.160  1.00  0.00            
ATOM     37  C12 GCD     1      18.350  29.190  15.900  1.00  0.00            
ATOM     38  H18 GCD     1      19.080  29.730  16.510  1.00  0.00            
ATOM     39  H19 GCD     1      17.900  28.450  16.580  1.00  0.00            
ATOM     40  O9  GCD     1      17.300  30.160  15.530  1.00  0.00            
ATOM     41  H20 GCD     1      16.580  29.580  15.260  1.00  0.00            
ATOM     42  O10 GCD     1      19.210  25.670  13.810  1.00  0.00            
ATOM     43  C13 GCD     1      18.870  24.270  13.720  1.00  0.00            
ATOM     44  H21 GCD     1      18.040  24.050  13.030  1.00  0.00            
ATOM     45  C14 GCD     1      19.990  23.410  13.120  1.00  0.00            
ATOM     46  H22 GCD     1      20.910  23.650  13.670  1.00  0.00            
ATOM     47  O11 GCD     1      20.300  23.710  11.780  1.00  0.00            
ATOM     48  H23 GCD     1      20.950  23.100  11.420  1.00  0.00            
ATOM     49  C15 GCD     1      19.600  21.920  13.250  1.00  0.00            
ATOM     50  H24 GCD     1      18.790  21.700  12.540  1.00  0.00            
ATOM     51  O12 GCD     1      20.750  21.190  12.930  1.00  0.00            
ATOM     52  H25 GCD     1      21.210  20.960  13.750  1.00  0.00            
ATOM     53  C16 GCD     1      19.100  21.560  14.640  1.00  0.00            
ATOM     54  H26 GCD     1      18.580  20.600  14.570  1.00  0.00            
ATOM     55  O13 GCD     1      18.090  22.440  15.160  1.00  0.00            
ATOM     56  C17 GCD     1      18.460  23.810  15.160  1.00  0.00            
ATOM     57  H27 GCD     1      19.350  23.940  15.790  1.00  0.00            
ATOM     58  C18 GCD     1      17.270  24.640  15.720  1.00  0.00            
ATOM     59  H28 GCD     1      16.450  24.620  15.000  1.00  0.00            
ATOM     60  H29 GCD     1      17.520  25.690  15.910  1.00  0.00            
ATOM     61  O14 GCD     1      16.650  24.080  16.900  1.00  0.00            
ATOM     62  H30 GCD     1      16.080  23.330  16.670  1.00  0.00            
ATOM     63  O15 GCD     1      20.130  21.510  15.550  1.00  0.00            
ATOM     64  C19 GCD     1      20.330  20.300  16.320  1.00  0.00            
ATOM     65  H31 GCD     1      19.590  19.550  16.030  1.00  0.00            
ATOM     66  C20 GCD     1      21.720  19.730  16.030  1.00  0.00            
ATOM     67  H32 GCD     1      22.490  20.420  16.390  1.00  0.00            
ATOM     68  O16 GCD     1      21.830  19.330  14.720  1.00  0.00            
ATOM     69  H33 GCD     1      22.270  18.480  14.640  1.00  0.00            
ATOM     70  C21 GCD     1      21.880  18.500  16.980  1.00  0.00            
ATOM     71  H34 GCD     1      21.120  17.740  16.790  1.00  0.00            
ATOM     72  O17 GCD     1      23.110  17.840  16.840  1.00  0.00            
ATOM     73  H35 GCD     1      23.700  18.210  17.510  1.00  0.00            
ATOM     74  C22 GCD     1      21.760  18.900  18.470  1.00  0.00            
ATOM     75  H36 GCD     1      21.800  18.030  19.130  1.00  0.00            
ATOM     76  O18 GCD     1      20.380  19.390  18.610  1.00  0.00            
ATOM     77  C23 GCD     1      20.110  20.600  17.790  1.00  0.00            
ATOM     78  H37 GCD     1      20.710  21.500  17.960  1.00  0.00            
ATOM     79  C24 GCD     1      18.630  20.970  17.970  1.00  0.00            
ATOM     80  H38 GCD     1      18.420  21.810  17.290  1.00  0.00            
ATOM     81  H39 GCD     1      18.500  21.310  19.010  1.00  0.00            
ATOM     82  O19 GCD     1      17.820  19.810  17.740  1.00  0.00            
ATOM     83  H40 GCD     1      18.220  19.050  18.170  1.00  0.00            
ATOM     84  O20 GCD     1      22.690  19.860  18.900  1.00  0.00            
ATOM     85  C25 GCD     1      23.300  19.670  20.170  1.00  0.00            
ATOM     86  H41 GCD     1      22.870  18.770  20.620  1.00  0.00            
ATOM     87  C26 GCD     1      24.820  19.540  19.860  1.00  0.00            
ATOM     88  H42 GCD     1      25.280  20.460  19.500  1.00  0.00            
ATOM     89  O21 GCD     1      25.170  18.420  18.930  1.00  0.00            
ATOM     90  H43 GCD     1      26.130  18.410  18.860  1.00  0.00            
ATOM     91  C27 GCD     1      25.500  19.430  21.170  1.00  0.00            
ATOM     92  H44 GCD     1      25.160  18.510  21.660  1.00  0.00            
ATOM     93  O22 GCD     1      26.920  19.310  21.020  1.00  0.00            
ATOM     94  H45 GCD     1      27.310  20.110  20.650  1.00  0.00            
ATOM     95  C28 GCD     1      25.160  20.620  22.120  1.00  0.00            
ATOM     96  H46 GCD     1      25.700  20.540  23.070  1.00  0.00            
ATOM     97  O23 GCD     1      23.730  20.780  22.320  1.00  0.00            
ATOM     98  C29 GCD     1      23.000  20.890  21.020  1.00  0.00            
ATOM     99  H47 GCD     1      23.320  21.760  20.440  1.00  0.00            
ATOM    100  C30 GCD     1      21.610  21.130  21.380  1.00  0.00            
ATOM    101  H48 GCD     1      21.070  21.500  20.500  1.00  0.00            
ATOM    102  H49 GCD     1      21.580  21.940  22.120  1.00  0.00            
ATOM    103  O24 GCD     1      21.010  19.970  21.920  1.00  0.00            
ATOM    104  H50 GCD     1      20.160  20.250  22.290  1.00  0.00            
ATOM    105  O25 GCD     1      25.680  21.880  21.580  1.00  0.00            
ATOM    106  C31 GCD     1      26.890  22.370  22.140  1.00  0.00            
ATOM    107  H51 GCD     1      27.380  21.560  22.700  1.00  0.00            
ATOM    108  C32 GCD     1      27.700  22.860  20.930  1.00  0.00            
ATOM    109  H52 GCD     1      27.130  23.650  20.440  1.00  0.00            
ATOM    110  O26 GCD     1      28.080  21.790  20.090  1.00  0.00            
ATOM    111  H53 GCD     1      28.840  22.170  19.630  1.00  0.00            
ATOM    112  C33 GCD     1      29.000  23.520  21.500  1.00  0.00            
ATOM    113  H54 GCD     1      29.440  22.770  22.170  1.00  0.00            
ATOM    114  O27 GCD     1      29.980  23.750  20.460  1.00  0.00            
ATOM    115  H55 GCD     1      30.640  23.050  20.400  1.00  0.00            
ATOM    116  C34 GCD     1      28.710  24.710  22.280  1.00  0.00            
ATOM    117  H56 GCD     1      29.630  25.080  22.750  1.00  0.00            
ATOM    118  O28 GCD     1      27.890  24.290  23.360  1.00  0.00            
ATOM    119  C35 GCD     1      26.620  23.600  23.040  1.00  0.00            
ATOM    120  H57 GCD     1      25.960  24.280  22.480  1.00  0.00            
ATOM    121  C36 GCD     1      25.880  23.210  24.320  1.00  0.00            
ATOM    122  H58 GCD     1      24.960  22.700  24.000  1.00  0.00            
ATOM    123  H59 GCD     1      25.570  24.120  24.860  1.00  0.00            
ATOM    124  O29 GCD     1      26.540  22.270  25.160  1.00  0.00            
ATOM    125  H60 GCD     1      26.150  22.380  26.040  1.00  0.00            
ATOM    126  O30 GCD     1      28.130  25.720  21.460  1.00  0.00            
ATOM    127  C37 GCD     1      28.420  27.080  21.800  1.00  0.00            
ATOM    128  H61 GCD     1      29.150  27.170  22.610  1.00  0.00            
ATOM    129  C38 GCD     1      29.190  27.580  20.590  1.00  0.00            
ATOM    130  H62 GCD     1      28.590  27.330  19.710  1.00  0.00            
ATOM    131  O31 GCD     1      30.510  27.010  20.420  1.00  0.00            
ATOM    132  H63 GCD     1      30.820  26.870  21.320  1.00  0.00            
ATOM    133  C39 GCD     1      29.280  29.120  20.590  1.00  0.00            
ATOM    134  H64 GCD     1      29.930  29.430  21.420  1.00  0.00            
ATOM    135  O32 GCD     1      29.850  29.730  19.340  1.00  0.00            
ATOM    136  H65 GCD     1      30.810  29.620  19.310  1.00  0.00            
ATOM    137  C40 GCD     1      27.960  29.840  20.890  1.00  0.00            
ATOM    138  H66 GCD     1      28.220  30.880  21.100  1.00  0.00            
ATOM    139  O33 GCD     1      27.430  29.270  22.070  1.00  0.00            
ATOM    140  C41 GCD     1      27.090  27.860  22.080  1.00  0.00            
ATOM    141  H67 GCD     1      26.370  27.610  21.300  1.00  0.00            
ATOM    142  C42 GCD     1      26.460  27.400  23.460  1.00  0.00            
ATOM    143  H68 GCD     1      26.460  26.300  23.480  1.00  0.00            
ATOM    144  H69 GCD     1      25.450  27.800  23.560  1.00  0.00            
ATOM    145  O34 GCD     1      27.180  27.710  24.610  1.00  0.00            
ATOM    146  H70 GCD     1      27.230  28.670  24.680  1.00  0.00            
ATOM    147  O35 GCD     1      27.000  29.710  19.830  1.00  0.00            
ATOM    148  C43 GCD     1      26.500  31.040  19.430  1.00  0.00            
ATOM    149  H71 GCD     1      26.920  31.920  19.940  1.00  0.00            
ATOM    150  C44 GCD     1      26.680  31.280  17.980  1.00  0.00            
ATOM    151  H72 GCD     1      26.290  30.470  17.340  1.00  0.00            
ATOM    152  O36 GCD     1      28.110  31.300  17.850  1.00  0.00            
ATOM    153  H73 GCD     1      28.460  30.570  18.370  1.00  0.00            
ATOM    154  C45 GCD     1      26.070  32.570  17.500  1.00  0.00            
ATOM    155  H74 GCD     1      26.610  33.380  18.020  1.00  0.00            
ATOM    156  O37 GCD     1      26.370  32.740  16.150  1.00  0.00            
ATOM    157  H75 GCD     1      27.120  32.200  15.860  1.00  0.00            
ATOM    158  C46 GCD     1      24.600  32.480  17.700  1.00  0.00            
ATOM    159  H76 GCD     1      24.190  33.460  17.450  1.00  0.00            
ATOM    160  O38 GCD     1      23.990  31.390  16.930  1.00  0.00            
ATOM    161  O39 GCD     1      24.390  32.290  19.060  1.00  0.00            
ATOM    162  C47 GCD     1      24.950  31.080  19.640  1.00  0.00            
ATOM    163  H77 GCD     1      24.490  30.240  19.110  1.00  0.00            
ATOM    164  C48 GCD     1      24.460  30.940  21.030  1.00  0.00            
ATOM    165  H78 GCD     1      24.900  30.020  21.420  1.00  0.00            
ATOM    166  H79 GCD     1      23.370  30.820  20.940  1.00  0.00            
ATOM    167  O40 GCD     1      24.800  32.080  21.770  1.00  0.00            
ATOM    168  H80 GCD     1      24.900  32.720  21.050  1.00  0.00            
ATOM    169  C1  EA3     2      28.950  28.420  15.320  1.00  0.00            
ATOM    170  N1  EA3     2      28.390  27.190  16.020  1.00  0.00            
ATOM    171  C2  EA3     2      27.500  26.460  14.960  1.00  0.00            
ATOM    172  C3  EA3     2      26.800  25.290  15.550  1.00  0.00            
ATOM    173  N2  EA3     2      25.900  25.590  16.750  1.00  0.00            
ATOM    174  C4  EA3     2      25.280  24.320  17.470  1.00  0.00            
ATOM    175  C5  EA3     2      23.980  24.490  18.190  1.00  0.00            
ATOM    176  C6  EA3     2      22.810  24.860  17.480  1.00  0.00            
ATOM    177  C7  EA3     2      21.560  24.800  18.130  1.00  0.00            
ATOM    178  C8  EA3     2      21.590  24.460  19.500  1.00  0.00            
ATOM    179  C9  EA3     2      22.740  24.270  20.200  1.00  0.00            
ATOM    180  C10 EA3     2      23.970  24.290  19.570  1.00  0.00            
ATOM    181  C11 EA3     2      25.210  23.040  16.690  1.00  0.00            
ATOM    182  C12 EA3     2      25.990  21.970  17.060  1.00  0.00            
ATOM    183  C13 EA3     2      26.000  20.820  16.280  1.00  0.00            
ATOM    184  C14 EA3     2      25.340  20.760  15.030  1.00  0.00            
ATOM    185  Cl1 EA3     2      25.340  19.280  14.200  1.00  0.00            
ATOM    186  C15 EA3     2      24.550  21.840  14.580  1.00  0.00            
ATOM    187  C16 EA3     2      24.470  22.900  15.510  1.00  0.00            
ATOM    188  C17 EA3     2      26.650  26.480  17.720  1.00  0.00            
ATOM    189  C18 EA3     2      27.370  27.650  17.090  1.00  0.00            
ATOM    190  H1  EA3     2      29.660  28.040  14.590  1.00  0.00            
ATOM    191  H2  EA3     2      28.090  28.890  14.840  1.00  0.00            
ATOM    192  H3  EA3     2      29.470  29.060  16.030  1.00  0.00            
ATOM    193  H4  EA3     2      29.180  26.680  16.460  1.00  0.00            
ATOM    194  H5  EA3     2      28.160  26.170  14.140  1.00  0.00            
ATOM    195  H6  EA3     2      26.710  27.070  14.530  1.00  0.00            
ATOM    196  H7  EA3     2      27.380  24.500  16.030  1.00  0.00            
ATOM    197  H8  EA3     2      26.250  24.690  14.830  1.00  0.00            
ATOM    198  H9  EA3     2      25.140  26.190  16.390  1.00  0.00            
ATOM    199  H10 EA3     2      25.970  24.120  18.290  1.00  0.00            
ATOM    200  H11 EA3     2      22.930  25.170  16.450  1.00  0.00            
ATOM    201  H12 EA3     2      20.630  24.950  17.590  1.00  0.00            
ATOM    202  H13 EA3     2      20.690  24.260  20.080  1.00  0.00            
ATOM    203  H14 EA3     2      22.700  23.930  21.230  1.00  0.00            
ATOM    204  H15 EA3     2      24.810  23.950  20.170  1.00  0.00            
ATOM    205  H16 EA3     2      26.550  21.990  17.990  1.00  0.00            
ATOM    206  H17 EA3     2      26.420  19.910  16.670  1.00  0.00            
ATOM    207  H18 EA3     2      23.950  21.760  13.680  1.00  0.00            
ATOM    208  H19 EA3     2      23.780  23.690  15.240  1.00  0.00            
ATOM    209  H20 EA3     2      27.330  25.870  18.320  1.00  0.00            
ATOM    210  H21 EA3     2      25.950  26.780  18.500  1.00  0.00            
ATOM    211  H22 EA3     2      26.720  28.340  16.570  1.00  0.00            
ATOM    212  H23 EA3     2      27.870  28.210  17.880  1.00  0.00            
TER
ENDMDL
MODEL        1
ATOM      1  H1  GCD     1       8.930  41.190  19.310  1.00  0.00            
ATOM      2  O1  GCD     1       9.640  40.570  19.540  1.00  0.00            
ATOM      3  C1  GCD     1       9.720  39.430  18.550  1.00  0.00            
ATOM      4  H2  GCD     1      10.140  38.560  19.060  1.00  0.00            
ATOM      5  H3  GCD     1       8.740  39.330  18.060  1.00  0.00            
ATOM      6  C2  GCD     1      10.860  39.670  17.570  1.00  0.00            
ATOM      7  H4  GCD     1      11.070  38.780  16.960  1.00  0.00            
ATOM      8  C3  GCD     1      12.240  40.130  18.100  1.00  0.00            
ATOM      9  H5  GCD     1      12.110  41.120  18.550  1.00  0.00            
ATOM     10  C4  GCD     1      13.170  40.250  16.810  1.00  0.00            
ATOM     11  H6  GCD     1      13.210  39.270  16.320  1.00  0.00            
ATOM     12  O2  GCD     1      14.430  40.670  17.190  1.00  0.00            
ATOM     13  H7  GCD     1      14.990  39.910  17.390  1.00  0.00            
ATOM     14  C5  GCD     1      12.580  41.220  15.810  1.00  0.00            
ATOM     15  H8  GCD     1      12.410  42.230  16.220  1.00  0.00            
ATOM     16  O3  GCD     1      13.360  41.420  14.670  1.00  0.00            
ATOM     17  H9  GCD     1      14.260  41.440  15.020  1.00  0.00            
ATOM     18  C6  GCD     1      11.150  40.760  15.390  1.00  0.00            
ATOM     19  O4  GCD     1      10.430  40.670  16.660  1.00  0.00            
ATOM     20  H10 GCD     1      10.650  41.500  14.760  1.00  0.00            
ATOM     21  O5  GCD     1      11.150  39.530  14.640  1.00  0.00            
ATOM     22  C7  GCD     1      10.580  39.570  13.330  1.00  0.00            
ATOM     23  H11 GCD     1      10.090  40.550  13.220  1.00  0.00            
ATOM     24  C8  GCD     1      11.640  39.480  12.230  1.00  0.00            
ATOM     25  H12 GCD     1      12.180  38.540  12.400  1.00  0.00            
ATOM     26  O6  GCD     1      12.530  40.610  12.200  1.00  0.00            
ATOM     27  H13 GCD     1      12.970  40.760  13.040  1.00  0.00            
ATOM     28  C9  GCD     1      10.950  39.270  10.850  1.00  0.00            
ATOM     29  H14 GCD     1      10.520  40.250  10.610  1.00  0.00            
ATOM     30  O7  GCD     1      11.830  38.990   9.810  1.00  0.00            
ATOM     31  H15 GCD     1      11.720  38.050   9.610  1.00  0.00            
ATOM     32  C10 GCD     1      10.000  38.090  10.880  1.00  0.00            
ATOM     33  H16 GCD     1       9.450  38.040   9.940  1.00  0.00            
ATOM     34  O8  GCD     1       9.120  38.270  11.880  1.00  0.00            
ATOM     35  C11 GCD     1       9.640  38.390  13.240  1.00  0.00            
ATOM     36  H17 GCD     1      10.290  37.540  13.460  1.00  0.00            
ATOM     37  C12 GCD     1       8.610  38.260  14.360  1.00  0.00            
ATOM     38  H18 GCD     1       7.930  39.120  14.380  1.00  0.00            
ATOM     39  H19 GCD     1       9.130  38.350  15.320  1.00  0.00            
ATOM     40  O9  GCD     1       7.930  37.010  14.330  1.00  0.00            
ATOM     41  H20 GCD     1       7.730  36.800  15.250  1.00  0.00            
ATOM     42  O10 GCD     1      10.770  36.860  11.060  1.00  0.00            
ATOM     43  C13 GCD     1      10.380  35.810  10.200  1.00  0.00            
ATOM     44  H21 GCD     1       9.750  36.070   9.330  1.00  0.00            
ATOM     45  C14 GCD     1      11.690  35.300   9.650  1.00  0.00            
ATOM     46  H22 GCD     1      12.200  34.960  10.560  1.00  0.00            
ATOM     47  O11 GCD     1      12.550  36.330   9.150  1.00  0.00            
ATOM     48  H23 GCD     1      12.240  36.540   8.260  1.00  0.00            
ATOM     49  C15 GCD     1      11.540  34.060   8.740  1.00  0.00            
ATOM     50  H24 GCD     1      10.950  34.350   7.870  1.00  0.00            
ATOM     51  O12 GCD     1      12.770  33.440   8.380  1.00  0.00            
ATOM     52  H25 GCD     1      12.580  32.850   7.640  1.00  0.00            
ATOM     53  C16 GCD     1      10.760  32.950   9.560  1.00  0.00            
ATOM     54  H26 GCD     1      10.500  32.090   8.930  1.00  0.00            
ATOM     55  O13 GCD     1       9.580  33.510  10.030  1.00  0.00            
ATOM     56  C17 GCD     1       9.730  34.670  10.940  1.00  0.00            
ATOM     57  H27 GCD     1      10.320  34.370  11.810  1.00  0.00            
ATOM     58  C18 GCD     1       8.350  34.990  11.540  1.00  0.00            
ATOM     59  H28 GCD     1       7.720  35.420  10.750  1.00  0.00            
ATOM     60  H29 GCD     1       8.490  35.800  12.270  1.00  0.00            
ATOM     61  O14 GCD     1       7.700  33.860  12.130  1.00  0.00            
ATOM     62  H30 GCD     1       6.770  34.100  12.070  1.00  0.00            
ATOM     63  O15 GCD     1      11.520  32.470  10.670  1.00  0.00            
ATOM     64  C19 GCD     1      11.680  30.990  10.690  1.00  0.00            
ATOM     65  H31 GCD     1      11.570  30.480   9.720  1.00  0.00            
ATOM     66  C20 GCD     1      13.020  30.660  11.310  1.00  0.00            
ATOM     67  H32 GCD     1      13.120  31.040  12.340  1.00  0.00            
ATOM     68  O16 GCD     1      14.140  31.090  10.510  1.00  0.00            
ATOM     69  H33 GCD     1      14.040  32.050  10.520  1.00  0.00            
ATOM     70  C21 GCD     1      13.100  29.120  11.500  1.00  0.00            
ATOM     71  H34 GCD     1      13.100  28.700  10.480  1.00  0.00            
ATOM     72  O17 GCD     1      14.360  28.860  12.120  1.00  0.00            
ATOM     73  H35 GCD     1      14.970  29.380  11.590  1.00  0.00            
ATOM     74  C22 GCD     1      11.930  28.540  12.270  1.00  0.00            
ATOM     75  H36 GCD     1      11.910  27.450  12.220  1.00  0.00            
ATOM     76  O18 GCD     1      10.760  28.980  11.610  1.00  0.00            
ATOM     77  C23 GCD     1      10.560  30.400  11.580  1.00  0.00            
ATOM     78  H37 GCD     1      10.600  30.680  12.640  1.00  0.00            
ATOM     79  C24 GCD     1       9.060  30.670  11.070  1.00  0.00            
ATOM     80  H38 GCD     1       8.720  31.680  11.290  1.00  0.00            
ATOM     81  H39 GCD     1       8.340  30.140  11.700  1.00  0.00            
ATOM     82  O19 GCD     1       8.960  30.230   9.720  1.00  0.00            
ATOM     83  H40 GCD     1       8.060  30.260   9.370  1.00  0.00            
ATOM     84  O20 GCD     1      12.010  28.900  13.610  1.00  0.00            
ATOM     85  C25 GCD     1      11.740  27.770  14.520  1.00  0.00            
ATOM     86  H41 GCD     1      11.360  26.850  14.080  1.00  0.00            
ATOM     87  C26 GCD     1      13.030  27.470  15.250  1.00  0.00            
ATOM     88  H42 GCD     1      13.230  28.420  15.750  1.00  0.00            
ATOM     89  O21 GCD     1      14.040  27.000  14.330  1.00  0.00            
ATOM     90  H43 GCD     1      13.920  27.680  13.660  1.00  0.00            
ATOM     91  C27 GCD     1      12.910  26.480  16.440  1.00  0.00            
ATOM     92  H44 GCD     1      12.650  25.460  16.150  1.00  0.00            
ATOM     93  O22 GCD     1      14.110  26.350  17.210  1.00  0.00            
ATOM     94  H45 GCD     1      14.820  26.040  16.630  1.00  0.00            
ATOM     95  C28 GCD     1      11.780  26.940  17.350  1.00  0.00            
ATOM     96  H46 GCD     1      11.460  26.210  18.100  1.00  0.00            
ATOM     97  O23 GCD     1      10.610  27.170  16.600  1.00  0.00            
ATOM     98  C29 GCD     1      10.670  28.130  15.540  1.00  0.00            
ATOM     99  H47 GCD     1      10.950  29.030  16.100  1.00  0.00            
ATOM    100  C30 GCD     1       9.280  28.120  14.890  1.00  0.00            
ATOM    101  H48 GCD     1       8.960  27.080  14.730  1.00  0.00            
ATOM    102  H49 GCD     1       9.330  28.580  13.900  1.00  0.00            
ATOM    103  O24 GCD     1       8.330  28.760  15.610  1.00  0.00            
ATOM    104  H50 GCD     1       7.670  28.110  15.850  1.00  0.00            
ATOM    105  O25 GCD     1      12.070  28.180  18.020  1.00  0.00            
ATOM    106  C31 GCD     1      11.880  28.260  19.400  1.00  0.00            
ATOM    107  H51 GCD     1      11.300  27.400  19.760  1.00  0.00            
ATOM    108  C32 GCD     1      13.270  28.260  20.080  1.00  0.00            
ATOM    109  H52 GCD     1      13.910  29.110  19.810  1.00  0.00            
ATOM    110  O26 GCD     1      14.040  27.090  19.830  1.00  0.00            
ATOM    111  H53 GCD     1      13.960  27.060  18.870  1.00  0.00            
ATOM    112  C33 GCD     1      13.040  28.480  21.580  1.00  0.00            
ATOM    113  H54 GCD     1      12.510  27.540  21.830  1.00  0.00            
ATOM    114  O27 GCD     1      14.210  28.610  22.440  1.00  0.00            
ATOM    115  H55 GCD     1      14.660  27.760  22.510  1.00  0.00            
ATOM    116  C34 GCD     1      12.130  29.670  21.890  1.00  0.00            
ATOM    117  H56 GCD     1      11.720  29.750  22.890  1.00  0.00            
ATOM    118  O28 GCD     1      10.980  29.660  21.050  1.00  0.00            
ATOM    119  C35 GCD     1      11.150  29.580  19.630  1.00  0.00            
ATOM    120  H57 GCD     1      11.710  30.430  19.240  1.00  0.00            
ATOM    121  C36 GCD     1       9.850  29.530  18.900  1.00  0.00            
ATOM    122  H58 GCD     1       9.240  28.660  19.140  1.00  0.00            
ATOM    123  H59 GCD     1       9.960  29.730  17.820  1.00  0.00            
ATOM    124  O29 GCD     1       9.130  30.670  19.300  1.00  0.00            
ATOM    125  H60 GCD     1       8.980  30.530  20.240  1.00  0.00            
ATOM    126  O30 GCD     1      12.820  30.890  21.590  1.00  0.00            
ATOM    127  C37 GCD     1      12.970  31.810  22.580  1.00  0.00            
ATOM    128  H61 GCD     1      12.810  31.390  23.580  1.00  0.00            
ATOM    129  C38 GCD     1      14.400  32.310  22.210  1.00  0.00            
ATOM    130  H62 GCD     1      14.380  32.650  21.170  1.00  0.00            
ATOM    131  O31 GCD     1      15.320  31.230  22.400  1.00  0.00            
ATOM    132  H63 GCD     1      14.950  30.340  22.340  1.00  0.00            
ATOM    133  C39 GCD     1      14.700  33.580  22.980  1.00  0.00            
ATOM    134  H64 GCD     1      14.790  33.310  24.030  1.00  0.00            
ATOM    135  O32 GCD     1      15.980  34.120  22.560  1.00  0.00            
ATOM    136  H65 GCD     1      16.640  33.490  22.860  1.00  0.00            
ATOM    137  C40 GCD     1      13.630  34.650  22.840  1.00  0.00            
ATOM    138  H66 GCD     1      13.760  35.480  23.540  1.00  0.00            
ATOM    139  O33 GCD     1      12.410  34.060  23.110  1.00  0.00            
ATOM    140  C41 GCD     1      12.040  32.960  22.320  1.00  0.00            
ATOM    141  H67 GCD     1      12.100  33.250  21.260  1.00  0.00            
ATOM    142  C42 GCD     1      10.630  32.590  22.630  1.00  0.00            
ATOM    143  H68 GCD     1      10.290  31.840  21.910  1.00  0.00            
ATOM    144  H69 GCD     1       9.890  33.390  22.540  1.00  0.00            
ATOM    145  O34 GCD     1      10.470  32.140  23.950  1.00  0.00            
ATOM    146  H70 GCD     1       9.510  32.080  23.960  1.00  0.00            
ATOM    147  O35 GCD     1      13.530  35.230  21.540  1.00  0.00            
ATOM    148  C43 GCD     1      13.140  36.560  21.450  1.00  0.00            
ATOM    149  H71 GCD     1      12.780  36.900  22.430  1.00  0.00            
ATOM    150  C44 GCD     1      14.340  37.440  21.140  1.00  0.00            
ATOM    151  H72 GCD     1      14.780  37.150  20.180  1.00  0.00            
ATOM    152  O36 GCD     1      15.400  37.170  22.080  1.00  0.00            
ATOM    153  H73 GCD     1      15.260  36.220  22.120  1.00  0.00            
ATOM    154  C45 GCD     1      13.870  38.930  21.180  1.00  0.00            
ATOM    155  H74 GCD     1      13.650  39.100  22.240  1.00  0.00            
ATOM    156  O37 GCD     1      14.940  39.770  20.860  1.00  0.00            
ATOM    157  H75 GCD     1      15.720  39.390  21.270  1.00  0.00            
ATOM    158  C46 GCD     1      12.550  39.200  20.430  1.00  0.00            
ATOM    159  H76 GCD     1      12.080  40.170  20.650  1.00  0.00            
ATOM    160  O38 GCD     1      12.760  39.130  19.040  1.00  0.00            
ATOM    161  O39 GCD     1      11.610  38.220  20.720  1.00  0.00            
ATOM    162  C47 GCD     1      11.990  36.880  20.430  1.00  0.00            
ATOM    163  H77 GCD     1      12.320  36.810  19.390  1.00  0.00            
ATOM    164  C48 GCD     1      10.810  35.950  20.590  1.00  0.00            
ATOM    165  H78 GCD     1      10.420  36.110  21.600  1.00  0.00            
ATOM    166  H79 GCD     1      11.020  34.920  20.310  1.00  0.00            
ATOM    167  O40 GCD     1       9.700  36.250  19.640  1.00  0.00            
ATOM    168  H80 GCD     1       9.010  35.600  19.810  1.00  0.00            
ATOM    169  C1  EA3     2      18.170  35.710  13.790  1.00  0.00            
ATOM    170  N1  EA3     2      17.510  35.080  15.000  1.00  0.00            
ATOM    171  C2  EA3     2      17.870  33.680  15.000  1.00  0.00            
ATOM    172  C3  EA3     2      17.130  32.840  16.080  1.00  0.00            
ATOM    173  N2  EA3     2      15.640  33.050  15.940  1.00  0.00            
ATOM    174  C4  EA3     2      14.950  32.340  17.100  1.00  0.00            
ATOM    175  C5  EA3     2      13.480  32.200  16.960  1.00  0.00            
ATOM    176  C6  EA3     2      12.870  31.820  15.800  1.00  0.00            
ATOM    177  C7  EA3     2      11.430  31.730  15.740  1.00  0.00            
ATOM    178  C8  EA3     2      10.660  32.100  16.860  1.00  0.00            
ATOM    179  C9  EA3     2      11.280  32.570  18.050  1.00  0.00            
ATOM    180  C10 EA3     2      12.650  32.640  18.040  1.00  0.00            
ATOM    181  C11 EA3     2      15.440  30.900  17.480  1.00  0.00            
ATOM    182  C12 EA3     2      15.810  30.670  18.790  1.00  0.00            
ATOM    183  C13 EA3     2      16.460  29.480  19.090  1.00  0.00            
ATOM    184  C14 EA3     2      16.580  28.470  18.070  1.00  0.00            
ATOM    185  Cl1 EA3     2      17.510  27.060  18.550  1.00  0.00            
ATOM    186  C15 EA3     2      16.090  28.660  16.780  1.00  0.00            
ATOM    187  C16 EA3     2      15.490  29.880  16.490  1.00  0.00            
ATOM    188  C17 EA3     2      15.240  34.540  15.930  1.00  0.00            
ATOM    189  C18 EA3     2      16.020  35.150  14.790  1.00  0.00            
ATOM    190  H1  EA3     2      17.660  36.620  13.470  1.00  0.00            
ATOM    191  H2  EA3     2      19.170  35.990  14.120  1.00  0.00            
ATOM    192  H3  EA3     2      18.200  35.100  12.890  1.00  0.00            
ATOM    193  H4  EA3     2      17.790  35.530  15.890  1.00  0.00            
ATOM    194  H5  EA3     2      18.930  33.730  15.250  1.00  0.00            
ATOM    195  H6  EA3     2      17.700  33.280  14.000  1.00  0.00            
ATOM    196  H7  EA3     2      17.430  33.150  17.090  1.00  0.00            
ATOM    197  H8  EA3     2      17.340  31.780  15.940  1.00  0.00            
ATOM    198  H9  EA3     2      15.300  32.740  15.020  1.00  0.00            
ATOM    199  H10 EA3     2      15.140  33.010  17.940  1.00  0.00            
ATOM    200  H11 EA3     2      13.450  31.560  14.920  1.00  0.00            
ATOM    201  H12 EA3     2      11.010  31.350  14.820  1.00  0.00            
ATOM    202  H13 EA3     2       9.580  32.120  16.710  1.00  0.00            
ATOM    203  H14 EA3     2      10.660  33.000  18.830  1.00  0.00            
ATOM    204  H15 EA3     2      13.180  33.040  18.900  1.00  0.00            
ATOM    205  H16 EA3     2      15.670  31.320  19.650  1.00  0.00            
ATOM    206  H17 EA3     2      16.760  29.260  20.110  1.00  0.00            
ATOM    207  H18 EA3     2      16.390  28.020  15.950  1.00  0.00            
ATOM    208  H19 EA3     2      15.150  30.070  15.480  1.00  0.00            
ATOM    209  H20 EA3     2      15.550  34.870  16.920  1.00  0.00            
ATOM    210  H21 EA3     2      14.150  34.640  15.900  1.00  0.00            
ATOM    211  H22 EA3     2      15.780  34.590  13.880  1.00  0.00            
ATOM    212  H23 EA3     2      15.690  36.190  14.750  1.00  0.00            
TER
ENDMDL
MODEL        1
ATOM      1  H1  GCD     1      24.820  34.310  22.220  1.00  0.00            
ATOM      2  O1  GCD     1      25.290  34.040  23.010  1.00  0.00            
ATOM      3  C1  GCD     1      24.950  32.830  23.650  1.00  0.00            
ATOM      4  H2  GCD     1      25.840  32.470  24.180  1.00  0.00            
ATOM      5  H3  GCD     1      24.150  33.030  24.370  1.00  0.00            
ATOM      6  C2  GCD     1      24.570  31.740  22.730  1.00  0.00            
ATOM      7  H4  GCD     1      24.390  30.830  23.300  1.00  0.00            
ATOM      8  C3  GCD     1      25.670  31.370  21.760  1.00  0.00            
ATOM      9  H5  GCD     1      26.220  32.230  21.340  1.00  0.00            
ATOM     10  C4  GCD     1      25.190  30.470  20.650  1.00  0.00            
ATOM     11  H6  GCD     1      24.880  29.520  21.100  1.00  0.00            
ATOM     12  O2  GCD     1      26.210  30.340  19.620  1.00  0.00            
ATOM     13  H7  GCD     1      25.740  29.940  18.880  1.00  0.00            
ATOM     14  C5  GCD     1      23.890  31.030  19.990  1.00  0.00            
ATOM     15  H8  GCD     1      24.110  32.000  19.530  1.00  0.00            
ATOM     16  O3  GCD     1      23.390  30.160  18.970  1.00  0.00            
ATOM     17  H9  GCD     1      22.760  30.680  18.450  1.00  0.00            
ATOM     18  C6  GCD     1      22.810  31.330  21.050  1.00  0.00            
ATOM     19  O4  GCD     1      23.340  32.160  22.100  1.00  0.00            
ATOM     20  H10 GCD     1      21.970  31.830  20.560  1.00  0.00            
ATOM     21  O5  GCD     1      22.240  30.150  21.680  1.00  0.00            
ATOM     22  C7  GCD     1      20.970  30.330  22.300  1.00  0.00            
ATOM     23  H11 GCD     1      20.750  31.390  22.450  1.00  0.00            
ATOM     24  C8  GCD     1      19.870  29.660  21.390  1.00  0.00            
ATOM     25  H12 GCD     1      20.190  28.610  21.320  1.00  0.00            
ATOM     26  O6  GCD     1      19.790  30.050  20.030  1.00  0.00            
ATOM     27  H13 GCD     1      19.930  31.000  19.980  1.00  0.00            
ATOM     28  C9  GCD     1      18.500  29.730  22.100  1.00  0.00            
ATOM     29  H14 GCD     1      18.160  30.770  22.170  1.00  0.00            
ATOM     30  O7  GCD     1      17.510  29.000  21.390  1.00  0.00            
ATOM     31  H15 GCD     1      16.700  29.510  21.470  1.00  0.00            
ATOM     32  C10 GCD     1      18.650  29.090  23.480  1.00  0.00            
ATOM     33  H16 GCD     1      17.640  29.270  23.850  1.00  0.00            
ATOM     34  O8  GCD     1      19.660  29.600  24.280  1.00  0.00            
ATOM     35  C11 GCD     1      20.920  29.610  23.710  1.00  0.00            
ATOM     36  H17 GCD     1      21.200  28.570  23.500  1.00  0.00            
ATOM     37  C12 GCD     1      21.920  30.210  24.690  1.00  0.00            
ATOM     38  H18 GCD     1      21.660  31.280  24.730  1.00  0.00            
ATOM     39  H19 GCD     1      22.930  30.190  24.250  1.00  0.00            
ATOM     40  O9  GCD     1      21.930  29.670  25.930  1.00  0.00            
ATOM     41  H20 GCD     1      22.510  30.250  26.440  1.00  0.00            
ATOM     42  O10 GCD     1      18.900  27.710  23.350  1.00  0.00            
ATOM     43  C13 GCD     1      17.830  26.920  23.800  1.00  0.00            
ATOM     44  H21 GCD     1      16.870  27.430  23.920  1.00  0.00            
ATOM     45  C14 GCD     1      17.620  25.770  22.810  1.00  0.00            
ATOM     46  H22 GCD     1      18.620  25.470  22.470  1.00  0.00            
ATOM     47  O11 GCD     1      16.930  26.240  21.600  1.00  0.00            
ATOM     48  H23 GCD     1      17.250  27.140  21.520  1.00  0.00            
ATOM     49  C15 GCD     1      16.630  24.790  23.420  1.00  0.00            
ATOM     50  H24 GCD     1      15.660  25.280  23.570  1.00  0.00            
ATOM     51  O12 GCD     1      16.350  23.660  22.590  1.00  0.00            
ATOM     52  H25 GCD     1      16.540  23.830  21.670  1.00  0.00            
ATOM     53  C16 GCD     1      17.050  24.290  24.840  1.00  0.00            
ATOM     54  H26 GCD     1      16.290  23.630  25.260  1.00  0.00            
ATOM     55  O13 GCD     1      17.170  25.490  25.600  1.00  0.00            
ATOM     56  C17 GCD     1      18.160  26.360  25.210  1.00  0.00            
ATOM     57  H27 GCD     1      19.150  25.880  25.160  1.00  0.00            
ATOM     58  C18 GCD     1      18.300  27.330  26.440  1.00  0.00            
ATOM     59  H28 GCD     1      19.120  28.040  26.270  1.00  0.00            
ATOM     60  H29 GCD     1      18.570  26.690  27.300  1.00  0.00            
ATOM     61  O14 GCD     1      17.150  28.060  26.730  1.00  0.00            
ATOM     62  H30 GCD     1      16.460  27.400  26.820  1.00  0.00            
ATOM     63  O15 GCD     1      18.250  23.470  24.750  1.00  0.00            
ATOM     64  C19 GCD     1      18.020  22.140  25.230  1.00  0.00            
ATOM     65  H31 GCD     1      16.940  21.950  25.270  1.00  0.00            
ATOM     66  C20 GCD     1      18.740  21.240  24.230  1.00  0.00            
ATOM     67  H32 GCD     1      19.770  21.610  24.160  1.00  0.00            
ATOM     68  O16 GCD     1      18.110  21.370  22.860  1.00  0.00            
ATOM     69  H33 GCD     1      17.460  22.080  22.880  1.00  0.00            
ATOM     70  C21 GCD     1      18.880  19.790  24.600  1.00  0.00            
ATOM     71  H34 GCD     1      17.860  19.400  24.740  1.00  0.00            
ATOM     72  O17 GCD     1      19.560  18.900  23.740  1.00  0.00            
ATOM     73  H35 GCD     1      19.520  18.040  24.160  1.00  0.00            
ATOM     74  C22 GCD     1      19.410  19.670  26.050  1.00  0.00            
ATOM     75  H36 GCD     1      19.110  18.650  26.320  1.00  0.00            
ATOM     76  O18 GCD     1      18.660  20.510  26.900  1.00  0.00            
ATOM     77  C23 GCD     1      18.680  21.900  26.570  1.00  0.00            
ATOM     78  H37 GCD     1      19.740  22.170  26.450  1.00  0.00            
ATOM     79  C24 GCD     1      17.990  22.700  27.670  1.00  0.00            
ATOM     80  H38 GCD     1      16.940  22.460  27.860  1.00  0.00            
ATOM     81  H39 GCD     1      18.030  23.780  27.440  1.00  0.00            
ATOM     82  O19 GCD     1      18.700  22.420  28.880  1.00  0.00            
ATOM     83  H40 GCD     1      18.370  21.610  29.300  1.00  0.00            
ATOM     84  O20 GCD     1      20.730  20.020  26.180  1.00  0.00            
ATOM     85  C25 GCD     1      21.580  19.100  26.890  1.00  0.00            
ATOM     86  H41 GCD     1      20.980  18.360  27.430  1.00  0.00            
ATOM     87  C26 GCD     1      22.390  18.280  25.810  1.00  0.00            
ATOM     88  H42 GCD     1      22.780  18.990  25.070  1.00  0.00            
ATOM     89  O21 GCD     1      21.560  17.320  25.250  1.00  0.00            
ATOM     90  H43 GCD     1      21.850  16.490  25.640  1.00  0.00            
ATOM     91  C27 GCD     1      23.750  17.780  26.400  1.00  0.00            
ATOM     92  H44 GCD     1      23.450  16.960  27.070  1.00  0.00            
ATOM     93  O22 GCD     1      24.600  17.170  25.420  1.00  0.00            
ATOM     94  H45 GCD     1      24.710  17.630  24.570  1.00  0.00            
ATOM     95  C28 GCD     1      24.450  18.850  27.280  1.00  0.00            
ATOM     96  H46 GCD     1      25.230  18.460  27.950  1.00  0.00            
ATOM     97  O23 GCD     1      23.520  19.250  28.240  1.00  0.00            
ATOM     98  C29 GCD     1      22.440  20.000  27.730  1.00  0.00            
ATOM     99  H47 GCD     1      22.730  20.890  27.170  1.00  0.00            
ATOM    100  C30 GCD     1      21.640  20.530  28.980  1.00  0.00            
ATOM    101  H48 GCD     1      20.750  21.020  28.570  1.00  0.00            
ATOM    102  H49 GCD     1      22.230  21.290  29.490  1.00  0.00            
ATOM    103  O24 GCD     1      21.320  19.520  29.970  1.00  0.00            
ATOM    104  H50 GCD     1      21.090  18.750  29.450  1.00  0.00            
ATOM    105  O25 GCD     1      25.000  19.950  26.600  1.00  0.00            
ATOM    106  C31 GCD     1      26.330  19.960  26.110  1.00  0.00            
ATOM    107  H51 GCD     1      26.850  19.000  26.230  1.00  0.00            
ATOM    108  C32 GCD     1      26.440  20.440  24.610  1.00  0.00            
ATOM    109  H52 GCD     1      25.970  21.430  24.530  1.00  0.00            
ATOM    110  O26 GCD     1      25.840  19.500  23.850  1.00  0.00            
ATOM    111  H53 GCD     1      25.080  19.820  23.350  1.00  0.00            
ATOM    112  C33 GCD     1      27.870  20.620  24.110  1.00  0.00            
ATOM    113  H54 GCD     1      28.360  19.650  24.000  1.00  0.00            
ATOM    114  O27 GCD     1      27.800  21.260  22.810  1.00  0.00            
ATOM    115  H55 GCD     1      28.460  21.960  22.880  1.00  0.00            
ATOM    116  C34 GCD     1      28.650  21.520  25.130  1.00  0.00            
ATOM    117  H56 GCD     1      29.710  21.600  24.850  1.00  0.00            
ATOM    118  O28 GCD     1      28.490  21.060  26.510  1.00  0.00            
ATOM    119  C35 GCD     1      27.130  20.910  26.990  1.00  0.00            
ATOM    120  H57 GCD     1      26.600  21.870  26.890  1.00  0.00            
ATOM    121  C36 GCD     1      27.220  20.570  28.440  1.00  0.00            
ATOM    122  H58 GCD     1      26.250  20.800  28.880  1.00  0.00            
ATOM    123  H59 GCD     1      27.900  21.340  28.820  1.00  0.00            
ATOM    124  O29 GCD     1      27.710  19.270  28.690  1.00  0.00            
ATOM    125  H60 GCD     1      28.380  18.960  28.070  1.00  0.00            
ATOM    126  O30 GCD     1      28.090  22.880  25.130  1.00  0.00            
ATOM    127  C37 GCD     1      29.090  23.850  25.130  1.00  0.00            
ATOM    128  H61 GCD     1      30.020  23.490  25.580  1.00  0.00            
ATOM    129  C38 GCD     1      29.390  24.320  23.700  1.00  0.00            
ATOM    130  H62 GCD     1      28.510  24.590  23.110  1.00  0.00            
ATOM    131  O31 GCD     1      29.830  23.210  22.990  1.00  0.00            
ATOM    132  H63 GCD     1      30.640  22.920  23.430  1.00  0.00            
ATOM    133  C39 GCD     1      30.470  25.420  23.710  1.00  0.00            
ATOM    134  H64 GCD     1      31.470  25.020  23.940  1.00  0.00            
ATOM    135  O32 GCD     1      30.720  25.900  22.380  1.00  0.00            
ATOM    136  H65 GCD     1      30.910  25.100  21.880  1.00  0.00            
ATOM    137  C40 GCD     1      30.050  26.540  24.650  1.00  0.00            
ATOM    138  H66 GCD     1      30.880  27.250  24.740  1.00  0.00            
ATOM    139  O33 GCD     1      29.590  25.950  25.900  1.00  0.00            
ATOM    140  C41 GCD     1      28.580  24.970  25.930  1.00  0.00            
ATOM    141  H67 GCD     1      27.660  25.400  25.510  1.00  0.00            
ATOM    142  C42 GCD     1      28.450  24.800  27.420  1.00  0.00            
ATOM    143  H68 GCD     1      27.590  24.150  27.620  1.00  0.00            
ATOM    144  H69 GCD     1      28.170  25.730  27.940  1.00  0.00            
ATOM    145  O34 GCD     1      29.550  24.290  28.120  1.00  0.00            
ATOM    146  H70 GCD     1      30.120  25.050  28.260  1.00  0.00            
ATOM    147  O35 GCD     1      28.900  27.210  24.180  1.00  0.00            
ATOM    148  C43 GCD     1      28.970  28.680  24.010  1.00  0.00            
ATOM    149  H71 GCD     1      29.760  29.110  24.640  1.00  0.00            
ATOM    150  C44 GCD     1      29.120  29.050  22.580  1.00  0.00            
ATOM    151  H72 GCD     1      28.300  28.560  22.040  1.00  0.00            
ATOM    152  O36 GCD     1      30.390  28.580  22.040  1.00  0.00            
ATOM    153  H73 GCD     1      30.370  27.620  21.940  1.00  0.00            
ATOM    154  C45 GCD     1      28.990  30.530  22.410  1.00  0.00            
ATOM    155  H74 GCD     1      29.900  30.900  22.890  1.00  0.00            
ATOM    156  O37 GCD     1      28.890  30.940  21.050  1.00  0.00            
ATOM    157  H75 GCD     1      28.110  30.630  20.580  1.00  0.00            
ATOM    158  C46 GCD     1      27.750  31.130  23.090  1.00  0.00            
ATOM    159  H76 GCD     1      27.580  32.210  23.170  1.00  0.00            
ATOM    160  O38 GCD     1      26.540  30.550  22.490  1.00  0.00            
ATOM    161  O39 GCD     1      27.780  30.650  24.420  1.00  0.00            
ATOM    162  C47 GCD     1      27.620  29.270  24.560  1.00  0.00            
ATOM    163  H77 GCD     1      26.740  28.910  24.010  1.00  0.00            
ATOM    164  C48 GCD     1      27.570  28.890  25.960  1.00  0.00            
ATOM    165  H78 GCD     1      28.500  29.280  26.400  1.00  0.00            
ATOM    166  H79 GCD     1      27.580  27.800  26.020  1.00  0.00            
ATOM    167  O40 GCD     1      26.430  29.460  26.630  1.00  0.00            
ATOM    168  H80 GCD     1      26.550  30.420  26.630  1.00  0.00            
ATOM    169  C1  EA3     2      19.990  21.660  20.330  1.00  0.00            
ATOM    170  N1  EA3     2      20.840  22.990  20.420  1.00  0.00            
ATOM    171  C2  EA3     2      22.200  22.810  19.820  1.00  0.00            
ATOM    172  C3  EA3     2      23.220  23.780  20.120  1.00  0.00            
ATOM    173  N2  EA3     2      23.400  24.220  21.560  1.00  0.00            
ATOM    174  C4  EA3     2      24.310  25.460  21.770  1.00  0.00            
ATOM    175  C5  EA3     2      24.390  25.770  23.280  1.00  0.00            
ATOM    176  C6  EA3     2      25.030  24.860  24.230  1.00  0.00            
ATOM    177  C7  EA3     2      25.260  25.120  25.550  1.00  0.00            
ATOM    178  C8  EA3     2      24.830  26.350  26.070  1.00  0.00            
ATOM    179  C9  EA3     2      24.110  27.270  25.220  1.00  0.00            
ATOM    180  C10 EA3     2      23.890  26.950  23.870  1.00  0.00            
ATOM    181  C11 EA3     2      25.720  25.420  21.250  1.00  0.00            
ATOM    182  C12 EA3     2      26.240  26.580  20.700  1.00  0.00            
ATOM    183  C13 EA3     2      27.460  26.480  19.980  1.00  0.00            
ATOM    184  C14 EA3     2      28.220  25.310  19.930  1.00  0.00            
ATOM    185  Cl1 EA3     2      29.850  25.320  19.370  1.00  0.00            
ATOM    186  C15 EA3     2      27.720  24.180  20.600  1.00  0.00            
ATOM    187  C16 EA3     2      26.440  24.200  21.250  1.00  0.00            
ATOM    188  C17 EA3     2      22.020  24.520  22.160  1.00  0.00            
ATOM    189  C18 EA3     2      21.050  23.340  21.880  1.00  0.00            
ATOM    190  H1  EA3     2      18.920  21.820  20.270  1.00  0.00            
ATOM    191  H2  EA3     2      20.250  21.070  19.450  1.00  0.00            
ATOM    192  H3  EA3     2      20.140  21.080  21.240  1.00  0.00            
ATOM    193  H4  EA3     2      20.270  23.750  20.030  1.00  0.00            
ATOM    194  H5  EA3     2      21.970  22.850  18.750  1.00  0.00            
ATOM    195  H6  EA3     2      22.490  21.810  20.150  1.00  0.00            
ATOM    196  H7  EA3     2      22.970  24.690  19.570  1.00  0.00            
ATOM    197  H8  EA3     2      24.170  23.300  19.840  1.00  0.00            
ATOM    198  H9  EA3     2      23.740  23.370  22.030  1.00  0.00            
ATOM    199  H10 EA3     2      23.890  26.340  21.280  1.00  0.00            
ATOM    200  H11 EA3     2      25.340  23.910  23.790  1.00  0.00            
ATOM    201  H12 EA3     2      25.580  24.370  26.270  1.00  0.00            
ATOM    202  H13 EA3     2      24.960  26.630  27.120  1.00  0.00            
ATOM    203  H14 EA3     2      23.910  28.260  25.630  1.00  0.00            
ATOM    204  H15 EA3     2      23.500  27.720  23.210  1.00  0.00            
ATOM    205  H16 EA3     2      25.690  27.520  20.700  1.00  0.00            
ATOM    206  H17 EA3     2      27.840  27.440  19.630  1.00  0.00            
ATOM    207  H18 EA3     2      28.280  23.250  20.690  1.00  0.00            
ATOM    208  H19 EA3     2      26.010  23.340  21.750  1.00  0.00            
ATOM    209  H20 EA3     2      21.590  25.390  21.670  1.00  0.00            
ATOM    210  H21 EA3     2      22.090  24.830  23.200  1.00  0.00            
ATOM    211  H22 EA3     2      21.450  22.390  22.250  1.00  0.00            
ATOM    212  H23 EA3     2      20.010  23.460  22.200  1.00  0.00            
TER
ENDMDL
MODEL        1
ATOM      1  H1  GCD     1      26.270  31.980  21.800  1.00  0.00            
ATOM      2  O1  GCD     1      26.930  31.280  21.740  1.00  0.00            
ATOM      3  C1  GCD     1      26.350  30.160  22.360  1.00  0.00            
ATOM      4  H2  GCD     1      27.140  29.480  22.700  1.00  0.00            
ATOM      5  H3  GCD     1      25.780  30.570  23.210  1.00  0.00            
ATOM      6  C2  GCD     1      25.370  29.380  21.460  1.00  0.00            
ATOM      7  H4  GCD     1      25.050  28.440  21.930  1.00  0.00            
ATOM      8  C3  GCD     1      25.850  29.000  20.040  1.00  0.00            
ATOM      9  H5  GCD     1      26.320  29.880  19.590  1.00  0.00            
ATOM     10  C4  GCD     1      24.730  28.370  19.170  1.00  0.00            
ATOM     11  H6  GCD     1      24.370  27.480  19.690  1.00  0.00            
ATOM     12  O2  GCD     1      25.240  28.160  17.860  1.00  0.00            
ATOM     13  H7  GCD     1      24.620  27.760  17.240  1.00  0.00            
ATOM     14  C5  GCD     1      23.580  29.290  19.150  1.00  0.00            
ATOM     15  H8  GCD     1      23.780  30.240  18.630  1.00  0.00            
ATOM     16  O3  GCD     1      22.510  28.670  18.350  1.00  0.00            
ATOM     17  H9  GCD     1      22.180  27.950  18.900  1.00  0.00            
ATOM     18  C6  GCD     1      23.160  29.670  20.560  1.00  0.00            
ATOM     19  O4  GCD     1      24.260  30.250  21.270  1.00  0.00            
ATOM     20  H10 GCD     1      22.320  30.370  20.590  1.00  0.00            
ATOM     21  O5  GCD     1      22.720  28.510  21.200  1.00  0.00            
ATOM     22  C7  GCD     1      21.410  28.490  21.730  1.00  0.00            
ATOM     23  H11 GCD     1      20.770  29.300  21.350  1.00  0.00            
ATOM     24  C8  GCD     1      20.710  27.170  21.260  1.00  0.00            
ATOM     25  H12 GCD     1      21.370  26.330  21.520  1.00  0.00            
ATOM     26  O6  GCD     1      20.590  27.220  19.880  1.00  0.00            
ATOM     27  H13 GCD     1      19.840  26.710  19.560  1.00  0.00            
ATOM     28  C9  GCD     1      19.380  27.000  21.940  1.00  0.00            
ATOM     29  H14 GCD     1      18.870  27.920  21.630  1.00  0.00            
ATOM     30  O7  GCD     1      18.660  25.850  21.380  1.00  0.00            
ATOM     31  H15 GCD     1      19.250  25.090  21.260  1.00  0.00            
ATOM     32  C10 GCD     1      19.470  27.000  23.470  1.00  0.00            
ATOM     33  H16 GCD     1      18.510  27.060  23.990  1.00  0.00            
ATOM     34  O8  GCD     1      20.290  28.140  23.880  1.00  0.00            
ATOM     35  C11 GCD     1      21.490  28.540  23.250  1.00  0.00            
ATOM     36  H17 GCD     1      22.330  27.880  23.500  1.00  0.00            
ATOM     37  C12 GCD     1      21.790  29.940  23.730  1.00  0.00            
ATOM     38  H18 GCD     1      20.940  30.620  23.570  1.00  0.00            
ATOM     39  H19 GCD     1      22.680  30.270  23.180  1.00  0.00            
ATOM     40  O9  GCD     1      21.960  30.060  25.170  1.00  0.00            
ATOM     41  H20 GCD     1      21.170  29.730  25.610  1.00  0.00            
ATOM     42  O10 GCD     1      20.080  25.830  23.980  1.00  0.00            
ATOM     43  C13 GCD     1      19.280  24.710  24.210  1.00  0.00            
ATOM     44  H21 GCD     1      18.300  24.820  23.720  1.00  0.00            
ATOM     45  C14 GCD     1      20.000  23.570  23.630  1.00  0.00            
ATOM     46  H22 GCD     1      21.000  23.510  24.080  1.00  0.00            
ATOM     47  O11 GCD     1      20.220  23.810  22.210  1.00  0.00            
ATOM     48  H23 GCD     1      20.560  23.060  21.710  1.00  0.00            
ATOM     49  C15 GCD     1      19.250  22.310  23.830  1.00  0.00            
ATOM     50  H24 GCD     1      18.240  22.440  23.410  1.00  0.00            
ATOM     51  O12 GCD     1      19.820  21.250  23.200  1.00  0.00            
ATOM     52  H25 GCD     1      19.200  20.500  23.200  1.00  0.00            
ATOM     53  C16 GCD     1      19.140  22.130  25.410  1.00  0.00            
ATOM     54  H26 GCD     1      18.550  21.250  25.660  1.00  0.00            
ATOM     55  O13 GCD     1      18.530  23.330  25.960  1.00  0.00            
ATOM     56  C17 GCD     1      19.130  24.570  25.730  1.00  0.00            
ATOM     57  H27 GCD     1      20.170  24.560  26.080  1.00  0.00            
ATOM     58  C18 GCD     1      18.280  25.680  26.400  1.00  0.00            
ATOM     59  H28 GCD     1      18.870  26.600  26.330  1.00  0.00            
ATOM     60  H29 GCD     1      18.250  25.470  27.480  1.00  0.00            
ATOM     61  O14 GCD     1      17.040  25.930  25.850  1.00  0.00            
ATOM     62  H30 GCD     1      16.570  25.100  26.000  1.00  0.00            
ATOM     63  O15 GCD     1      20.410  22.000  26.000  1.00  0.00            
ATOM     64  C19 GCD     1      20.430  21.210  27.190  1.00  0.00            
ATOM     65  H31 GCD     1      19.390  21.170  27.550  1.00  0.00            
ATOM     66  C20 GCD     1      20.900  19.770  26.890  1.00  0.00            
ATOM     67  H32 GCD     1      21.880  19.760  26.400  1.00  0.00            
ATOM     68  O16 GCD     1      19.950  19.060  26.030  1.00  0.00            
ATOM     69  H33 GCD     1      19.860  18.120  26.200  1.00  0.00            
ATOM     70  C21 GCD     1      21.070  19.010  28.280  1.00  0.00            
ATOM     71  H34 GCD     1      20.030  18.940  28.630  1.00  0.00            
ATOM     72  O17 GCD     1      21.610  17.700  28.040  1.00  0.00            
ATOM     73  H35 GCD     1      22.540  17.900  27.920  1.00  0.00            
ATOM     74  C22 GCD     1      21.960  19.690  29.280  1.00  0.00            
ATOM     75  H36 GCD     1      21.930  19.220  30.260  1.00  0.00            
ATOM     76  O18 GCD     1      21.430  21.040  29.460  1.00  0.00            
ATOM     77  C23 GCD     1      21.300  21.910  28.250  1.00  0.00            
ATOM     78  H37 GCD     1      22.310  22.150  27.890  1.00  0.00            
ATOM     79  C24 GCD     1      20.680  23.150  28.840  1.00  0.00            
ATOM     80  H38 GCD     1      19.840  22.910  29.510  1.00  0.00            
ATOM     81  H39 GCD     1      20.180  23.790  28.100  1.00  0.00            
ATOM     82  O19 GCD     1      21.720  23.960  29.600  1.00  0.00            
ATOM     83  H40 GCD     1      22.370  24.280  28.970  1.00  0.00            
ATOM     84  O20 GCD     1      23.240  19.800  28.700  1.00  0.00            
ATOM     85  C25 GCD     1      24.450  19.620  29.530  1.00  0.00            
ATOM     86  H41 GCD     1      24.280  19.310  30.570  1.00  0.00            
ATOM     87  C26 GCD     1      25.310  18.490  28.850  1.00  0.00            
ATOM     88  H42 GCD     1      25.440  18.790  27.810  1.00  0.00            
ATOM     89  O21 GCD     1      24.620  17.240  28.950  1.00  0.00            
ATOM     90  H43 GCD     1      25.060  16.510  28.500  1.00  0.00            
ATOM     91  C27 GCD     1      26.790  18.420  29.310  1.00  0.00            
ATOM     92  H44 GCD     1      26.770  18.090  30.360  1.00  0.00            
ATOM     93  O22 GCD     1      27.480  17.490  28.500  1.00  0.00            
ATOM     94  H45 GCD     1      27.620  17.900  27.640  1.00  0.00            
ATOM     95  C28 GCD     1      27.460  19.810  29.200  1.00  0.00            
ATOM     96  H46 GCD     1      28.460  19.810  29.630  1.00  0.00            
ATOM     97  O23 GCD     1      26.640  20.710  29.880  1.00  0.00            
ATOM     98  C29 GCD     1      25.190  20.910  29.590  1.00  0.00            
ATOM     99  H47 GCD     1      25.260  21.390  28.600  1.00  0.00            
ATOM    100  C30 GCD     1      24.580  21.870  30.510  1.00  0.00            
ATOM    101  H48 GCD     1      23.610  22.260  30.170  1.00  0.00            
ATOM    102  H49 GCD     1      25.290  22.700  30.620  1.00  0.00            
ATOM    103  O24 GCD     1      24.490  21.370  31.750  1.00  0.00            
ATOM    104  H50 GCD     1      24.150  22.060  32.340  1.00  0.00            
ATOM    105  O25 GCD     1      27.620  20.270  27.840  1.00  0.00            
ATOM    106  C31 GCD     1      28.780  19.960  27.180  1.00  0.00            
ATOM    107  H51 GCD     1      29.340  19.120  27.620  1.00  0.00            
ATOM    108  C32 GCD     1      28.410  19.560  25.800  1.00  0.00            
ATOM    109  H52 GCD     1      28.000  20.440  25.280  1.00  0.00            
ATOM    110  O26 GCD     1      27.480  18.480  25.760  1.00  0.00            
ATOM    111  H53 GCD     1      27.590  18.140  24.870  1.00  0.00            
ATOM    112  C33 GCD     1      29.640  19.240  25.030  1.00  0.00            
ATOM    113  H54 GCD     1      30.140  18.430  25.590  1.00  0.00            
ATOM    114  O27 GCD     1      29.380  18.950  23.660  1.00  0.00            
ATOM    115  H55 GCD     1      29.390  19.710  23.070  1.00  0.00            
ATOM    116  C34 GCD     1      30.610  20.430  25.020  1.00  0.00            
ATOM    117  H56 GCD     1      31.540  20.140  24.510  1.00  0.00            
ATOM    118  O28 GCD     1      30.870  20.840  26.400  1.00  0.00            
ATOM    119  C35 GCD     1      29.640  21.190  27.070  1.00  0.00            
ATOM    120  H57 GCD     1      29.210  21.960  26.430  1.00  0.00            
ATOM    121  C36 GCD     1      29.920  21.900  28.390  1.00  0.00            
ATOM    122  H58 GCD     1      29.040  22.380  28.840  1.00  0.00            
ATOM    123  H59 GCD     1      30.650  22.670  28.110  1.00  0.00            
ATOM    124  O29 GCD     1      30.610  21.030  29.340  1.00  0.00            
ATOM    125  H60 GCD     1      30.690  21.660  30.060  1.00  0.00            
ATOM    126  O30 GCD     1      30.020  21.490  24.240  1.00  0.00            
ATOM    127  C37 GCD     1      30.990  22.170  23.420  1.00  0.00            
ATOM    128  H61 GCD     1      31.960  21.670  23.330  1.00  0.00            
ATOM    129  C38 GCD     1      30.340  22.170  22.070  1.00  0.00            
ATOM    130  H62 GCD     1      29.350  22.640  22.140  1.00  0.00            
ATOM    131  O31 GCD     1      30.250  20.800  21.630  1.00  0.00            
ATOM    132  H63 GCD     1      31.020  20.260  21.830  1.00  0.00            
ATOM    133  C39 GCD     1      31.130  22.960  21.080  1.00  0.00            
ATOM    134  H64 GCD     1      32.090  22.420  21.070  1.00  0.00            
ATOM    135  O32 GCD     1      30.610  22.890  19.750  1.00  0.00            
ATOM    136  H65 GCD     1      31.050  22.130  19.360  1.00  0.00            
ATOM    137  C40 GCD     1      31.140  24.370  21.580  1.00  0.00            
ATOM    138  H66 GCD     1      31.880  24.900  20.970  1.00  0.00            
ATOM    139  O33 GCD     1      31.780  24.340  22.830  1.00  0.00            
ATOM    140  C41 GCD     1      31.150  23.620  23.880  1.00  0.00            
ATOM    141  H67 GCD     1      30.180  24.100  24.080  1.00  0.00            
ATOM    142  C42 GCD     1      31.930  23.810  25.160  1.00  0.00            
ATOM    143  H68 GCD     1      31.340  23.280  25.920  1.00  0.00            
ATOM    144  H69 GCD     1      31.770  24.850  25.460  1.00  0.00            
ATOM    145  O34 GCD     1      33.190  23.300  25.160  1.00  0.00            
ATOM    146  H70 GCD     1      33.650  23.570  25.960  1.00  0.00            
ATOM    147  O35 GCD     1      29.930  25.020  21.690  1.00  0.00            
ATOM    148  C43 GCD     1      29.800  26.250  20.960  1.00  0.00            
ATOM    149  H71 GCD     1      30.760  26.770  20.800  1.00  0.00            
ATOM    150  C44 GCD     1      29.050  26.040  19.650  1.00  0.00            
ATOM    151  H72 GCD     1      28.090  25.540  19.850  1.00  0.00            
ATOM    152  O36 GCD     1      29.750  25.180  18.760  1.00  0.00            
ATOM    153  H73 GCD     1      30.020  24.390  19.240  1.00  0.00            
ATOM    154  C45 GCD     1      28.800  27.330  18.990  1.00  0.00            
ATOM    155  H74 GCD     1      29.790  27.680  18.650  1.00  0.00            
ATOM    156  O37 GCD     1      27.960  27.180  17.800  1.00  0.00            
ATOM    157  H75 GCD     1      27.080  27.530  18.010  1.00  0.00            
ATOM    158  C46 GCD     1      28.170  28.330  19.900  1.00  0.00            
ATOM    159  H76 GCD     1      28.230  29.310  19.410  1.00  0.00            
ATOM    160  O38 GCD     1      26.820  28.020  20.160  1.00  0.00            
ATOM    161  O39 GCD     1      28.890  28.500  21.080  1.00  0.00            
ATOM    162  C47 GCD     1      29.090  27.300  21.870  1.00  0.00            
ATOM    163  H77 GCD     1      28.070  26.900  22.030  1.00  0.00            
ATOM    164  C48 GCD     1      29.790  27.710  23.200  1.00  0.00            
ATOM    165  H78 GCD     1      30.830  27.880  22.910  1.00  0.00            
ATOM    166  H79 GCD     1      29.810  26.840  23.870  1.00  0.00            
ATOM    167  O40 GCD     1      29.210  28.820  23.770  1.00  0.00            
ATOM    168  H80 GCD     1      28.800  29.260  23.010  1.00  0.00            
ATOM    169  C1  EA3     2      22.190  19.180  23.180  1.00  0.00            
ATOM    170  N1  EA3     2      22.420  20.560  22.600  1.00  0.00            
ATOM    171  C2  EA3     2      23.210  20.330  21.380  1.00  0.00            
ATOM    172  C3  EA3     2      23.760  21.620  20.840  1.00  0.00            
ATOM    173  N2  EA3     2      24.520  22.390  21.890  1.00  0.00            
ATOM    174  C4  EA3     2      24.990  23.730  21.370  1.00  0.00            
ATOM    175  C5  EA3     2      25.610  24.690  22.400  1.00  0.00            
ATOM    176  C6  EA3     2      26.730  24.290  23.150  1.00  0.00            
ATOM    177  C7  EA3     2      27.150  25.000  24.310  1.00  0.00            
ATOM    178  C8  EA3     2      26.570  26.260  24.600  1.00  0.00            
ATOM    179  C9  EA3     2      25.600  26.760  23.710  1.00  0.00            
ATOM    180  C10 EA3     2      25.070  25.980  22.630  1.00  0.00            
ATOM    181  C11 EA3     2      25.810  23.610  20.100  1.00  0.00            
ATOM    182  C12 EA3     2      25.400  24.450  19.060  1.00  0.00            
ATOM    183  C13 EA3     2      26.050  24.470  17.810  1.00  0.00            
ATOM    184  C14 EA3     2      27.060  23.480  17.580  1.00  0.00            
ATOM    185  Cl1 EA3     2      27.880  23.410  16.070  1.00  0.00            
ATOM    186  C15 EA3     2      27.480  22.650  18.640  1.00  0.00            
ATOM    187  C16 EA3     2      26.960  22.790  19.960  1.00  0.00            
ATOM    188  C17 EA3     2      23.610  22.700  23.060  1.00  0.00            
ATOM    189  C18 EA3     2      23.250  21.300  23.620  1.00  0.00            
ATOM    190  H1  EA3     2      23.160  18.710  23.310  1.00  0.00            
ATOM    191  H2  EA3     2      21.790  19.410  24.170  1.00  0.00            
ATOM    192  H3  EA3     2      21.620  18.480  22.570  1.00  0.00            
ATOM    193  H4  EA3     2      21.490  21.000  22.470  1.00  0.00            
ATOM    194  H5  EA3     2      22.600  20.010  20.530  1.00  0.00            
ATOM    195  H6  EA3     2      24.020  19.640  21.630  1.00  0.00            
ATOM    196  H7  EA3     2      22.960  22.270  20.480  1.00  0.00            
ATOM    197  H8  EA3     2      24.390  21.480  19.970  1.00  0.00            
ATOM    198  H9  EA3     2      25.330  21.890  22.270  1.00  0.00            
ATOM    199  H10 EA3     2      24.100  24.190  20.930  1.00  0.00            
ATOM    200  H11 EA3     2      27.150  23.290  23.050  1.00  0.00            
ATOM    201  H12 EA3     2      27.880  24.550  24.970  1.00  0.00            
ATOM    202  H13 EA3     2      26.820  26.850  25.470  1.00  0.00            
ATOM    203  H14 EA3     2      25.160  27.700  24.020  1.00  0.00            
ATOM    204  H15 EA3     2      24.290  26.410  22.020  1.00  0.00            
ATOM    205  H16 EA3     2      24.560  25.130  19.170  1.00  0.00            
ATOM    206  H17 EA3     2      25.810  25.160  17.010  1.00  0.00            
ATOM    207  H18 EA3     2      28.310  21.970  18.440  1.00  0.00            
ATOM    208  H19 EA3     2      27.320  22.150  20.760  1.00  0.00            
ATOM    209  H20 EA3     2      22.660  23.170  22.820  1.00  0.00            
ATOM    210  H21 EA3     2      24.170  23.290  23.790  1.00  0.00            
ATOM    211  H22 EA3     2      24.160  20.740  23.840  1.00  0.00            
ATOM    212  H23 EA3     2      22.610  21.480  24.480  1.00  0.00            
TER
ENDMDL
MODEL        1
ATOM      1  H1  GCD     1      11.430  40.420  12.410  1.00  0.00            
ATOM      2  O1  GCD     1      11.670  39.740  13.050  1.00  0.00            
ATOM      3  C1  GCD     1      11.660  38.480  12.350  1.00  0.00            
ATOM      4  H2  GCD     1      11.540  37.570  12.960  1.00  0.00            
ATOM      5  H3  GCD     1      10.800  38.610  11.680  1.00  0.00            
ATOM      6  C2  GCD     1      12.910  38.240  11.490  1.00  0.00            
ATOM      7  H4  GCD     1      12.880  37.250  11.030  1.00  0.00            
ATOM      8  C3  GCD     1      14.190  38.270  12.400  1.00  0.00            
ATOM      9  H5  GCD     1      14.450  39.280  12.730  1.00  0.00            
ATOM     10  C4  GCD     1      15.420  38.000  11.640  1.00  0.00            
ATOM     11  H6  GCD     1      15.460  36.980  11.230  1.00  0.00            
ATOM     12  O2  GCD     1      16.610  38.230  12.380  1.00  0.00            
ATOM     13  H7  GCD     1      17.250  38.460  11.690  1.00  0.00            
ATOM     14  C5  GCD     1      15.560  39.010  10.440  1.00  0.00            
ATOM     15  H8  GCD     1      15.680  40.000  10.910  1.00  0.00            
ATOM     16  O3  GCD     1      16.660  38.770   9.560  1.00  0.00            
ATOM     17  H9  GCD     1      16.650  37.920   9.120  1.00  0.00            
ATOM     18  C6  GCD     1      14.210  39.060   9.620  1.00  0.00            
ATOM     19  O4  GCD     1      13.050  39.270  10.480  1.00  0.00            
ATOM     20  H10 GCD     1      14.170  39.900   8.920  1.00  0.00            
ATOM     21  O5  GCD     1      14.060  37.760   9.020  1.00  0.00            
ATOM     22  C7  GCD     1      13.340  37.630   7.800  1.00  0.00            
ATOM     23  H11 GCD     1      12.720  38.520   7.600  1.00  0.00            
ATOM     24  C8  GCD     1      14.340  37.400   6.630  1.00  0.00            
ATOM     25  H12 GCD     1      15.120  36.720   7.000  1.00  0.00            
ATOM     26  O6  GCD     1      14.970  38.510   6.230  1.00  0.00            
ATOM     27  H13 GCD     1      15.910  38.290   6.260  1.00  0.00            
ATOM     28  C9  GCD     1      13.710  36.750   5.490  1.00  0.00            
ATOM     29  H14 GCD     1      12.980  37.520   5.200  1.00  0.00            
ATOM     30  O7  GCD     1      14.670  36.440   4.410  1.00  0.00            
ATOM     31  H15 GCD     1      15.250  37.210   4.350  1.00  0.00            
ATOM     32  C10 GCD     1      12.970  35.570   5.960  1.00  0.00            
ATOM     33  H16 GCD     1      12.490  35.190   5.050  1.00  0.00            
ATOM     34  O8  GCD     1      11.920  35.950   6.810  1.00  0.00            
ATOM     35  C11 GCD     1      12.320  36.500   8.070  1.00  0.00            
ATOM     36  H17 GCD     1      12.820  35.720   8.640  1.00  0.00            
ATOM     37  C12 GCD     1      11.130  37.030   8.830  1.00  0.00            
ATOM     38  H18 GCD     1      10.430  37.490   8.110  1.00  0.00            
ATOM     39  H19 GCD     1      11.460  37.690   9.640  1.00  0.00            
ATOM     40  O9  GCD     1      10.450  35.990   9.550  1.00  0.00            
ATOM     41  H20 GCD     1       9.680  36.430   9.930  1.00  0.00            
ATOM     42  O10 GCD     1      13.790  34.590   6.640  1.00  0.00            
ATOM     43  C13 GCD     1      14.090  33.420   5.900  1.00  0.00            
ATOM     44  H21 GCD     1      14.020  33.550   4.810  1.00  0.00            
ATOM     45  C14 GCD     1      15.520  33.060   6.240  1.00  0.00            
ATOM     46  H22 GCD     1      15.430  33.020   7.330  1.00  0.00            
ATOM     47  O11 GCD     1      16.350  34.100   5.610  1.00  0.00            
ATOM     48  H23 GCD     1      15.730  34.810   5.430  1.00  0.00            
ATOM     49  C15 GCD     1      15.970  31.690   5.730  1.00  0.00            
ATOM     50  H24 GCD     1      15.790  31.890   4.660  1.00  0.00            
ATOM     51  O12 GCD     1      17.270  31.460   6.030  1.00  0.00            
ATOM     52  H25 GCD     1      17.900  32.160   5.810  1.00  0.00            
ATOM     53  C16 GCD     1      15.010  30.580   6.110  1.00  0.00            
ATOM     54  H26 GCD     1      15.120  29.610   5.620  1.00  0.00            
ATOM     55  O13 GCD     1      13.680  31.060   5.770  1.00  0.00            
ATOM     56  C17 GCD     1      13.140  32.300   6.340  1.00  0.00            
ATOM     57  H27 GCD     1      13.220  32.180   7.420  1.00  0.00            
ATOM     58  C18 GCD     1      11.640  32.470   6.040  1.00  0.00            
ATOM     59  H28 GCD     1      11.490  32.880   5.030  1.00  0.00            
ATOM     60  H29 GCD     1      11.210  33.250   6.690  1.00  0.00            
ATOM     61  O14 GCD     1      10.840  31.310   6.180  1.00  0.00            
ATOM     62  H30 GCD     1      11.050  31.050   7.080  1.00  0.00            
ATOM     63  O15 GCD     1      15.130  30.380   7.510  1.00  0.00            
ATOM     64  C19 GCD     1      15.680  29.170   7.920  1.00  0.00            
ATOM     65  H31 GCD     1      16.270  28.700   7.110  1.00  0.00            
ATOM     66  C20 GCD     1      16.610  29.470   9.080  1.00  0.00            
ATOM     67  H32 GCD     1      16.070  30.050   9.850  1.00  0.00            
ATOM     68  O16 GCD     1      17.640  30.300   8.560  1.00  0.00            
ATOM     69  H33 GCD     1      17.380  30.550   7.670  1.00  0.00            
ATOM     70  C21 GCD     1      17.050  28.210   9.950  1.00  0.00            
ATOM     71  H34 GCD     1      17.930  27.770   9.450  1.00  0.00            
ATOM     72  O17 GCD     1      17.490  28.600  11.220  1.00  0.00            
ATOM     73  H35 GCD     1      17.270  27.900  11.850  1.00  0.00            
ATOM     74  C22 GCD     1      15.930  27.230  10.040  1.00  0.00            
ATOM     75  H36 GCD     1      16.240  26.200  10.250  1.00  0.00            
ATOM     76  O18 GCD     1      15.220  27.110   8.790  1.00  0.00            
ATOM     77  C23 GCD     1      14.580  28.200   8.360  1.00  0.00            
ATOM     78  H37 GCD     1      13.970  28.660   9.150  1.00  0.00            
ATOM     79  C24 GCD     1      13.640  27.760   7.290  1.00  0.00            
ATOM     80  H38 GCD     1      13.060  28.640   6.960  1.00  0.00            
ATOM     81  H39 GCD     1      12.990  26.940   7.620  1.00  0.00            
ATOM     82  O19 GCD     1      14.310  27.330   6.150  1.00  0.00            
ATOM     83  H40 GCD     1      14.970  26.670   6.410  1.00  0.00            
ATOM     84  O20 GCD     1      15.020  27.580  11.040  1.00  0.00            
ATOM     85  C25 GCD     1      14.730  26.590  12.010  1.00  0.00            
ATOM     86  H41 GCD     1      15.020  25.590  11.640  1.00  0.00            
ATOM     87  C26 GCD     1      15.630  26.910  13.260  1.00  0.00            
ATOM     88  H42 GCD     1      15.450  27.960  13.530  1.00  0.00            
ATOM     89  O21 GCD     1      16.970  26.590  12.990  1.00  0.00            
ATOM     90  H43 GCD     1      17.010  25.630  12.940  1.00  0.00            
ATOM     91  C27 GCD     1      15.030  26.090  14.370  1.00  0.00            
ATOM     92  H44 GCD     1      15.270  25.040  14.190  1.00  0.00            
ATOM     93  O22 GCD     1      15.800  26.450  15.540  1.00  0.00            
ATOM     94  H45 GCD     1      16.650  26.010  15.430  1.00  0.00            
ATOM     95  C28 GCD     1      13.560  26.290  14.630  1.00  0.00            
ATOM     96  H46 GCD     1      13.160  25.610  15.380  1.00  0.00            
ATOM     97  O23 GCD     1      12.880  25.830  13.470  1.00  0.00            
ATOM     98  C29 GCD     1      13.220  26.700  12.370  1.00  0.00            
ATOM     99  H47 GCD     1      12.950  27.730  12.660  1.00  0.00            
ATOM    100  C30 GCD     1      12.290  26.430  11.270  1.00  0.00            
ATOM    101  H48 GCD     1      12.290  25.360  11.040  1.00  0.00            
ATOM    102  H49 GCD     1      12.600  26.990  10.370  1.00  0.00            
ATOM    103  O24 GCD     1      10.960  26.900  11.690  1.00  0.00            
ATOM    104  H50 GCD     1      10.640  26.150  12.200  1.00  0.00            
ATOM    105  O25 GCD     1      13.340  27.640  14.950  1.00  0.00            
ATOM    106  C31 GCD     1      12.540  27.860  16.170  1.00  0.00            
ATOM    107  H51 GCD     1      12.040  26.920  16.450  1.00  0.00            
ATOM    108  C32 GCD     1      13.460  28.190  17.320  1.00  0.00            
ATOM    109  H52 GCD     1      14.150  28.960  16.930  1.00  0.00            
ATOM    110  O26 GCD     1      14.210  27.030  17.650  1.00  0.00            
ATOM    111  H53 GCD     1      14.860  26.980  16.940  1.00  0.00            
ATOM    112  C33 GCD     1      12.710  28.830  18.490  1.00  0.00            
ATOM    113  H54 GCD     1      12.150  27.970  18.880  1.00  0.00            
ATOM    114  O27 GCD     1      13.500  29.450  19.520  1.00  0.00            
ATOM    115  H55 GCD     1      14.130  28.720  19.670  1.00  0.00            
ATOM    116  C34 GCD     1      11.680  29.860  18.080  1.00  0.00            
ATOM    117  H56 GCD     1      11.010  30.010  18.940  1.00  0.00            
ATOM    118  O28 GCD     1      10.860  29.290  17.030  1.00  0.00            
ATOM    119  C35 GCD     1      11.480  28.840  15.820  1.00  0.00            
ATOM    120  H57 GCD     1      11.900  29.730  15.330  1.00  0.00            
ATOM    121  C36 GCD     1      10.470  28.280  14.890  1.00  0.00            
ATOM    122  H58 GCD     1      10.150  27.310  15.290  1.00  0.00            
ATOM    123  H59 GCD     1      10.900  28.150  13.890  1.00  0.00            
ATOM    124  O29 GCD     1       9.330  29.160  14.810  1.00  0.00            
ATOM    125  H60 GCD     1       9.120  29.500  15.690  1.00  0.00            
ATOM    126  O30 GCD     1      12.240  31.110  17.780  1.00  0.00            
ATOM    127  C37 GCD     1      11.860  32.220  18.560  1.00  0.00            
ATOM    128  H61 GCD     1      11.400  31.850  19.490  1.00  0.00            
ATOM    129  C38 GCD     1      13.140  33.040  18.990  1.00  0.00            
ATOM    130  H62 GCD     1      13.910  33.100  18.200  1.00  0.00            
ATOM    131  O31 GCD     1      13.760  32.300  20.080  1.00  0.00            
ATOM    132  H63 GCD     1      13.600  31.380  19.800  1.00  0.00            
ATOM    133  C39 GCD     1      12.790  34.430  19.410  1.00  0.00            
ATOM    134  H64 GCD     1      12.250  34.170  20.330  1.00  0.00            
ATOM    135  O32 GCD     1      13.920  35.270  19.740  1.00  0.00            
ATOM    136  H65 GCD     1      14.440  34.910  20.460  1.00  0.00            
ATOM    137  C40 GCD     1      11.850  35.120  18.400  1.00  0.00            
ATOM    138  H66 GCD     1      11.620  36.110  18.790  1.00  0.00            
ATOM    139  O33 GCD     1      10.620  34.380  18.340  1.00  0.00            
ATOM    140  C41 GCD     1      10.860  33.080  17.770  1.00  0.00            
ATOM    141  H67 GCD     1      11.210  33.310  16.750  1.00  0.00            
ATOM    142  C42 GCD     1       9.490  32.370  17.690  1.00  0.00            
ATOM    143  H68 GCD     1       9.530  31.500  17.030  1.00  0.00            
ATOM    144  H69 GCD     1       8.840  33.060  17.130  1.00  0.00            
ATOM    145  O34 GCD     1       8.920  32.020  18.970  1.00  0.00            
ATOM    146  H70 GCD     1       8.370  31.250  18.780  1.00  0.00            
ATOM    147  O35 GCD     1      12.410  35.210  17.000  1.00  0.00            
ATOM    148  C43 GCD     1      13.400  36.210  16.760  1.00  0.00            
ATOM    149  H71 GCD     1      13.640  36.630  17.750  1.00  0.00            
ATOM    150  C44 GCD     1      14.610  35.720  15.970  1.00  0.00            
ATOM    151  H72 GCD     1      14.330  35.110  15.100  1.00  0.00            
ATOM    152  O36 GCD     1      15.340  34.950  16.890  1.00  0.00            
ATOM    153  H73 GCD     1      15.550  35.540  17.620  1.00  0.00            
ATOM    154  C45 GCD     1      15.460  36.860  15.420  1.00  0.00            
ATOM    155  H74 GCD     1      15.930  37.380  16.270  1.00  0.00            
ATOM    156  O37 GCD     1      16.460  36.390  14.600  1.00  0.00            
ATOM    157  H75 GCD     1      16.860  37.190  14.260  1.00  0.00            
ATOM    158  C46 GCD     1      14.540  37.930  14.820  1.00  0.00            
ATOM    159  H76 GCD     1      15.180  38.810  14.710  1.00  0.00            
ATOM    160  O38 GCD     1      14.120  37.440  13.540  1.00  0.00            
ATOM    161  O39 GCD     1      13.500  38.320  15.620  1.00  0.00            
ATOM    162  C47 GCD     1      12.650  37.270  15.930  1.00  0.00            
ATOM    163  H77 GCD     1      12.380  36.810  14.970  1.00  0.00            
ATOM    164  C48 GCD     1      11.370  37.800  16.570  1.00  0.00            
ATOM    165  H78 GCD     1      11.590  38.100  17.600  1.00  0.00            
ATOM    166  H79 GCD     1      10.630  36.990  16.630  1.00  0.00            
ATOM    167  O40 GCD     1      10.810  38.820  15.770  1.00  0.00            
ATOM    168  H80 GCD     1      11.510  39.120  15.180  1.00  0.00            
ATOM    169  C1  EA3     2      19.630  35.190  11.490  1.00  0.00            
ATOM    170  N1  EA3     2      18.550  35.090  12.510  1.00  0.00            
ATOM    171  C2  EA3     2      19.120  34.090  13.530  1.00  0.00            
ATOM    172  C3  EA3     2      18.160  33.400  14.550  1.00  0.00            
ATOM    173  N2  EA3     2      17.050  32.730  13.790  1.00  0.00            
ATOM    174  C4  EA3     2      16.080  32.160  14.820  1.00  0.00            
ATOM    175  C5  EA3     2      14.750  31.650  14.170  1.00  0.00            
ATOM    176  C6  EA3     2      14.800  30.840  13.040  1.00  0.00            
ATOM    177  C7  EA3     2      13.610  30.460  12.430  1.00  0.00            
ATOM    178  C8  EA3     2      12.360  30.890  12.890  1.00  0.00            
ATOM    179  C9  EA3     2      12.340  31.670  14.070  1.00  0.00            
ATOM    180  C10 EA3     2      13.540  32.090  14.680  1.00  0.00            
ATOM    181  C11 EA3     2      16.640  31.090  15.720  1.00  0.00            
ATOM    182  C12 EA3     2      16.410  31.140  17.090  1.00  0.00            
ATOM    183  C13 EA3     2      16.960  30.180  17.940  1.00  0.00            
ATOM    184  C14 EA3     2      17.510  28.970  17.350  1.00  0.00            
ATOM    185  Cl1 EA3     2      17.820  27.570  18.380  1.00  0.00            
ATOM    186  C15 EA3     2      17.670  28.940  15.970  1.00  0.00            
ATOM    187  C16 EA3     2      17.380  30.050  15.170  1.00  0.00            
ATOM    188  C17 EA3     2      16.380  33.740  12.870  1.00  0.00            
ATOM    189  C18 EA3     2      17.320  34.470  11.920  1.00  0.00            
ATOM    190  H1  EA3     2      20.590  35.550  11.850  1.00  0.00            
ATOM    191  H2  EA3     2      19.860  34.280  10.930  1.00  0.00            
ATOM    192  H3  EA3     2      19.330  35.960  10.780  1.00  0.00            
ATOM    193  H4  EA3     2      18.340  36.010  12.920  1.00  0.00            
ATOM    194  H5  EA3     2      19.840  34.600  14.170  1.00  0.00            
ATOM    195  H6  EA3     2      19.620  33.260  13.030  1.00  0.00            
ATOM    196  H7  EA3     2      17.780  34.150  15.240  1.00  0.00            
ATOM    197  H8  EA3     2      18.630  32.570  15.080  1.00  0.00            
ATOM    198  H9  EA3     2      17.400  31.950  13.210  1.00  0.00            
ATOM    199  H10 EA3     2      15.750  32.930  15.510  1.00  0.00            
ATOM    200  H11 EA3     2      15.740  30.620  12.550  1.00  0.00            
ATOM    201  H12 EA3     2      13.670  29.790  11.570  1.00  0.00            
ATOM    202  H13 EA3     2      11.400  30.800  12.380  1.00  0.00            
ATOM    203  H14 EA3     2      11.390  32.090  14.380  1.00  0.00            
ATOM    204  H15 EA3     2      13.500  32.840  15.460  1.00  0.00            
ATOM    205  H16 EA3     2      16.000  32.020  17.570  1.00  0.00            
ATOM    206  H17 EA3     2      16.780  30.260  19.010  1.00  0.00            
ATOM    207  H18 EA3     2      17.920  27.970  15.560  1.00  0.00            
ATOM    208  H19 EA3     2      17.520  30.060  14.090  1.00  0.00            
ATOM    209  H20 EA3     2      15.900  34.460  13.530  1.00  0.00            
ATOM    210  H21 EA3     2      15.640  33.190  12.270  1.00  0.00            
ATOM    211  H22 EA3     2      17.710  33.740  11.210  1.00  0.00            
ATOM    212  H23 EA3     2      16.730  35.230  11.410  1.00  0.00            
TER
ENDMDL
MODEL        1
ATOM      1  H1  GCD     1      33.580  27.860   2.480  1.00  0.00            
ATOM      2  O1  GCD     1      32.640  27.830   2.680  1.00  0.00            
ATOM      3  C1  GCD     1      32.470  28.710   3.810  1.00  0.00            
ATOM      4  H2  GCD     1      33.120  28.280   4.590  1.00  0.00            
ATOM      5  H3  GCD     1      33.000  29.640   3.560  1.00  0.00            
ATOM      6  C2  GCD     1      31.090  28.800   4.330  1.00  0.00            
ATOM      7  H4  GCD     1      31.040  29.480   5.190  1.00  0.00            
ATOM      8  C3  GCD     1      30.430  27.460   4.620  1.00  0.00            
ATOM      9  H5  GCD     1      30.420  26.860   3.690  1.00  0.00            
ATOM     10  C4  GCD     1      28.980  27.590   5.030  1.00  0.00            
ATOM     11  H6  GCD     1      28.870  28.290   5.880  1.00  0.00            
ATOM     12  O2  GCD     1      28.500  26.260   5.250  1.00  0.00            
ATOM     13  H7  GCD     1      27.540  26.340   5.200  1.00  0.00            
ATOM     14  C5  GCD     1      28.200  28.300   3.880  1.00  0.00            
ATOM     15  H8  GCD     1      28.250  27.720   2.950  1.00  0.00            
ATOM     16  O3  GCD     1      26.850  28.570   4.320  1.00  0.00            
ATOM     17  H9  GCD     1      26.390  29.120   3.680  1.00  0.00            
ATOM     18  C6  GCD     1      28.930  29.630   3.680  1.00  0.00            
ATOM     19  O4  GCD     1      30.310  29.360   3.330  1.00  0.00            
ATOM     20  H10 GCD     1      28.530  30.100   2.780  1.00  0.00            
ATOM     21  O5  GCD     1      28.800  30.470   4.840  1.00  0.00            
ATOM     22  C7  GCD     1      28.740  31.940   4.570  1.00  0.00            
ATOM     23  H11 GCD     1      29.280  32.100   3.620  1.00  0.00            
ATOM     24  C8  GCD     1      27.280  32.400   4.400  1.00  0.00            
ATOM     25  H12 GCD     1      26.580  32.070   5.180  1.00  0.00            
ATOM     26  O6  GCD     1      26.720  31.900   3.110  1.00  0.00            
ATOM     27  H13 GCD     1      26.970  32.440   2.350  1.00  0.00            
ATOM     28  C9  GCD     1      27.100  33.920   4.450  1.00  0.00            
ATOM     29  H14 GCD     1      27.570  34.370   3.570  1.00  0.00            
ATOM     30  O7  GCD     1      25.650  34.130   4.510  1.00  0.00            
ATOM     31  H15 GCD     1      25.220  33.870   3.690  1.00  0.00            
ATOM     32  C10 GCD     1      27.700  34.420   5.690  1.00  0.00            
ATOM     33  H16 GCD     1      27.690  35.510   5.710  1.00  0.00            
ATOM     34  O8  GCD     1      29.050  34.020   5.820  1.00  0.00            
ATOM     35  C11 GCD     1      29.390  32.660   5.740  1.00  0.00            
ATOM     36  H17 GCD     1      29.100  32.240   6.720  1.00  0.00            
ATOM     37  C12 GCD     1      30.960  32.490   5.650  1.00  0.00            
ATOM     38  H18 GCD     1      31.320  33.060   4.790  1.00  0.00            
ATOM     39  H19 GCD     1      31.160  31.420   5.510  1.00  0.00            
ATOM     40  O9  GCD     1      31.670  32.840   6.830  1.00  0.00            
ATOM     41  H20 GCD     1      31.550  33.780   7.010  1.00  0.00            
ATOM     42  O10 GCD     1      27.030  33.950   6.860  1.00  0.00            
ATOM     43  C13 GCD     1      26.780  34.940   7.890  1.00  0.00            
ATOM     44  H21 GCD     1      27.280  35.880   7.620  1.00  0.00            
ATOM     45  C14 GCD     1      25.240  35.080   8.010  1.00  0.00            
ATOM     46  H22 GCD     1      24.770  34.100   8.140  1.00  0.00            
ATOM     47  O11 GCD     1      24.860  35.560   6.790  1.00  0.00            
ATOM     48  H23 GCD     1      24.990  34.880   6.120  1.00  0.00            
ATOM     49  C15 GCD     1      24.790  35.920   9.200  1.00  0.00            
ATOM     50  H24 GCD     1      25.150  36.940   9.020  1.00  0.00            
ATOM     51  O12 GCD     1      23.290  35.980   9.370  1.00  0.00            
ATOM     52  H25 GCD     1      22.970  36.250   8.500  1.00  0.00            
ATOM     53  C16 GCD     1      25.400  35.330  10.430  1.00  0.00            
ATOM     54  H26 GCD     1      25.010  35.960  11.240  1.00  0.00            
ATOM     55  O13 GCD     1      26.840  35.320  10.320  1.00  0.00            
ATOM     56  C17 GCD     1      27.380  34.470   9.220  1.00  0.00            
ATOM     57  H27 GCD     1      27.140  33.420   9.470  1.00  0.00            
ATOM     58  C18 GCD     1      28.910  34.540   9.160  1.00  0.00            
ATOM     59  H28 GCD     1      29.340  33.890   8.390  1.00  0.00            
ATOM     60  H29 GCD     1      29.160  34.140  10.160  1.00  0.00            
ATOM     61  O14 GCD     1      29.440  35.870   8.950  1.00  0.00            
ATOM     62  H30 GCD     1      30.290  35.900   9.410  1.00  0.00            
ATOM     63  O15 GCD     1      25.010  34.000  10.660  1.00  0.00            
ATOM     64  C19 GCD     1      24.120  33.690  11.830  1.00  0.00            
ATOM     65  H31 GCD     1      23.640  34.630  12.140  1.00  0.00            
ATOM     66  C20 GCD     1      23.150  32.650  11.300  1.00  0.00            
ATOM     67  H32 GCD     1      23.720  31.820  10.870  1.00  0.00            
ATOM     68  O16 GCD     1      22.180  33.280  10.470  1.00  0.00            
ATOM     69  H33 GCD     1      22.720  33.920  10.010  1.00  0.00            
ATOM     70  C21 GCD     1      22.520  31.870  12.530  1.00  0.00            
ATOM     71  H34 GCD     1      21.780  32.490  13.070  1.00  0.00            
ATOM     72  O17 GCD     1      21.780  30.640  12.110  1.00  0.00            
ATOM     73  H35 GCD     1      21.150  30.840  11.410  1.00  0.00            
ATOM     74  C22 GCD     1      23.510  31.490  13.630  1.00  0.00            
ATOM     75  H36 GCD     1      22.850  31.100  14.410  1.00  0.00            
ATOM     76  O18 GCD     1      24.170  32.640  14.030  1.00  0.00            
ATOM     77  C23 GCD     1      24.970  33.260  12.990  1.00  0.00            
ATOM     78  H37 GCD     1      25.840  32.700  12.610  1.00  0.00            
ATOM     79  C24 GCD     1      25.690  34.430  13.610  1.00  0.00            
ATOM     80  H38 GCD     1      26.260  34.960  12.850  1.00  0.00            
ATOM     81  H39 GCD     1      26.430  34.060  14.340  1.00  0.00            
ATOM     82  O19 GCD     1      24.860  35.390  14.320  1.00  0.00            
ATOM     83  H40 GCD     1      25.420  36.080  14.680  1.00  0.00            
ATOM     84  O20 GCD     1      24.440  30.490  13.260  1.00  0.00            
ATOM     85  C25 GCD     1      24.440  29.310  14.080  1.00  0.00            
ATOM     86  H41 GCD     1      23.560  29.250  14.720  1.00  0.00            
ATOM     87  C26 GCD     1      24.470  28.090  13.180  1.00  0.00            
ATOM     88  H42 GCD     1      25.400  28.170  12.600  1.00  0.00            
ATOM     89  O21 GCD     1      23.350  28.080  12.330  1.00  0.00            
ATOM     90  H43 GCD     1      22.580  27.840  12.860  1.00  0.00            
ATOM     91  C27 GCD     1      24.430  26.830  14.030  1.00  0.00            
ATOM     92  H44 GCD     1      23.560  26.980  14.670  1.00  0.00            
ATOM     93  O22 GCD     1      24.280  25.590  13.310  1.00  0.00            
ATOM     94  H45 GCD     1      23.340  25.490  13.100  1.00  0.00            
ATOM     95  C28 GCD     1      25.620  26.840  14.960  1.00  0.00            
ATOM     96  H46 GCD     1      25.510  26.000  15.660  1.00  0.00            
ATOM     97  O23 GCD     1      25.630  28.080  15.710  1.00  0.00            
ATOM     98  C29 GCD     1      25.660  29.290  15.010  1.00  0.00            
ATOM     99  H47 GCD     1      26.550  29.320  14.370  1.00  0.00            
ATOM    100  C30 GCD     1      25.790  30.420  15.980  1.00  0.00            
ATOM    101  H48 GCD     1      25.000  30.370  16.740  1.00  0.00            
ATOM    102  H49 GCD     1      25.650  31.380  15.460  1.00  0.00            
ATOM    103  O24 GCD     1      26.990  30.480  16.650  1.00  0.00            
ATOM    104  H50 GCD     1      26.930  29.880  17.400  1.00  0.00            
ATOM    105  O25 GCD     1      26.820  26.690  14.250  1.00  0.00            
ATOM    106  C31 GCD     1      27.700  25.750  14.880  1.00  0.00            
ATOM    107  H51 GCD     1      27.540  25.780  15.970  1.00  0.00            
ATOM    108  C32 GCD     1      27.540  24.370  14.230  1.00  0.00            
ATOM    109  H52 GCD     1      27.660  24.640  13.170  1.00  0.00            
ATOM    110  O26 GCD     1      26.360  23.770  14.540  1.00  0.00            
ATOM    111  H53 GCD     1      25.660  24.250  14.090  1.00  0.00            
ATOM    112  C33 GCD     1      28.650  23.380  14.600  1.00  0.00            
ATOM    113  H54 GCD     1      28.730  23.250  15.680  1.00  0.00            
ATOM    114  O27 GCD     1      28.640  22.130  13.880  1.00  0.00            
ATOM    115  H55 GCD     1      29.280  22.110  13.160  1.00  0.00            
ATOM    116  C34 GCD     1      30.020  24.080  14.380  1.00  0.00            
ATOM    117  H56 GCD     1      30.840  23.540  14.850  1.00  0.00            
ATOM    118  O28 GCD     1      30.060  25.370  14.960  1.00  0.00            
ATOM    119  C35 GCD     1      29.070  26.370  14.590  1.00  0.00            
ATOM    120  H57 GCD     1      29.170  26.660  13.540  1.00  0.00            
ATOM    121  C36 GCD     1      29.340  27.570  15.580  1.00  0.00            
ATOM    122  H58 GCD     1      29.310  27.200  16.620  1.00  0.00            
ATOM    123  H59 GCD     1      28.540  28.310  15.450  1.00  0.00            
ATOM    124  O29 GCD     1      30.610  28.230  15.350  1.00  0.00            
ATOM    125  H60 GCD     1      31.300  27.610  15.600  1.00  0.00            
ATOM    126  O30 GCD     1      30.300  24.210  12.960  1.00  0.00            
ATOM    127  C37 GCD     1      31.460  23.650  12.390  1.00  0.00            
ATOM    128  H61 GCD     1      31.990  23.090  13.170  1.00  0.00            
ATOM    129  C38 GCD     1      31.070  22.610  11.330  1.00  0.00            
ATOM    130  H62 GCD     1      30.360  23.000  10.600  1.00  0.00            
ATOM    131  O31 GCD     1      30.530  21.450  12.060  1.00  0.00            
ATOM    132  H63 GCD     1      30.200  20.870  11.370  1.00  0.00            
ATOM    133  C39 GCD     1      32.340  22.270  10.510  1.00  0.00            
ATOM    134  H64 GCD     1      32.980  21.780  11.250  1.00  0.00            
ATOM    135  O32 GCD     1      32.040  21.410   9.450  1.00  0.00            
ATOM    136  H65 GCD     1      31.750  21.970   8.710  1.00  0.00            
ATOM    137  C40 GCD     1      33.080  23.550  10.020  1.00  0.00            
ATOM    138  H66 GCD     1      34.010  23.310   9.490  1.00  0.00            
ATOM    139  O33 GCD     1      33.330  24.350  11.170  1.00  0.00            
ATOM    140  C41 GCD     1      32.190  24.860  11.810  1.00  0.00            
ATOM    141  H67 GCD     1      31.610  25.500  11.130  1.00  0.00            
ATOM    142  C42 GCD     1      32.740  25.800  12.840  1.00  0.00            
ATOM    143  H68 GCD     1      33.390  25.220  13.510  1.00  0.00            
ATOM    144  H69 GCD     1      31.940  26.220  13.450  1.00  0.00            
ATOM    145  O34 GCD     1      33.500  26.800  12.160  1.00  0.00            
ATOM    146  H70 GCD     1      34.130  27.170  12.790  1.00  0.00            
ATOM    147  O35 GCD     1      32.240  24.340   9.130  1.00  0.00            
ATOM    148  C43 GCD     1      32.600  24.340   7.720  1.00  0.00            
ATOM    149  H71 GCD     1      33.260  23.500   7.480  1.00  0.00            
ATOM    150  C44 GCD     1      31.300  24.130   6.920  1.00  0.00            
ATOM    151  H72 GCD     1      30.620  24.940   7.200  1.00  0.00            
ATOM    152  O36 GCD     1      30.810  22.760   7.210  1.00  0.00            
ATOM    153  H73 GCD     1      29.860  22.700   7.040  1.00  0.00            
ATOM    154  C45 GCD     1      31.490  24.350   5.410  1.00  0.00            
ATOM    155  H74 GCD     1      32.180  23.580   5.070  1.00  0.00            
ATOM    156  O37 GCD     1      30.370  24.150   4.620  1.00  0.00            
ATOM    157  H75 GCD     1      29.650  24.690   4.960  1.00  0.00            
ATOM    158  C46 GCD     1      32.080  25.730   5.260  1.00  0.00            
ATOM    159  H76 GCD     1      32.370  25.870   4.210  1.00  0.00            
ATOM    160  O38 GCD     1      31.160  26.800   5.680  1.00  0.00            
ATOM    161  O39 GCD     1      33.350  25.720   5.940  1.00  0.00            
ATOM    162  C47 GCD     1      33.270  25.720   7.300  1.00  0.00            
ATOM    163  H77 GCD     1      32.520  26.460   7.610  1.00  0.00            
ATOM    164  C48 GCD     1      34.630  25.970   7.920  1.00  0.00            
ATOM    165  H78 GCD     1      35.380  25.260   7.550  1.00  0.00            
ATOM    166  H79 GCD     1      34.520  25.770   8.990  1.00  0.00            
ATOM    167  O40 GCD     1      35.140  27.220   7.540  1.00  0.00            
ATOM    168  H80 GCD     1      34.830  27.350   6.640  1.00  0.00            
ATOM    169  C1  EA3     2      22.060  30.040   5.550  1.00  0.00            
ATOM    170  N1  EA3     2      23.420  29.570   5.720  1.00  0.00            
ATOM    171  C2  EA3     2      23.360  28.290   6.530  1.00  0.00            
ATOM    172  C3  EA3     2      24.740  27.810   6.980  1.00  0.00            
ATOM    173  N2  EA3     2      25.430  28.910   7.860  1.00  0.00            
ATOM    174  C4  EA3     2      26.850  28.500   8.200  1.00  0.00            
ATOM    175  C5  EA3     2      27.560  29.470   9.030  1.00  0.00            
ATOM    176  C6  EA3     2      27.150  29.780  10.360  1.00  0.00            
ATOM    177  C7  EA3     2      27.960  30.690  11.100  1.00  0.00            
ATOM    178  C8  EA3     2      29.090  31.350  10.610  1.00  0.00            
ATOM    179  C9  EA3     2      29.450  31.040   9.300  1.00  0.00            
ATOM    180  C10 EA3     2      28.730  30.130   8.550  1.00  0.00            
ATOM    181  C11 EA3     2      26.930  27.100   8.940  1.00  0.00            
ATOM    182  C12 EA3     2      28.080  26.330   8.730  1.00  0.00            
ATOM    183  C13 EA3     2      28.150  25.070   9.270  1.00  0.00            
ATOM    184  C14 EA3     2      27.140  24.590  10.140  1.00  0.00            
ATOM    185  Cl1 EA3     2      27.330  22.960  10.760  1.00  0.00            
ATOM    186  C15 EA3     2      26.010  25.390  10.440  1.00  0.00            
ATOM    187  C16 EA3     2      25.910  26.650   9.860  1.00  0.00            
ATOM    188  C17 EA3     2      25.450  30.250   7.150  1.00  0.00            
ATOM    189  C18 EA3     2      24.070  30.640   6.600  1.00  0.00            
ATOM    190  H1  EA3     2      21.420  29.290   5.090  1.00  0.00            
ATOM    191  H2  EA3     2      21.630  30.300   6.520  1.00  0.00            
ATOM    192  H3  EA3     2      22.050  30.930   4.910  1.00  0.00            
ATOM    193  H4  EA3     2      23.940  29.360   4.860  1.00  0.00            
ATOM    194  H5  EA3     2      22.950  27.460   5.940  1.00  0.00            
ATOM    195  H6  EA3     2      22.610  28.360   7.320  1.00  0.00            
ATOM    196  H7  EA3     2      25.480  27.700   6.190  1.00  0.00            
ATOM    197  H8  EA3     2      24.650  26.850   7.480  1.00  0.00            
ATOM    198  H9  EA3     2      24.900  29.070   8.730  1.00  0.00            
ATOM    199  H10 EA3     2      27.450  28.460   7.290  1.00  0.00            
ATOM    200  H11 EA3     2      26.290  29.350  10.860  1.00  0.00            
ATOM    201  H12 EA3     2      27.620  31.000  12.080  1.00  0.00            
ATOM    202  H13 EA3     2      29.630  32.050  11.230  1.00  0.00            
ATOM    203  H14 EA3     2      30.300  31.540   8.850  1.00  0.00            
ATOM    204  H15 EA3     2      29.170  29.980   7.570  1.00  0.00            
ATOM    205  H16 EA3     2      28.900  26.670   8.100  1.00  0.00            
ATOM    206  H17 EA3     2      28.960  24.360   9.100  1.00  0.00            
ATOM    207  H18 EA3     2      25.260  25.060  11.140  1.00  0.00            
ATOM    208  H19 EA3     2      25.070  27.290  10.140  1.00  0.00            
ATOM    209  H20 EA3     2      26.280  30.220   6.440  1.00  0.00            
ATOM    210  H21 EA3     2      25.780  30.950   7.920  1.00  0.00            
ATOM    211  H22 EA3     2      23.350  30.770   7.410  1.00  0.00            
ATOM    212  H23 EA3     2      24.100  31.570   6.030  1.00  0.00            
TER
ENDMDL
MODEL        1
ATOM      1  H1  GCD     1      23.070  25.230  16.250  1.00  0.00            
ATOM      2  O1  GCD     1      22.540  25.170  17.060  1.00  0.00            
ATOM      3  C1  GCD     1      22.440  23.720  17.030  1.00  0.00            
ATOM      4  H2  GCD     1      21.570  23.340  17.590  1.00  0.00            
ATOM      5  H3  GCD     1      22.280  23.470  15.970  1.00  0.00            
ATOM      6  C2  GCD     1      23.730  23.010  17.420  1.00  0.00            
ATOM      7  H4  GCD     1      23.710  21.920  17.360  1.00  0.00            
ATOM      8  C3  GCD     1      24.310  23.300  18.790  1.00  0.00            
ATOM      9  H5  GCD     1      24.500  24.380  18.880  1.00  0.00            
ATOM     10  C4  GCD     1      25.650  22.610  19.010  1.00  0.00            
ATOM     11  H6  GCD     1      25.350  21.550  19.040  1.00  0.00            
ATOM     12  O2  GCD     1      26.200  22.940  20.340  1.00  0.00            
ATOM     13  H7  GCD     1      26.380  23.890  20.290  1.00  0.00            
ATOM     14  C5  GCD     1      26.670  22.960  17.920  1.00  0.00            
ATOM     15  H8  GCD     1      26.850  24.050  17.890  1.00  0.00            
ATOM     16  O3  GCD     1      27.890  22.140  18.080  1.00  0.00            
ATOM     17  H9  GCD     1      28.610  22.370  17.480  1.00  0.00            
ATOM     18  C6  GCD     1      25.950  22.660  16.580  1.00  0.00            
ATOM     19  O4  GCD     1      24.720  23.390  16.500  1.00  0.00            
ATOM     20  H10 GCD     1      26.480  22.820  15.640  1.00  0.00            
ATOM     21  O5  GCD     1      25.890  21.280  16.560  1.00  0.00            
ATOM     22  C7  GCD     1      26.020  20.650  15.290  1.00  0.00            
ATOM     23  H11 GCD     1      25.790  21.340  14.460  1.00  0.00            
ATOM     24  C8  GCD     1      27.390  20.040  15.180  1.00  0.00            
ATOM     25  H12 GCD     1      27.550  19.530  16.140  1.00  0.00            
ATOM     26  O6  GCD     1      28.450  21.080  15.190  1.00  0.00            
ATOM     27  H13 GCD     1      28.210  21.620  14.430  1.00  0.00            
ATOM     28  C9  GCD     1      27.600  19.170  14.000  1.00  0.00            
ATOM     29  H14 GCD     1      27.600  19.900  13.190  1.00  0.00            
ATOM     30  O7  GCD     1      28.870  18.440  13.940  1.00  0.00            
ATOM     31  H15 GCD     1      28.980  18.180  13.020  1.00  0.00            
ATOM     32  C10 GCD     1      26.460  18.150  13.860  1.00  0.00            
ATOM     33  H16 GCD     1      26.470  17.680  12.880  1.00  0.00            
ATOM     34  O8  GCD     1      25.270  18.850  14.020  1.00  0.00            
ATOM     35  C11 GCD     1      24.990  19.510  15.240  1.00  0.00            
ATOM     36  H17 GCD     1      25.120  18.810  16.080  1.00  0.00            
ATOM     37  C12 GCD     1      23.580  20.010  15.220  1.00  0.00            
ATOM     38  H18 GCD     1      23.290  20.430  16.190  1.00  0.00            
ATOM     39  H19 GCD     1      22.880  19.180  15.070  1.00  0.00            
ATOM     40  O9  GCD     1      23.390  21.060  14.230  1.00  0.00            
ATOM     41  H20 GCD     1      23.490  20.610  13.390  1.00  0.00            
ATOM     42  O10 GCD     1      26.540  17.130  14.930  1.00  0.00            
ATOM     43  C13 GCD     1      26.670  15.770  14.490  1.00  0.00            
ATOM     44  H21 GCD     1      27.030  15.710  13.460  1.00  0.00            
ATOM     45  C14 GCD     1      27.670  15.110  15.390  1.00  0.00            
ATOM     46  H22 GCD     1      27.370  15.360  16.420  1.00  0.00            
ATOM     47  O11 GCD     1      29.030  15.580  15.230  1.00  0.00            
ATOM     48  H23 GCD     1      29.100  16.490  14.950  1.00  0.00            
ATOM     49  C15 GCD     1      27.700  13.620  15.280  1.00  0.00            
ATOM     50  H24 GCD     1      27.990  13.370  14.250  1.00  0.00            
ATOM     51  O12 GCD     1      28.500  12.930  16.210  1.00  0.00            
ATOM     52  H25 GCD     1      29.390  13.280  16.110  1.00  0.00            
ATOM     53  C16 GCD     1      26.340  13.090  15.380  1.00  0.00            
ATOM     54  H26 GCD     1      26.360  12.030  15.120  1.00  0.00            
ATOM     55  O13 GCD     1      25.470  13.800  14.460  1.00  0.00            
ATOM     56  C17 GCD     1      25.280  15.180  14.750  1.00  0.00            
ATOM     57  H27 GCD     1      24.990  15.200  15.810  1.00  0.00            
ATOM     58  C18 GCD     1      24.180  15.760  13.840  1.00  0.00            
ATOM     59  H28 GCD     1      23.860  16.680  14.350  1.00  0.00            
ATOM     60  H29 GCD     1      23.340  15.060  13.890  1.00  0.00            
ATOM     61  O14 GCD     1      24.550  15.840  12.510  1.00  0.00            
ATOM     62  H30 GCD     1      24.500  14.940  12.160  1.00  0.00            
ATOM     63  O15 GCD     1      25.890  13.100  16.760  1.00  0.00            
ATOM     64  C19 GCD     1      25.310  11.880  17.300  1.00  0.00            
ATOM     65  H31 GCD     1      25.250  11.080  16.550  1.00  0.00            
ATOM     66  C20 GCD     1      26.200  11.290  18.370  1.00  0.00            
ATOM     67  H32 GCD     1      26.480  12.040  19.130  1.00  0.00            
ATOM     68  O16 GCD     1      27.440  10.830  17.810  1.00  0.00            
ATOM     69  H33 GCD     1      27.730  11.500  17.180  1.00  0.00            
ATOM     70  C21 GCD     1      25.540  10.150  19.170  1.00  0.00            
ATOM     71  H34 GCD     1      25.500   9.220  18.600  1.00  0.00            
ATOM     72  O17 GCD     1      26.340   9.790  20.340  1.00  0.00            
ATOM     73  H35 GCD     1      26.330  10.480  21.010  1.00  0.00            
ATOM     74  C22 GCD     1      24.130  10.480  19.560  1.00  0.00            
ATOM     75  H36 GCD     1      23.560   9.640  19.960  1.00  0.00            
ATOM     76  O18 GCD     1      23.360  11.000  18.500  1.00  0.00            
ATOM     77  C23 GCD     1      23.940  12.210  17.840  1.00  0.00            
ATOM     78  H37 GCD     1      23.960  13.070  18.510  1.00  0.00            
ATOM     79  C24 GCD     1      22.960  12.680  16.770  1.00  0.00            
ATOM     80  H38 GCD     1      23.350  13.580  16.280  1.00  0.00            
ATOM     81  H39 GCD     1      22.040  12.960  17.300  1.00  0.00            
ATOM     82  O19 GCD     1      22.710  11.570  15.880  1.00  0.00            
ATOM     83  H40 GCD     1      22.020  11.050  16.310  1.00  0.00            
ATOM     84  O20 GCD     1      24.150  11.460  20.560  1.00  0.00            
ATOM     85  C25 GCD     1      23.630  11.160  21.870  1.00  0.00            
ATOM     86  H41 GCD     1      23.830  10.090  22.050  1.00  0.00            
ATOM     87  C26 GCD     1      24.390  11.930  22.880  1.00  0.00            
ATOM     88  H42 GCD     1      24.250  13.000  22.660  1.00  0.00            
ATOM     89  O21 GCD     1      25.780  11.510  22.720  1.00  0.00            
ATOM     90  H43 GCD     1      26.350  12.180  23.110  1.00  0.00            
ATOM     91  C27 GCD     1      23.870  11.550  24.310  1.00  0.00            
ATOM     92  H44 GCD     1      23.870  10.460  24.390  1.00  0.00            
ATOM     93  O22 GCD     1      24.740  12.010  25.350  1.00  0.00            
ATOM     94  H45 GCD     1      25.600  11.590  25.300  1.00  0.00            
ATOM     95  C28 GCD     1      22.440  12.060  24.430  1.00  0.00            
ATOM     96  H46 GCD     1      22.080  11.730  25.400  1.00  0.00            
ATOM     97  O23 GCD     1      21.690  11.310  23.450  1.00  0.00            
ATOM     98  C29 GCD     1      22.110  11.570  22.030  1.00  0.00            
ATOM     99  H47 GCD     1      22.180  12.650  21.830  1.00  0.00            
ATOM    100  C30 GCD     1      21.130  10.920  21.070  1.00  0.00            
ATOM    101  H48 GCD     1      21.390  11.250  20.060  1.00  0.00            
ATOM    102  H49 GCD     1      20.150  11.380  21.280  1.00  0.00            
ATOM    103  O24 GCD     1      21.190   9.530  21.120  1.00  0.00            
ATOM    104  H50 GCD     1      20.710   9.240  21.910  1.00  0.00            
ATOM    105  O25 GCD     1      22.450  13.460  24.240  1.00  0.00            
ATOM    106  C31 GCD     1      21.700  14.120  25.210  1.00  0.00            
ATOM    107  H51 GCD     1      21.000  13.430  25.710  1.00  0.00            
ATOM    108  C32 GCD     1      22.590  14.870  26.170  1.00  0.00            
ATOM    109  H52 GCD     1      23.170  15.500  25.480  1.00  0.00            
ATOM    110  O26 GCD     1      23.470  13.970  26.860  1.00  0.00            
ATOM    111  H53 GCD     1      24.070  13.550  26.250  1.00  0.00            
ATOM    112  C33 GCD     1      21.840  15.730  27.170  1.00  0.00            
ATOM    113  H54 GCD     1      21.330  15.140  27.940  1.00  0.00            
ATOM    114  O27 GCD     1      22.810  16.570  27.790  1.00  0.00            
ATOM    115  H55 GCD     1      23.350  15.920  28.260  1.00  0.00            
ATOM    116  C34 GCD     1      20.770  16.570  26.480  1.00  0.00            
ATOM    117  H56 GCD     1      20.120  17.110  27.160  1.00  0.00            
ATOM    118  O28 GCD     1      19.980  15.640  25.710  1.00  0.00            
ATOM    119  C35 GCD     1      20.740  15.150  24.580  1.00  0.00            
ATOM    120  H57 GCD     1      21.390  15.880  24.080  1.00  0.00            
ATOM    121  C36 GCD     1      19.800  14.500  23.560  1.00  0.00            
ATOM    122  H58 GCD     1      20.480  14.040  22.830  1.00  0.00            
ATOM    123  H59 GCD     1      19.180  15.220  23.020  1.00  0.00            
ATOM    124  O29 GCD     1      18.950  13.500  24.070  1.00  0.00            
ATOM    125  H60 GCD     1      18.700  12.990  23.290  1.00  0.00            
ATOM    126  O30 GCD     1      21.340  17.600  25.680  1.00  0.00            
ATOM    127  C37 GCD     1      20.980  18.930  25.980  1.00  0.00            
ATOM    128  H61 GCD     1      20.330  19.100  26.850  1.00  0.00            
ATOM    129  C38 GCD     1      22.350  19.670  26.210  1.00  0.00            
ATOM    130  H62 GCD     1      23.190  19.490  25.520  1.00  0.00            
ATOM    131  O31 GCD     1      22.850  19.190  27.490  1.00  0.00            
ATOM    132  H63 GCD     1      23.130  18.270  27.420  1.00  0.00            
ATOM    133  C39 GCD     1      22.060  21.140  26.350  1.00  0.00            
ATOM    134  H64 GCD     1      21.380  21.220  27.200  1.00  0.00            
ATOM    135  O32 GCD     1      23.230  21.940  26.550  1.00  0.00            
ATOM    136  H65 GCD     1      23.590  21.760  27.420  1.00  0.00            
ATOM    137  C40 GCD     1      21.310  21.580  25.030  1.00  0.00            
ATOM    138  H66 GCD     1      20.950  22.580  25.270  1.00  0.00            
ATOM    139  O33 GCD     1      20.120  20.750  24.750  1.00  0.00            
ATOM    140  C41 GCD     1      20.300  19.380  24.720  1.00  0.00            
ATOM    141  H67 GCD     1      21.080  19.080  24.010  1.00  0.00            
ATOM    142  C42 GCD     1      18.960  18.720  24.410  1.00  0.00            
ATOM    143  H68 GCD     1      19.140  17.640  24.280  1.00  0.00            
ATOM    144  H69 GCD     1      18.610  19.160  23.460  1.00  0.00            
ATOM    145  O34 GCD     1      18.010  18.930  25.480  1.00  0.00            
ATOM    146  H70 GCD     1      18.110  19.870  25.660  1.00  0.00            
ATOM    147  O35 GCD     1      22.240  21.630  23.990  1.00  0.00            
ATOM    148  C43 GCD     1      21.950  22.640  23.000  1.00  0.00            
ATOM    149  H71 GCD     1      21.120  23.310  23.290  1.00  0.00            
ATOM    150  C44 GCD     1      23.210  23.540  22.880  1.00  0.00            
ATOM    151  H72 GCD     1      24.020  22.820  22.690  1.00  0.00            
ATOM    152  O36 GCD     1      23.640  24.180  24.080  1.00  0.00            
ATOM    153  H73 GCD     1      23.650  23.660  24.890  1.00  0.00            
ATOM    154  C45 GCD     1      23.060  24.450  21.630  1.00  0.00            
ATOM    155  H74 GCD     1      22.290  25.130  22.010  1.00  0.00            
ATOM    156  O37 GCD     1      24.220  25.300  21.380  1.00  0.00            
ATOM    157  H75 GCD     1      24.950  24.990  21.930  1.00  0.00            
ATOM    158  C46 GCD     1      22.480  23.750  20.300  1.00  0.00            
ATOM    159  H76 GCD     1      22.350  24.470  19.490  1.00  0.00            
ATOM    160  O38 GCD     1      23.450  22.800  19.800  1.00  0.00            
ATOM    161  O39 GCD     1      21.360  23.020  20.600  1.00  0.00            
ATOM    162  C47 GCD     1      21.500  22.040  21.620  1.00  0.00            
ATOM    163  H77 GCD     1      22.280  21.360  21.260  1.00  0.00            
ATOM    164  C48 GCD     1      20.220  21.180  21.600  1.00  0.00            
ATOM    165  H78 GCD     1      20.430  20.240  22.120  1.00  0.00            
ATOM    166  H79 GCD     1      19.890  21.090  20.560  1.00  0.00            
ATOM    167  O40 GCD     1      19.140  21.850  22.380  1.00  0.00            
ATOM    168  H80 GCD     1      19.360  21.650  23.300  1.00  0.00            
ATOM    169  C1  EA3     2      30.750  19.390  24.050  1.00  0.00            
ATOM    170  N1  EA3     2      29.990  18.110  23.870  1.00  0.00            
ATOM    171  C2  EA3     2      30.930  17.070  23.380  1.00  0.00            
ATOM    172  C3  EA3     2      30.130  15.860  22.790  1.00  0.00            
ATOM    173  N2  EA3     2      29.230  16.230  21.680  1.00  0.00            
ATOM    174  C4  EA3     2      28.490  15.020  21.060  1.00  0.00            
ATOM    175  C5  EA3     2      27.130  15.230  20.310  1.00  0.00            
ATOM    176  C6  EA3     2      26.970  15.900  19.080  1.00  0.00            
ATOM    177  C7  EA3     2      25.730  16.180  18.490  1.00  0.00            
ATOM    178  C8  EA3     2      24.600  15.670  19.080  1.00  0.00            
ATOM    179  C9  EA3     2      24.670  15.020  20.310  1.00  0.00            
ATOM    180  C10 EA3     2      25.900  14.720  20.910  1.00  0.00            
ATOM    181  C11 EA3     2      29.310  14.040  20.270  1.00  0.00            
ATOM    182  C12 EA3     2      29.270  12.670  20.600  1.00  0.00            
ATOM    183  C13 EA3     2      30.180  11.810  19.940  1.00  0.00            
ATOM    184  C14 EA3     2      31.080  12.370  18.970  1.00  0.00            
ATOM    185  Cl1 EA3     2      32.330  11.270  18.320  1.00  0.00            
ATOM    186  C15 EA3     2      31.050  13.700  18.620  1.00  0.00            
ATOM    187  C16 EA3     2      30.090  14.530  19.230  1.00  0.00            
ATOM    188  C17 EA3     2      28.170  17.210  22.170  1.00  0.00            
ATOM    189  C18 EA3     2      28.920  18.430  22.810  1.00  0.00            
ATOM    190  H1  EA3     2      31.510  19.230  24.820  1.00  0.00            
ATOM    191  H2  EA3     2      31.380  19.590  23.180  1.00  0.00            
ATOM    192  H3  EA3     2      30.190  20.280  24.320  1.00  0.00            
ATOM    193  H4  EA3     2      29.530  17.800  24.740  1.00  0.00            
ATOM    194  H5  EA3     2      31.630  16.780  24.160  1.00  0.00            
ATOM    195  H6  EA3     2      31.510  17.510  22.570  1.00  0.00            
ATOM    196  H7  EA3     2      29.500  15.390  23.540  1.00  0.00            
ATOM    197  H8  EA3     2      30.800  15.060  22.450  1.00  0.00            
ATOM    198  H9  EA3     2      29.800  16.760  21.000  1.00  0.00            
ATOM    199  H10 EA3     2      28.240  14.490  21.980  1.00  0.00            
ATOM    200  H11 EA3     2      27.850  16.300  18.570  1.00  0.00            
ATOM    201  H12 EA3     2      25.690  16.840  17.630  1.00  0.00            
ATOM    202  H13 EA3     2      23.600  15.680  18.660  1.00  0.00            
ATOM    203  H14 EA3     2      23.850  14.640  20.910  1.00  0.00            
ATOM    204  H15 EA3     2      25.980  14.320  21.920  1.00  0.00            
ATOM    205  H16 EA3     2      28.760  12.290  21.480  1.00  0.00            
ATOM    206  H17 EA3     2      30.290  10.760  20.190  1.00  0.00            
ATOM    207  H18 EA3     2      31.720  14.010  17.830  1.00  0.00            
ATOM    208  H19 EA3     2      30.140  15.610  19.060  1.00  0.00            
ATOM    209  H20 EA3     2      27.530  16.690  22.890  1.00  0.00            
ATOM    210  H21 EA3     2      27.540  17.530  21.340  1.00  0.00            
ATOM    211  H22 EA3     2      29.530  18.880  22.020  1.00  0.00            
ATOM    212  H23 EA3     2      28.250  19.190  23.210  1.00  0.00            
TER
ENDMDL
MODEL        1
ATOM      1  H1  GCD     1      16.850  13.040  16.640  1.00  0.00            
ATOM      2  O1  GCD     1      17.070  13.810  16.110  1.00  0.00            
ATOM      3  C1  GCD     1      17.040  13.400  14.700  1.00  0.00            
ATOM      4  H2  GCD     1      16.130  12.830  14.450  1.00  0.00            
ATOM      5  H3  GCD     1      16.880  14.300  14.100  1.00  0.00            
ATOM      6  C2  GCD     1      18.290  12.670  14.340  1.00  0.00            
ATOM      7  H4  GCD     1      19.100  13.390  14.510  1.00  0.00            
ATOM      8  C3  GCD     1      18.150  12.160  12.860  1.00  0.00            
ATOM      9  H5  GCD     1      17.320  11.460  12.720  1.00  0.00            
ATOM     10  C4  GCD     1      19.350  11.240  12.480  1.00  0.00            
ATOM     11  H6  GCD     1      20.250  11.870  12.490  1.00  0.00            
ATOM     12  O2  GCD     1      19.050  10.780  11.180  1.00  0.00            
ATOM     13  H7  GCD     1      18.990  11.600  10.690  1.00  0.00            
ATOM     14  C5  GCD     1      19.410  10.080  13.470  1.00  0.00            
ATOM     15  H8  GCD     1      18.480   9.530  13.340  1.00  0.00            
ATOM     16  O3  GCD     1      20.550   9.280  13.210  1.00  0.00            
ATOM     17  H9  GCD     1      20.640   9.040  12.280  1.00  0.00            
ATOM     18  C6  GCD     1      19.430  10.610  14.900  1.00  0.00            
ATOM     19  O4  GCD     1      18.260  11.410  15.090  1.00  0.00            
ATOM     20  H10 GCD     1      19.330   9.710  15.520  1.00  0.00            
ATOM     21  O5  GCD     1      20.520  11.470  15.180  1.00  0.00            
ATOM     22  C7  GCD     1      21.760  10.930  15.570  1.00  0.00            
ATOM     23  H11 GCD     1      21.670   9.860  15.360  1.00  0.00            
ATOM     24  C8  GCD     1      22.940  11.500  14.830  1.00  0.00            
ATOM     25  H12 GCD     1      22.960  12.600  14.920  1.00  0.00            
ATOM     26  O6  GCD     1      22.700  11.170  13.380  1.00  0.00            
ATOM     27  H13 GCD     1      22.130  10.400  13.270  1.00  0.00            
ATOM     28  C9  GCD     1      24.260  10.930  15.380  1.00  0.00            
ATOM     29  H14 GCD     1      24.220   9.840  15.370  1.00  0.00            
ATOM     30  O7  GCD     1      25.390  11.400  14.600  1.00  0.00            
ATOM     31  H15 GCD     1      25.430  11.010  13.720  1.00  0.00            
ATOM     32  C10 GCD     1      24.380  11.190  16.900  1.00  0.00            
ATOM     33  H16 GCD     1      25.280  10.660  17.190  1.00  0.00            
ATOM     34  O8  GCD     1      23.260  10.540  17.500  1.00  0.00            
ATOM     35  C11 GCD     1      21.960  11.090  17.080  1.00  0.00            
ATOM     36  H17 GCD     1      21.800  12.150  17.300  1.00  0.00            
ATOM     37  C12 GCD     1      20.960  10.320  18.000  1.00  0.00            
ATOM     38  H18 GCD     1      20.000  10.870  17.970  1.00  0.00            
ATOM     39  H19 GCD     1      21.420  10.420  18.990  1.00  0.00            
ATOM     40  O9  GCD     1      20.950   9.020  17.600  1.00  0.00            
ATOM     41  H20 GCD     1      20.730   8.460  18.360  1.00  0.00            
ATOM     42  O10 GCD     1      24.440  12.580  17.130  1.00  0.00            
ATOM     43  C13 GCD     1      25.150  12.990  18.290  1.00  0.00            
ATOM     44  H21 GCD     1      25.040  12.280  19.120  1.00  0.00            
ATOM     45  C14 GCD     1      26.670  13.180  17.960  1.00  0.00            
ATOM     46  H22 GCD     1      26.560  13.780  17.060  1.00  0.00            
ATOM     47  O11 GCD     1      27.290  11.900  17.660  1.00  0.00            
ATOM     48  H23 GCD     1      27.740  11.640  18.480  1.00  0.00            
ATOM     49  C15 GCD     1      27.430  13.960  19.060  1.00  0.00            
ATOM     50  H24 GCD     1      27.290  13.290  19.920  1.00  0.00            
ATOM     51  O12 GCD     1      28.790  14.090  18.660  1.00  0.00            
ATOM     52  H25 GCD     1      28.830  14.430  17.760  1.00  0.00            
ATOM     53  C16 GCD     1      26.690  15.210  19.330  1.00  0.00            
ATOM     54  H26 GCD     1      27.070  15.820  20.160  1.00  0.00            
ATOM     55  O13 GCD     1      25.380  14.980  19.720  1.00  0.00            
ATOM     56  C17 GCD     1      24.550  14.360  18.700  1.00  0.00            
ATOM     57  H27 GCD     1      24.510  15.030  17.830  1.00  0.00            
ATOM     58  C18 GCD     1      23.160  14.190  19.090  1.00  0.00            
ATOM     59  H28 GCD     1      23.020  13.320  19.760  1.00  0.00            
ATOM     60  H29 GCD     1      22.610  14.040  18.150  1.00  0.00            
ATOM     61  O14 GCD     1      22.680  15.400  19.700  1.00  0.00            
ATOM     62  H30 GCD     1      23.380  15.690  20.300  1.00  0.00            
ATOM     63  O15 GCD     1      26.660  15.910  18.130  1.00  0.00            
ATOM     64  C19 GCD     1      27.560  17.050  17.990  1.00  0.00            
ATOM     65  H31 GCD     1      28.390  16.960  18.700  1.00  0.00            
ATOM     66  C20 GCD     1      28.070  16.910  16.540  1.00  0.00            
ATOM     67  H32 GCD     1      27.190  16.890  15.890  1.00  0.00            
ATOM     68  O16 GCD     1      28.840  15.720  16.420  1.00  0.00            
ATOM     69  H33 GCD     1      28.840  15.530  15.470  1.00  0.00            
ATOM     70  C21 GCD     1      28.870  18.250  16.270  1.00  0.00            
ATOM     71  H34 GCD     1      29.700  18.230  16.980  1.00  0.00            
ATOM     72  O17 GCD     1      29.340  18.270  14.940  1.00  0.00            
ATOM     73  H35 GCD     1      30.170  17.790  14.870  1.00  0.00            
ATOM     74  C22 GCD     1      28.050  19.440  16.570  1.00  0.00            
ATOM     75  H36 GCD     1      28.780  20.250  16.540  1.00  0.00            
ATOM     76  O18 GCD     1      27.550  19.490  17.880  1.00  0.00            
ATOM     77  C23 GCD     1      26.740  18.340  18.230  1.00  0.00            
ATOM     78  H37 GCD     1      25.940  18.320  17.490  1.00  0.00            
ATOM     79  C24 GCD     1      26.150  18.530  19.640  1.00  0.00            
ATOM     80  H38 GCD     1      25.490  17.680  19.840  1.00  0.00            
ATOM     81  H39 GCD     1      25.590  19.470  19.510  1.00  0.00            
ATOM     82  O19 GCD     1      27.160  18.630  20.600  1.00  0.00            
ATOM     83  H40 GCD     1      26.820  18.950  21.450  1.00  0.00            
ATOM     84  O20 GCD     1      26.960  19.640  15.620  1.00  0.00            
ATOM     85  C25 GCD     1      27.090  20.800  14.750  1.00  0.00            
ATOM     86  H41 GCD     1      28.080  21.220  14.970  1.00  0.00            
ATOM     87  C26 GCD     1      27.070  20.310  13.340  1.00  0.00            
ATOM     88  H42 GCD     1      26.120  19.800  13.140  1.00  0.00            
ATOM     89  O21 GCD     1      28.210  19.540  12.990  1.00  0.00            
ATOM     90  H43 GCD     1      28.470  18.980  13.740  1.00  0.00            
ATOM     91  C27 GCD     1      27.170  21.560  12.440  1.00  0.00            
ATOM     92  H44 GCD     1      28.010  22.240  12.620  1.00  0.00            
ATOM     93  O22 GCD     1      27.100  21.250  11.060  1.00  0.00            
ATOM     94  H45 GCD     1      27.620  20.450  10.920  1.00  0.00            
ATOM     95  C28 GCD     1      25.930  22.400  12.800  1.00  0.00            
ATOM     96  H46 GCD     1      25.890  23.350  12.260  1.00  0.00            
ATOM     97  O23 GCD     1      26.030  22.770  14.150  1.00  0.00            
ATOM     98  C29 GCD     1      25.940  21.750  15.150  1.00  0.00            
ATOM     99  H47 GCD     1      24.990  21.210  15.040  1.00  0.00            
ATOM    100  C30 GCD     1      25.980  22.410  16.560  1.00  0.00            
ATOM    101  H48 GCD     1      26.870  23.050  16.630  1.00  0.00            
ATOM    102  H49 GCD     1      26.000  21.660  17.370  1.00  0.00            
ATOM    103  O24 GCD     1      24.840  23.160  16.640  1.00  0.00            
ATOM    104  H50 GCD     1      24.160  22.670  17.110  1.00  0.00            
ATOM    105  O25 GCD     1      24.680  21.670  12.620  1.00  0.00            
ATOM    106  C31 GCD     1      23.580  22.340  11.970  1.00  0.00            
ATOM    107  H51 GCD     1      23.810  23.410  12.050  1.00  0.00            
ATOM    108  C32 GCD     1      23.440  22.090  10.500  1.00  0.00            
ATOM    109  H52 GCD     1      23.450  21.010  10.340  1.00  0.00            
ATOM    110  O26 GCD     1      24.540  22.660   9.720  1.00  0.00            
ATOM    111  H53 GCD     1      25.290  22.200  10.100  1.00  0.00            
ATOM    112  C33 GCD     1      22.160  22.650   9.960  1.00  0.00            
ATOM    113  H54 GCD     1      22.270  23.730  10.090  1.00  0.00            
ATOM    114  O27 GCD     1      21.830  22.180   8.600  1.00  0.00            
ATOM    115  H55 GCD     1      22.530  22.370   7.970  1.00  0.00            
ATOM    116  C34 GCD     1      20.960  22.430  10.860  1.00  0.00            
ATOM    117  H56 GCD     1      20.090  22.980  10.510  1.00  0.00            
ATOM    118  O28 GCD     1      21.290  22.940  12.110  1.00  0.00            
ATOM    119  C35 GCD     1      22.330  22.190  12.740  1.00  0.00            
ATOM    120  H57 GCD     1      22.090  21.120  12.740  1.00  0.00            
ATOM    121  C36 GCD     1      22.330  22.740  14.160  1.00  0.00            
ATOM    122  H58 GCD     1      22.600  23.800  14.130  1.00  0.00            
ATOM    123  H59 GCD     1      23.110  22.280  14.770  1.00  0.00            
ATOM    124  O29 GCD     1      21.110  22.640  14.940  1.00  0.00            
ATOM    125  H60 GCD     1      20.500  23.330  14.630  1.00  0.00            
ATOM    126  O30 GCD     1      20.620  21.020  10.880  1.00  0.00            
ATOM    127  C37 GCD     1      19.280  20.750  10.520  1.00  0.00            
ATOM    128  H61 GCD     1      18.690  21.650  10.280  1.00  0.00            
ATOM    129  C38 GCD     1      19.320  19.750   9.340  1.00  0.00            
ATOM    130  H62 GCD     1      19.950  18.850   9.450  1.00  0.00            
ATOM    131  O31 GCD     1      19.690  20.640   8.230  1.00  0.00            
ATOM    132  H63 GCD     1      20.530  21.070   8.420  1.00  0.00            
ATOM    133  C39 GCD     1      17.910  19.260   9.120  1.00  0.00            
ATOM    134  H64 GCD     1      17.350  20.180   8.920  1.00  0.00            
ATOM    135  O32 GCD     1      17.800  18.480   7.940  1.00  0.00            
ATOM    136  H65 GCD     1      18.070  17.580   8.140  1.00  0.00            
ATOM    137  C40 GCD     1      17.320  18.610  10.380  1.00  0.00            
ATOM    138  H66 GCD     1      16.270  18.350  10.230  1.00  0.00            
ATOM    139  O33 GCD     1      17.390  19.510  11.460  1.00  0.00            
ATOM    140  C41 GCD     1      18.750  19.950  11.740  1.00  0.00            
ATOM    141  H67 GCD     1      19.410  19.090  11.900  1.00  0.00            
ATOM    142  C42 GCD     1      18.770  20.820  12.980  1.00  0.00            
ATOM    143  H68 GCD     1      19.770  21.220  13.180  1.00  0.00            
ATOM    144  H69 GCD     1      18.520  20.200  13.850  1.00  0.00            
ATOM    145  O34 GCD     1      17.850  21.900  12.850  1.00  0.00            
ATOM    146  H70 GCD     1      17.020  21.490  12.590  1.00  0.00            
ATOM    147  O35 GCD     1      18.030  17.400  10.580  1.00  0.00            
ATOM    148  C43 GCD     1      17.290  16.220  10.310  1.00  0.00            
ATOM    149  H71 GCD     1      16.400  16.390   9.700  1.00  0.00            
ATOM    150  C44 GCD     1      18.140  15.200   9.510  1.00  0.00            
ATOM    151  H72 GCD     1      19.130  15.010   9.940  1.00  0.00            
ATOM    152  O36 GCD     1      18.330  15.600   8.160  1.00  0.00            
ATOM    153  H73 GCD     1      18.980  15.030   7.740  1.00  0.00            
ATOM    154  C45 GCD     1      17.420  13.820   9.510  1.00  0.00            
ATOM    155  H74 GCD     1      16.500  13.810   8.910  1.00  0.00            
ATOM    156  O37 GCD     1      18.290  12.740   9.010  1.00  0.00            
ATOM    157  H75 GCD     1      18.590  13.080   8.160  1.00  0.00            
ATOM    158  C46 GCD     1      17.060  13.370  10.960  1.00  0.00            
ATOM    159  H76 GCD     1      16.450  12.470  10.960  1.00  0.00            
ATOM    160  O38 GCD     1      18.140  13.210  11.820  1.00  0.00            
ATOM    161  O39 GCD     1      16.250  14.370  11.580  1.00  0.00            
ATOM    162  C47 GCD     1      16.880  15.720  11.700  1.00  0.00            
ATOM    163  H77 GCD     1      17.800  15.500  12.260  1.00  0.00            
ATOM    164  C48 GCD     1      15.920  16.620  12.530  1.00  0.00            
ATOM    165  H78 GCD     1      16.390  17.610  12.580  1.00  0.00            
ATOM    166  H79 GCD     1      15.710  16.220  13.530  1.00  0.00            
ATOM    167  O40 GCD     1      14.640  16.790  12.010  1.00  0.00            
ATOM    168  H80 GCD     1      14.020  16.910  12.740  1.00  0.00            
ATOM    169  C1  EA3     2      27.550  12.630  11.310  1.00  0.00            
ATOM    170  N1  EA3     2      26.140  13.140  11.010  1.00  0.00            
ATOM    171  C2  EA3     2      26.410  14.180   9.930  1.00  0.00            
ATOM    172  C3  EA3     2      25.300  15.150   9.680  1.00  0.00            
ATOM    173  N2  EA3     2      24.760  15.790  11.030  1.00  0.00            
ATOM    174  C4  EA3     2      23.400  16.700  10.920  1.00  0.00            
ATOM    175  C5  EA3     2      22.840  17.180  12.200  1.00  0.00            
ATOM    176  C6  EA3     2      23.670  17.830  13.160  1.00  0.00            
ATOM    177  C7  EA3     2      23.160  18.360  14.340  1.00  0.00            
ATOM    178  C8  EA3     2      21.790  18.460  14.510  1.00  0.00            
ATOM    179  C9  EA3     2      20.920  17.760  13.670  1.00  0.00
[truncated: 2,116,143 more chars]
