# Supplementary material for: Achieving Chemical Accuracy in Cyclodextrin Host–Guest Binding via Integrative Atomistic Modelling
Source: Adv Sci (Weinh). 2025 Dec 14;13(10):e19782. doi: 10.1002/advs.202519782 (PMC12915143; doi:10.1002/advs.202519782)
Supplement: Supplementary file 1 — Supporting Information [file ADVS-13-e19782-s003.zip › all_poses/GCD.EB3.pdb]

MODEL        1
ATOM      1  H1  GCD     1      29.160  34.160  16.660  1.00  0.00            
ATOM      2  O1  GCD     1      29.380  33.230  16.560  1.00  0.00            
ATOM      3  C1  GCD     1      30.710  32.890  17.010  1.00  0.00            
ATOM      4  H2  GCD     1      31.440  33.620  16.630  1.00  0.00            
ATOM      5  H3  GCD     1      30.810  32.880  18.100  1.00  0.00            
ATOM      6  C2  GCD     1      31.070  31.460  16.490  1.00  0.00            
ATOM      7  H4  GCD     1      30.350  30.740  16.890  1.00  0.00            
ATOM      8  C3  GCD     1      32.460  31.130  17.030  1.00  0.00            
ATOM      9  H5  GCD     1      33.180  31.940  16.880  1.00  0.00            
ATOM     10  C4  GCD     1      33.090  29.850  16.470  1.00  0.00            
ATOM     11  H6  GCD     1      32.530  28.950  16.770  1.00  0.00            
ATOM     12  O2  GCD     1      34.460  29.720  16.830  1.00  0.00            
ATOM     13  H7  GCD     1      34.650  28.780  16.910  1.00  0.00            
ATOM     14  C5  GCD     1      33.000  29.910  14.930  1.00  0.00            
ATOM     15  H8  GCD     1      33.650  30.680  14.510  1.00  0.00            
ATOM     16  O3  GCD     1      33.490  28.640  14.430  1.00  0.00            
ATOM     17  H9  GCD     1      32.900  28.040  14.890  1.00  0.00            
ATOM     18  C6  GCD     1      31.450  30.150  14.560  1.00  0.00            
ATOM     19  O4  GCD     1      31.080  31.420  15.040  1.00  0.00            
ATOM     20  H10 GCD     1      31.400  30.240  13.470  1.00  0.00            
ATOM     21  O5  GCD     1      30.580  29.090  14.960  1.00  0.00            
ATOM     22  C7  GCD     1      30.430  28.060  13.980  1.00  0.00            
ATOM     23  H11 GCD     1      31.060  28.070  13.090  1.00  0.00            
ATOM     24  C8  GCD     1      30.700  26.690  14.700  1.00  0.00            
ATOM     25  H12 GCD     1      29.990  26.700  15.540  1.00  0.00            
ATOM     26  O6  GCD     1      32.070  26.650  15.210  1.00  0.00            
ATOM     27  H13 GCD     1      32.110  25.800  15.660  1.00  0.00            
ATOM     28  C9  GCD     1      30.360  25.500  13.830  1.00  0.00            
ATOM     29  H14 GCD     1      30.990  25.630  12.940  1.00  0.00            
ATOM     30  O7  GCD     1      30.610  24.240  14.470  1.00  0.00            
ATOM     31  H15 GCD     1      29.890  24.050  15.090  1.00  0.00            
ATOM     32  C10 GCD     1      28.900  25.640  13.400  1.00  0.00            
ATOM     33  H16 GCD     1      28.670  24.830  12.700  1.00  0.00            
ATOM     34  O8  GCD     1      28.690  26.880  12.710  1.00  0.00            
ATOM     35  C11 GCD     1      29.000  28.050  13.480  1.00  0.00            
ATOM     36  H17 GCD     1      28.370  28.060  14.380  1.00  0.00            
ATOM     37  C12 GCD     1      28.530  29.240  12.710  1.00  0.00            
ATOM     38  H18 GCD     1      28.660  30.110  13.370  1.00  0.00            
ATOM     39  H19 GCD     1      27.440  29.110  12.640  1.00  0.00            
ATOM     40  O9  GCD     1      29.170  29.270  11.420  1.00  0.00            
ATOM     41  H20 GCD     1      29.220  28.390  11.030  1.00  0.00            
ATOM     42  O10 GCD     1      28.040  25.740  14.560  1.00  0.00            
ATOM     43  C13 GCD     1      27.200  24.570  14.690  1.00  0.00            
ATOM     44  H21 GCD     1      27.520  23.760  14.020  1.00  0.00            
ATOM     45  C14 GCD     1      27.320  23.980  16.090  1.00  0.00            
ATOM     46  H22 GCD     1      27.110  24.850  16.740  1.00  0.00            
ATOM     47  O11 GCD     1      28.700  23.510  16.340  1.00  0.00            
ATOM     48  H23 GCD     1      28.820  23.340  17.280  1.00  0.00            
ATOM     49  C15 GCD     1      26.170  23.000  16.370  1.00  0.00            
ATOM     50  H24 GCD     1      26.400  22.100  15.780  1.00  0.00            
ATOM     51  O12 GCD     1      26.160  22.520  17.760  1.00  0.00            
ATOM     52  H25 GCD     1      26.730  21.760  17.930  1.00  0.00            
ATOM     53  C16 GCD     1      24.860  23.680  16.020  1.00  0.00            
ATOM     54  H26 GCD     1      24.100  22.930  16.240  1.00  0.00            
ATOM     55  O13 GCD     1      24.880  24.090  14.680  1.00  0.00            
ATOM     56  C17 GCD     1      25.790  25.100  14.200  1.00  0.00            
ATOM     57  H27 GCD     1      25.450  26.070  14.580  1.00  0.00            
ATOM     58  C18 GCD     1      25.640  25.220  12.710  1.00  0.00            
ATOM     59  H28 GCD     1      26.040  24.360  12.160  1.00  0.00            
ATOM     60  H29 GCD     1      26.240  26.100  12.450  1.00  0.00            
ATOM     61  O14 GCD     1      24.240  25.370  12.240  1.00  0.00            
ATOM     62  H30 GCD     1      23.740  24.750  12.790  1.00  0.00            
ATOM     63  O15 GCD     1      24.590  24.780  16.830  1.00  0.00            
ATOM     64  C19 GCD     1      23.200  25.140  17.020  1.00  0.00            
ATOM     65  H31 GCD     1      22.650  24.920  16.100  1.00  0.00            
ATOM     66  C20 GCD     1      22.560  24.460  18.250  1.00  0.00            
ATOM     67  H32 GCD     1      23.250  24.640  19.080  1.00  0.00            
ATOM     68  O16 GCD     1      22.470  23.040  18.150  1.00  0.00            
ATOM     69  H33 GCD     1      22.660  22.620  18.990  1.00  0.00            
ATOM     70  C21 GCD     1      21.170  25.010  18.500  1.00  0.00            
ATOM     71  H34 GCD     1      20.560  24.640  17.660  1.00  0.00            
ATOM     72  O17 GCD     1      20.520  24.430  19.630  1.00  0.00            
ATOM     73  H35 GCD     1      20.720  24.940  20.430  1.00  0.00            
ATOM     74  C22 GCD     1      21.070  26.540  18.570  1.00  0.00            
ATOM     75  H36 GCD     1      20.100  27.050  18.500  1.00  0.00            
ATOM     76  O18 GCD     1      21.840  27.030  17.440  1.00  0.00            
ATOM     77  C23 GCD     1      23.170  26.700  17.270  1.00  0.00            
ATOM     78  H37 GCD     1      23.750  26.990  18.150  1.00  0.00            
ATOM     79  C24 GCD     1      23.640  27.390  15.960  1.00  0.00            
ATOM     80  H38 GCD     1      23.410  26.720  15.120  1.00  0.00            
ATOM     81  H39 GCD     1      24.730  27.510  16.010  1.00  0.00            
ATOM     82  O19 GCD     1      23.080  28.640  15.750  1.00  0.00            
ATOM     83  H40 GCD     1      23.000  28.880  14.820  1.00  0.00            
ATOM     84  O20 GCD     1      21.750  26.920  19.800  1.00  0.00            
ATOM     85  C25 GCD     1      21.080  27.880  20.640  1.00  0.00            
ATOM     86  H41 GCD     1      20.080  28.130  20.270  1.00  0.00            
ATOM     87  C26 GCD     1      21.030  27.210  22.040  1.00  0.00            
ATOM     88  H42 GCD     1      22.050  26.950  22.330  1.00  0.00            
ATOM     89  O21 GCD     1      20.170  26.050  22.010  1.00  0.00            
ATOM     90  H43 GCD     1      19.250  26.280  22.190  1.00  0.00            
ATOM     91  C27 GCD     1      20.600  28.220  23.110  1.00  0.00            
ATOM     92  H44 GCD     1      19.520  28.320  22.900  1.00  0.00            
ATOM     93  O22 GCD     1      20.800  27.760  24.450  1.00  0.00            
ATOM     94  H45 GCD     1      20.020  27.330  24.810  1.00  0.00            
ATOM     95  C28 GCD     1      21.300  29.610  22.950  1.00  0.00            
ATOM     96  H46 GCD     1      20.830  30.260  23.690  1.00  0.00            
ATOM     97  O23 GCD     1      21.170  30.050  21.630  1.00  0.00            
ATOM     98  C29 GCD     1      21.840  29.160  20.700  1.00  0.00            
ATOM     99  H47 GCD     1      22.880  28.900  20.930  1.00  0.00            
ATOM    100  C30 GCD     1      22.000  29.880  19.390  1.00  0.00            
ATOM    101  H48 GCD     1      20.990  30.010  18.980  1.00  0.00            
ATOM    102  H49 GCD     1      22.630  29.230  18.770  1.00  0.00            
ATOM    103  O24 GCD     1      22.640  31.090  19.570  1.00  0.00            
ATOM    104  H50 GCD     1      21.910  31.720  19.530  1.00  0.00            
ATOM    105  O25 GCD     1      22.700  29.550  23.280  1.00  0.00            
ATOM    106  C31 GCD     1      23.220  30.510  24.200  1.00  0.00            
ATOM    107  H51 GCD     1      22.480  30.900  24.910  1.00  0.00            
ATOM    108  C32 GCD     1      24.240  29.690  25.070  1.00  0.00            
ATOM    109  H52 GCD     1      25.010  29.330  24.380  1.00  0.00            
ATOM    110  O26 GCD     1      23.500  28.680  25.730  1.00  0.00            
ATOM    111  H53 GCD     1      22.690  28.490  25.240  1.00  0.00            
ATOM    112  C33 GCD     1      25.040  30.570  26.050  1.00  0.00            
ATOM    113  H54 GCD     1      24.320  31.080  26.710  1.00  0.00            
ATOM    114  O27 GCD     1      26.050  29.950  26.900  1.00  0.00            
ATOM    115  H55 GCD     1      26.810  29.800  26.330  1.00  0.00            
ATOM    116  C34 GCD     1      25.660  31.730  25.290  1.00  0.00            
ATOM    117  H56 GCD     1      26.000  32.500  25.990  1.00  0.00            
ATOM    118  O28 GCD     1      24.680  32.300  24.480  1.00  0.00            
ATOM    119  C35 GCD     1      24.010  31.540  23.480  1.00  0.00            
ATOM    120  H57 GCD     1      24.700  31.070  22.770  1.00  0.00            
ATOM    121  C36 GCD     1      23.150  32.410  22.560  1.00  0.00            
ATOM    122  H58 GCD     1      22.260  32.680  23.140  1.00  0.00            
ATOM    123  H59 GCD     1      22.760  31.820  21.720  1.00  0.00            
ATOM    124  O29 GCD     1      23.870  33.480  22.020  1.00  0.00            
ATOM    125  H60 GCD     1      24.810  33.380  21.850  1.00  0.00            
ATOM    126  O30 GCD     1      26.770  31.290  24.510  1.00  0.00            
ATOM    127  C37 GCD     1      28.100  31.870  24.810  1.00  0.00            
ATOM    128  H61 GCD     1      28.130  32.160  25.870  1.00  0.00            
ATOM    129  C38 GCD     1      29.020  30.700  24.630  1.00  0.00            
ATOM    130  H62 GCD     1      28.920  30.260  23.640  1.00  0.00            
ATOM    131  O31 GCD     1      28.620  29.720  25.580  1.00  0.00            
ATOM    132  H63 GCD     1      29.230  28.970  25.530  1.00  0.00            
ATOM    133  C39 GCD     1      30.480  31.150  24.880  1.00  0.00            
ATOM    134  H64 GCD     1      30.420  31.570  25.890  1.00  0.00            
ATOM    135  O32 GCD     1      31.490  30.080  24.810  1.00  0.00            
ATOM    136  H65 GCD     1      32.300  30.480  25.140  1.00  0.00            
ATOM    137  C40 GCD     1      30.860  32.160  23.830  1.00  0.00            
ATOM    138  H66 GCD     1      31.810  32.680  23.980  1.00  0.00            
ATOM    139  O33 GCD     1      29.890  33.220  23.880  1.00  0.00            
ATOM    140  C41 GCD     1      28.500  32.870  23.760  1.00  0.00            
ATOM    141  H67 GCD     1      28.280  32.530  22.740  1.00  0.00            
ATOM    142  C42 GCD     1      27.680  34.170  23.970  1.00  0.00            
ATOM    143  H68 GCD     1      26.640  34.000  23.650  1.00  0.00            
ATOM    144  H69 GCD     1      27.980  34.890  23.200  1.00  0.00            
ATOM    145  O34 GCD     1      27.780  34.850  25.220  1.00  0.00            
ATOM    146  H70 GCD     1      27.290  35.670  25.140  1.00  0.00            
ATOM    147  O35 GCD     1      30.910  31.500  22.470  1.00  0.00            
ATOM    148  C43 GCD     1      32.170  31.710  21.800  1.00  0.00            
ATOM    149  H71 GCD     1      33.030  32.130  22.330  1.00  0.00            
ATOM    150  C44 GCD     1      32.580  30.350  21.260  1.00  0.00            
ATOM    151  H72 GCD     1      31.730  29.900  20.730  1.00  0.00            
ATOM    152  O36 GCD     1      32.890  29.550  22.350  1.00  0.00            
ATOM    153  H73 GCD     1      32.130  29.580  22.950  1.00  0.00            
ATOM    154  C45 GCD     1      33.760  30.440  20.280  1.00  0.00            
ATOM    155  H74 GCD     1      34.590  30.820  20.880  1.00  0.00            
ATOM    156  O37 GCD     1      34.270  29.090  19.880  1.00  0.00            
ATOM    157  H75 GCD     1      35.200  29.160  19.660  1.00  0.00            
ATOM    158  C46 GCD     1      33.340  31.320  19.170  1.00  0.00            
ATOM    159  H76 GCD     1      34.240  31.470  18.570  1.00  0.00            
ATOM    160  O38 GCD     1      32.330  30.900  18.380  1.00  0.00            
ATOM    161  O39 GCD     1      33.090  32.590  19.850  1.00  0.00            
ATOM    162  C47 GCD     1      31.950  32.680  20.620  1.00  0.00            
ATOM    163  H77 GCD     1      31.120  32.370  19.970  1.00  0.00            
ATOM    164  C48 GCD     1      31.770  34.090  21.060  1.00  0.00            
ATOM    165  H78 GCD     1      32.640  34.330  21.670  1.00  0.00            
ATOM    166  H79 GCD     1      30.820  34.180  21.610  1.00  0.00            
ATOM    167  O40 GCD     1      31.630  35.000  20.030  1.00  0.00            
ATOM    168  H80 GCD     1      32.520  35.360  19.890  1.00  0.00            
ATOM    169  C1  EB3     2      34.140  25.960  20.010  1.00  0.00            
ATOM    170  N1  EB3     2      32.720  25.830  19.640  1.00  0.00            
ATOM    171  C2  EB3     2      32.390  26.900  18.620  1.00  0.00            
ATOM    172  C3  EB3     2      30.950  26.870  18.130  1.00  0.00            
ATOM    173  O1  EB3     2      30.040  27.030  19.210  1.00  0.00            
ATOM    174  C4  EB3     2      28.640  27.070  18.920  1.00  0.00            
ATOM    175  C5  EB3     2      27.810  26.750  20.160  1.00  0.00            
ATOM    176  C6  EB3     2      26.600  26.130  19.820  1.00  0.00            
ATOM    177  C7  EB3     2      25.620  26.020  20.800  1.00  0.00            
ATOM    178  C8  EB3     2      25.990  26.390  22.100  1.00  0.00            
ATOM    179  Br1 EB3     2      24.760  26.120  23.460  1.00  0.00            
ATOM    180  C9  EB3     2      27.230  26.990  22.440  1.00  0.00            
ATOM    181  C10 EB3     2      28.160  27.200  21.430  1.00  0.00            
ATOM    182  C11 EB3     2      28.210  28.420  18.270  1.00  0.00            
ATOM    183  C12 EB3     2      27.460  28.370  17.090  1.00  0.00            
ATOM    184  C13 EB3     2      27.030  29.560  16.480  1.00  0.00            
ATOM    185  C14 EB3     2      27.370  30.800  17.000  1.00  0.00            
ATOM    186  C15 EB3     2      28.030  30.880  18.220  1.00  0.00            
ATOM    187  C16 EB3     2      28.570  29.730  18.820  1.00  0.00            
ATOM    188  C17 EB3     2      32.000  26.120  20.930  1.00  0.00            
ATOM    189  H1  EB3     2      34.350  25.130  20.680  1.00  0.00            
ATOM    190  H2  EB3     2      34.790  25.870  19.140  1.00  0.00            
ATOM    191  H3  EB3     2      34.340  26.930  20.480  1.00  0.00            
ATOM    192  H4  EB3     2      32.500  24.910  19.240  1.00  0.00            
ATOM    193  H5  EB3     2      33.120  26.760  17.820  1.00  0.00            
ATOM    194  H6  EB3     2      32.630  27.800  19.180  1.00  0.00            
ATOM    195  H7  EB3     2      30.730  25.940  17.590  1.00  0.00            
ATOM    196  H8  EB3     2      30.840  27.720  17.450  1.00  0.00            
ATOM    197  H9  EB3     2      28.470  26.330  18.130  1.00  0.00            
ATOM    198  H10 EB3     2      26.280  26.090  18.780  1.00  0.00            
ATOM    199  H11 EB3     2      24.620  25.690  20.540  1.00  0.00            
ATOM    200  H12 EB3     2      27.450  27.240  23.470  1.00  0.00            
ATOM    201  H13 EB3     2      29.030  27.830  21.610  1.00  0.00            
ATOM    202  H14 EB3     2      27.130  27.440  16.650  1.00  0.00            
ATOM    203  H15 EB3     2      26.470  29.560  15.550  1.00  0.00            
ATOM    204  H16 EB3     2      27.000  31.710  16.530  1.00  0.00            
ATOM    205  H17 EB3     2      28.330  31.800  18.710  1.00  0.00            
ATOM    206  H18 EB3     2      29.310  29.880  19.600  1.00  0.00            
ATOM    207  H19 EB3     2      32.410  25.510  21.740  1.00  0.00            
ATOM    208  H20 EB3     2      32.220  27.150  21.220  1.00  0.00            
ATOM    209  H21 EB3     2      30.930  25.950  20.780  1.00  0.00            
TER
ENDMDL
MODEL        1
ATOM      1  H1  GCD     1      27.430  32.100  16.910  1.00  0.00            
ATOM      2  O1  GCD     1      27.690  31.290  16.470  1.00  0.00            
ATOM      3  C1  GCD     1      28.950  30.870  17.130  1.00  0.00            
ATOM      4  H2  GCD     1      29.710  31.640  16.980  1.00  0.00            
ATOM      5  H3  GCD     1      28.710  30.830  18.200  1.00  0.00            
ATOM      6  C2  GCD     1      29.440  29.440  16.710  1.00  0.00            
ATOM      7  H4  GCD     1      28.620  28.730  16.860  1.00  0.00            
ATOM      8  C3  GCD     1      30.720  28.950  17.410  1.00  0.00            
ATOM      9  H5  GCD     1      31.400  29.810  17.320  1.00  0.00            
ATOM     10  C4  GCD     1      31.450  27.850  16.650  1.00  0.00            
ATOM     11  H6  GCD     1      30.870  26.930  16.730  1.00  0.00            
ATOM     12  O2  GCD     1      32.760  27.580  17.160  1.00  0.00            
ATOM     13  H7  GCD     1      33.320  28.360  17.070  1.00  0.00            
ATOM     14  C5  GCD     1      31.560  28.140  15.200  1.00  0.00            
ATOM     15  H8  GCD     1      32.160  29.040  15.040  1.00  0.00            
ATOM     16  O3  GCD     1      32.230  27.080  14.470  1.00  0.00            
ATOM     17  H9  GCD     1      31.690  26.300  14.580  1.00  0.00            
ATOM     18  C6  GCD     1      30.220  28.430  14.590  1.00  0.00            
ATOM     19  O4  GCD     1      29.700  29.610  15.240  1.00  0.00            
ATOM     20  H10 GCD     1      30.270  28.670  13.520  1.00  0.00            
ATOM     21  O5  GCD     1      29.350  27.280  14.800  1.00  0.00            
ATOM     22  C7  GCD     1      29.040  26.410  13.710  1.00  0.00            
ATOM     23  H11 GCD     1      29.700  26.600  12.850  1.00  0.00            
ATOM     24  C8  GCD     1      29.220  24.970  14.270  1.00  0.00            
ATOM     25  H12 GCD     1      28.460  24.810  15.050  1.00  0.00            
ATOM     26  O6  GCD     1      30.570  24.760  14.790  1.00  0.00            
ATOM     27  H13 GCD     1      30.780  23.890  15.130  1.00  0.00            
ATOM     28  C9  GCD     1      28.900  23.990  13.150  1.00  0.00            
ATOM     29  H14 GCD     1      29.550  24.210  12.300  1.00  0.00            
ATOM     30  O7  GCD     1      29.210  22.650  13.470  1.00  0.00            
ATOM     31  H15 GCD     1      28.420  22.160  13.740  1.00  0.00            
ATOM     32  C10 GCD     1      27.480  24.230  12.570  1.00  0.00            
ATOM     33  H16 GCD     1      27.320  23.510  11.750  1.00  0.00            
ATOM     34  O8  GCD     1      27.370  25.590  12.170  1.00  0.00            
ATOM     35  C11 GCD     1      27.550  26.560  13.250  1.00  0.00            
ATOM     36  H17 GCD     1      26.940  26.320  14.130  1.00  0.00            
ATOM     37  C12 GCD     1      27.090  27.940  12.810  1.00  0.00            
ATOM     38  H18 GCD     1      27.090  28.560  13.720  1.00  0.00            
ATOM     39  H19 GCD     1      26.080  27.870  12.370  1.00  0.00            
ATOM     40  O9  GCD     1      28.050  28.470  11.900  1.00  0.00            
ATOM     41  H20 GCD     1      28.050  27.880  11.130  1.00  0.00            
ATOM     42  O10 GCD     1      26.530  23.900  13.590  1.00  0.00            
ATOM     43  C13 GCD     1      25.580  22.910  13.180  1.00  0.00            
ATOM     44  H21 GCD     1      25.830  22.590  12.160  1.00  0.00            
ATOM     45  C14 GCD     1      25.740  21.780  14.220  1.00  0.00            
ATOM     46  H22 GCD     1      25.770  22.240  15.210  1.00  0.00            
ATOM     47  O11 GCD     1      27.000  21.090  13.910  1.00  0.00            
ATOM     48  H23 GCD     1      26.940  20.480  13.160  1.00  0.00            
ATOM     49  C15 GCD     1      24.550  20.900  14.300  1.00  0.00            
ATOM     50  H24 GCD     1      24.480  20.350  13.350  1.00  0.00            
ATOM     51  O12 GCD     1      24.630  19.890  15.340  1.00  0.00            
ATOM     52  H25 GCD     1      25.240  19.200  15.050  1.00  0.00            
ATOM     53  C16 GCD     1      23.330  21.780  14.380  1.00  0.00            
ATOM     54  H26 GCD     1      22.460  21.130  14.350  1.00  0.00            
ATOM     55  O13 GCD     1      23.270  22.640  13.290  1.00  0.00            
ATOM     56  C17 GCD     1      24.250  23.620  13.220  1.00  0.00            
ATOM     57  H27 GCD     1      24.320  24.300  14.080  1.00  0.00            
ATOM     58  C18 GCD     1      24.060  24.430  11.990  1.00  0.00            
ATOM     59  H28 GCD     1      24.150  23.910  11.030  1.00  0.00            
ATOM     60  H29 GCD     1      24.860  25.170  11.880  1.00  0.00            
ATOM     61  O14 GCD     1      22.870  25.190  12.240  1.00  0.00            
ATOM     62  H30 GCD     1      22.260  24.570  12.660  1.00  0.00            
ATOM     63  O15 GCD     1      23.290  22.480  15.640  1.00  0.00            
ATOM     64  C19 GCD     1      22.220  22.170  16.520  1.00  0.00            
ATOM     65  H31 GCD     1      21.540  21.330  16.340  1.00  0.00            
ATOM     66  C20 GCD     1      22.870  21.900  17.940  1.00  0.00            
ATOM     67  H32 GCD     1      23.440  22.770  18.260  1.00  0.00            
ATOM     68  O16 GCD     1      23.740  20.700  17.990  1.00  0.00            
ATOM     69  H33 GCD     1      24.050  20.450  17.120  1.00  0.00            
ATOM     70  C21 GCD     1      21.820  21.900  19.000  1.00  0.00            
ATOM     71  H34 GCD     1      21.230  20.980  18.900  1.00  0.00            
ATOM     72  O17 GCD     1      22.380  21.680  20.250  1.00  0.00            
ATOM     73  H35 GCD     1      23.270  21.390  20.050  1.00  0.00            
ATOM     74  C22 GCD     1      20.840  23.090  18.870  1.00  0.00            
ATOM     75  H36 GCD     1      19.980  22.970  19.540  1.00  0.00            
ATOM     76  O18 GCD     1      20.350  23.300  17.560  1.00  0.00            
ATOM     77  C23 GCD     1      21.390  23.390  16.560  1.00  0.00            
ATOM     78  H37 GCD     1      21.900  24.350  16.660  1.00  0.00            
ATOM     79  C24 GCD     1      20.680  23.630  15.200  1.00  0.00            
ATOM     80  H38 GCD     1      20.040  22.770  14.940  1.00  0.00            
ATOM     81  H39 GCD     1      21.420  23.810  14.410  1.00  0.00            
ATOM     82  O19 GCD     1      19.790  24.780  15.240  1.00  0.00            
ATOM     83  H40 GCD     1      19.370  24.710  16.110  1.00  0.00            
ATOM     84  O20 GCD     1      21.450  24.240  19.240  1.00  0.00            
ATOM     85  C25 GCD     1      20.590  25.290  19.660  1.00  0.00            
ATOM     86  H41 GCD     1      19.570  25.310  19.250  1.00  0.00            
ATOM     87  C26 GCD     1      20.480  25.120  21.190  1.00  0.00            
ATOM     88  H42 GCD     1      21.440  25.200  21.720  1.00  0.00            
ATOM     89  O21 GCD     1      20.020  23.850  21.610  1.00  0.00            
ATOM     90  H43 GCD     1      20.740  23.320  21.980  1.00  0.00            
ATOM     91  C27 GCD     1      19.670  26.180  21.860  1.00  0.00            
ATOM     92  H44 GCD     1      18.630  26.080  21.530  1.00  0.00            
ATOM     93  O22 GCD     1      19.710  25.980  23.270  1.00  0.00            
ATOM     94  H45 GCD     1      19.440  25.080  23.460  1.00  0.00            
ATOM     95  C28 GCD     1      20.030  27.630  21.390  1.00  0.00            
ATOM     96  H46 GCD     1      19.410  28.460  21.740  1.00  0.00            
ATOM     97  O23 GCD     1      20.160  27.590  19.980  1.00  0.00            
ATOM     98  C29 GCD     1      21.150  26.640  19.360  1.00  0.00            
ATOM     99  H47 GCD     1      22.080  26.880  19.900  1.00  0.00            
ATOM    100  C30 GCD     1      21.400  26.940  17.830  1.00  0.00            
ATOM    101  H48 GCD     1      20.530  26.660  17.220  1.00  0.00            
ATOM    102  H49 GCD     1      22.210  26.340  17.420  1.00  0.00            
ATOM    103  O24 GCD     1      21.650  28.350  17.760  1.00  0.00            
ATOM    104  H50 GCD     1      20.990  28.760  18.320  1.00  0.00            
ATOM    105  O25 GCD     1      21.260  27.920  22.020  1.00  0.00            
ATOM    106  C31 GCD     1      21.440  29.010  22.900  1.00  0.00            
ATOM    107  H51 GCD     1      20.470  29.470  23.120  1.00  0.00            
ATOM    108  C32 GCD     1      22.140  28.690  24.250  1.00  0.00            
ATOM    109  H52 GCD     1      23.050  28.130  24.020  1.00  0.00            
ATOM    110  O26 GCD     1      21.180  27.840  24.960  1.00  0.00            
ATOM    111  H53 GCD     1      20.960  27.140  24.340  1.00  0.00            
ATOM    112  C33 GCD     1      22.550  29.930  25.090  1.00  0.00            
ATOM    113  H54 GCD     1      21.680  30.490  25.440  1.00  0.00            
ATOM    114  O27 GCD     1      23.350  29.650  26.240  1.00  0.00            
ATOM    115  H55 GCD     1      24.140  29.160  25.980  1.00  0.00            
ATOM    116  C34 GCD     1      23.410  30.910  24.170  1.00  0.00            
ATOM    117  H56 GCD     1      23.610  31.800  24.770  1.00  0.00            
ATOM    118  O28 GCD     1      22.620  31.250  23.010  1.00  0.00            
ATOM    119  C35 GCD     1      22.300  30.110  22.250  1.00  0.00            
ATOM    120  H57 GCD     1      23.220  29.590  21.930  1.00  0.00            
ATOM    121  C36 GCD     1      21.690  30.570  21.000  1.00  0.00            
ATOM    122  H58 GCD     1      20.730  31.090  21.160  1.00  0.00            
ATOM    123  H59 GCD     1      21.590  29.730  20.290  1.00  0.00            
ATOM    124  O29 GCD     1      22.510  31.570  20.350  1.00  0.00            
ATOM    125  H60 GCD     1      22.740  32.230  21.020  1.00  0.00            
ATOM    126  O30 GCD     1      24.540  30.140  23.730  1.00  0.00            
ATOM    127  C37 GCD     1      25.800  30.430  24.330  1.00  0.00            
ATOM    128  H61 GCD     1      25.710  31.060  25.220  1.00  0.00            
ATOM    129  C38 GCD     1      26.510  29.060  24.480  1.00  0.00            
ATOM    130  H62 GCD     1      26.410  28.500  23.540  1.00  0.00            
ATOM    131  O31 GCD     1      25.910  28.370  25.620  1.00  0.00            
ATOM    132  H63 GCD     1      26.300  27.490  25.620  1.00  0.00            
ATOM    133  C39 GCD     1      27.950  29.330  24.910  1.00  0.00            
ATOM    134  H64 GCD     1      27.970  29.820  25.890  1.00  0.00            
ATOM    135  O32 GCD     1      28.720  28.090  24.960  1.00  0.00            
ATOM    136  H65 GCD     1      28.380  27.560  25.690  1.00  0.00            
ATOM    137  C40 GCD     1      28.650  30.210  23.970  1.00  0.00            
ATOM    138  H66 GCD     1      29.630  30.400  24.410  1.00  0.00            
ATOM    139  O33 GCD     1      27.870  31.430  23.820  1.00  0.00            
ATOM    140  C41 GCD     1      26.570  31.270  23.310  1.00  0.00            
ATOM    141  H67 GCD     1      26.680  30.780  22.330  1.00  0.00            
ATOM    142  C42 GCD     1      25.960  32.660  23.090  1.00  0.00            
ATOM    143  H68 GCD     1      25.180  32.580  22.330  1.00  0.00            
ATOM    144  H69 GCD     1      26.760  33.230  22.600  1.00  0.00            
ATOM    145  O34 GCD     1      25.530  33.360  24.280  1.00  0.00            
ATOM    146  H70 GCD     1      25.270  34.240  23.970  1.00  0.00            
ATOM    147  O35 GCD     1      28.810  29.520  22.670  1.00  0.00            
ATOM    148  C43 GCD     1      30.130  29.470  22.020  1.00  0.00            
ATOM    149  H71 GCD     1      30.870  29.750  22.780  1.00  0.00            
ATOM    150  C44 GCD     1      30.430  27.960  21.590  1.00  0.00            
ATOM    151  H72 GCD     1      29.660  27.630  20.880  1.00  0.00            
ATOM    152  O36 GCD     1      30.400  27.100  22.740  1.00  0.00            
ATOM    153  H73 GCD     1      29.920  27.570  23.430  1.00  0.00            
ATOM    154  C45 GCD     1      31.680  27.920  20.780  1.00  0.00            
ATOM    155  H74 GCD     1      32.500  28.200  21.450  1.00  0.00            
ATOM    156  O37 GCD     1      31.830  26.610  20.180  1.00  0.00            
ATOM    157  H75 GCD     1      32.750  26.470  19.950  1.00  0.00            
ATOM    158  C46 GCD     1      31.600  28.930  19.600  1.00  0.00            
ATOM    159  H76 GCD     1      32.570  28.940  19.090  1.00  0.00            
ATOM    160  O38 GCD     1      30.460  28.650  18.760  1.00  0.00            
ATOM    161  O39 GCD     1      31.460  30.260  20.060  1.00  0.00            
ATOM    162  C47 GCD     1      30.260  30.400  20.800  1.00  0.00            
ATOM    163  H77 GCD     1      29.410  30.150  20.160  1.00  0.00            
ATOM    164  C48 GCD     1      29.960  31.870  21.140  1.00  0.00            
ATOM    165  H78 GCD     1      30.660  32.350  21.840  1.00  0.00            
ATOM    166  H79 GCD     1      28.990  31.950  21.650  1.00  0.00            
ATOM    167  O40 GCD     1      29.760  32.690  19.960  1.00  0.00            
ATOM    168  H80 GCD     1      30.630  32.860  19.580  1.00  0.00            
ATOM    169  C1  EB3     2      30.750  23.290  19.510  1.00  0.00            
ATOM    170  N1  EB3     2      29.480  24.030  19.360  1.00  0.00            
ATOM    171  C2  EB3     2      29.540  25.040  18.270  1.00  0.00            
ATOM    172  C3  EB3     2      28.240  25.470  17.590  1.00  0.00            
ATOM    173  O1  EB3     2      27.490  25.950  18.660  1.00  0.00            
ATOM    174  C4  EB3     2      26.000  25.740  18.490  1.00  0.00            
ATOM    175  C5  EB3     2      25.350  25.710  19.850  1.00  0.00            
ATOM    176  C6  EB3     2      24.850  24.440  20.240  1.00  0.00            
ATOM    177  C7  EB3     2      24.230  24.300  21.500  1.00  0.00            
ATOM    178  C8  EB3     2      24.290  25.420  22.430  1.00  0.00            
ATOM    179  Br1 EB3     2      23.700  25.340  24.170  1.00  0.00            
ATOM    180  C9  EB3     2      24.710  26.700  21.980  1.00  0.00            
ATOM    181  C10 EB3     2      25.220  26.870  20.700  1.00  0.00            
ATOM    182  C11 EB3     2      25.330  26.580  17.430  1.00  0.00            
ATOM    183  C12 EB3     2      24.400  26.030  16.530  1.00  0.00            
ATOM    184  C13 EB3     2      23.840  26.850  15.590  1.00  0.00            
ATOM    185  C14 EB3     2      24.200  28.160  15.460  1.00  0.00            
ATOM    186  C15 EB3     2      25.050  28.790  16.360  1.00  0.00            
ATOM    187  C16 EB3     2      25.650  27.990  17.380  1.00  0.00            
ATOM    188  C17 EB3     2      29.390  24.750  20.670  1.00  0.00            
ATOM    189  H1  EB3     2      30.620  22.550  20.300  1.00  0.00            
ATOM    190  H2  EB3     2      30.980  22.710  18.610  1.00  0.00            
ATOM    191  H3  EB3     2      31.590  23.980  19.590  1.00  0.00            
ATOM    192  H4  EB3     2      28.740  23.320  19.230  1.00  0.00            
ATOM    193  H5  EB3     2      30.140  24.680  17.440  1.00  0.00            
ATOM    194  H6  EB3     2      30.060  25.960  18.550  1.00  0.00            
ATOM    195  H7  EB3     2      27.910  24.590  17.040  1.00  0.00            
ATOM    196  H8  EB3     2      28.450  26.210  16.800  1.00  0.00            
ATOM    197  H9  EB3     2      25.870  24.720  18.100  1.00  0.00            
ATOM    198  H10 EB3     2      24.900  23.540  19.630  1.00  0.00            
ATOM    199  H11 EB3     2      23.790  23.330  21.720  1.00  0.00            
ATOM    200  H12 EB3     2      24.580  27.630  22.540  1.00  0.00            
ATOM    201  H13 EB3     2      25.640  27.800  20.330  1.00  0.00            
ATOM    202  H14 EB3     2      24.200  24.970  16.660  1.00  0.00            
ATOM    203  H15 EB3     2      23.100  26.430  14.920  1.00  0.00            
ATOM    204  H16 EB3     2      23.680  28.800  14.750  1.00  0.00            
ATOM    205  H17 EB3     2      25.280  29.840  16.270  1.00  0.00            
ATOM    206  H18 EB3     2      26.320  28.320  18.160  1.00  0.00            
ATOM    207  H19 EB3     2      29.030  24.070  21.450  1.00  0.00            
ATOM    208  H20 EB3     2      30.380  25.150  20.890  1.00  0.00            
ATOM    209  H21 EB3     2      28.640  25.510  20.460  1.00  0.00            
TER
ENDMDL
MODEL        1
ATOM      1  H1  GCD     1      26.070  37.330  21.880  1.00  0.00            
ATOM      2  O1  GCD     1      25.900  37.030  22.780  1.00  0.00            
ATOM      3  C1  GCD     1      27.200  37.050  23.260  1.00  0.00            
ATOM      4  H2  GCD     1      27.530  38.100  23.270  1.00  0.00            
ATOM      5  H3  GCD     1      27.230  36.720  24.310  1.00  0.00            
ATOM      6  C2  GCD     1      28.080  36.200  22.300  1.00  0.00            
ATOM      7  H4  GCD     1      27.920  35.120  22.470  1.00  0.00            
ATOM      8  C3  GCD     1      29.580  36.350  22.520  1.00  0.00            
ATOM      9  H5  GCD     1      29.950  37.360  22.290  1.00  0.00            
ATOM     10  C4  GCD     1      30.310  35.390  21.610  1.00  0.00            
ATOM     11  H6  GCD     1      29.960  34.410  21.980  1.00  0.00            
ATOM     12  O2  GCD     1      31.770  35.640  21.800  1.00  0.00            
ATOM     13  H7  GCD     1      31.930  35.280  22.680  1.00  0.00            
ATOM     14  C5  GCD     1      29.880  35.610  20.130  1.00  0.00            
ATOM     15  H8  GCD     1      30.210  36.630  19.890  1.00  0.00            
ATOM     16  O3  GCD     1      30.610  34.710  19.270  1.00  0.00            
ATOM     17  H9  GCD     1      31.510  34.660  19.610  1.00  0.00            
ATOM     18  C6  GCD     1      28.380  35.590  19.950  1.00  0.00            
ATOM     19  O4  GCD     1      27.810  36.480  20.940  1.00  0.00            
ATOM     20  H10 GCD     1      28.070  36.000  18.980  1.00  0.00            
ATOM     21  O5  GCD     1      27.860  34.250  20.090  1.00  0.00            
ATOM     22  C7  GCD     1      27.300  33.800  18.830  1.00  0.00            
ATOM     23  H11 GCD     1      27.690  34.380  17.990  1.00  0.00            
ATOM     24  C8  GCD     1      27.690  32.370  18.650  1.00  0.00            
ATOM     25  H12 GCD     1      27.380  31.720  19.470  1.00  0.00            
ATOM     26  O6  GCD     1      29.160  32.350  18.630  1.00  0.00            
ATOM     27  H13 GCD     1      29.420  33.210  18.980  1.00  0.00            
ATOM     28  C9  GCD     1      27.040  31.880  17.300  1.00  0.00            
ATOM     29  H14 GCD     1      27.460  32.380  16.410  1.00  0.00            
ATOM     30  O7  GCD     1      27.490  30.530  17.040  1.00  0.00            
ATOM     31  H15 GCD     1      27.120  29.940  17.710  1.00  0.00            
ATOM     32  C10 GCD     1      25.540  31.930  17.400  1.00  0.00            
ATOM     33  H16 GCD     1      24.950  31.680  16.520  1.00  0.00            
ATOM     34  O8  GCD     1      25.250  33.300  17.660  1.00  0.00            
ATOM     35  C11 GCD     1      25.710  33.850  18.890  1.00  0.00            
ATOM     36  H17 GCD     1      25.400  33.210  19.720  1.00  0.00            
ATOM     37  C12 GCD     1      25.150  35.270  19.160  1.00  0.00            
ATOM     38  H18 GCD     1      25.570  35.650  20.100  1.00  0.00            
ATOM     39  H19 GCD     1      24.080  35.300  19.430  1.00  0.00            
ATOM     40  O9  GCD     1      25.370  36.250  18.130  1.00  0.00            
ATOM     41  H20 GCD     1      24.630  36.200  17.520  1.00  0.00            
ATOM     42  O10 GCD     1      25.130  31.190  18.560  1.00  0.00            
ATOM     43  C13 GCD     1      24.450  29.990  18.270  1.00  0.00            
ATOM     44  H21 GCD     1      24.540  29.670  17.220  1.00  0.00            
ATOM     45  C14 GCD     1      24.990  28.800  19.010  1.00  0.00            
ATOM     46  H22 GCD     1      25.160  29.120  20.050  1.00  0.00            
ATOM     47  O11 GCD     1      26.320  28.620  18.410  1.00  0.00            
ATOM     48  H23 GCD     1      26.760  28.150  19.130  1.00  0.00            
ATOM     49  C15 GCD     1      24.140  27.510  19.050  1.00  0.00            
ATOM     50  H24 GCD     1      24.100  27.180  18.000  1.00  0.00            
ATOM     51  O12 GCD     1      24.640  26.590  20.050  1.00  0.00            
ATOM     52  H25 GCD     1      25.480  26.220  19.760  1.00  0.00            
ATOM     53  C16 GCD     1      22.710  28.000  19.410  1.00  0.00            
ATOM     54  H26 GCD     1      22.020  27.160  19.320  1.00  0.00            
ATOM     55  O13 GCD     1      22.370  28.970  18.430  1.00  0.00            
ATOM     56  C17 GCD     1      22.940  30.250  18.540  1.00  0.00            
ATOM     57  H27 GCD     1      22.710  30.630  19.540  1.00  0.00            
ATOM     58  C18 GCD     1      22.320  31.050  17.400  1.00  0.00            
ATOM     59  H28 GCD     1      22.490  30.580  16.420  1.00  0.00            
ATOM     60  H29 GCD     1      22.920  31.970  17.370  1.00  0.00            
ATOM     61  O14 GCD     1      20.970  31.420  17.690  1.00  0.00            
ATOM     62  H30 GCD     1      20.760  32.120  17.070  1.00  0.00            
ATOM     63  O15 GCD     1      22.740  28.530  20.720  1.00  0.00            
ATOM     64  C19 GCD     1      21.640  28.090  21.480  1.00  0.00            
ATOM     65  H31 GCD     1      20.800  27.800  20.840  1.00  0.00            
ATOM     66  C20 GCD     1      22.020  26.870  22.400  1.00  0.00            
ATOM     67  H32 GCD     1      22.900  27.240  22.940  1.00  0.00            
ATOM     68  O16 GCD     1      22.230  25.650  21.610  1.00  0.00            
ATOM     69  H33 GCD     1      22.990  25.790  21.030  1.00  0.00            
ATOM     70  C21 GCD     1      20.850  26.570  23.380  1.00  0.00            
ATOM     71  H34 GCD     1      19.970  26.170  22.860  1.00  0.00            
ATOM     72  O17 GCD     1      21.220  25.540  24.260  1.00  0.00            
ATOM     73  H35 GCD     1      22.000  25.820  24.760  1.00  0.00            
ATOM     74  C22 GCD     1      20.520  27.860  24.150  1.00  0.00            
ATOM     75  H36 GCD     1      19.640  27.690  24.760  1.00  0.00            
ATOM     76  O18 GCD     1      20.150  28.920  23.260  1.00  0.00            
ATOM     77  C23 GCD     1      21.160  29.280  22.330  1.00  0.00            
ATOM     78  H37 GCD     1      21.960  29.810  22.860  1.00  0.00            
ATOM     79  C24 GCD     1      20.380  30.290  21.450  1.00  0.00            
ATOM     80  H38 GCD     1      19.330  30.000  21.360  1.00  0.00            
ATOM     81  H39 GCD     1      20.850  30.380  20.460  1.00  0.00            
ATOM     82  O19 GCD     1      20.490  31.640  22.020  1.00  0.00            
ATOM     83  H40 GCD     1      19.920  31.880  22.760  1.00  0.00            
ATOM     84  O20 GCD     1      21.620  28.300  24.870  1.00  0.00            
ATOM     85  C25 GCD     1      21.520  28.080  26.270  1.00  0.00            
ATOM     86  H41 GCD     1      20.820  27.260  26.430  1.00  0.00            
ATOM     87  C26 GCD     1      22.810  27.590  26.780  1.00  0.00            
ATOM     88  H42 GCD     1      23.600  28.260  26.420  1.00  0.00            
ATOM     89  O21 GCD     1      23.140  26.300  26.230  1.00  0.00            
ATOM     90  H43 GCD     1      23.920  26.020  26.710  1.00  0.00            
ATOM     91  C27 GCD     1      22.710  27.550  28.300  1.00  0.00            
ATOM     92  H44 GCD     1      21.970  26.770  28.510  1.00  0.00            
ATOM     93  O22 GCD     1      23.940  27.100  28.890  1.00  0.00            
ATOM     94  H45 GCD     1      24.260  27.810  29.450  1.00  0.00            
ATOM     95  C28 GCD     1      22.210  28.810  28.930  1.00  0.00            
ATOM     96  H46 GCD     1      22.000  28.750  30.000  1.00  0.00            
ATOM     97  O23 GCD     1      21.030  29.140  28.240  1.00  0.00            
ATOM     98  C29 GCD     1      21.070  29.370  26.890  1.00  0.00            
ATOM     99  H47 GCD     1      21.800  30.150  26.640  1.00  0.00            
ATOM    100  C30 GCD     1      19.710  29.920  26.440  1.00  0.00            
ATOM    101  H48 GCD     1      18.980  29.100  26.480  1.00  0.00            
ATOM    102  H49 GCD     1      19.770  30.260  25.400  1.00  0.00            
ATOM    103  O24 GCD     1      19.180  30.870  27.330  1.00  0.00            
ATOM    104  H50 GCD     1      19.410  30.520  28.200  1.00  0.00            
ATOM    105  O25 GCD     1      23.200  29.850  28.660  1.00  0.00            
ATOM    106  C31 GCD     1      23.640  30.670  29.790  1.00  0.00            
ATOM    107  H51 GCD     1      22.870  30.670  30.570  1.00  0.00            
ATOM    108  C32 GCD     1      24.930  30.130  30.340  1.00  0.00            
ATOM    109  H52 GCD     1      25.700  30.220  29.560  1.00  0.00            
ATOM    110  O26 GCD     1      24.830  28.780  30.900  1.00  0.00            
ATOM    111  H53 GCD     1      25.650  28.700  31.390  1.00  0.00            
ATOM    112  C33 GCD     1      25.360  31.060  31.510  1.00  0.00            
ATOM    113  H54 GCD     1      24.520  30.910  32.210  1.00  0.00            
ATOM    114  O27 GCD     1      26.620  30.670  32.100  1.00  0.00            
ATOM    115  H55 GCD     1      27.320  30.790  31.450  1.00  0.00            
ATOM    116  C34 GCD     1      25.320  32.440  31.060  1.00  0.00            
ATOM    117  H56 GCD     1      25.450  33.070  31.950  1.00  0.00            
ATOM    118  O28 GCD     1      24.070  32.770  30.450  1.00  0.00            
ATOM    119  C35 GCD     1      23.720  32.050  29.290  1.00  0.00            
ATOM    120  H57 GCD     1      24.500  32.130  28.530  1.00  0.00            
ATOM    121  C36 GCD     1      22.350  32.590  28.770  1.00  0.00            
ATOM    122  H58 GCD     1      21.650  32.440  29.600  1.00  0.00            
ATOM    123  H59 GCD     1      21.970  31.980  27.940  1.00  0.00            
ATOM    124  O29 GCD     1      22.420  33.960  28.460  1.00  0.00            
ATOM    125  H60 GCD     1      22.560  34.080  27.510  1.00  0.00            
ATOM    126  O30 GCD     1      26.290  32.780  30.170  1.00  0.00            
ATOM    127  C37 GCD     1      27.500  33.320  30.650  1.00  0.00            
ATOM    128  H61 GCD     1      27.610  33.130  31.730  1.00  0.00            
ATOM    129  C38 GCD     1      28.550  32.640  29.890  1.00  0.00            
ATOM    130  H62 GCD     1      28.460  32.750  28.800  1.00  0.00            
ATOM    131  O31 GCD     1      28.530  31.310  30.340  1.00  0.00            
ATOM    132  H63 GCD     1      29.220  30.880  29.830  1.00  0.00            
ATOM    133  C39 GCD     1      29.880  33.280  30.170  1.00  0.00            
ATOM    134  H64 GCD     1      29.960  33.270  31.270  1.00  0.00            
ATOM    135  O32 GCD     1      30.990  32.660  29.570  1.00  0.00            
ATOM    136  H65 GCD     1      31.290  32.050  30.250  1.00  0.00            
ATOM    137  C40 GCD     1      29.820  34.710  29.670  1.00  0.00            
ATOM    138  H66 GCD     1      30.740  35.240  29.910  1.00  0.00            
ATOM    139  O33 GCD     1      28.850  35.450  30.420  1.00  0.00            
ATOM    140  C41 GCD     1      27.530  34.870  30.340  1.00  0.00            
ATOM    141  H67 GCD     1      27.190  35.110  29.320  1.00  0.00            
ATOM    142  C42 GCD     1      26.640  35.610  31.260  1.00  0.00            
ATOM    143  H68 GCD     1      25.650  35.150  31.160  1.00  0.00            
ATOM    144  H69 GCD     1      26.880  36.650  31.030  1.00  0.00            
ATOM    145  O34 GCD     1      27.210  35.380  32.600  1.00  0.00            
ATOM    146  H70 GCD     1      28.140  35.580  32.480  1.00  0.00            
ATOM    147  O35 GCD     1      29.440  34.820  28.260  1.00  0.00            
ATOM    148  C43 GCD     1      30.200  35.680  27.370  1.00  0.00            
ATOM    149  H71 GCD     1      30.750  36.390  28.000  1.00  0.00            
ATOM    150  C44 GCD     1      31.200  34.890  26.410  1.00  0.00            
ATOM    151  H72 GCD     1      30.530  34.240  25.840  1.00  0.00            
ATOM    152  O36 GCD     1      32.030  34.200  27.300  1.00  0.00            
ATOM    153  H73 GCD     1      31.450  33.650  27.830  1.00  0.00            
ATOM    154  C45 GCD     1      31.850  35.820  25.330  1.00  0.00            
ATOM    155  H74 GCD     1      32.440  36.600  25.840  1.00  0.00            
ATOM    156  O37 GCD     1      32.640  35.010  24.390  1.00  0.00            
ATOM    157  H75 GCD     1      33.470  34.860  24.870  1.00  0.00            
ATOM    158  C46 GCD     1      30.760  36.720  24.660  1.00  0.00            
ATOM    159  H76 GCD     1      31.150  37.540  24.050  1.00  0.00            
ATOM    160  O38 GCD     1      29.810  35.990  23.850  1.00  0.00            
ATOM    161  O39 GCD     1      30.100  37.390  25.690  1.00  0.00            
ATOM    162  C47 GCD     1      29.260  36.610  26.640  1.00  0.00            
ATOM    163  H77 GCD     1      28.560  36.040  26.010  1.00  0.00            
ATOM    164  C48 GCD     1      28.450  37.590  27.470  1.00  0.00            
ATOM    165  H78 GCD     1      29.220  38.100  28.070  1.00  0.00            
ATOM    166  H79 GCD     1      27.810  36.930  28.070  1.00  0.00            
ATOM    167  O40 GCD     1      27.590  38.430  26.630  1.00  0.00            
ATOM    168  H80 GCD     1      27.110  39.020  27.220  1.00  0.00            
ATOM    169  C1  EB3     2      32.020  29.460  23.340  1.00  0.00            
ATOM    170  N1  EB3     2      31.890  30.670  24.300  1.00  0.00            
ATOM    171  C2  EB3     2      31.300  31.810  23.530  1.00  0.00            
ATOM    172  C3  EB3     2      29.920  31.840  22.860  1.00  0.00            
ATOM    173  O1  EB3     2      29.080  32.460  23.870  1.00  0.00            
ATOM    174  C4  EB3     2      27.690  32.320  23.590  1.00  0.00            
ATOM    175  C5  EB3     2      27.290  30.900  23.530  1.00  0.00            
ATOM    176  C6  EB3     2      26.240  30.650  22.590  1.00  0.00            
ATOM    177  C7  EB3     2      25.760  29.290  22.540  1.00  0.00            
ATOM    178  C8  EB3     2      26.270  28.250  23.320  1.00  0.00            
ATOM    179  Br1 EB3     2      25.530  26.420  23.300  1.00  0.00            
ATOM    180  C9  EB3     2      27.390  28.560  24.140  1.00  0.00            
ATOM    181  C10 EB3     2      27.880  29.890  24.250  1.00  0.00            
ATOM    182  C11 EB3     2      26.800  33.040  24.490  1.00  0.00            
ATOM    183  C12 EB3     2      25.840  33.870  23.880  1.00  0.00            
ATOM    184  C13 EB3     2      24.970  34.570  24.750  1.00  0.00            
ATOM    185  C14 EB3     2      25.100  34.510  26.150  1.00  0.00            
ATOM    186  C15 EB3     2      26.030  33.660  26.760  1.00  0.00            
ATOM    187  C16 EB3     2      26.930  32.940  25.920  1.00  0.00            
ATOM    188  C17 EB3     2      33.380  30.920  24.780  1.00  0.00            
ATOM    189  H1  EB3     2      32.670  29.710  22.510  1.00  0.00            
ATOM    190  H2  EB3     2      32.360  28.660  24.000  1.00  0.00            
ATOM    191  H3  EB3     2      31.080  29.150  22.880  1.00  0.00            
ATOM    192  H4  EB3     2      31.280  30.420  25.090  1.00  0.00            
ATOM    193  H5  EB3     2      32.000  32.130  22.760  1.00  0.00            
ATOM    194  H6  EB3     2      31.290  32.660  24.210  1.00  0.00            
ATOM    195  H7  EB3     2      29.700  30.800  22.610  1.00  0.00            
ATOM    196  H8  EB3     2      29.980  32.530  22.010  1.00  0.00            
ATOM    197  H9  EB3     2      27.510  32.730  22.590  1.00  0.00            
ATOM    198  H10 EB3     2      25.710  31.420  22.040  1.00  0.00            
ATOM    199  H11 EB3     2      24.790  29.090  22.080  1.00  0.00            
ATOM    200  H12 EB3     2      27.800  27.770  24.750  1.00  0.00            
ATOM    201  H13 EB3     2      28.710  30.090  24.920  1.00  0.00            
ATOM    202  H14 EB3     2      25.760  33.970  22.800  1.00  0.00            
ATOM    203  H15 EB3     2      24.130  35.070  24.290  1.00  0.00            
ATOM    204  H16 EB3     2      24.450  35.150  26.740  1.00  0.00            
ATOM    205  H17 EB3     2      26.180  33.670  27.840  1.00  0.00            
ATOM    206  H18 EB3     2      27.770  32.440  26.390  1.00  0.00            
ATOM    207  H19 EB3     2      33.350  31.870  25.320  1.00  0.00            
ATOM    208  H20 EB3     2      33.720  30.080  25.390  1.00  0.00            
ATOM    209  H21 EB3     2      34.020  30.960  23.900  1.00  0.00            
TER
ENDMDL
MODEL        1
ATOM      1  H1  GCD     1      25.970  39.890  14.110  1.00  0.00            
ATOM      2  O1  GCD     1      25.530  39.870  14.960  1.00  0.00            
ATOM      3  C1  GCD     1      24.920  38.570  15.130  1.00  0.00            
ATOM      4  H2  GCD     1      24.580  38.420  16.160  1.00  0.00            
ATOM      5  H3  GCD     1      24.020  38.520  14.500  1.00  0.00            
ATOM      6  C2  GCD     1      25.690  37.350  14.820  1.00  0.00            
ATOM      7  H4  GCD     1      25.060  36.460  15.000  1.00  0.00            
ATOM      8  C3  GCD     1      26.920  37.280  15.740  1.00  0.00            
ATOM      9  H5  GCD     1      27.590  38.150  15.670  1.00  0.00            
ATOM     10  C4  GCD     1      27.710  36.030  15.350  1.00  0.00            
ATOM     11  H6  GCD     1      27.020  35.190  15.500  1.00  0.00            
ATOM     12  O2  GCD     1      28.860  35.970  16.190  1.00  0.00            
ATOM     13  H7  GCD     1      29.270  35.130  15.980  1.00  0.00            
ATOM     14  C5  GCD     1      28.140  36.130  13.920  1.00  0.00            
ATOM     15  H8  GCD     1      28.800  37.000  13.810  1.00  0.00            
ATOM     16  O3  GCD     1      28.930  35.010  13.500  1.00  0.00            
ATOM     17  H9  GCD     1      28.300  34.280  13.460  1.00  0.00            
ATOM     18  C6  GCD     1      26.940  36.290  13.030  1.00  0.00            
ATOM     19  O4  GCD     1      26.180  37.430  13.500  1.00  0.00            
ATOM     20  H10 GCD     1      27.300  36.450  12.010  1.00  0.00            
ATOM     21  O5  GCD     1      26.200  35.150  13.240  1.00  0.00            
ATOM     22  C7  GCD     1      26.000  34.170  12.240  1.00  0.00            
ATOM     23  H11 GCD     1      26.650  34.350  11.380  1.00  0.00            
ATOM     24  C8  GCD     1      26.240  32.740  12.840  1.00  0.00            
ATOM     25  H12 GCD     1      25.690  32.560  13.770  1.00  0.00            
ATOM     26  O6  GCD     1      27.660  32.580  13.080  1.00  0.00            
ATOM     27  H13 GCD     1      27.690  31.720  13.500  1.00  0.00            
ATOM     28  C9  GCD     1      25.750  31.590  11.890  1.00  0.00            
ATOM     29  H14 GCD     1      26.370  31.550  10.980  1.00  0.00            
ATOM     30  O7  GCD     1      25.820  30.340  12.550  1.00  0.00            
ATOM     31  H15 GCD     1      26.720  30.130  12.840  1.00  0.00            
ATOM     32  C10 GCD     1      24.270  31.860  11.450  1.00  0.00            
ATOM     33  H16 GCD     1      23.950  31.160  10.670  1.00  0.00            
ATOM     34  O8  GCD     1      24.190  33.180  10.970  1.00  0.00            
ATOM     35  C11 GCD     1      24.560  34.200  11.810  1.00  0.00            
ATOM     36  H17 GCD     1      23.960  34.080  12.720  1.00  0.00            
ATOM     37  C12 GCD     1      24.180  35.550  11.190  1.00  0.00            
ATOM     38  H18 GCD     1      24.140  36.350  11.940  1.00  0.00            
ATOM     39  H19 GCD     1      23.130  35.570  10.840  1.00  0.00            
ATOM     40  O9  GCD     1      25.140  36.150  10.320  1.00  0.00            
ATOM     41  H20 GCD     1      25.070  35.740   9.450  1.00  0.00            
ATOM     42  O10 GCD     1      23.360  31.680  12.550  1.00  0.00            
ATOM     43  C13 GCD     1      22.230  30.880  12.290  1.00  0.00            
ATOM     44  H21 GCD     1      22.090  30.850  11.200  1.00  0.00            
ATOM     45  C14 GCD     1      22.370  29.470  12.850  1.00  0.00            
ATOM     46  H22 GCD     1      22.660  29.520  13.910  1.00  0.00            
ATOM     47  O11 GCD     1      23.430  28.870  12.130  1.00  0.00            
ATOM     48  H23 GCD     1      24.200  29.450  12.100  1.00  0.00            
ATOM     49  C15 GCD     1      21.070  28.700  12.870  1.00  0.00            
ATOM     50  H24 GCD     1      20.840  28.480  11.820  1.00  0.00            
ATOM     51  O12 GCD     1      21.140  27.450  13.540  1.00  0.00            
ATOM     52  H25 GCD     1      21.840  26.940  13.130  1.00  0.00            
ATOM     53  C16 GCD     1      20.020  29.530  13.450  1.00  0.00            
ATOM     54  H26 GCD     1      19.120  28.940  13.260  1.00  0.00            
ATOM     55  O13 GCD     1      19.860  30.750  12.740  1.00  0.00            
ATOM     56  C17 GCD     1      21.030  31.580  12.910  1.00  0.00            
ATOM     57  H27 GCD     1      21.120  31.700  14.000  1.00  0.00            
ATOM     58  C18 GCD     1      20.840  32.980  12.270  1.00  0.00            
ATOM     59  H28 GCD     1      20.740  32.760  11.200  1.00  0.00            
ATOM     60  H29 GCD     1      21.750  33.590  12.390  1.00  0.00            
ATOM     61  O14 GCD     1      19.740  33.760  12.710  1.00  0.00            
ATOM     62  H30 GCD     1      19.540  34.360  11.980  1.00  0.00            
ATOM     63  O15 GCD     1      20.200  29.700  14.920  1.00  0.00            
ATOM     64  C19 GCD     1      19.120  29.420  15.790  1.00  0.00            
ATOM     65  H31 GCD     1      18.210  29.230  15.200  1.00  0.00            
ATOM     66  C20 GCD     1      19.340  28.180  16.630  1.00  0.00            
ATOM     67  H32 GCD     1      20.320  28.280  17.110  1.00  0.00            
ATOM     68  O16 GCD     1      19.470  27.060  15.730  1.00  0.00            
ATOM     69  H33 GCD     1      20.010  27.460  15.040  1.00  0.00            
ATOM     70  C21 GCD     1      18.280  28.000  17.650  1.00  0.00            
ATOM     71  H34 GCD     1      17.280  27.890  17.220  1.00  0.00            
ATOM     72  O17 GCD     1      18.550  26.820  18.400  1.00  0.00            
ATOM     73  H35 GCD     1      19.320  27.020  18.950  1.00  0.00            
ATOM     74  C22 GCD     1      18.150  29.180  18.610  1.00  0.00            
ATOM     75  H36 GCD     1      17.390  29.070  19.390  1.00  0.00            
ATOM     76  O18 GCD     1      17.850  30.280  17.730  1.00  0.00            
ATOM     77  C23 GCD     1      18.950  30.600  16.750  1.00  0.00            
ATOM     78  H37 GCD     1      19.870  30.800  17.330  1.00  0.00            
ATOM     79  C24 GCD     1      18.740  31.940  16.060  1.00  0.00            
ATOM     80  H38 GCD     1      17.740  31.940  15.610  1.00  0.00            
ATOM     81  H39 GCD     1      19.500  31.980  15.270  1.00  0.00            
ATOM     82  O19 GCD     1      18.840  33.000  17.050  1.00  0.00            
ATOM     83  H40 GCD     1      18.030  33.090  17.560  1.00  0.00            
ATOM     84  O20 GCD     1      19.440  29.340  19.140  1.00  0.00            
ATOM     85  C25 GCD     1      19.670  29.140  20.590  1.00  0.00            
ATOM     86  H41 GCD     1      18.700  28.750  20.940  1.00  0.00            
ATOM     87  C26 GCD     1      20.790  28.110  20.880  1.00  0.00            
ATOM     88  H42 GCD     1      21.730  28.500  20.460  1.00  0.00            
ATOM     89  O21 GCD     1      20.560  26.830  20.270  1.00  0.00            
ATOM     90  H43 GCD     1      21.390  26.340  20.340  1.00  0.00            
ATOM     91  C27 GCD     1      20.960  27.930  22.370  1.00  0.00            
ATOM     92  H44 GCD     1      20.120  27.340  22.750  1.00  0.00            
ATOM     93  O22 GCD     1      22.150  27.090  22.480  1.00  0.00            
ATOM     94  H45 GCD     1      22.850  27.760  22.490  1.00  0.00            
ATOM     95  C28 GCD     1      21.060  29.270  23.030  1.00  0.00            
ATOM     96  H46 GCD     1      20.990  29.230  24.120  1.00  0.00            
ATOM     97  O23 GCD     1      19.920  30.020  22.680  1.00  0.00            
ATOM     98  C29 GCD     1      19.940  30.390  21.290  1.00  0.00            
ATOM     99  H47 GCD     1      20.910  30.800  20.990  1.00  0.00            
ATOM    100  C30 GCD     1      18.810  31.390  21.090  1.00  0.00            
ATOM    101  H48 GCD     1      17.890  30.790  21.090  1.00  0.00            
ATOM    102  H49 GCD     1      18.900  31.990  20.180  1.00  0.00            
ATOM    103  O24 GCD     1      18.950  32.290  22.150  1.00  0.00            
ATOM    104  H50 GCD     1      19.580  31.920  22.780  1.00  0.00            
ATOM    105  O25 GCD     1      22.240  30.010  22.710  1.00  0.00            
ATOM    106  C31 GCD     1      23.200  30.040  23.730  1.00  0.00            
ATOM    107  H51 GCD     1      23.090  29.180  24.400  1.00  0.00            
ATOM    108  C32 GCD     1      24.570  29.970  23.010  1.00  0.00            
ATOM    109  H52 GCD     1      24.630  30.680  22.180  1.00  0.00            
ATOM    110  O26 GCD     1      24.690  28.680  22.480  1.00  0.00            
ATOM    111  H53 GCD     1      25.620  28.560  22.270  1.00  0.00            
ATOM    112  C33 GCD     1      25.700  30.290  24.040  1.00  0.00            
ATOM    113  H54 GCD     1      25.720  29.510  24.810  1.00  0.00            
ATOM    114  O27 GCD     1      26.970  30.160  23.380  1.00  0.00            
ATOM    115  H55 GCD     1      27.400  31.000  23.180  1.00  0.00            
ATOM    116  C34 GCD     1      25.410  31.590  24.800  1.00  0.00            
ATOM    117  H56 GCD     1      26.190  31.730  25.560  1.00  0.00            
ATOM    118  O28 GCD     1      24.160  31.610  25.380  1.00  0.00            
ATOM    119  C35 GCD     1      23.020  31.370  24.490  1.00  0.00            
ATOM    120  H57 GCD     1      22.920  32.220  23.800  1.00  0.00            
ATOM    121  C36 GCD     1      21.780  31.380  25.390  1.00  0.00            
ATOM    122  H58 GCD     1      21.840  30.640  26.200  1.00  0.00            
ATOM    123  H59 GCD     1      20.850  31.180  24.840  1.00  0.00            
ATOM    124  O29 GCD     1      21.720  32.580  26.100  1.00  0.00            
ATOM    125  H60 GCD     1      22.490  32.720  26.660  1.00  0.00            
ATOM    126  O30 GCD     1      25.350  32.660  23.840  1.00  0.00            
ATOM    127  C37 GCD     1      26.210  33.810  23.920  1.00  0.00            
ATOM    128  H61 GCD     1      26.690  33.830  24.910  1.00  0.00            
ATOM    129  C38 GCD     1      27.350  33.660  22.880  1.00  0.00            
ATOM    130  H62 GCD     1      26.840  33.570  21.920  1.00  0.00            
ATOM    131  O31 GCD     1      28.130  32.500  23.240  1.00  0.00            
ATOM    132  H63 GCD     1      28.670  32.840  23.960  1.00  0.00            
ATOM    133  C39 GCD     1      28.270  34.970  22.920  1.00  0.00            
ATOM    134  H64 GCD     1      28.800  35.100  23.870  1.00  0.00            
ATOM    135  O32 GCD     1      29.260  34.780  21.850  1.00  0.00            
ATOM    136  H65 GCD     1      29.320  35.650  21.430  1.00  0.00            
ATOM    137  C40 GCD     1      27.320  36.120  22.610  1.00  0.00            
ATOM    138  H66 GCD     1      27.880  37.060  22.640  1.00  0.00            
ATOM    139  O33 GCD     1      26.300  36.250  23.620  1.00  0.00            
ATOM    140  C41 GCD     1      25.410  35.090  23.760  1.00  0.00            
ATOM    141  H67 GCD     1      24.830  35.000  22.830  1.00  0.00            
ATOM    142  C42 GCD     1      24.380  35.400  24.880  1.00  0.00            
ATOM    143  H68 GCD     1      23.600  34.630  24.950  1.00  0.00            
ATOM    144  H69 GCD     1      23.790  36.310  24.730  1.00  0.00            
ATOM    145  O34 GCD     1      25.050  35.290  26.170  1.00  0.00            
ATOM    146  H70 GCD     1      24.350  35.300  26.830  1.00  0.00            
ATOM    147  O35 GCD     1      26.730  35.990  21.350  1.00  0.00            
ATOM    148  C43 GCD     1      26.820  37.210  20.610  1.00  0.00            
ATOM    149  H71 GCD     1      26.840  38.130  21.210  1.00  0.00            
ATOM    150  C44 GCD     1      28.030  37.200  19.650  1.00  0.00            
ATOM    151  H72 GCD     1      27.820  36.360  18.970  1.00  0.00            
ATOM    152  O36 GCD     1      29.260  36.950  20.290  1.00  0.00            
ATOM    153  H73 GCD     1      29.890  36.510  19.700  1.00  0.00            
ATOM    154  C45 GCD     1      28.020  38.310  18.680  1.00  0.00            
ATOM    155  H74 GCD     1      28.250  39.250  19.200  1.00  0.00            
ATOM    156  O37 GCD     1      29.060  38.240  17.720  1.00  0.00            
ATOM    157  H75 GCD     1      28.980  37.370  17.340  1.00  0.00            
ATOM    158  C46 GCD     1      26.670  38.360  17.960  1.00  0.00            
ATOM    159  H76 GCD     1      26.710  39.200  17.260  1.00  0.00            
ATOM    160  O38 GCD     1      26.440  37.170  17.100  1.00  0.00            
ATOM    161  O39 GCD     1      25.630  38.490  18.890  1.00  0.00            
ATOM    162  C47 GCD     1      25.540  37.320  19.740  1.00  0.00            
ATOM    163  H77 GCD     1      25.430  36.350  19.240  1.00  0.00            
ATOM    164  C48 GCD     1      24.290  37.520  20.650  1.00  0.00            
ATOM    165  H78 GCD     1      24.200  36.690  21.370  1.00  0.00            
ATOM    166  H79 GCD     1      23.390  37.520  20.020  1.00  0.00            
ATOM    167  O40 GCD     1      24.310  38.670  21.560  1.00  0.00            
ATOM    168  H80 GCD     1      23.430  38.690  21.950  1.00  0.00            
ATOM    169  C1  EB3     2      29.860  31.850  20.480  1.00  0.00            
ATOM    170  N1  EB3     2      28.600  31.770  19.620  1.00  0.00            
ATOM    171  C2  EB3     2      28.170  33.200  19.390  1.00  0.00            
ATOM    172  C3  EB3     2      27.020  33.420  18.410  1.00  0.00            
ATOM    173  O1  EB3     2      25.880  33.300  19.180  1.00  0.00            
ATOM    174  C4  EB3     2      24.640  33.430  18.420  1.00  0.00            
ATOM    175  C5  EB3     2      24.310  32.120  17.790  1.00  0.00            
ATOM    176  C6  EB3     2      23.650  31.130  18.540  1.00  0.00            
ATOM    177  C7  EB3     2      23.350  29.890  17.910  1.00  0.00            
ATOM    178  C8  EB3     2      23.880  29.640  16.620  1.00  0.00            
ATOM    179  Br1 EB3     2      23.730  27.820  15.940  1.00  0.00            
ATOM    180  C9  EB3     2      24.680  30.600  15.940  1.00  0.00            
ATOM    181  C10 EB3     2      24.900  31.820  16.580  1.00  0.00            
ATOM    182  C11 EB3     2      23.510  33.990  19.310  1.00  0.00            
ATOM    183  C12 EB3     2      22.310  34.160  18.620  1.00  0.00            
ATOM    184  C13 EB3     2      21.190  34.530  19.350  1.00  0.00            
ATOM    185  C14 EB3     2      21.190  34.570  20.740  1.00  0.00            
ATOM    186  C15 EB3     2      22.310  34.130  21.440  1.00  0.00            
ATOM    187  C16 EB3     2      23.470  33.880  20.710  1.00  0.00            
ATOM    188  C17 EB3     2      27.510  31.050  20.440  1.00  0.00            
ATOM    189  H1  EB3     2      30.680  32.230  19.870  1.00  0.00            
ATOM    190  H2  EB3     2      29.710  32.580  21.270  1.00  0.00            
ATOM    191  H3  EB3     2      30.080  30.880  20.920  1.00  0.00            
ATOM    192  H4  EB3     2      28.770  31.280  18.730  1.00  0.00            
ATOM    193  H5  EB3     2      29.060  33.750  19.070  1.00  0.00            
ATOM    194  H6  EB3     2      27.740  33.630  20.300  1.00  0.00            
ATOM    195  H7  EB3     2      27.070  32.600  17.670  1.00  0.00            
ATOM    196  H8  EB3     2      27.040  34.380  17.880  1.00  0.00            
ATOM    197  H9  EB3     2      24.810  34.190  17.640  1.00  0.00            
ATOM    198  H10 EB3     2      23.140  31.260  19.490  1.00  0.00            
ATOM    199  H11 EB3     2      22.700  29.170  18.390  1.00  0.00            
ATOM    200  H12 EB3     2      25.190  30.410  15.000  1.00  0.00            
ATOM    201  H13 EB3     2      25.470  32.640  16.140  1.00  0.00            
ATOM    202  H14 EB3     2      22.250  34.030  17.540  1.00  0.00            
ATOM    203  H15 EB3     2      20.210  34.630  18.890  1.00  0.00            
ATOM    204  H16 EB3     2      20.260  34.730  21.280  1.00  0.00            
ATOM    205  H17 EB3     2      22.340  34.010  22.520  1.00  0.00            
ATOM    206  H18 EB3     2      24.350  33.530  21.240  1.00  0.00            
ATOM    207  H19 EB3     2      28.080  30.290  20.980  1.00  0.00            
ATOM    208  H20 EB3     2      27.080  31.720  21.190  1.00  0.00            
ATOM    209  H21 EB3     2      26.760  30.590  19.800  1.00  0.00            
TER
ENDMDL
MODEL        1
ATOM      1  H1  GCD     1      31.040  42.630  19.360  1.00  0.00            
ATOM      2  O1  GCD     1      31.170  42.870  20.280  1.00  0.00            
ATOM      3  C1  GCD     1      32.020  41.860  20.660  1.00  0.00            
ATOM      4  H2  GCD     1      33.000  42.120  20.230  1.00  0.00            
ATOM      5  H3  GCD     1      32.140  41.950  21.750  1.00  0.00            
ATOM      6  C2  GCD     1      31.440  40.420  20.320  1.00  0.00            
ATOM      7  H4  GCD     1      30.390  40.400  20.630  1.00  0.00            
ATOM      8  C3  GCD     1      32.290  39.380  21.100  1.00  0.00            
ATOM      9  H5  GCD     1      33.320  39.720  20.940  1.00  0.00            
ATOM     10  C4  GCD     1      31.990  37.960  20.580  1.00  0.00            
ATOM     11  H6  GCD     1      30.980  37.650  20.890  1.00  0.00            
ATOM     12  O2  GCD     1      32.990  37.080  21.170  1.00  0.00            
ATOM     13  H7  GCD     1      33.070  36.270  20.640  1.00  0.00            
ATOM     14  C5  GCD     1      32.030  37.890  19.000  1.00  0.00            
ATOM     15  H8  GCD     1      33.090  38.070  18.790  1.00  0.00            
ATOM     16  O3  GCD     1      31.670  36.570  18.500  1.00  0.00            
ATOM     17  H9  GCD     1      31.120  36.810  17.750  1.00  0.00            
ATOM     18  C6  GCD     1      31.120  38.960  18.440  1.00  0.00            
ATOM     19  O4  GCD     1      31.590  40.220  18.870  1.00  0.00            
ATOM     20  H10 GCD     1      31.150  38.950  17.340  1.00  0.00            
ATOM     21  O5  GCD     1      29.830  38.760  18.790  1.00  0.00            
ATOM     22  C7  GCD     1      28.840  38.810  17.780  1.00  0.00            
ATOM     23  H11 GCD     1      29.120  39.520  16.980  1.00  0.00            
ATOM     24  C8  GCD     1      28.660  37.400  17.150  1.00  0.00            
ATOM     25  H12 GCD     1      28.560  36.750  18.040  1.00  0.00            
ATOM     26  O6  GCD     1      29.820  37.110  16.320  1.00  0.00            
ATOM     27  H13 GCD     1      29.760  36.490  15.590  1.00  0.00            
ATOM     28  C9  GCD     1      27.420  37.410  16.240  1.00  0.00            
ATOM     29  H14 GCD     1      27.610  38.150  15.460  1.00  0.00            
ATOM     30  O7  GCD     1      27.360  36.190  15.480  1.00  0.00            
ATOM     31  H15 GCD     1      26.750  35.570  15.910  1.00  0.00            
ATOM     32  C10 GCD     1      26.220  37.810  17.040  1.00  0.00            
ATOM     33  H16 GCD     1      25.310  37.930  16.450  1.00  0.00            
ATOM     34  O8  GCD     1      26.440  39.130  17.510  1.00  0.00            
ATOM     35  C11 GCD     1      27.570  39.270  18.460  1.00  0.00            
ATOM     36  H17 GCD     1      27.350  38.610  19.310  1.00  0.00            
ATOM     37  C12 GCD     1      27.550  40.770  18.800  1.00  0.00            
ATOM     38  H18 GCD     1      28.360  40.920  19.520  1.00  0.00            
ATOM     39  H19 GCD     1      26.530  40.780  19.220  1.00  0.00            
ATOM     40  O9  GCD     1      27.560  41.590  17.640  1.00  0.00            
ATOM     41  H20 GCD     1      27.410  40.950  16.930  1.00  0.00            
ATOM     42  O10 GCD     1      26.040  37.060  18.170  1.00  0.00            
ATOM     43  C13 GCD     1      24.670  36.550  18.300  1.00  0.00            
ATOM     44  H21 GCD     1      24.110  36.730  17.370  1.00  0.00            
ATOM     45  C14 GCD     1      24.740  35.030  18.480  1.00  0.00            
ATOM     46  H22 GCD     1      25.310  35.020  19.420  1.00  0.00            
ATOM     47  O11 GCD     1      25.500  34.440  17.400  1.00  0.00            
ATOM     48  H23 GCD     1      25.390  33.480  17.400  1.00  0.00            
ATOM     49  C15 GCD     1      23.320  34.490  18.690  1.00  0.00            
ATOM     50  H24 GCD     1      22.860  34.690  17.720  1.00  0.00            
ATOM     51  O12 GCD     1      23.340  33.060  18.980  1.00  0.00            
ATOM     52  H25 GCD     1      23.710  32.930  19.860  1.00  0.00            
ATOM     53  C16 GCD     1      22.580  35.210  19.830  1.00  0.00            
ATOM     54  H26 GCD     1      21.510  35.010  19.790  1.00  0.00            
ATOM     55  O13 GCD     1      22.630  36.620  19.660  1.00  0.00            
ATOM     56  C17 GCD     1      23.970  37.210  19.490  1.00  0.00            
ATOM     57  H27 GCD     1      24.640  37.050  20.350  1.00  0.00            
ATOM     58  C18 GCD     1      23.870  38.690  19.260  1.00  0.00            
ATOM     59  H28 GCD     1      23.320  38.820  18.310  1.00  0.00            
ATOM     60  H29 GCD     1      24.850  39.200  19.240  1.00  0.00            
ATOM     61  O14 GCD     1      23.150  39.440  20.310  1.00  0.00            
ATOM     62  H30 GCD     1      23.430  40.360  20.300  1.00  0.00            
ATOM     63  O15 GCD     1      22.980  34.880  21.170  1.00  0.00            
ATOM     64  C19 GCD     1      22.310  33.890  22.010  1.00  0.00            
ATOM     65  H31 GCD     1      21.760  33.240  21.310  1.00  0.00            
ATOM     66  C20 GCD     1      23.380  33.220  22.840  1.00  0.00            
ATOM     67  H32 GCD     1      23.970  33.980  23.370  1.00  0.00            
ATOM     68  O16 GCD     1      24.280  32.450  21.970  1.00  0.00            
ATOM     69  H33 GCD     1      24.970  32.100  22.540  1.00  0.00            
ATOM     70  C21 GCD     1      22.880  32.350  24.020  1.00  0.00            
ATOM     71  H34 GCD     1      22.420  31.420  23.640  1.00  0.00            
ATOM     72  O17 GCD     1      24.060  31.870  24.750  1.00  0.00            
ATOM     73  H35 GCD     1      23.880  31.980  25.690  1.00  0.00            
ATOM     74  C22 GCD     1      21.820  33.070  24.820  1.00  0.00            
ATOM     75  H36 GCD     1      21.370  32.480  25.620  1.00  0.00            
ATOM     76  O18 GCD     1      20.880  33.590  23.850  1.00  0.00            
ATOM     77  C23 GCD     1      21.350  34.610  22.960  1.00  0.00            
ATOM     78  H37 GCD     1      21.830  35.460  23.470  1.00  0.00            
ATOM     79  C24 GCD     1      20.120  35.170  22.180  1.00  0.00            
ATOM     80  H38 GCD     1      19.420  34.340  22.050  1.00  0.00            
ATOM     81  H39 GCD     1      20.410  35.560  21.200  1.00  0.00            
ATOM     82  O19 GCD     1      19.520  36.210  22.940  1.00  0.00            
ATOM     83  H40 GCD     1      19.090  35.750  23.660  1.00  0.00            
ATOM     84  O20 GCD     1      22.560  34.110  25.490  1.00  0.00            
ATOM     85  C25 GCD     1      22.210  34.110  26.970  1.00  0.00            
ATOM     86  H41 GCD     1      21.190  33.810  27.250  1.00  0.00            
ATOM     87  C26 GCD     1      23.190  33.340  27.830  1.00  0.00            
ATOM     88  H42 GCD     1      24.250  33.570  27.660  1.00  0.00            
ATOM     89  O21 GCD     1      23.180  31.980  27.430  1.00  0.00            
ATOM     90  H43 GCD     1      23.690  31.450  28.050  1.00  0.00            
ATOM     91  C27 GCD     1      22.870  33.520  29.330  1.00  0.00            
ATOM     92  H44 GCD     1      21.880  33.060  29.460  1.00  0.00            
ATOM     93  O22 GCD     1      23.700  32.740  30.210  1.00  0.00            
ATOM     94  H45 GCD     1      23.600  31.820  29.930  1.00  0.00            
ATOM     95  C28 GCD     1      22.970  35.040  29.640  1.00  0.00            
ATOM     96  H46 GCD     1      22.690  35.300  30.660  1.00  0.00            
ATOM     97  O23 GCD     1      22.090  35.790  28.740  1.00  0.00            
ATOM     98  C29 GCD     1      22.370  35.600  27.350  1.00  0.00            
ATOM     99  H47 GCD     1      23.370  35.980  27.090  1.00  0.00            
ATOM    100  C30 GCD     1      21.370  36.520  26.620  1.00  0.00            
ATOM    101  H48 GCD     1      20.510  36.390  27.290  1.00  0.00            
ATOM    102  H49 GCD     1      21.290  36.300  25.550  1.00  0.00            
ATOM    103  O24 GCD     1      21.760  37.890  26.650  1.00  0.00            
ATOM    104  H50 GCD     1      22.560  38.000  26.130  1.00  0.00            
ATOM    105  O25 GCD     1      24.290  35.520  29.400  1.00  0.00            
ATOM    106  C31 GCD     1      24.970  36.170  30.460  1.00  0.00            
ATOM    107  H51 GCD     1      24.350  36.350  31.340  1.00  0.00            
ATOM    108  C32 GCD     1      26.170  35.310  30.890  1.00  0.00            
ATOM    109  H52 GCD     1      26.820  35.000  30.060  1.00  0.00            
ATOM    110  O26 GCD     1      25.610  34.180  31.550  1.00  0.00            
ATOM    111  H53 GCD     1      24.940  33.810  30.970  1.00  0.00            
ATOM    112  C33 GCD     1      27.020  36.050  31.860  1.00  0.00            
ATOM    113  H54 GCD     1      26.410  36.210  32.750  1.00  0.00            
ATOM    114  O27 GCD     1      28.160  35.270  32.170  1.00  0.00            
ATOM    115  H55 GCD     1      28.710  35.220  31.390  1.00  0.00            
ATOM    116  C34 GCD     1      27.480  37.390  31.210  1.00  0.00            
ATOM    117  H56 GCD     1      28.060  37.950  31.950  1.00  0.00            
ATOM    118  O28 GCD     1      26.290  38.210  30.950  1.00  0.00            
ATOM    119  C35 GCD     1      25.410  37.540  30.000  1.00  0.00            
ATOM    120  H57 GCD     1      25.900  37.390  29.040  1.00  0.00            
ATOM    121  C36 GCD     1      24.190  38.460  29.720  1.00  0.00            
ATOM    122  H58 GCD     1      23.600  38.670  30.630  1.00  0.00            
ATOM    123  H59 GCD     1      23.630  38.120  28.840  1.00  0.00            
ATOM    124  O29 GCD     1      24.660  39.760  29.310  1.00  0.00            
ATOM    125  H60 GCD     1      25.430  39.910  29.870  1.00  0.00            
ATOM    126  O30 GCD     1      28.100  37.170  29.960  1.00  0.00            
ATOM    127  C37 GCD     1      29.540  37.460  29.860  1.00  0.00            
ATOM    128  H61 GCD     1      29.990  37.500  30.860  1.00  0.00            
ATOM    129  C38 GCD     1      30.230  36.320  29.020  1.00  0.00            
ATOM    130  H62 GCD     1      29.670  36.210  28.080  1.00  0.00            
ATOM    131  O31 GCD     1      30.120  35.100  29.780  1.00  0.00            
ATOM    132  H63 GCD     1      30.740  35.250  30.500  1.00  0.00            
ATOM    133  C39 GCD     1      31.730  36.690  28.820  1.00  0.00            
ATOM    134  H64 GCD     1      32.230  36.610  29.800  1.00  0.00            
ATOM    135  O32 GCD     1      32.430  35.830  27.960  1.00  0.00            
ATOM    136  H65 GCD     1      33.010  36.380  27.440  1.00  0.00            
ATOM    137  C40 GCD     1      31.750  38.110  28.260  1.00  0.00            
ATOM    138  H66 GCD     1      32.810  38.390  28.230  1.00  0.00            
ATOM    139  O33 GCD     1      30.990  39.110  29.070  1.00  0.00            
ATOM    140  C41 GCD     1      29.620  38.770  29.200  1.00  0.00            
ATOM    141  H67 GCD     1      29.080  38.720  28.250  1.00  0.00            
ATOM    142  C42 GCD     1      28.840  39.880  29.840  1.00  0.00            
ATOM    143  H68 GCD     1      27.780  39.620  29.790  1.00  0.00            
ATOM    144  H69 GCD     1      28.980  40.810  29.270  1.00  0.00            
ATOM    145  O34 GCD     1      29.200  40.150  31.170  1.00  0.00            
ATOM    146  H70 GCD     1      30.160  40.250  31.180  1.00  0.00            
ATOM    147  O35 GCD     1      31.240  38.230  26.920  1.00  0.00            
ATOM    148  C43 GCD     1      32.090  38.940  26.080  1.00  0.00            
ATOM    149  H71 GCD     1      32.990  39.460  26.450  1.00  0.00            
ATOM    150  C44 GCD     1      32.810  38.010  25.130  1.00  0.00            
ATOM    151  H72 GCD     1      32.200  37.340  24.520  1.00  0.00            
ATOM    152  O36 GCD     1      33.720  37.140  25.890  1.00  0.00            
ATOM    153  H73 GCD     1      33.850  36.370  25.330  1.00  0.00            
ATOM    154  C45 GCD     1      33.630  38.840  24.120  1.00  0.00            
ATOM    155  H74 GCD     1      34.330  39.360  24.770  1.00  0.00            
ATOM    156  O37 GCD     1      34.430  37.990  23.180  1.00  0.00            
ATOM    157  H75 GCD     1      33.750  37.500  22.710  1.00  0.00            
ATOM    158  C46 GCD     1      32.860  39.930  23.440  1.00  0.00            
ATOM    159  H76 GCD     1      33.530  40.620  22.940  1.00  0.00            
ATOM    160  O38 GCD     1      31.900  39.400  22.520  1.00  0.00            
ATOM    161  O39 GCD     1      32.050  40.630  24.420  1.00  0.00            
ATOM    162  C47 GCD     1      31.240  39.890  25.230  1.00  0.00            
ATOM    163  H77 GCD     1      30.550  39.250  24.660  1.00  0.00            
ATOM    164  C48 GCD     1      30.290  40.860  26.050  1.00  0.00            
ATOM    165  H78 GCD     1      30.860  41.420  26.820  1.00  0.00            
ATOM    166  H79 GCD     1      29.590  40.180  26.550  1.00  0.00            
ATOM    167  O40 GCD     1      29.500  41.660  25.250  1.00  0.00            
ATOM    168  H80 GCD     1      30.040  41.940  24.500  1.00  0.00            
ATOM    169  C1  EB3     2      29.090  33.510  17.800  1.00  0.00            
ATOM    170  N1  EB3     2      29.630  33.110  19.150  1.00  0.00            
ATOM    171  C2  EB3     2      29.680  34.340  20.020  1.00  0.00            
ATOM    172  C3  EB3     2      28.290  34.920  20.460  1.00  0.00            
ATOM    173  O1  EB3     2      28.580  36.210  21.070  1.00  0.00            
ATOM    174  C4  EB3     2      27.430  36.630  21.910  1.00  0.00            
ATOM    175  C5  EB3     2      27.310  35.870  23.170  1.00  0.00            
ATOM    176  C6  EB3     2      26.060  35.500  23.690  1.00  0.00            
ATOM    177  C7  EB3     2      25.910  34.790  24.950  1.00  0.00            
ATOM    178  C8  EB3     2      27.110  34.520  25.680  1.00  0.00            
ATOM    179  Br1 EB3     2      27.020  33.730  27.400  1.00  0.00            
ATOM    180  C9  EB3     2      28.340  34.920  25.170  1.00  0.00            
ATOM    181  C10 EB3     2      28.440  35.600  23.930  1.00  0.00            
ATOM    182  C11 EB3     2      27.430  38.130  22.180  1.00  0.00            
ATOM    183  C12 EB3     2      26.180  38.780  22.300  1.00  0.00            
ATOM    184  C13 EB3     2      26.070  40.210  22.520  1.00  0.00            
ATOM    185  C14 EB3     2      27.330  40.960  22.600  1.00  0.00            
ATOM    186  C15 EB3     2      28.570  40.310  22.440  1.00  0.00            
ATOM    187  C16 EB3     2      28.610  38.890  22.170  1.00  0.00            
ATOM    188  C17 EB3     2      31.080  32.710  19.060  1.00  0.00            
ATOM    189  H1  EB3     2      28.400  32.750  17.450  1.00  0.00            
ATOM    190  H2  EB3     2      28.630  34.500  17.750  1.00  0.00            
ATOM    191  H3  EB3     2      29.930  33.400  17.120  1.00  0.00            
ATOM    192  H4  EB3     2      29.000  32.400  19.560  1.00  0.00            
ATOM    193  H5  EB3     2      30.190  35.170  19.530  1.00  0.00            
ATOM    194  H6  EB3     2      30.200  34.120  20.960  1.00  0.00            
ATOM    195  H7  EB3     2      27.730  34.320  21.180  1.00  0.00            
ATOM    196  H8  EB3     2      27.650  34.940  19.570  1.00  0.00            
ATOM    197  H9  EB3     2      26.530  36.430  21.300  1.00  0.00            
ATOM    198  H10 EB3     2      25.120  35.750  23.200  1.00  0.00            
ATOM    199  H11 EB3     2      24.930  34.460  25.280  1.00  0.00            
ATOM    200  H12 EB3     2      29.200  34.770  25.810  1.00  0.00            
ATOM    201  H13 EB3     2      29.400  35.990  23.620  1.00  0.00            
ATOM    202  H14 EB3     2      25.280  38.200  22.150  1.00  0.00            
ATOM    203  H15 EB3     2      25.140  40.750  22.400  1.00  0.00            
ATOM    204  H16 EB3     2      27.380  42.050  22.620  1.00  0.00            
ATOM    205  H17 EB3     2      29.520  40.820  22.520  1.00  0.00            
ATOM    206  H18 EB3     2      29.590  38.430  22.200  1.00  0.00            
ATOM    207  H19 EB3     2      31.580  33.610  18.700  1.00  0.00            
ATOM    208  H20 EB3     2      31.530  32.420  20.000  1.00  0.00            
ATOM    209  H21 EB3     2      31.190  31.900  18.330  1.00  0.00            
TER
ENDMDL
MODEL        1
ATOM      1  H1  GCD     1      23.900  35.360  20.170  1.00  0.00            
ATOM      2  O1  GCD     1      23.660  35.020  21.040  1.00  0.00            
ATOM      3  C1  GCD     1      24.340  35.740  21.990  1.00  0.00            
ATOM      4  H2  GCD     1      24.070  36.800  22.040  1.00  0.00            
ATOM      5  H3  GCD     1      24.120  35.470  23.030  1.00  0.00            
ATOM      6  C2  GCD     1      25.860  35.530  21.840  1.00  0.00            
ATOM      7  H4  GCD     1      26.210  34.500  21.960  1.00  0.00            
ATOM      8  C3  GCD     1      26.520  36.290  22.990  1.00  0.00            
ATOM      9  H5  GCD     1      26.230  37.350  22.980  1.00  0.00            
ATOM     10  C4  GCD     1      28.090  36.140  22.910  1.00  0.00            
ATOM     11  H6  GCD     1      28.260  35.060  22.970  1.00  0.00            
ATOM     12  O2  GCD     1      28.750  36.800  23.980  1.00  0.00            
ATOM     13  H7  GCD     1      28.320  36.610  24.830  1.00  0.00            
ATOM     14  C5  GCD     1      28.610  36.490  21.550  1.00  0.00            
ATOM     15  H8  GCD     1      28.710  37.580  21.460  1.00  0.00            
ATOM     16  O3  GCD     1      29.960  36.000  21.520  1.00  0.00            
ATOM     17  H9  GCD     1      30.390  36.410  22.270  1.00  0.00            
ATOM     18  C6  GCD     1      27.810  35.790  20.380  1.00  0.00            
ATOM     19  O4  GCD     1      26.420  36.020  20.630  1.00  0.00            
ATOM     20  H10 GCD     1      28.090  36.220  19.410  1.00  0.00            
ATOM     21  O5  GCD     1      27.980  34.360  20.310  1.00  0.00            
ATOM     22  C7  GCD     1      28.450  33.760  19.110  1.00  0.00            
ATOM     23  H11 GCD     1      28.620  34.560  18.390  1.00  0.00            
ATOM     24  C8  GCD     1      29.780  33.030  19.350  1.00  0.00            
ATOM     25  H12 GCD     1      29.560  32.290  20.130  1.00  0.00            
ATOM     26  O6  GCD     1      30.690  34.140  19.740  1.00  0.00            
ATOM     27  H13 GCD     1      30.330  34.550  20.530  1.00  0.00            
ATOM     28  C9  GCD     1      30.230  32.240  18.110  1.00  0.00            
ATOM     29  H14 GCD     1      30.510  32.970  17.330  1.00  0.00            
ATOM     30  O7  GCD     1      31.360  31.320  18.380  1.00  0.00            
ATOM     31  H15 GCD     1      32.160  31.830  18.570  1.00  0.00            
ATOM     32  C10 GCD     1      29.090  31.420  17.450  1.00  0.00            
ATOM     33  H16 GCD     1      29.360  31.120  16.430  1.00  0.00            
ATOM     34  O8  GCD     1      27.910  32.210  17.340  1.00  0.00            
ATOM     35  C11 GCD     1      27.410  32.790  18.600  1.00  0.00            
ATOM     36  H17 GCD     1      27.200  31.950  19.270  1.00  0.00            
ATOM     37  C12 GCD     1      26.070  33.500  18.300  1.00  0.00            
ATOM     38  H18 GCD     1      26.310  34.510  17.930  1.00  0.00            
ATOM     39  H19 GCD     1      25.610  33.660  19.290  1.00  0.00            
ATOM     40  O9  GCD     1      25.260  32.720  17.480  1.00  0.00            
ATOM     41  H20 GCD     1      25.680  32.780  16.610  1.00  0.00            
ATOM     42  O10 GCD     1      28.840  30.310  18.280  1.00  0.00            
ATOM     43  C13 GCD     1      29.110  28.970  17.800  1.00  0.00            
ATOM     44  H21 GCD     1      29.820  29.010  16.960  1.00  0.00            
ATOM     45  C14 GCD     1      29.880  28.220  18.890  1.00  0.00            
ATOM     46  H22 GCD     1      29.340  28.240  19.840  1.00  0.00            
ATOM     47  O11 GCD     1      31.170  28.690  19.120  1.00  0.00            
ATOM     48  H23 GCD     1      31.010  29.620  18.950  1.00  0.00            
ATOM     49  C15 GCD     1      29.890  26.740  18.610  1.00  0.00            
ATOM     50  H24 GCD     1      30.420  26.650  17.650  1.00  0.00            
ATOM     51  O12 GCD     1      30.490  25.930  19.640  1.00  0.00            
ATOM     52  H25 GCD     1      31.160  26.490  20.040  1.00  0.00            
ATOM     53  C16 GCD     1      28.530  26.230  18.200  1.00  0.00            
ATOM     54  H26 GCD     1      28.640  25.210  17.830  1.00  0.00            
ATOM     55  O13 GCD     1      28.160  26.940  17.060  1.00  0.00            
ATOM     56  C17 GCD     1      27.840  28.230  17.330  1.00  0.00            
ATOM     57  H27 GCD     1      27.240  28.180  18.250  1.00  0.00            
ATOM     58  C18 GCD     1      27.000  28.850  16.190  1.00  0.00            
ATOM     59  H28 GCD     1      26.960  29.920  16.440  1.00  0.00            
ATOM     60  H29 GCD     1      25.920  28.650  16.290  1.00  0.00            
ATOM     61  O14 GCD     1      27.430  28.750  14.840  1.00  0.00            
ATOM     62  H30 GCD     1      28.000  29.480  14.600  1.00  0.00            
ATOM     63  O15 GCD     1      27.650  26.220  19.380  1.00  0.00            
ATOM     64  C19 GCD     1      26.880  25.040  19.530  1.00  0.00            
ATOM     65  H31 GCD     1      27.010  24.390  18.660  1.00  0.00            
ATOM     66  C20 GCD     1      27.490  24.270  20.740  1.00  0.00            
ATOM     67  H32 GCD     1      27.450  24.860  21.670  1.00  0.00            
ATOM     68  O16 GCD     1      28.830  23.840  20.360  1.00  0.00            
ATOM     69  H33 GCD     1      29.270  24.680  20.170  1.00  0.00            
ATOM     70  C21 GCD     1      26.610  23.060  21.040  1.00  0.00            
ATOM     71  H34 GCD     1      26.580  22.390  20.170  1.00  0.00            
ATOM     72  O17 GCD     1      27.110  22.360  22.230  1.00  0.00            
ATOM     73  H35 GCD     1      26.660  22.750  22.980  1.00  0.00            
ATOM     74  C22 GCD     1      25.190  23.460  21.210  1.00  0.00            
ATOM     75  H36 GCD     1      24.500  22.610  21.240  1.00  0.00            
ATOM     76  O18 GCD     1      24.740  24.160  20.050  1.00  0.00            
ATOM     77  C23 GCD     1      25.370  25.370  19.770  1.00  0.00            
ATOM     78  H37 GCD     1      25.450  26.090  20.590  1.00  0.00            
ATOM     79  C24 GCD     1      24.670  25.870  18.540  1.00  0.00            
ATOM     80  H38 GCD     1      24.830  25.160  17.720  1.00  0.00            
ATOM     81  H39 GCD     1      25.140  26.830  18.310  1.00  0.00            
ATOM     82  O19 GCD     1      23.200  26.060  18.750  1.00  0.00            
ATOM     83  H40 GCD     1      23.010  26.810  19.320  1.00  0.00            
ATOM     84  O20 GCD     1      24.980  24.360  22.370  1.00  0.00            
ATOM     85  C25 GCD     1      23.760  23.990  23.130  1.00  0.00            
ATOM     86  H41 GCD     1      23.330  23.100  22.650  1.00  0.00            
ATOM     87  C26 GCD     1      24.160  23.600  24.500  1.00  0.00            
ATOM     88  H42 GCD     1      24.730  24.430  24.940  1.00  0.00            
ATOM     89  O21 GCD     1      25.010  22.490  24.500  1.00  0.00            
ATOM     90  H43 GCD     1      24.660  21.730  24.010  1.00  0.00            
ATOM     91  C27 GCD     1      22.910  23.420  25.370  1.00  0.00            
ATOM     92  H44 GCD     1      22.320  22.610  24.910  1.00  0.00            
ATOM     93  O22 GCD     1      23.260  23.060  26.690  1.00  0.00            
ATOM     94  H45 GCD     1      23.850  22.300  26.620  1.00  0.00            
ATOM     95  C28 GCD     1      21.980  24.650  25.330  1.00  0.00            
ATOM     96  H46 GCD     1      21.040  24.490  25.870  1.00  0.00            
ATOM     97  O23 GCD     1      21.710  25.020  24.000  1.00  0.00            
ATOM     98  C29 GCD     1      22.870  25.240  23.230  1.00  0.00            
ATOM     99  H47 GCD     1      23.580  25.930  23.700  1.00  0.00            
ATOM    100  C30 GCD     1      22.360  25.680  21.940  1.00  0.00            
ATOM    101  H48 GCD     1      21.960  24.860  21.330  1.00  0.00            
ATOM    102  H49 GCD     1      23.260  26.050  21.440  1.00  0.00            
ATOM    103  O24 GCD     1      21.410  26.740  22.020  1.00  0.00            
ATOM    104  H50 GCD     1      20.620  26.550  22.540  1.00  0.00            
ATOM    105  O25 GCD     1      22.710  25.720  26.030  1.00  0.00            
ATOM    106  C31 GCD     1      22.100  26.210  27.180  1.00  0.00            
ATOM    107  H51 GCD     1      21.330  25.520  27.540  1.00  0.00            
ATOM    108  C32 GCD     1      23.180  26.270  28.220  1.00  0.00            
ATOM    109  H52 GCD     1      24.030  26.820  27.800  1.00  0.00            
ATOM    110  O26 GCD     1      23.700  24.980  28.630  1.00  0.00            
ATOM    111  H53 GCD     1      23.510  24.370  27.910  1.00  0.00            
ATOM    112  C33 GCD     1      22.740  27.010  29.530  1.00  0.00            
ATOM    113  H54 GCD     1      22.010  26.390  30.070  1.00  0.00            
ATOM    114  O27 GCD     1      23.820  27.360  30.430  1.00  0.00            
ATOM    115  H55 GCD     1      23.520  27.910  31.170  1.00  0.00            
ATOM    116  C34 GCD     1      22.090  28.350  29.150  1.00  0.00            
ATOM    117  H56 GCD     1      21.590  28.750  30.040  1.00  0.00            
ATOM    118  O28 GCD     1      21.010  27.980  28.270  1.00  0.00            
ATOM    119  C35 GCD     1      21.470  27.540  26.980  1.00  0.00            
ATOM    120  H57 GCD     1      22.260  28.180  26.550  1.00  0.00            
ATOM    121  C36 GCD     1      20.240  27.380  26.070  1.00  0.00            
ATOM    122  H58 GCD     1      19.530  26.660  26.510  1.00  0.00            
ATOM    123  H59 GCD     1      20.500  26.870  25.130  1.00  0.00            
ATOM    124  O29 GCD     1      19.580  28.630  25.770  1.00  0.00            
ATOM    125  H60 GCD     1      20.170  29.130  25.190  1.00  0.00            
ATOM    126  O30 GCD     1      23.040  29.240  28.530  1.00  0.00            
ATOM    127  C37 GCD     1      23.300  30.450  29.250  1.00  0.00            
ATOM    128  H61 GCD     1      23.170  30.350  30.340  1.00  0.00            
ATOM    129  C38 GCD     1      24.790  30.650  29.020  1.00  0.00            
ATOM    130  H62 GCD     1      24.920  30.720  27.930  1.00  0.00            
ATOM    131  O31 GCD     1      25.530  29.560  29.620  1.00  0.00            
ATOM    132  H63 GCD     1      24.860  28.860  29.690  1.00  0.00            
ATOM    133  C39 GCD     1      25.150  32.000  29.620  1.00  0.00            
ATOM    134  H64 GCD     1      24.920  31.920  30.690  1.00  0.00            
ATOM    135  O32 GCD     1      26.530  32.240  29.450  1.00  0.00            
ATOM    136  H65 GCD     1      27.200  31.770  29.960  1.00  0.00            
ATOM    137  C40 GCD     1      24.290  33.100  29.050  1.00  0.00            
ATOM    138  H66 GCD     1      24.410  34.060  29.550  1.00  0.00            
ATOM    139  O33 GCD     1      22.940  32.820  29.200  1.00  0.00            
ATOM    140  C41 GCD     1      22.450  31.600  28.700  1.00  0.00            
ATOM    141  H67 GCD     1      22.700  31.560  27.630  1.00  0.00            
ATOM    142  C42 GCD     1      20.950  31.400  28.730  1.00  0.00            
ATOM    143  H68 GCD     1      20.730  30.450  28.220  1.00  0.00            
ATOM    144  H69 GCD     1      20.490  32.280  28.270  1.00  0.00            
ATOM    145  O34 GCD     1      20.380  31.440  30.090  1.00  0.00            
ATOM    146  H70 GCD     1      19.510  31.050  29.940  1.00  0.00            
ATOM    147  O35 GCD     1      24.580  33.350  27.660  1.00  0.00            
ATOM    148  C43 GCD     1      24.760  34.670  27.250  1.00  0.00            
ATOM    149  H71 GCD     1      24.430  35.330  28.060  1.00  0.00            
ATOM    150  C44 GCD     1      26.300  34.840  27.000  1.00  0.00            
ATOM    151  H72 GCD     1      26.620  34.200  26.160  1.00  0.00            
ATOM    152  O36 GCD     1      26.970  34.560  28.220  1.00  0.00            
ATOM    153  H73 GCD     1      26.720  33.650  28.430  1.00  0.00            
ATOM    154  C45 GCD     1      26.460  36.240  26.580  1.00  0.00            
ATOM    155  H74 GCD     1      25.970  36.790  27.390  1.00  0.00            
ATOM    156  O37 GCD     1      27.910  36.600  26.500  1.00  0.00            
ATOM    157  H75 GCD     1      28.340  36.680  27.360  1.00  0.00            
ATOM    158  C46 GCD     1      25.710  36.540  25.350  1.00  0.00            
ATOM    159  H76 GCD     1      25.780  37.600  25.080  1.00  0.00            
ATOM    160  O38 GCD     1      26.160  35.750  24.210  1.00  0.00            
ATOM    161  O39 GCD     1      24.320  36.260  25.580  1.00  0.00            
ATOM    162  C47 GCD     1      24.050  34.910  25.880  1.00  0.00            
ATOM    163  H77 GCD     1      24.420  34.210  25.130  1.00  0.00            
ATOM    164  C48 GCD     1      22.540  34.910  26.170  1.00  0.00            
ATOM    165  H78 GCD     1      22.330  35.870  26.650  1.00  0.00            
ATOM    166  H79 GCD     1      22.220  34.090  26.830  1.00  0.00            
ATOM    167  O40 GCD     1      21.600  34.800  25.120  1.00  0.00            
ATOM    168  H80 GCD     1      21.720  35.480  24.450  1.00  0.00            
ATOM    169  C1  EB3     2      30.980  35.130  26.120  1.00  0.00            
ATOM    170  N1  EB3     2      30.800  33.800  26.770  1.00  0.00            
ATOM    171  C2  EB3     2      29.440  33.170  26.530  1.00  0.00            
ATOM    172  C3  EB3     2      29.360  32.700  25.100  1.00  0.00            
ATOM    173  O1  EB3     2      27.930  32.480  24.920  1.00  0.00            
ATOM    174  C4  EB3     2      27.530  31.900  23.610  1.00  0.00            
ATOM    175  C5  EB3     2      28.070  30.450  23.540  1.00  0.00            
ATOM    176  C6  EB3     2      27.430  29.410  24.230  1.00  0.00            
ATOM    177  C7  EB3     2      28.040  28.150  24.240  1.00  0.00            
ATOM    178  C8  EB3     2      29.050  27.880  23.300  1.00  0.00            
ATOM    179  Br1 EB3     2      29.640  26.070  23.040  1.00  0.00            
ATOM    180  C9  EB3     2      29.580  28.880  22.460  1.00  0.00            
ATOM    181  C10 EB3     2      29.170  30.200  22.610  1.00  0.00            
ATOM    182  C11 EB3     2      26.040  31.890  23.330  1.00  0.00            
ATOM    183  C12 EB3     2      25.580  31.810  22.010  1.00  0.00            
ATOM    184  C13 EB3     2      24.270  31.900  21.690  1.00  0.00            
ATOM    185  C14 EB3     2      23.360  31.930  22.780  1.00  0.00            
ATOM    186  C15 EB3     2      23.780  31.930  24.100  1.00  0.00            
ATOM    187  C16 EB3     2      25.140  31.980  24.420  1.00  0.00            
ATOM    188  C17 EB3     2      30.970  34.190  28.200  1.00  0.00            
ATOM    189  H1  EB3     2      31.000  35.050  25.030  1.00  0.00            
ATOM    190  H2  EB3     2      30.280  35.860  26.520  1.00  0.00            
ATOM    191  H3  EB3     2      31.890  35.560  26.550  1.00  0.00            
ATOM    192  H4  EB3     2      31.500  33.110  26.460  1.00  0.00            
ATOM    193  H5  EB3     2      28.570  33.800  26.720  1.00  0.00            
ATOM    194  H6  EB3     2      29.370  32.280  27.150  1.00  0.00            
ATOM    195  H7  EB3     2      29.970  31.800  24.950  1.00  0.00            
ATOM    196  H8  EB3     2      29.680  33.450  24.370  1.00  0.00            
ATOM    197  H9  EB3     2      27.980  32.590  22.890  1.00  0.00            
ATOM    198  H10 EB3     2      26.550  29.540  24.850  1.00  0.00            
ATOM    199  H11 EB3     2      27.560  27.340  24.770  1.00  0.00            
ATOM    200  H12 EB3     2      30.380  28.640  21.750  1.00  0.00            
ATOM    201  H13 EB3     2      29.550  31.050  22.050  1.00  0.00            
ATOM    202  H14 EB3     2      26.380  31.860  21.270  1.00  0.00            
ATOM    203  H15 EB3     2      23.970  31.940  20.650  1.00  0.00            
ATOM    204  H16 EB3     2      22.310  31.880  22.530  1.00  0.00            
ATOM    205  H17 EB3     2      23.170  31.860  25.000  1.00  0.00            
ATOM    206  H18 EB3     2      25.380  32.020  25.470  1.00  0.00            
ATOM    207  H19 EB3     2      30.120  34.820  28.490  1.00  0.00            
ATOM    208  H20 EB3     2      30.880  33.320  28.860  1.00  0.00            
ATOM    209  H21 EB3     2      31.890  34.710  28.470  1.00  0.00            
TER
ENDMDL
MODEL        1
ATOM      1  H1  GCD     1      21.670  35.770  19.210  1.00  0.00            
ATOM      2  O1  GCD     1      21.400  35.280  20.000  1.00  0.00            
ATOM      3  C1  GCD     1      21.740  36.070  21.110  1.00  0.00            
ATOM      4  H2  GCD     1      21.440  37.120  21.050  1.00  0.00            
ATOM      5  H3  GCD     1      21.120  35.680  21.930  1.00  0.00            
ATOM      6  C2  GCD     1      23.290  35.940  21.290  1.00  0.00            
ATOM      7  H4  GCD     1      23.610  34.890  21.180  1.00  0.00            
ATOM      8  C3  GCD     1      23.740  36.460  22.610  1.00  0.00            
ATOM      9  H5  GCD     1      23.540  37.540  22.710  1.00  0.00            
ATOM     10  C4  GCD     1      25.250  36.410  22.690  1.00  0.00            
ATOM     11  H6  GCD     1      25.510  35.350  22.810  1.00  0.00            
ATOM     12  O2  GCD     1      25.770  37.080  23.830  1.00  0.00            
ATOM     13  H7  GCD     1      25.230  36.940  24.620  1.00  0.00            
ATOM     14  C5  GCD     1      25.900  36.980  21.450  1.00  0.00            
ATOM     15  H8  GCD     1      25.660  38.060  21.430  1.00  0.00            
ATOM     16  O3  GCD     1      27.360  36.880  21.490  1.00  0.00            
ATOM     17  H9  GCD     1      27.560  37.390  22.290  1.00  0.00            
ATOM     18  C6  GCD     1      25.430  36.330  20.140  1.00  0.00            
ATOM     19  O4  GCD     1      24.010  36.610  20.200  1.00  0.00            
ATOM     20  H10 GCD     1      25.840  36.770  19.230  1.00  0.00            
ATOM     21  O5  GCD     1      25.690  34.960  20.040  1.00  0.00            
ATOM     22  C7  GCD     1      26.290  34.490  18.830  1.00  0.00            
ATOM     23  H11 GCD     1      26.530  35.360  18.200  1.00  0.00            
ATOM     24  C8  GCD     1      27.630  33.850  19.240  1.00  0.00            
ATOM     25  H12 GCD     1      27.470  32.970  19.860  1.00  0.00            
ATOM     26  O6  GCD     1      28.470  34.860  19.950  1.00  0.00            
ATOM     27  H13 GCD     1      27.870  35.440  20.440  1.00  0.00            
ATOM     28  C9  GCD     1      28.220  33.350  17.870  1.00  0.00            
ATOM     29  H14 GCD     1      28.240  34.210  17.190  1.00  0.00            
ATOM     30  O7  GCD     1      29.550  32.810  17.940  1.00  0.00            
ATOM     31  H15 GCD     1      30.180  33.530  17.880  1.00  0.00            
ATOM     32  C10 GCD     1      27.260  32.410  17.150  1.00  0.00            
ATOM     33  H16 GCD     1      27.670  32.120  16.180  1.00  0.00            
ATOM     34  O8  GCD     1      26.000  33.060  16.930  1.00  0.00            
ATOM     35  C11 GCD     1      25.370  33.560  18.080  1.00  0.00            
ATOM     36  H17 GCD     1      25.170  32.740  18.770  1.00  0.00            
ATOM     37  C12 GCD     1      24.040  34.220  17.590  1.00  0.00            
ATOM     38  H18 GCD     1      24.390  34.790  16.710  1.00  0.00            
ATOM     39  H19 GCD     1      23.710  34.870  18.410  1.00  0.00            
ATOM     40  O9  GCD     1      23.040  33.320  17.160  1.00  0.00            
ATOM     41  H20 GCD     1      22.670  33.680  16.340  1.00  0.00            
ATOM     42  O10 GCD     1      27.000  31.230  17.970  1.00  0.00            
ATOM     43  C13 GCD     1      27.470  30.030  17.380  1.00  0.00            
ATOM     44  H21 GCD     1      28.070  30.240  16.490  1.00  0.00            
ATOM     45  C14 GCD     1      28.240  29.220  18.420  1.00  0.00            
ATOM     46  H22 GCD     1      27.660  29.080  19.340  1.00  0.00            
ATOM     47  O11 GCD     1      29.470  29.930  18.700  1.00  0.00            
ATOM     48  H23 GCD     1      29.940  30.060  17.870  1.00  0.00            
ATOM     49  C15 GCD     1      28.450  27.810  17.950  1.00  0.00            
ATOM     50  H24 GCD     1      28.930  27.810  16.960  1.00  0.00            
ATOM     51  O12 GCD     1      29.220  26.940  18.750  1.00  0.00            
ATOM     52  H25 GCD     1      29.910  27.490  19.140  1.00  0.00            
ATOM     53  C16 GCD     1      27.120  27.180  17.730  1.00  0.00            
ATOM     54  H26 GCD     1      27.270  26.180  17.300  1.00  0.00            
ATOM     55  O13 GCD     1      26.330  27.910  16.750  1.00  0.00            
ATOM     56  C17 GCD     1      26.110  29.300  16.930  1.00  0.00            
ATOM     57  H27 GCD     1      25.390  29.260  17.760  1.00  0.00            
ATOM     58  C18 GCD     1      25.470  29.870  15.590  1.00  0.00            
ATOM     59  H28 GCD     1      24.800  30.690  15.890  1.00  0.00            
ATOM     60  H29 GCD     1      24.800  29.200  15.050  1.00  0.00            
ATOM     61  O14 GCD     1      26.400  30.280  14.510  1.00  0.00            
ATOM     62  H30 GCD     1      27.080  29.640  14.270  1.00  0.00            
ATOM     63  O15 GCD     1      26.360  27.070  18.890  1.00  0.00            
ATOM     64  C19 GCD     1      25.820  25.800  19.250  1.00  0.00            
ATOM     65  H31 GCD     1      26.180  24.990  18.610  1.00  0.00            
ATOM     66  C20 GCD     1      26.130  25.460  20.650  1.00  0.00            
ATOM     67  H32 GCD     1      25.700  26.190  21.360  1.00  0.00            
ATOM     68  O16 GCD     1      27.520  25.320  20.840  1.00  0.00            
ATOM     69  H33 GCD     1      27.970  25.850  20.170  1.00  0.00            
ATOM     70  C21 GCD     1      25.490  24.090  20.980  1.00  0.00            
ATOM     71  H34 GCD     1      26.030  23.300  20.450  1.00  0.00            
ATOM     72  O17 GCD     1      25.580  23.860  22.360  1.00  0.00            
ATOM     73  H35 GCD     1      24.760  24.170  22.760  1.00  0.00            
ATOM     74  C22 GCD     1      23.980  24.130  20.640  1.00  0.00            
ATOM     75  H36 GCD     1      23.670  23.080  20.690  1.00  0.00            
ATOM     76  O18 GCD     1      23.770  24.640  19.380  1.00  0.00            
ATOM     77  C23 GCD     1      24.280  25.910  19.100  1.00  0.00            
ATOM     78  H37 GCD     1      24.000  26.680  19.830  1.00  0.00            
ATOM     79  C24 GCD     1      23.830  26.300  17.730  1.00  0.00            
ATOM     80  H38 GCD     1      23.950  25.430  17.080  1.00  0.00            
ATOM     81  H39 GCD     1      24.350  27.250  17.520  1.00  0.00            
ATOM     82  O19 GCD     1      22.380  26.490  17.670  1.00  0.00            
ATOM     83  H40 GCD     1      21.990  25.650  17.920  1.00  0.00            
ATOM     84  O20 GCD     1      23.250  24.840  21.580  1.00  0.00            
ATOM     85  C25 GCD     1      21.910  24.360  21.840  1.00  0.00            
ATOM     86  H41 GCD     1      21.590  23.780  20.970  1.00  0.00            
ATOM     87  C26 GCD     1      21.920  23.540  23.200  1.00  0.00            
ATOM     88  H42 GCD     1      22.280  24.280  23.930  1.00  0.00            
ATOM     89  O21 GCD     1      22.780  22.310  23.030  1.00  0.00            
ATOM     90  H43 GCD     1      22.280  21.700  22.470  1.00  0.00            
ATOM     91  C27 GCD     1      20.520  23.190  23.700  1.00  0.00            
ATOM     92  H44 GCD     1      20.010  22.540  22.990  1.00  0.00            
ATOM     93  O22 GCD     1      20.640  22.550  24.960  1.00  0.00            
ATOM     94  H45 GCD     1      19.720  22.380  25.210  1.00  0.00            
ATOM     95  C28 GCD     1      19.680  24.430  23.680  1.00  0.00            
ATOM     96  H46 GCD     1      18.650  24.220  23.980  1.00  0.00            
ATOM     97  O23 GCD     1      19.710  25.020  22.360  1.00  0.00            
ATOM     98  C29 GCD     1      20.930  25.560  21.940  1.00  0.00            
ATOM     99  H47 GCD     1      21.370  26.300  22.620  1.00  0.00            
ATOM    100  C30 GCD     1      20.720  26.250  20.610  1.00  0.00            
ATOM    101  H48 GCD     1      20.470  25.430  19.930  1.00  0.00            
ATOM    102  H49 GCD     1      21.680  26.660  20.280  1.00  0.00            
ATOM    103  O24 GCD     1      19.710  27.220  20.630  1.00  0.00            
ATOM    104  H50 GCD     1      19.510  27.510  19.730  1.00  0.00            
ATOM    105  O25 GCD     1      20.130  25.350  24.650  1.00  0.00            
ATOM    106  C31 GCD     1      19.150  25.800  25.570  1.00  0.00            
ATOM    107  H51 GCD     1      18.320  25.090  25.660  1.00  0.00            
ATOM    108  C32 GCD     1      19.900  25.820  26.880  1.00  0.00            
ATOM    109  H52 GCD     1      20.690  26.570  26.770  1.00  0.00            
ATOM    110  O26 GCD     1      20.280  24.440  27.220  1.00  0.00            
ATOM    111  H53 GCD     1      21.060  24.220  26.700  1.00  0.00            
ATOM    112  C33 GCD     1      18.910  26.380  27.880  1.00  0.00            
ATOM    113  H54 GCD     1      17.970  25.820  27.930  1.00  0.00            
ATOM    114  O27 GCD     1      19.500  26.660  29.200  1.00  0.00            
ATOM    115  H55 GCD     1      19.750  27.580  29.310  1.00  0.00            
ATOM    116  C34 GCD     1      18.470  27.770  27.440  1.00  0.00            
ATOM    117  H56 GCD     1      17.810  28.210  28.190  1.00  0.00            
ATOM    118  O28 GCD     1      17.720  27.660  26.260  1.00  0.00            
ATOM    119  C35 GCD     1      18.460  27.130  25.190  1.00  0.00            
ATOM    120  H57 GCD     1      19.230  27.880  24.980  1.00  0.00            
ATOM    121  C36 GCD     1      17.490  27.030  23.950  1.00  0.00            
ATOM    122  H58 GCD     1      16.630  26.380  24.160  1.00  0.00            
ATOM    123  H59 GCD     1      18.140  26.640  23.160  1.00  0.00            
ATOM    124  O29 GCD     1      17.050  28.330  23.630  1.00  0.00            
ATOM    125  H60 GCD     1      17.870  28.830  23.540  1.00  0.00            
ATOM    126  O30 GCD     1      19.490  28.720  27.200  1.00  0.00            
ATOM    127  C37 GCD     1      19.390  30.040  27.760  1.00  0.00            
ATOM    128  H61 GCD     1      18.810  29.940  28.690  1.00  0.00            
ATOM    129  C38 GCD     1      20.820  30.420  28.180  1.00  0.00            
ATOM    130  H62 GCD     1      21.520  30.410  27.330  1.00  0.00            
ATOM    131  O31 GCD     1      21.370  29.500  29.130  1.00  0.00            
ATOM    132  H63 GCD     1      21.750  28.790  28.590  1.00  0.00            
ATOM    133  C39 GCD     1      20.760  31.830  28.740  1.00  0.00            
ATOM    134  H64 GCD     1      19.990  31.800  29.530  1.00  0.00            
ATOM    135  O32 GCD     1      21.980  32.310  29.250  1.00  0.00            
ATOM    136  H65 GCD     1      22.650  32.250  28.570  1.00  0.00            
ATOM    137  C40 GCD     1      20.110  32.750  27.770  1.00  0.00            
ATOM    138  H66 GCD     1      19.980  33.660  28.360  1.00  0.00            
ATOM    139  O33 GCD     1      18.840  32.310  27.470  1.00  0.00            
ATOM    140  C41 GCD     1      18.790  31.090  26.800  1.00  0.00            
ATOM    141  H67 GCD     1      19.480  31.120  25.950  1.00  0.00            
ATOM    142  C42 GCD     1      17.350  30.850  26.360  1.00  0.00            
ATOM    143  H68 GCD     1      17.340  29.920  25.780  1.00  0.00            
ATOM    144  H69 GCD     1      17.010  31.680  25.720  1.00  0.00            
ATOM    145  O34 GCD     1      16.380  30.640  27.380  1.00  0.00            
ATOM    146  H70 GCD     1      16.260  31.480  27.840  1.00  0.00            
ATOM    147  O35 GCD     1      21.060  33.050  26.710  1.00  0.00            
ATOM    148  C43 GCD     1      21.310  34.440  26.410  1.00  0.00            
ATOM    149  H71 GCD     1      20.670  35.080  27.040  1.00  0.00            
ATOM    150  C44 GCD     1      22.750  34.860  26.610  1.00  0.00            
ATOM    151  H72 GCD     1      23.370  34.180  26.020  1.00  0.00            
ATOM    152  O36 GCD     1      23.100  34.840  27.990  1.00  0.00            
ATOM    153  H73 GCD     1      22.630  35.470  28.550  1.00  0.00            
ATOM    154  C45 GCD     1      22.870  36.290  26.080  1.00  0.00            
ATOM    155  H74 GCD     1      22.180  36.860  26.710  1.00  0.00            
ATOM    156  O37 GCD     1      24.180  36.900  26.200  1.00  0.00            
ATOM    157  H75 GCD     1      24.320  36.670  27.130  1.00  0.00            
ATOM    158  C46 GCD     1      22.340  36.420  24.660  1.00  0.00            
ATOM    159  H76 GCD     1      22.240  37.470  24.360  1.00  0.00            
ATOM    160  O38 GCD     1      23.200  35.740  23.700  1.00  0.00            
ATOM    161  O39 GCD     1      20.990  35.930  24.530  1.00  0.00            
ATOM    162  C47 GCD     1      20.830  34.650  24.910  1.00  0.00            
ATOM    163  H77 GCD     1      21.440  34.020  24.240  1.00  0.00            
ATOM    164  C48 GCD     1      19.370  34.280  24.640  1.00  0.00            
ATOM    165  H78 GCD     1      18.810  35.050  25.190  1.00  0.00            
ATOM    166  H79 GCD     1      19.060  33.290  24.970  1.00  0.00            
ATOM    167  O40 GCD     1      19.000  34.370  23.250  1.00  0.00            
ATOM    168  H80 GCD     1      19.440  35.160  22.920  1.00  0.00            
ATOM    169  C1  EB3     2      29.330  34.700  26.220  1.00  0.00            
ATOM    170  N1  EB3     2      28.070  34.350  25.530  1.00  0.00            
ATOM    171  C2  EB3     2      28.220  34.480  24.030  1.00  0.00            
ATOM    172  C3  EB3     2      28.040  33.210  23.220  1.00  0.00            
ATOM    173  O1  EB3     2      26.640  32.860  23.130  1.00  0.00            
ATOM    174  C4  EB3     2      26.300  31.750  22.220  1.00  0.00            
ATOM    175  C5  EB3     2      26.430  30.370  22.870  1.00  0.00            
ATOM    176  C6  EB3     2      25.510  30.020  23.850  1.00  0.00            
ATOM    177  C7  EB3     2      25.580  28.740  24.380  1.00  0.00            
ATOM    178  C8  EB3     2      26.560  27.820  23.920  1.00  0.00            
ATOM    179  Br1 EB3     2      26.690  26.000  24.570  1.00  0.00            
ATOM    180  C9  EB3     2      27.540  28.180  22.990  1.00  0.00            
ATOM    181  C10 EB3     2      27.480  29.500  22.490  1.00  0.00            
ATOM    182  C11 EB3     2      24.920  31.880  21.630  1.00  0.00            
ATOM    183  C12 EB3     2      24.690  31.030  20.550  1.00  0.00            
ATOM    184  C13 EB3     2      23.360  30.930  19.960  1.00  0.00            
ATOM    185  C14 EB3     2      22.320  31.660  20.520  1.00  0.00            
ATOM    186  C15 EB3     2      22.570  32.430  21.700  1.00  0.00            
ATOM    187  C16 EB3     2      23.840  32.530  22.240  1.00  0.00            
ATOM    188  C17 EB3     2      27.200  35.380  26.050  1.00  0.00            
ATOM    189  H1  EB3     2      30.190  34.060  26.040  1.00  0.00            
ATOM    190  H2  EB3     2      29.670  35.680  25.870  1.00  0.00            
ATOM    191  H3  EB3     2      29.190  34.800  27.300  1.00  0.00            
ATOM    192  H4  EB3     2      27.740  33.420  25.800  1.00  0.00            
ATOM    193  H5  EB3     2      29.240  34.780  23.810  1.00  0.00            
ATOM    194  H6  EB3     2      27.460  35.170  23.660  1.00  0.00            
ATOM    195  H7  EB3     2      28.640  32.490  23.790  1.00  0.00            
ATOM    196  H8  EB3     2      28.490  33.200  22.220  1.00  0.00            
ATOM    197  H9  EB3     2      26.900  31.860  21.310  1.00  0.00            
ATOM    198  H10 EB3     2      24.750  30.740  24.120  1.00  0.00            
ATOM    199  H11 EB3     2      24.850  28.520  25.160  1.00  0.00            
ATOM    200  H12 EB3     2      28.370  27.500  22.790  1.00  0.00            
ATOM    201  H13 EB3     2      28.000  29.800  21.580  1.00  0.00            
ATOM    202  H14 EB3     2      25.540  30.450  20.200  1.00  0.00            
ATOM    203  H15 EB3     2      23.260  30.360  19.040  1.00  0.00            
ATOM    204  H16 EB3     2      21.280  31.610  20.180  1.00  0.00            
ATOM    205  H17 EB3     2      21.690  32.880  22.150  1.00  0.00            
ATOM    206  H18 EB3     2      23.980  33.200  23.090  1.00  0.00            
ATOM    207  H19 EB3     2      27.580  36.390  25.920  1.00  0.00            
ATOM    208  H20 EB3     2      26.300  35.320  25.430  1.00  0.00            
ATOM    209  H21 EB3     2      26.940  35.200  27.090  1.00  0.00            
TER
ENDMDL
MODEL        1
ATOM      1  H1  GCD     1      21.450  35.360  19.720  1.00  0.00            
ATOM      2  O1  GCD     1      21.020  36.050  20.240  1.00  0.00            
ATOM      3  C1  GCD     1      21.940  36.560  21.210  1.00  0.00            
ATOM      4  H2  GCD     1      21.570  37.570  21.400  1.00  0.00            
ATOM      5  H3  GCD     1      22.000  35.830  22.030  1.00  0.00            
ATOM      6  C2  GCD     1      23.310  36.620  20.700  1.00  0.00            
ATOM      7  H4  GCD     1      23.470  35.620  20.300  1.00  0.00            
ATOM      8  C3  GCD     1      24.330  37.180  21.660  1.00  0.00            
ATOM      9  H5  GCD     1      24.030  38.210  21.880  1.00  0.00            
ATOM     10  C4  GCD     1      25.680  37.100  20.940  1.00  0.00            
ATOM     11  H6  GCD     1      25.890  36.130  20.480  1.00  0.00            
ATOM     12  O2  GCD     1      26.660  37.470  21.980  1.00  0.00            
ATOM     13  H7  GCD     1      26.620  36.910  22.760  1.00  0.00            
ATOM     14  C5  GCD     1      25.650  38.100  19.790  1.00  0.00            
ATOM     15  H8  GCD     1      25.310  39.030  20.250  1.00  0.00            
ATOM     16  O3  GCD     1      26.910  38.350  19.210  1.00  0.00            
ATOM     17  H9  GCD     1      27.530  38.640  19.900  1.00  0.00            
ATOM     18  C6  GCD     1      24.560  37.660  18.780  1.00  0.00            
ATOM     19  O4  GCD     1      23.400  37.630  19.590  1.00  0.00            
ATOM     20  H10 GCD     1      24.390  38.420  18.000  1.00  0.00            
ATOM     21  O5  GCD     1      24.800  36.410  18.220  1.00  0.00            
ATOM     22  C7  GCD     1      25.010  36.350  16.820  1.00  0.00            
ATOM     23  H11 GCD     1      24.790  37.320  16.360  1.00  0.00            
ATOM     24  C8  GCD     1      26.420  35.880  16.460  1.00  0.00            
ATOM     25  H12 GCD     1      26.570  35.000  17.080  1.00  0.00            
ATOM     26  O6  GCD     1      27.410  36.840  16.920  1.00  0.00            
ATOM     27  H13 GCD     1      27.090  37.290  17.710  1.00  0.00            
ATOM     28  C9  GCD     1      26.570  35.490  15.010  1.00  0.00            
ATOM     29  H14 GCD     1      26.490  36.410  14.410  1.00  0.00            
ATOM     30  O7  GCD     1      27.910  34.970  14.630  1.00  0.00            
ATOM     31  H15 GCD     1      27.870  34.040  14.870  1.00  0.00            
ATOM     32  C10 GCD     1      25.430  34.520  14.670  1.00  0.00            
ATOM     33  H16 GCD     1      25.390  34.310  13.590  1.00  0.00            
ATOM     34  O8  GCD     1      24.220  35.160  14.910  1.00  0.00            
ATOM     35  C11 GCD     1      23.940  35.390  16.290  1.00  0.00            
ATOM     36  H17 GCD     1      23.980  34.450  16.850  1.00  0.00            
ATOM     37  C12 GCD     1      22.530  36.020  16.500  1.00  0.00            
ATOM     38  H18 GCD     1      22.370  36.870  15.830  1.00  0.00            
ATOM     39  H19 GCD     1      22.430  36.540  17.470  1.00  0.00            
ATOM     40  O9  GCD     1      21.500  35.050  16.380  1.00  0.00            
ATOM     41  H20 GCD     1      20.980  35.210  15.580  1.00  0.00            
ATOM     42  O10 GCD     1      25.580  33.350  15.510  1.00  0.00            
ATOM     43  C13 GCD     1      26.200  32.220  14.930  1.00  0.00            
ATOM     44  H21 GCD     1      26.680  32.380  13.950  1.00  0.00            
ATOM     45  C14 GCD     1      27.330  31.630  15.880  1.00  0.00            
ATOM     46  H22 GCD     1      26.870  31.410  16.850  1.00  0.00            
ATOM     47  O11 GCD     1      28.400  32.560  16.080  1.00  0.00            
ATOM     48  H23 GCD     1      28.840  32.380  16.920  1.00  0.00            
ATOM     49  C15 GCD     1      27.770  30.240  15.400  1.00  0.00            
ATOM     50  H24 GCD     1      28.310  30.460  14.460  1.00  0.00            
ATOM     51  O12 GCD     1      28.770  29.680  16.250  1.00  0.00            
ATOM     52  H25 GCD     1      29.020  28.810  15.920  1.00  0.00            
ATOM     53  C16 GCD     1      26.520  29.330  15.290  1.00  0.00            
ATOM     54  H26 GCD     1      26.830  28.370  14.860  1.00  0.00            
ATOM     55  O13 GCD     1      25.520  29.900  14.380  1.00  0.00            
ATOM     56  C17 GCD     1      25.070  31.200  14.670  1.00  0.00            
ATOM     57  H27 GCD     1      24.470  31.120  15.580  1.00  0.00            
ATOM     58  C18 GCD     1      24.090  31.620  13.590  1.00  0.00            
ATOM     59  H28 GCD     1      23.580  32.560  13.830  1.00  0.00            
ATOM     60  H29 GCD     1      23.290  30.880  13.590  1.00  0.00            
ATOM     61  O14 GCD     1      24.710  31.680  12.250  1.00  0.00            
ATOM     62  H30 GCD     1      25.290  30.920  12.150  1.00  0.00            
ATOM     63  O15 GCD     1      25.840  29.130  16.580  1.00  0.00            
ATOM     64  C19 GCD     1      25.480  27.790  16.950  1.00  0.00            
ATOM     65  H31 GCD     1      25.830  27.140  16.150  1.00  0.00            
ATOM     66  C20 GCD     1      26.100  27.540  18.340  1.00  0.00            
ATOM     67  H32 GCD     1      25.870  28.360  19.030  1.00  0.00            
ATOM     68  O16 GCD     1      27.510  27.570  18.080  1.00  0.00            
ATOM     69  H33 GCD     1      27.580  28.200  17.350  1.00  0.00            
ATOM     70  C21 GCD     1      25.690  26.140  18.920  1.00  0.00            
ATOM     71  H34 GCD     1      25.940  25.340  18.200  1.00  0.00            
ATOM     72  O17 GCD     1      26.200  25.870  20.240  1.00  0.00            
ATOM     73  H35 GCD     1      26.190  26.760  20.610  1.00  0.00            
ATOM     74  C22 GCD     1      24.150  26.100  18.930  1.00  0.00            
ATOM     75  H36 GCD     1      23.780  25.090  19.120  1.00  0.00            
ATOM     76  O18 GCD     1      23.630  26.300  17.630  1.00  0.00            
ATOM     77  C23 GCD     1      23.970  27.630  17.110  1.00  0.00            
ATOM     78  H37 GCD     1      23.660  28.370  17.850  1.00  0.00            
ATOM     79  C24 GCD     1      23.190  27.740  15.760  1.00  0.00            
ATOM     80  H38 GCD     1      23.430  26.860  15.160  1.00  0.00            
ATOM     81  H39 GCD     1      23.490  28.650  15.230  1.00  0.00            
ATOM     82  O19 GCD     1      21.810  27.640  16.030  1.00  0.00            
ATOM     83  H40 GCD     1      21.890  26.920  16.670  1.00  0.00            
ATOM     84  O20 GCD     1      23.530  27.080  19.860  1.00  0.00            
ATOM     85  C25 GCD     1      22.530  26.510  20.680  1.00  0.00            
ATOM     86  H41 GCD     1      22.250  25.580  20.160  1.00  0.00            
ATOM     87  C26 GCD     1      23.050  26.120  22.090  1.00  0.00            
ATOM     88  H42 GCD     1      23.560  26.970  22.560  1.00  0.00            
ATOM     89  O21 GCD     1      23.930  25.080  21.770  1.00  0.00            
ATOM     90  H43 GCD     1      24.630  25.490  21.260  1.00  0.00            
ATOM     91  C27 GCD     1      21.920  25.480  22.940  1.00  0.00            
ATOM     92  H44 GCD     1      21.510  24.620  22.410  1.00  0.00            
ATOM     93  O22 GCD     1      22.340  24.930  24.220  1.00  0.00            
ATOM     94  H45 GCD     1      23.090  24.360  24.000  1.00  0.00            
ATOM     95  C28 GCD     1      20.740  26.420  23.030  1.00  0.00            
ATOM     96  H46 GCD     1      19.920  25.940  23.580  1.00  0.00            
ATOM     97  O23 GCD     1      20.290  26.780  21.700  1.00  0.00            
ATOM     98  C29 GCD     1      21.290  27.420  20.810  1.00  0.00            
ATOM     99  H47 GCD     1      21.550  28.400  21.210  1.00  0.00            
ATOM    100  C30 GCD     1      20.510  27.610  19.500  1.00  0.00            
ATOM    101  H48 GCD     1      20.220  26.640  19.100  1.00  0.00            
ATOM    102  H49 GCD     1      21.170  28.130  18.790  1.00  0.00            
ATOM    103  O24 GCD     1      19.350  28.530  19.590  1.00  0.00            
ATOM    104  H50 GCD     1      18.560  28.030  19.830  1.00  0.00            
ATOM    105  O25 GCD     1      21.270  27.540  23.740  1.00  0.00            
ATOM    106  C31 GCD     1      20.470  28.010  24.840  1.00  0.00            
ATOM    107  H51 GCD     1      19.580  27.470  25.170  1.00  0.00            
ATOM    108  C32 GCD     1      21.420  27.950  26.010  1.00  0.00            
ATOM    109  H52 GCD     1      22.310  28.510  25.690  1.00  0.00            
ATOM    110  O26 GCD     1      21.860  26.620  26.330  1.00  0.00            
ATOM    111  H53 GCD     1      22.040  26.170  25.490  1.00  0.00            
ATOM    112  C33 GCD     1      20.710  28.480  27.250  1.00  0.00            
ATOM    113  H54 GCD     1      19.910  27.760  27.470  1.00  0.00            
ATOM    114  O27 GCD     1      21.400  28.540  28.520  1.00  0.00            
ATOM    115  H55 GCD     1      22.240  28.970  28.320  1.00  0.00            
ATOM    116  C34 GCD     1      20.070  29.890  26.910  1.00  0.00            
ATOM    117  H56 GCD     1      19.450  30.100  27.780  1.00  0.00            
ATOM    118  O28 GCD     1      19.310  29.820  25.690  1.00  0.00            
ATOM    119  C35 GCD     1      20.050  29.430  24.570  1.00  0.00            
ATOM    120  H57 GCD     1      20.890  30.110  24.370  1.00  0.00            
ATOM    121  C36 GCD     1      19.150  29.560  23.410  1.00  0.00            
ATOM    122  H58 GCD     1      18.210  29.080  23.680  1.00  0.00            
ATOM    123  H59 GCD     1      19.530  28.990  22.550  1.00  0.00            
ATOM    124  O29 GCD     1      18.900  30.910  22.970  1.00  0.00            
ATOM    125  H60 GCD     1      18.380  31.370  23.630  1.00  0.00            
ATOM    126  O30 GCD     1      21.170  30.830  26.880  1.00  0.00            
ATOM    127  C37 GCD     1      21.110  31.800  27.940  1.00  0.00            
ATOM    128  H61 GCD     1      20.510  31.430  28.780  1.00  0.00            
ATOM    129  C38 GCD     1      22.620  31.940  28.350  1.00  0.00            
ATOM    130  H62 GCD     1      23.110  31.790  27.380  1.00  0.00            
ATOM    131  O31 GCD     1      22.930  30.880  29.210  1.00  0.00            
ATOM    132  H63 GCD     1      23.830  31.040  29.520  1.00  0.00            
ATOM    133  C39 GCD     1      23.050  33.290  28.910  1.00  0.00            
ATOM    134  H64 GCD     1      22.660  33.410  29.930  1.00  0.00            
ATOM    135  O32 GCD     1      24.420  33.560  29.070  1.00  0.00            
ATOM    136  H65 GCD     1      24.850  33.490  28.200  1.00  0.00            
ATOM    137  C40 GCD     1      22.410  34.400  28.110  1.00  0.00            
ATOM    138  H66 GCD     1      22.600  35.330  28.650  1.00  0.00            
ATOM    139  O33 GCD     1      20.970  34.160  28.030  1.00  0.00            
ATOM    140  C41 GCD     1      20.450  33.060  27.370  1.00  0.00            
ATOM    141  H67 GCD     1      20.840  33.160  26.350  1.00  0.00            
ATOM    142  C42 GCD     1      18.900  32.970  27.140  1.00  0.00            
ATOM    143  H68 GCD     1      18.740  32.180  26.410  1.00  0.00            
ATOM    144  H69 GCD     1      18.430  33.870  26.730  1.00  0.00            
ATOM    145  O34 GCD     1      18.140  32.590  28.190  1.00  0.00            
ATOM    146  H70 GCD     1      17.810  33.430  28.530  1.00  0.00            
ATOM    147  O35 GCD     1      22.860  34.510  26.770  1.00  0.00            
ATOM    148  C43 GCD     1      23.310  35.740  26.370  1.00  0.00            
ATOM    149  H71 GCD     1      23.430  36.470  27.190  1.00  0.00            
ATOM    150  C44 GCD     1      24.720  35.490  25.850  1.00  0.00            
ATOM    151  H72 GCD     1      24.750  34.720  25.060  1.00  0.00            
ATOM    152  O36 GCD     1      25.750  35.200  26.840  1.00  0.00            
ATOM    153  H73 GCD     1      25.520  35.670  27.660  1.00  0.00            
ATOM    154  C45 GCD     1      25.260  36.690  25.070  1.00  0.00            
ATOM    155  H74 GCD     1      25.360  37.480  25.820  1.00  0.00            
ATOM    156  O37 GCD     1      26.510  36.380  24.460  1.00  0.00            
ATOM    157  H75 GCD     1      26.960  35.810  25.100  1.00  0.00            
ATOM    158  C46 GCD     1      24.200  37.180  24.080  1.00  0.00            
ATOM    159  H76 GCD     1      24.570  38.170  23.820  1.00  0.00            
ATOM    160  O38 GCD     1      24.270  36.390  22.870  1.00  0.00            
ATOM    161  O39 GCD     1      22.980  37.350  24.690  1.00  0.00            
ATOM    162  C47 GCD     1      22.380  36.240  25.260  1.00  0.00            
ATOM    163  H77 GCD     1      22.280  35.530  24.440  1.00  0.00            
ATOM    164  C48 GCD     1      20.990  36.540  25.760  1.00  0.00            
ATOM    165  H78 GCD     1      20.960  37.470  26.340  1.00  0.00            
ATOM    166  H79 GCD     1      20.600  35.790  26.460  1.00  0.00            
ATOM    167  O40 GCD     1      20.020  36.560  24.650  1.00  0.00            
ATOM    168  H80 GCD     1      20.170  37.390  24.180  1.00  0.00            
ATOM    169  C1  EB3     2      30.120  34.310  22.960  1.00  0.00            
ATOM    170  N1  EB3     2      29.020  35.330  22.490  1.00  0.00            
ATOM    171  C2  EB3     2      29.060  35.460  21.020  1.00  0.00            
ATOM    172  C3  EB3     2      28.650  34.170  20.300  1.00  0.00            
ATOM    173  O1  EB3     2      27.240  33.990  20.520  1.00  0.00            
ATOM    174  C4  EB3     2      26.790  32.690  20.190  1.00  0.00            
ATOM    175  C5  EB3     2      27.580  31.540  20.830  1.00  0.00            
ATOM    176  C6  EB3     2      27.970  31.680  22.140  1.00  0.00            
ATOM    177  C7  EB3     2      28.840  30.730  22.700  1.00  0.00            
ATOM    178  C8  EB3     2      29.280  29.590  21.970  1.00  0.00            
ATOM    179  Br1 EB3     2      30.520  28.420  22.850  1.00  0.00            
ATOM    180  C9  EB3     2      28.880  29.390  20.610  1.00  0.00            
ATOM    181  C10 EB3     2      28.070  30.400  20.020  1.00  0.00            
ATOM    182  C11 EB3     2      25.320  32.430  20.450  1.00  0.00            
ATOM    183  C12 EB3     2      24.560  31.590  19.640  1.00  0.00            
ATOM    184  C13 EB3     2      23.230  31.280  19.990  1.00  0.00            
ATOM    185  C14 EB3     2      22.600  31.930  21.080  1.00  0.00            
ATOM    186  C15 EB3     2      23.410  32.750  21.920  1.00  0.00            
ATOM    187  C16 EB3     2      24.730  33.060  21.550  1.00  0.00            
ATOM    188  C17 EB3     2      29.470  36.600  23.220  1.00  0.00            
ATOM    189  H1  EB3     2      29.870  33.300  22.620  1.00  0.00            
ATOM    190  H2  EB3     2      31.170  34.480  22.720  1.00  0.00            
ATOM    191  H3  EB3     2      30.040  34.270  24.050  1.00  0.00            
ATOM    192  H4  EB3     2      28.060  35.120  22.780  1.00  0.00            
ATOM    193  H5  EB3     2      30.040  35.780  20.660  1.00  0.00            
ATOM    194  H6  EB3     2      28.460  36.340  20.790  1.00  0.00            
ATOM    195  H7  EB3     2      29.310  33.340  20.580  1.00  0.00            
ATOM    196  H8  EB3     2      28.770  34.290  19.220  1.00  0.00            
ATOM    197  H9  EB3     2      27.070  32.670  19.130  1.00  0.00            
ATOM    198  H10 EB3     2      27.570  32.500  22.730  1.00  0.00            
ATOM    199  H11 EB3     2      29.100  30.790  23.750  1.00  0.00            
ATOM    200  H12 EB3     2      29.210  28.540  20.010  1.00  0.00            
ATOM    201  H13 EB3     2      27.840  30.320  18.970  1.00  0.00            
ATOM    202  H14 EB3     2      24.860  31.120  18.710  1.00  0.00            
ATOM    203  H15 EB3     2      22.810  30.540  19.300  1.00  0.00            
ATOM    204  H16 EB3     2      21.550  31.770  21.290  1.00  0.00            
ATOM    205  H17 EB3     2      23.060  33.270  22.800  1.00  0.00            
ATOM    206  H18 EB3     2      25.280  33.760  22.170  1.00  0.00            
ATOM    207  H19 EB3     2      30.550  36.660  23.080  1.00  0.00            
ATOM    208  H20 EB3     2      29.040  37.500  22.780  1.00  0.00            
ATOM    209  H21 EB3     2      29.250  36.480  24.280  1.00  0.00            
TER
ENDMDL
MODEL        1
ATOM      1  H1  GCD     1      31.140  36.270  19.000  1.00  0.00            
ATOM      2  O1  GCD     1      31.740  35.660  19.440  1.00  0.00            
ATOM      3  C1  GCD     1      31.090  34.400  19.540  1.00  0.00            
ATOM      4  H2  GCD     1      30.190  34.530  20.160  1.00  0.00            
ATOM      5  H3  GCD     1      30.800  34.140  18.510  1.00  0.00            
ATOM      6  C2  GCD     1      31.910  33.350  20.350  1.00  0.00            
ATOM      7  H4  GCD     1      31.280  32.450  20.330  1.00  0.00            
ATOM      8  C3  GCD     1      32.280  33.900  21.720  1.00  0.00            
ATOM      9  H5  GCD     1      32.860  34.820  21.530  1.00  0.00            
ATOM     10  C4  GCD     1      33.120  32.910  22.450  1.00  0.00            
ATOM     11  H6  GCD     1      32.620  31.960  22.680  1.00  0.00            
ATOM     12  O2  GCD     1      33.500  33.470  23.660  1.00  0.00            
ATOM     13  H7  GCD     1      34.380  33.110  23.820  1.00  0.00            
ATOM     14  C5  GCD     1      34.380  32.660  21.710  1.00  0.00            
ATOM     15  H8  GCD     1      34.880  33.600  21.440  1.00  0.00            
ATOM     16  O3  GCD     1      35.290  31.840  22.450  1.00  0.00            
ATOM     17  H9  GCD     1      35.950  32.360  22.920  1.00  0.00            
ATOM     18  C6  GCD     1      33.950  32.080  20.340  1.00  0.00            
ATOM     19  O4  GCD     1      33.130  33.040  19.650  1.00  0.00            
ATOM     20  H10 GCD     1      34.820  31.990  19.690  1.00  0.00            
ATOM     21  O5  GCD     1      33.260  30.870  20.520  1.00  0.00            
ATOM     22  C7  GCD     1      33.650  29.810  19.630  1.00  0.00            
ATOM     23  H11 GCD     1      34.280  30.130  18.800  1.00  0.00            
ATOM     24  C8  GCD     1      34.300  28.780  20.540  1.00  0.00            
ATOM     25  H12 GCD     1      33.590  28.640  21.360  1.00  0.00            
ATOM     26  O6  GCD     1      35.470  29.340  21.040  1.00  0.00            
ATOM     27  H13 GCD     1      35.230  30.200  21.420  1.00  0.00            
ATOM     28  C9  GCD     1      34.590  27.480  19.770  1.00  0.00            
ATOM     29  H14 GCD     1      35.220  27.790  18.920  1.00  0.00            
ATOM     30  O7  GCD     1      35.200  26.450  20.570  1.00  0.00            
ATOM     31  H15 GCD     1      36.160  26.580  20.590  1.00  0.00            
ATOM     32  C10 GCD     1      33.320  27.010  19.230  1.00  0.00            
ATOM     33  H16 GCD     1      33.530  26.060  18.720  1.00  0.00            
ATOM     34  O8  GCD     1      32.750  27.950  18.360  1.00  0.00            
ATOM     35  C11 GCD     1      32.420  29.190  18.990  1.00  0.00            
ATOM     36  H17 GCD     1      31.700  28.950  19.780  1.00  0.00            
ATOM     37  C12 GCD     1      31.690  30.110  18.000  1.00  0.00            
ATOM     38  H18 GCD     1      32.390  30.130  17.150  1.00  0.00            
ATOM     39  H19 GCD     1      31.480  31.070  18.480  1.00  0.00            
ATOM     40  O9  GCD     1      30.480  29.530  17.490  1.00  0.00            
ATOM     41  H20 GCD     1      30.880  28.720  17.150  1.00  0.00            
ATOM     42  O10 GCD     1      32.390  26.720  20.230  1.00  0.00            
ATOM     43  C13 GCD     1      31.640  25.460  20.140  1.00  0.00            
ATOM     44  H21 GCD     1      31.840  24.950  19.190  1.00  0.00            
ATOM     45  C14 GCD     1      32.010  24.460  21.200  1.00  0.00            
ATOM     46  H22 GCD     1      31.920  24.930  22.180  1.00  0.00            
ATOM     47  O11 GCD     1      33.480  24.190  21.040  1.00  0.00            
ATOM     48  H23 GCD     1      33.880  24.890  20.510  1.00  0.00            
ATOM     49  C15 GCD     1      31.200  23.150  20.990  1.00  0.00            
ATOM     50  H24 GCD     1      31.420  22.750  19.990  1.00  0.00            
ATOM     51  O12 GCD     1      31.520  22.060  21.940  1.00  0.00            
ATOM     52  H25 GCD     1      32.480  21.950  21.980  1.00  0.00            
ATOM     53  C16 GCD     1      29.720  23.470  21.000  1.00  0.00            
ATOM     54  H26 GCD     1      29.130  22.580  20.760  1.00  0.00            
ATOM     55  O13 GCD     1      29.460  24.500  20.000  1.00  0.00            
ATOM     56  C17 GCD     1      30.130  25.730  20.230  1.00  0.00            
ATOM     57  H27 GCD     1      29.880  26.080  21.240  1.00  0.00            
ATOM     58  C18 GCD     1      29.680  26.800  19.230  1.00  0.00            
ATOM     59  H28 GCD     1      30.020  26.620  18.210  1.00  0.00            
ATOM     60  H29 GCD     1      30.070  27.800  19.460  1.00  0.00            
ATOM     61  O14 GCD     1      28.240  26.830  19.100  1.00  0.00            
ATOM     62  H30 GCD     1      28.150  27.310  18.270  1.00  0.00            
ATOM     63  O15 GCD     1      29.380  23.920  22.250  1.00  0.00            
ATOM     64  C19 GCD     1      28.730  23.070  23.200  1.00  0.00            
ATOM     65  H31 GCD     1      29.080  22.080  22.890  1.00  0.00            
ATOM     66  C20 GCD     1      29.250  23.310  24.620  1.00  0.00            
ATOM     67  H32 GCD     1      28.870  24.300  24.910  1.00  0.00            
ATOM     68  O16 GCD     1      30.660  23.170  24.560  1.00  0.00            
ATOM     69  H33 GCD     1      30.950  22.600  23.840  1.00  0.00            
ATOM     70  C21 GCD     1      28.570  22.430  25.700  1.00  0.00            
ATOM     71  H34 GCD     1      28.900  21.430  25.410  1.00  0.00            
ATOM     72  O17 GCD     1      28.990  22.700  27.030  1.00  0.00            
ATOM     73  H35 GCD     1      29.890  22.370  27.180  1.00  0.00            
ATOM     74  C22 GCD     1      27.060  22.660  25.590  1.00  0.00            
ATOM     75  H36 GCD     1      26.570  21.970  26.290  1.00  0.00            
ATOM     76  O18 GCD     1      26.530  22.460  24.250  1.00  0.00            
ATOM     77  C23 GCD     1      27.170  23.250  23.190  1.00  0.00            
ATOM     78  H37 GCD     1      26.930  24.300  23.430  1.00  0.00            
ATOM     79  C24 GCD     1      26.520  22.800  21.860  1.00  0.00            
ATOM     80  H38 GCD     1      26.780  23.530  21.080  1.00  0.00            
ATOM     81  H39 GCD     1      25.430  22.760  22.000  1.00  0.00            
ATOM     82  O19 GCD     1      26.870  21.490  21.310  1.00  0.00            
ATOM     83  H40 GCD     1      27.310  20.960  21.990  1.00  0.00            
ATOM     84  O20 GCD     1      26.810  23.980  26.060  1.00  0.00            
ATOM     85  C25 GCD     1      25.720  24.180  26.960  1.00  0.00            
ATOM     86  H41 GCD     1      25.170  23.260  27.190  1.00  0.00            
ATOM     87  C26 GCD     1      26.370  24.540  28.360  1.00  0.00            
ATOM     88  H42 GCD     1      27.070  25.380  28.290  1.00  0.00            
ATOM     89  O21 GCD     1      27.130  23.380  28.740  1.00  0.00            
ATOM     90  H43 GCD     1      27.740  23.260  28.000  1.00  0.00            
ATOM     91  C27 GCD     1      25.230  25.020  29.390  1.00  0.00            
ATOM     92  H44 GCD     1      24.630  24.150  29.670  1.00  0.00            
ATOM     93  O22 GCD     1      25.780  25.530  30.660  1.00  0.00            
ATOM     94  H45 GCD     1      25.870  26.490  30.600  1.00  0.00            
ATOM     95  C28 GCD     1      24.300  26.040  28.850  1.00  0.00            
ATOM     96  H46 GCD     1      23.490  26.340  29.520  1.00  0.00            
ATOM     97  O23 GCD     1      23.820  25.610  27.630  1.00  0.00            
ATOM     98  C29 GCD     1      24.790  25.280  26.530  1.00  0.00            
ATOM     99  H47 GCD     1      25.340  26.190  26.260  1.00  0.00            
ATOM    100  C30 GCD     1      24.030  24.770  25.350  1.00  0.00            
ATOM    101  H48 GCD     1      23.380  23.950  25.660  1.00  0.00            
ATOM    102  H49 GCD     1      24.710  24.450  24.550  1.00  0.00            
ATOM    103  O24 GCD     1      23.170  25.770  24.700  1.00  0.00            
ATOM    104  H50 GCD     1      22.460  26.010  25.310  1.00  0.00            
ATOM    105  O25 GCD     1      25.090  27.210  28.560  1.00  0.00            
ATOM    106  C31 GCD     1      24.510  28.530  28.930  1.00  0.00            
ATOM    107  H51 GCD     1      23.540  28.420  29.440  1.00  0.00            
ATOM    108  C32 GCD     1      25.480  29.180  29.980  1.00  0.00            
ATOM    109  H52 GCD     1      26.480  29.200  29.550  1.00  0.00            
ATOM    110  O26 GCD     1      25.550  28.370  31.200  1.00  0.00            
ATOM    111  H53 GCD     1      24.660  28.120  31.450  1.00  0.00            
ATOM    112  C33 GCD     1      25.110  30.610  30.280  1.00  0.00            
ATOM    113  H54 GCD     1      24.180  30.590  30.860  1.00  0.00            
ATOM    114  O27 GCD     1      26.050  31.350  31.050  1.00  0.00            
ATOM    115  H55 GCD     1      26.800  31.440  30.450  1.00  0.00            
ATOM    116  C34 GCD     1      24.920  31.390  29.010  1.00  0.00            
ATOM    117  H56 GCD     1      24.470  32.330  29.340  1.00  0.00            
ATOM    118  O28 GCD     1      23.970  30.670  28.170  1.00  0.00            
ATOM    119  C35 GCD     1      24.280  29.380  27.750  1.00  0.00            
ATOM    120  H57 GCD     1      25.140  29.420  27.070  1.00  0.00            
ATOM    121  C36 GCD     1      23.070  28.950  26.910  1.00  0.00            
ATOM    122  H58 GCD     1      22.200  28.950  27.570  1.00  0.00            
ATOM    123  H59 GCD     1      23.180  27.900  26.610  1.00  0.00            
ATOM    124  O29 GCD     1      22.780  29.930  25.890  1.00  0.00            
ATOM    125  H60 GCD     1      23.520  29.840  25.290  1.00  0.00            
ATOM    126  O30 GCD     1      26.150  31.630  28.350  1.00  0.00            
ATOM    127  C37 GCD     1      26.700  32.980  28.480  1.00  0.00            
ATOM    128  H61 GCD     1      26.360  33.530  29.360  1.00  0.00            
ATOM    129  C38 GCD     1      28.210  32.880  28.600  1.00  0.00            
ATOM    130  H62 GCD     1      28.400  32.340  27.660  1.00  0.00            
ATOM    131  O31 GCD     1      28.620  32.060  29.690  1.00  0.00            
ATOM    132  H63 GCD     1      29.530  31.740  29.570  1.00  0.00            
ATOM    133  C39 GCD     1      28.880  34.190  28.540  1.00  0.00            
ATOM    134  H64 GCD     1      28.590  34.930  29.300  1.00  0.00            
ATOM    135  O32 GCD     1      30.250  34.150  28.520  1.00  0.00            
ATOM    136  H65 GCD     1      30.560  33.610  29.260  1.00  0.00            
ATOM    137  C40 GCD     1      28.370  34.970  27.350  1.00  0.00            
ATOM    138  H66 GCD     1      28.740  35.990  27.320  1.00  0.00            
ATOM    139  O33 GCD     1      26.970  35.020  27.390  1.00  0.00            
ATOM    140  C41 GCD     1      26.290  33.800  27.270  1.00  0.00            
ATOM    141  H67 GCD     1      26.600  33.300  26.350  1.00  0.00            
ATOM    142  C42 GCD     1      24.820  34.030  27.110  1.00  0.00            
ATOM    143  H68 GCD     1      24.350  33.040  26.980  1.00  0.00            
ATOM    144  H69 GCD     1      24.600  34.630  26.220  1.00  0.00            
ATOM    145  O34 GCD     1      24.350  34.610  28.330  1.00  0.00            
ATOM    146  H70 GCD     1      25.100  35.180  28.560  1.00  0.00            
ATOM    147  O35 GCD     1      28.700  34.320  26.100  1.00  0.00            
ATOM    148  C43 GCD     1      29.100  35.230  25.040  1.00  0.00            
ATOM    149  H71 GCD     1      28.680  36.220  25.220  1.00  0.00            
ATOM    150  C44 GCD     1      30.720  35.330  25.100  1.00  0.00            
ATOM    151  H72 GCD     1      31.020  34.270  25.120  1.00  0.00            
ATOM    152  O36 GCD     1      31.150  35.940  26.330  1.00  0.00            
ATOM    153  H73 GCD     1      31.000  35.310  27.040  1.00  0.00            
ATOM    154  C45 GCD     1      31.360  36.060  23.930  1.00  0.00            
ATOM    155  H74 GCD     1      30.990  37.090  23.940  1.00  0.00            
ATOM    156  O37 GCD     1      32.760  35.990  23.830  1.00  0.00            
ATOM    157  H75 GCD     1      33.000  35.060  23.690  1.00  0.00            
ATOM    158  C46 GCD     1      30.730  35.500  22.630  1.00  0.00            
ATOM    159  H76 GCD     1      31.020  36.160  21.810  1.00  0.00            
ATOM    160  O38 GCD     1      31.110  34.190  22.480  1.00  0.00            
ATOM    161  O39 GCD     1      29.340  35.530  22.660  1.00  0.00            
ATOM    162  C47 GCD     1      28.690  34.770  23.690  1.00  0.00            
ATOM    163  H77 GCD     1      28.990  33.740  23.490  1.00  0.00            
ATOM    164  C48 GCD     1      27.160  34.870  23.490  1.00  0.00            
ATOM    165  H78 GCD     1      26.640  34.220  24.210  1.00  0.00            
ATOM    166  H79 GCD     1      26.820  34.480  22.520  1.00  0.00            
ATOM    167  O40 GCD     1      26.660  36.230  23.530  1.00  0.00            
ATOM    168  H80 GCD     1      26.540  36.480  24.460  1.00  0.00            
ATOM    169  C1  EB3     2      34.690  23.900  23.960  1.00  0.00            
ATOM    170  N1  EB3     2      35.210  25.320  24.210  1.00  0.00            
ATOM    171  C2  EB3     2      34.150  26.230  23.490  1.00  0.00            
ATOM    172  C3  EB3     2      32.880  26.380  24.260  1.00  0.00            
ATOM    173  O1  EB3     2      32.000  27.240  23.540  1.00  0.00            
ATOM    174  C4  EB3     2      30.600  27.290  23.930  1.00  0.00            
ATOM    175  C5  EB3     2      30.460  27.670  25.420  1.00  0.00            
ATOM    176  C6  EB3     2      30.120  26.650  26.350  1.00  0.00            
ATOM    177  C7  EB3     2      30.020  26.970  27.740  1.00  0.00            
ATOM    178  C8  EB3     2      30.080  28.310  28.200  1.00  0.00            
ATOM    179  Br1 EB3     2      29.750  28.650  29.990  1.00  0.00            
ATOM    180  C9  EB3     2      30.290  29.360  27.230  1.00  0.00            
ATOM    181  C10 EB3     2      30.610  29.000  25.890  1.00  0.00            
ATOM    182  C11 EB3     2      29.690  28.250  23.090  1.00  0.00            
ATOM    183  C12 EB3     2      30.210  29.500  22.710  1.00  0.00            
ATOM    184  C13 EB3     2      29.330  30.410  22.000  1.00  0.00            
ATOM    185  C14 EB3     2      28.070  30.040  21.540  1.00  0.00            
ATOM    186  C15 EB3     2      27.630  28.740  21.880  1.00  0.00            
ATOM    187  C16 EB3     2      28.470  27.870  22.620  1.00  0.00            
ATOM    188  C17 EB3     2      36.610  25.320  23.540  1.00  0.00            
ATOM    189  H1  EB3     2      35.210  23.170  24.580  1.00  0.00            
ATOM    190  H2  EB3     2      33.650  23.750  24.260  1.00  0.00            
ATOM    191  H3  EB3     2      34.940  23.620  22.940  1.00  0.00            
ATOM    192  H4  EB3     2      35.210  25.540  25.210  1.00  0.00            
ATOM    193  H5  EB3     2      33.870  25.780  22.540  1.00  0.00            
ATOM    194  H6  EB3     2      34.640  27.130  23.130  1.00  0.00            
ATOM    195  H7  EB3     2      33.140  26.830  25.220  1.00  0.00            
ATOM    196  H8  EB3     2      32.370  25.410  24.320  1.00  0.00            
ATOM    197  H9  EB3     2      30.250  26.270  23.740  1.00  0.00            
ATOM    198  H10 EB3     2      30.020  25.630  25.980  1.00  0.00            
ATOM    199  H11 EB3     2      29.800  26.180  28.450  1.00  0.00            
ATOM    200  H12 EB3     2      30.500  30.390  27.490  1.00  0.00            
ATOM    201  H13 EB3     2      30.960  29.740  25.180  1.00  0.00            
ATOM    202  H14 EB3     2      31.180  29.790  23.100  1.00  0.00            
ATOM    203  H15 EB3     2      29.780  31.350  21.710  1.00  0.00            
ATOM    204  H16 EB3     2      27.510  30.700  20.900  1.00  0.00            
ATOM    205  H17 EB3     2      26.650  28.410  21.540  1.00  0.00            
ATOM    206  H18 EB3     2      28.060  26.890  22.850  1.00  0.00            
ATOM    207  H19 EB3     2      36.630  24.560  22.760  1.00  0.00            
ATOM    208  H20 EB3     2      36.850  26.280  23.080  1.00  0.00            
ATOM    209  H21 EB3     2      37.390  25.130  24.280  1.00  0.00            
TER
ENDMDL
MODEL        1
ATOM      1  H1  GCD     1      30.250  31.860  21.970  1.00  0.00            
ATOM      2  O1  GCD     1      31.030  31.810  22.530  1.00  0.00            
ATOM      3  C1  GCD     1      31.460  30.460  22.340  1.00  0.00            
ATOM      4  H2  GCD     1      31.960  30.390  21.370  1.00  0.00            
ATOM      5  H3  GCD     1      32.090  30.130  23.180  1.00  0.00            
ATOM      6  C2  GCD     1      30.360  29.420  22.280  1.00  0.00            
ATOM      7  H4  GCD     1      30.000  29.370  23.320  1.00  0.00            
ATOM      8  C3  GCD     1      30.910  28.000  22.040  1.00  0.00            
ATOM      9  H5  GCD     1      31.240  27.790  21.020  1.00  0.00            
ATOM     10  C4  GCD     1      29.650  27.130  22.100  1.00  0.00            
ATOM     11  H6  GCD     1      29.230  27.260  23.100  1.00  0.00            
ATOM     12  O2  GCD     1      29.880  25.740  21.920  1.00  0.00            
ATOM     13  H7  GCD     1      30.830  25.570  22.000  1.00  0.00            
ATOM     14  C5  GCD     1      28.570  27.570  21.160  1.00  0.00            
ATOM     15  H8  GCD     1      28.990  27.500  20.140  1.00  0.00            
ATOM     16  O3  GCD     1      27.340  26.840  21.310  1.00  0.00            
ATOM     17  H9  GCD     1      26.780  27.490  21.760  1.00  0.00            
ATOM     18  C6  GCD     1      28.190  29.020  21.360  1.00  0.00            
ATOM     19  O4  GCD     1      29.410  29.840  21.330  1.00  0.00            
ATOM     20  H10 GCD     1      27.450  29.330  20.630  1.00  0.00            
ATOM     21  O5  GCD     1      27.700  29.180  22.630  1.00  0.00            
ATOM     22  C7  GCD     1      26.650  30.170  22.820  1.00  0.00            
ATOM     23  H11 GCD     1      26.690  30.910  22.010  1.00  0.00            
ATOM     24  C8  GCD     1      25.270  29.430  22.740  1.00  0.00            
ATOM     25  H12 GCD     1      25.330  28.780  23.620  1.00  0.00            
ATOM     26  O6  GCD     1      25.020  28.730  21.470  1.00  0.00            
ATOM     27  H13 GCD     1      24.120  28.890  21.190  1.00  0.00            
ATOM     28  C9  GCD     1      24.190  30.540  22.990  1.00  0.00            
ATOM     29  H14 GCD     1      24.270  31.300  22.210  1.00  0.00            
ATOM     30  O7  GCD     1      22.830  30.030  22.890  1.00  0.00            
ATOM     31  H15 GCD     1      22.640  29.770  23.800  1.00  0.00            
ATOM     32  C10 GCD     1      24.390  31.240  24.400  1.00  0.00            
ATOM     33  H16 GCD     1      23.720  32.060  24.670  1.00  0.00            
ATOM     34  O8  GCD     1      25.700  31.810  24.500  1.00  0.00            
ATOM     35  C11 GCD     1      26.830  31.050  24.130  1.00  0.00            
ATOM     36  H17 GCD     1      26.770  30.390  25.010  1.00  0.00            
ATOM     37  C12 GCD     1      28.080  31.920  24.200  1.00  0.00            
ATOM     38  H18 GCD     1      29.050  31.420  24.040  1.00  0.00            
ATOM     39  H19 GCD     1      28.120  32.250  25.240  1.00  0.00            
ATOM     40  O9  GCD     1      27.940  33.030  23.260  1.00  0.00            
ATOM     41  H20 GCD     1      27.040  33.350  23.350  1.00  0.00            
ATOM     42  O10 GCD     1      24.230  30.290  25.400  1.00  0.00            
ATOM     43  C13 GCD     1      23.310  30.600  26.470  1.00  0.00            
ATOM     44  H21 GCD     1      22.760  31.520  26.240  1.00  0.00            
ATOM     45  C14 GCD     1      22.280  29.520  26.580  1.00  0.00            
ATOM     46  H22 GCD     1      22.690  28.530  26.840  1.00  0.00            
ATOM     47  O11 GCD     1      21.710  29.450  25.330  1.00  0.00            
ATOM     48  H23 GCD     1      21.100  28.700  25.310  1.00  0.00            
ATOM     49  C15 GCD     1      21.190  29.890  27.600  1.00  0.00            
ATOM     50  H24 GCD     1      20.630  30.790  27.310  1.00  0.00            
ATOM     51  O12 GCD     1      20.250  28.850  27.840  1.00  0.00            
ATOM     52  H25 GCD     1      20.790  28.060  27.950  1.00  0.00            
ATOM     53  C16 GCD     1      21.850  30.050  28.890  1.00  0.00            
ATOM     54  H26 GCD     1      21.230  30.480  29.690  1.00  0.00            
ATOM     55  O13 GCD     1      22.880  31.080  28.680  1.00  0.00            
ATOM     56  C17 GCD     1      23.970  30.710  27.820  1.00  0.00            
ATOM     57  H27 GCD     1      24.420  29.790  28.200  1.00  0.00            
ATOM     58  C18 GCD     1      25.000  31.800  27.910  1.00  0.00            
ATOM     59  H28 GCD     1      24.580  32.770  27.600  1.00  0.00            
ATOM     60  H29 GCD     1      25.790  31.510  27.200  1.00  0.00            
ATOM     61  O14 GCD     1      25.600  31.760  29.210  1.00  0.00            
ATOM     62  H30 GCD     1      24.960  32.160  29.810  1.00  0.00            
ATOM     63  O15 GCD     1      22.500  28.790  29.310  1.00  0.00            
ATOM     64  C19 GCD     1      21.920  27.990  30.380  1.00  0.00            
ATOM     65  H31 GCD     1      20.870  28.170  30.670  1.00  0.00            
ATOM     66  C20 GCD     1      21.940  26.510  29.880  1.00  0.00            
ATOM     67  H32 GCD     1      22.920  26.300  29.450  1.00  0.00            
ATOM     68  O16 GCD     1      20.910  26.230  28.900  1.00  0.00            
ATOM     69  H33 GCD     1      20.070  26.110  29.360  1.00  0.00            
ATOM     70  C21 GCD     1      21.830  25.600  31.020  1.00  0.00            
ATOM     71  H34 GCD     1      20.850  25.720  31.480  1.00  0.00            
ATOM     72  O17 GCD     1      21.980  24.220  30.560  1.00  0.00            
ATOM     73  H35 GCD     1      22.860  24.090  30.190  1.00  0.00            
ATOM     74  C22 GCD     1      22.810  25.850  32.130  1.00  0.00            
ATOM     75  H36 GCD     1      22.700  25.080  32.900  1.00  0.00            
ATOM     76  O18 GCD     1      22.510  27.170  32.590  1.00  0.00            
ATOM     77  C23 GCD     1      22.830  28.210  31.600  1.00  0.00            
ATOM     78  H37 GCD     1      23.840  28.070  31.200  1.00  0.00            
ATOM     79  C24 GCD     1      22.710  29.610  32.270  1.00  0.00            
ATOM     80  H38 GCD     1      21.820  29.600  32.900  1.00  0.00            
ATOM     81  H39 GCD     1      22.630  30.370  31.480  1.00  0.00            
ATOM     82  O19 GCD     1      23.860  29.880  33.110  1.00  0.00            
ATOM     83  H40 GCD     1      23.810  30.790  33.420  1.00  0.00            
ATOM     84  O20 GCD     1      24.120  25.780  31.530  1.00  0.00            
ATOM     85  C25 GCD     1      25.020  24.760  32.070  1.00  0.00            
ATOM     86  H41 GCD     1      24.430  23.950  32.520  1.00  0.00            
ATOM     87  C26 GCD     1      25.610  24.200  30.800  1.00  0.00            
ATOM     88  H42 GCD     1      25.910  25.080  30.220  1.00  0.00            
ATOM     89  O21 GCD     1      24.600  23.510  30.080  1.00  0.00            
ATOM     90  H43 GCD     1      25.000  23.240  29.250  1.00  0.00            
ATOM     91  C27 GCD     1      26.750  23.220  31.140  1.00  0.00            
ATOM     92  H44 GCD     1      26.350  22.320  31.620  1.00  0.00            
ATOM     93  O22 GCD     1      27.460  22.830  29.950  1.00  0.00            
ATOM     94  H45 GCD     1      26.850  22.260  29.480  1.00  0.00            
ATOM     95  C28 GCD     1      27.750  23.890  32.170  1.00  0.00            
ATOM     96  H46 GCD     1      28.460  23.120  32.490  1.00  0.00            
ATOM     97  O23 GCD     1      27.090  24.410  33.310  1.00  0.00            
ATOM     98  C29 GCD     1      26.000  25.360  33.030  1.00  0.00            
ATOM     99  H47 GCD     1      26.450  26.230  32.550  1.00  0.00            
ATOM    100  C30 GCD     1      25.490  26.000  34.290  1.00  0.00            
ATOM    101  H48 GCD     1      24.730  26.750  34.040  1.00  0.00            
ATOM    102  H49 GCD     1      26.260  26.540  34.860  1.00  0.00            
ATOM    103  O24 GCD     1      24.840  24.980  35.120  1.00  0.00            
ATOM    104  H50 GCD     1      25.430  24.250  35.330  1.00  0.00            
ATOM    105  O25 GCD     1      28.420  24.970  31.410  1.00  0.00            
ATOM    106  C31 GCD     1      29.360  25.850  32.200  1.00  0.00            
ATOM    107  H51 GCD     1      28.920  26.040  33.180  1.00  0.00            
ATOM    108  C32 GCD     1      30.720  25.050  32.310  1.00  0.00            
ATOM    109  H52 GCD     1      30.920  24.610  31.320  1.00  0.00            
ATOM    110  O26 GCD     1      30.620  23.980  33.240  1.00  0.00            
ATOM    111  H53 GCD     1      31.440  23.470  33.180  1.00  0.00            
ATOM    112  C33 GCD     1      31.890  25.960  32.700  1.00  0.00            
ATOM    113  H54 GCD     1      31.760  26.310  33.730  1.00  0.00            
ATOM    114  O27 GCD     1      33.140  25.360  32.530  1.00  0.00            
ATOM    115  H55 GCD     1      33.370  25.210  31.600  1.00  0.00            
ATOM    116  C34 GCD     1      31.940  27.290  31.880  1.00  0.00            
ATOM    117  H56 GCD     1      32.680  28.000  32.250  1.00  0.00            
ATOM    118  O28 GCD     1      30.600  27.830  32.180  1.00  0.00            
ATOM    119  C35 GCD     1      29.550  27.180  31.510  1.00  0.00            
ATOM    120  H57 GCD     1      29.770  27.020  30.440  1.00  0.00            
ATOM    121  C36 GCD     1      28.360  28.040  31.530  1.00  0.00            
ATOM    122  H58 GCD     1      27.560  27.630  30.900  1.00  0.00            
ATOM    123  H59 GCD     1      28.570  28.990  31.030  1.00  0.00            
ATOM    124  O29 GCD     1      27.990  28.290  32.840  1.00  0.00            
ATOM    125  H60 GCD     1      28.780  28.520  33.350  1.00  0.00            
ATOM    126  O30 GCD     1      32.050  27.020  30.460  1.00  0.00            
ATOM    127  C37 GCD     1      33.310  27.050  29.870  1.00  0.00            
ATOM    128  H61 GCD     1      34.010  27.100  30.710  1.00  0.00            
ATOM    129  C38 GCD     1      33.520  25.930  28.960  1.00  0.00            
ATOM    130  H62 GCD     1      32.750  26.020  28.180  1.00  0.00            
ATOM    131  O31 GCD     1      33.340  24.690  29.660  1.00  0.00            
ATOM    132  H63 GCD     1      34.200  24.250  29.670  1.00  0.00            
ATOM    133  C39 GCD     1      34.910  26.070  28.370  1.00  0.00            
ATOM    134  H64 GCD     1      35.620  26.190  29.190  1.00  0.00            
ATOM    135  O32 GCD     1      35.270  24.890  27.670  1.00  0.00            
ATOM    136  H65 GCD     1      34.680  24.640  26.950  1.00  0.00            
ATOM    137  C40 GCD     1      35.010  27.330  27.490  1.00  0.00            
ATOM    138  H66 GCD     1      35.990  27.540  27.060  1.00  0.00            
ATOM    139  O33 GCD     1      34.620  28.440  28.340  1.00  0.00            
ATOM    140  C41 GCD     1      33.350  28.290  28.970  1.00  0.00            
ATOM    141  H67 GCD     1      32.460  28.280  28.330  1.00  0.00            
ATOM    142  C42 GCD     1      33.100  29.610  29.720  1.00  0.00            
ATOM    143  H68 GCD     1      32.180  29.450  30.290  1.00  0.00            
ATOM    144  H69 GCD     1      32.950  30.470  29.050  1.00  0.00            
ATOM    145  O34 GCD     1      34.070  30.000  30.750  1.00  0.00            
ATOM    146  H70 GCD     1      34.890  30.220  30.280  1.00  0.00            
ATOM    147  O35 GCD     1      34.040  27.290  26.410  1.00  0.00            
ATOM    148  C43 GCD     1      34.430  27.020  25.080  1.00  0.00            
ATOM    149  H71 GCD     1      35.510  26.820  25.020  1.00  0.00            
ATOM    150  C44 GCD     1      33.520  25.870  24.550  1.00  0.00            
ATOM    151  H72 GCD     1      32.520  26.190  24.850  1.00  0.00            
ATOM    152  O36 GCD     1      33.840  24.640  25.190  1.00  0.00            
ATOM    153  H73 GCD     1      33.520  23.940  24.600  1.00  0.00            
ATOM    154  C45 GCD     1      33.560  25.810  23.080  1.00  0.00            
ATOM    155  H74 GCD     1      34.570  25.520  22.750  1.00  0.00            
ATOM    156  O37 GCD     1      32.590  24.930  22.500  1.00  0.00            
ATOM    157  H75 GCD     1      32.690  24.920  21.540  1.00  0.00            
ATOM    158  C46 GCD     1      33.240  27.210  22.530  1.00  0.00            
ATOM    159  H76 GCD     1      33.220  27.240  21.440  1.00  0.00            
ATOM    160  O38 GCD     1      31.950  27.580  22.960  1.00  0.00            
ATOM    161  O39 GCD     1      34.240  28.150  22.970  1.00  0.00            
ATOM    162  C47 GCD     1      34.240  28.310  24.390  1.00  0.00            
ATOM    163  H77 GCD     1      33.240  28.650  24.690  1.00  0.00            
ATOM    164  C48 GCD     1      35.270  29.410  24.760  1.00  0.00            
ATOM    165  H78 GCD     1      35.040  29.770  25.770  1.00  0.00            
ATOM    166  H79 GCD     1      35.170  30.340  24.190  1.00  0.00            
ATOM    167  O40 GCD     1      36.620  28.930  24.670  1.00  0.00            
ATOM    168  H80 GCD     1      36.830  28.770  23.740  1.00  0.00            
ATOM    169  C1  EB3     2      31.790  22.650  27.740  1.00  0.00            
ATOM    170  N1  EB3     2      30.370  22.780  28.310  1.00  0.00            
ATOM    171  C2  EB3     2      30.030  24.300  28.510  1.00  0.00            
ATOM    172  C3  EB3     2      29.590  25.040  27.220  1.00  0.00            
ATOM    173  O1  EB3     2      29.360  26.400  27.700  1.00  0.00            
ATOM    174  C4  EB3     2      28.870  27.310  26.610  1.00  0.00            
ATOM    175  C5  EB3     2      27.430  27.090  26.310  1.00  0.00            
ATOM    176  C6  EB3     2      26.510  27.290  27.320  1.00  0.00            
ATOM    177  C7  EB3     2      25.120  27.190  27.070  1.00  0.00            
ATOM    178  C8  EB3     2      24.650  26.550  25.930  1.00  0.00            
ATOM    179  Br1 EB3     2      22.920  26.130  25.600  1.00  0.00            
ATOM    180  C9  EB3     2      25.600  26.280  24.920  1.00  0.00            
ATOM    181  C10 EB3     2      26.980  26.540  25.100  1.00  0.00            
ATOM    182  C11 EB3     2      29.330  28.770  26.870  1.00  0.00            
ATOM    183  C12 EB3     2      28.420  29.810  27.290  1.00  0.00            
ATOM    184  C13 EB3     2      28.900  31.110  27.530  1.00  0.00            
ATOM    185  C14 EB3     2      30.240  31.460  27.240  1.00  0.00            
ATOM    186  C15 EB3     2      31.110  30.460  26.780  1.00  0.00            
ATOM    187  C16 EB3     2      30.660  29.160  26.630  1.00  0.00            
ATOM    188  C17 EB3     2      30.570  22.250  29.730  1.00  0.00            
ATOM    189  H1  EB3     2      32.490  23.040  28.480  1.00  0.00            
ATOM    190  H2  EB3     2      32.080  21.620  27.500  1.00  0.00            
ATOM    191  H3  EB3     2      31.910  23.210  26.820  1.00  0.00            
ATOM    192  H4  EB3     2      29.680  22.200  27.820  1.00  0.00            
ATOM    193  H5  EB3     2      30.890  24.840  28.900  1.00  0.00            
ATOM    194  H6  EB3     2      29.190  24.430  29.200  1.00  0.00            
ATOM    195  H7  EB3     2      28.650  24.630  26.840  1.00  0.00            
ATOM    196  H8  EB3     2      30.440  24.960  26.530  1.00  0.00            
ATOM    197  H9  EB3     2      29.360  26.910  25.720  1.00  0.00            
ATOM    198  H10 EB3     2      26.890  27.750  28.230  1.00  0.00            
ATOM    199  H11 EB3     2      24.420  27.480  27.850  1.00  0.00            
ATOM    200  H12 EB3     2      25.350  25.860  23.950  1.00  0.00            
ATOM    201  H13 EB3     2      27.660  26.320  24.280  1.00  0.00            
ATOM    202  H14 EB3     2      27.360  29.710  27.510  1.00  0.00            
ATOM    203  H15 EB3     2      28.120  31.780  27.850  1.00  0.00            
ATOM    204  H16 EB3     2      30.670  32.460  27.270  1.00  0.00            
ATOM    205  H17 EB3     2      32.160  30.680  26.660  1.00  0.00            
ATOM    206  H18 EB3     2      31.340  28.360  26.340  1.00  0.00            
ATOM    207  H19 EB3     2      31.410  22.760  30.210  1.00  0.00            
ATOM    208  H20 EB3     2      29.640  22.260  30.310  1.00  0.00            
ATOM    209  H21 EB3     2      30.770  21.200  29.550  1.00  0.00            
TER
ENDMDL
MODEL        1
ATOM      1  H1  GCD     1      28.120  51.490  25.880  1.00  0.00            
ATOM      2  O1  GCD     1      27.230  51.120  25.920  1.00  0.00            
ATOM      3  C1  GCD     1      27.300  49.900  25.180  1.00  0.00            
ATOM      4  H2  GCD     1      26.500  49.200  25.420  1.00  0.00            
ATOM      5  H3  GCD     1      27.230  50.100  24.100  1.00  0.00            
ATOM      6  C2  GCD     1      28.630  49.140  25.570  1.00  0.00            
ATOM      7  H4  GCD     1      28.690  48.190  25.020  1.00  0.00            
ATOM      8  C3  GCD     1      28.750  48.940  27.130  1.00  0.00            
ATOM      9  H5  GCD     1      28.540  49.890  27.630  1.00  0.00            
ATOM     10  C4  GCD     1      30.140  48.410  27.540  1.00  0.00            
ATOM     11  H6  GCD     1      30.280  47.390  27.150  1.00  0.00            
ATOM     12  O2  GCD     1      30.290  48.470  28.940  1.00  0.00            
ATOM     13  H7  GCD     1      29.870  49.310  29.160  1.00  0.00            
ATOM     14  C5  GCD     1      31.240  49.320  26.880  1.00  0.00            
ATOM     15  H8  GCD     1      31.100  50.380  27.120  1.00  0.00            
ATOM     16  O3  GCD     1      32.520  48.870  27.140  1.00  0.00            
ATOM     17  H9  GCD     1      32.680  48.140  26.520  1.00  0.00            
ATOM     18  C6  GCD     1      31.030  49.280  25.380  1.00  0.00            
ATOM     19  O4  GCD     1      29.700  49.890  25.060  1.00  0.00            
ATOM     20  H10 GCD     1      31.810  49.890  24.910  1.00  0.00            
ATOM     21  O5  GCD     1      31.120  47.950  24.820  1.00  0.00            
ATOM     22  C7  GCD     1      32.370  47.720  24.120  1.00  0.00            
ATOM     23  H11 GCD     1      33.040  48.540  24.380  1.00  0.00            
ATOM     24  C8  GCD     1      32.900  46.350  24.620  1.00  0.00            
ATOM     25  H12 GCD     1      32.040  45.670  24.570  1.00  0.00            
ATOM     26  O6  GCD     1      33.280  46.570  25.930  1.00  0.00            
ATOM     27  H13 GCD     1      33.680  45.790  26.320  1.00  0.00            
ATOM     28  C9  GCD     1      34.000  45.830  23.750  1.00  0.00            
ATOM     29  H14 GCD     1      34.790  46.580  23.870  1.00  0.00            
ATOM     30  O7  GCD     1      34.450  44.410  24.060  1.00  0.00            
ATOM     31  H15 GCD     1      35.080  44.160  23.380  1.00  0.00            
ATOM     32  C10 GCD     1      33.570  45.840  22.270  1.00  0.00            
ATOM     33  H16 GCD     1      34.480  45.640  21.700  1.00  0.00            
ATOM     34  O8  GCD     1      33.110  47.130  21.860  1.00  0.00            
ATOM     35  C11 GCD     1      32.030  47.630  22.650  1.00  0.00            
ATOM     36  H17 GCD     1      31.240  46.880  22.500  1.00  0.00            
ATOM     37  C12 GCD     1      31.490  48.880  22.000  1.00  0.00            
ATOM     38  H18 GCD     1      32.240  49.670  22.050  1.00  0.00            
ATOM     39  H19 GCD     1      30.610  49.160  22.600  1.00  0.00            
ATOM     40  O9  GCD     1      31.090  48.660  20.710  1.00  0.00            
ATOM     41  H20 GCD     1      31.030  47.700  20.700  1.00  0.00            
ATOM     42  O10 GCD     1      32.650  44.800  22.170  1.00  0.00            
ATOM     43  C13 GCD     1      32.210  44.500  20.840  1.00  0.00            
ATOM     44  H21 GCD     1      32.120  45.380  20.190  1.00  0.00            
ATOM     45  C14 GCD     1      33.130  43.460  20.200  1.00  0.00            
ATOM     46  H22 GCD     1      33.410  42.770  21.010  1.00  0.00            
ATOM     47  O11 GCD     1      34.280  44.280  19.750  1.00  0.00            
ATOM     48  H23 GCD     1      34.880  43.620  19.380  1.00  0.00            
ATOM     49  C15 GCD     1      32.600  42.800  19.010  1.00  0.00            
ATOM     50  H24 GCD     1      32.430  43.600  18.270  1.00  0.00            
ATOM     51  O12 GCD     1      33.430  41.690  18.570  1.00  0.00            
ATOM     52  H25 GCD     1      33.020  40.930  18.990  1.00  0.00            
ATOM     53  C16 GCD     1      31.210  42.180  19.220  1.00  0.00            
ATOM     54  H26 GCD     1      30.790  41.700  18.330  1.00  0.00            
ATOM     55  O13 GCD     1      30.500  43.370  19.590  1.00  0.00            
ATOM     56  C17 GCD     1      30.820  43.900  20.900  1.00  0.00            
ATOM     57  H27 GCD     1      30.740  43.090  21.630  1.00  0.00            
ATOM     58  C18 GCD     1      29.700  44.860  21.400  1.00  0.00            
ATOM     59  H28 GCD     1      29.900  45.170  22.440  1.00  0.00            
ATOM     60  H29 GCD     1      28.800  44.250  21.480  1.00  0.00            
ATOM     61  O14 GCD     1      29.520  46.080  20.670  1.00  0.00            
ATOM     62  H30 GCD     1      28.980  46.750  21.090  1.00  0.00            
ATOM     63  O15 GCD     1      31.300  41.250  20.250  1.00  0.00            
ATOM     64  C19 GCD     1      30.800  39.990  19.940  1.00  0.00            
ATOM     65  H31 GCD     1      30.690  39.790  18.860  1.00  0.00            
ATOM     66  C20 GCD     1      31.710  38.880  20.500  1.00  0.00            
ATOM     67  H32 GCD     1      32.050  38.950  21.540  1.00  0.00            
ATOM     68  O16 GCD     1      32.970  38.890  19.720  1.00  0.00            
ATOM     69  H33 GCD     1      33.600  38.410  20.270  1.00  0.00            
ATOM     70  C21 GCD     1      30.980  37.550  20.430  1.00  0.00            
ATOM     71  H34 GCD     1      30.750  37.150  19.440  1.00  0.00            
ATOM     72  O17 GCD     1      31.800  36.530  21.090  1.00  0.00            
ATOM     73  H35 GCD     1      31.950  35.820  20.450  1.00  0.00            
ATOM     74  C22 GCD     1      29.600  37.600  20.990  1.00  0.00            
ATOM     75  H36 GCD     1      29.050  36.680  20.760  1.00  0.00            
ATOM     76  O18 GCD     1      28.890  38.650  20.330  1.00  0.00            
ATOM     77  C23 GCD     1      29.500  39.870  20.640  1.00  0.00            
ATOM     78  H37 GCD     1      29.590  39.990  21.730  1.00  0.00            
ATOM     79  C24 GCD     1      28.480  40.850  20.100  1.00  0.00            
ATOM     80  H38 GCD     1      28.710  41.900  20.320  1.00  0.00            
ATOM     81  H39 GCD     1      27.480  40.730  20.520  1.00  0.00            
ATOM     82  O19 GCD     1      28.260  40.650  18.680  1.00  0.00            
ATOM     83  H40 GCD     1      28.290  39.690  18.570  1.00  0.00            
ATOM     84  O20 GCD     1      29.640  37.690  22.360  1.00  0.00            
ATOM     85  C25 GCD     1      29.280  36.500  23.170  1.00  0.00            
ATOM     86  H41 GCD     1      29.310  35.570  22.590  1.00  0.00            
ATOM     87  C26 GCD     1      30.220  36.460  24.340  1.00  0.00            
ATOM     88  H42 GCD     1      30.250  37.470  24.760  1.00  0.00            
ATOM     89  O21 GCD     1      31.500  36.150  23.950  1.00  0.00            
ATOM     90  H43 GCD     1      31.580  36.260  23.000  1.00  0.00            
ATOM     91  C27 GCD     1      29.680  35.460  25.380  1.00  0.00            
ATOM     92  H44 GCD     1      29.540  34.540  24.810  1.00  0.00            
ATOM     93  O22 GCD     1      30.590  35.200  26.430  1.00  0.00            
ATOM     94  H45 GCD     1      30.430  35.910  27.060  1.00  0.00            
ATOM     95  C28 GCD     1      28.310  35.820  25.850  1.00  0.00            
ATOM     96  H46 GCD     1      27.830  35.090  26.500  1.00  0.00            
ATOM     97  O23 GCD     1      27.490  35.840  24.680  1.00  0.00            
ATOM     98  C29 GCD     1      27.880  36.890  23.730  1.00  0.00            
ATOM     99  H47 GCD     1      27.990  37.880  24.190  1.00  0.00            
ATOM    100  C30 GCD     1      26.860  36.910  22.650  1.00  0.00            
ATOM    101  H48 GCD     1      27.020  36.060  21.980  1.00  0.00            
ATOM    102  H49 GCD     1      26.840  37.840  22.070  1.00  0.00            
ATOM    103  O24 GCD     1      25.560  36.820  23.210  1.00  0.00            
ATOM    104  H50 GCD     1      25.430  35.940  23.590  1.00  0.00            
ATOM    105  O25 GCD     1      28.330  37.130  26.430  1.00  0.00            
ATOM    106  C31 GCD     1      28.190  37.240  27.840  1.00  0.00            
ATOM    107  H51 GCD     1      28.350  36.320  28.410  1.00  0.00            
ATOM    108  C32 GCD     1      29.180  38.230  28.390  1.00  0.00            
ATOM    109  H52 GCD     1      29.100  39.150  27.780  1.00  0.00            
ATOM    110  O26 GCD     1      30.490  37.670  28.210  1.00  0.00            
ATOM    111  H53 GCD     1      31.130  38.110  28.780  1.00  0.00            
ATOM    112  C33 GCD     1      28.940  38.520  29.800  1.00  0.00            
ATOM    113  H54 GCD     1      29.000  37.540  30.290  1.00  0.00            
ATOM    114  O27 GCD     1      29.920  39.330  30.430  1.00  0.00            
ATOM    115  H55 GCD     1      30.810  38.960  30.440  1.00  0.00            
ATOM    116  C34 GCD     1      27.590  39.030  30.030  1.00  0.00            
ATOM    117  H56 GCD     1      27.390  39.050  31.110  1.00  0.00            
ATOM    118  O28 GCD     1      26.560  38.190  29.470  1.00  0.00            
ATOM    119  C35 GCD     1      26.800  37.790  28.060  1.00  0.00            
ATOM    120  H57 GCD     1      26.650  38.710  27.470  1.00  0.00            
ATOM    121  C36 GCD     1      25.710  36.790  27.640  1.00  0.00            
ATOM    122  H58 GCD     1      25.760  35.920  28.300  1.00  0.00            
ATOM    123  H59 GCD     1      25.950  36.570  26.590  1.00  0.00            
ATOM    124  O29 GCD     1      24.370  37.310  27.790  1.00  0.00            
ATOM    125  H60 GCD     1      24.240  37.470  28.730  1.00  0.00            
ATOM    126  O30 GCD     1      27.430  40.340  29.500  1.00  0.00            
ATOM    127  C37 GCD     1      26.810  41.310  30.360  1.00  0.00            
ATOM    128  H61 GCD     1      26.450  40.900  31.310  1.00  0.00            
ATOM    129  C38 GCD     1      27.800  42.380  30.780  1.00  0.00            
ATOM    130  H62 GCD     1      28.080  43.020  29.940  1.00  0.00            
ATOM    131  O31 GCD     1      28.950  41.810  31.390  1.00  0.00            
ATOM    132  H63 GCD     1      29.030  41.040  30.800  1.00  0.00            
ATOM    133  C39 GCD     1      27.050  43.330  31.700  1.00  0.00            
ATOM    134  H64 GCD     1      26.630  42.720  32.510  1.00  0.00            
ATOM    135  O32 GCD     1      27.850  44.420  32.180  1.00  0.00            
ATOM    136  H65 GCD     1      28.490  43.970  32.750  1.00  0.00            
ATOM    137  C40 GCD     1      25.810  43.890  30.930  1.00  0.00            
ATOM    138  H66 GCD     1      25.240  44.510  31.630  1.00  0.00            
ATOM    139  O33 GCD     1      24.940  42.800  30.580  1.00  0.00            
ATOM    140  C41 GCD     1      25.590  42.020  29.610  1.00  0.00            
ATOM    141  H67 GCD     1      25.900  42.700  28.810  1.00  0.00            
ATOM    142  C42 GCD     1      24.790  41.020  28.940  1.00  0.00            
ATOM    143  H68 GCD     1      24.440  40.320  29.710  1.00  0.00            
ATOM    144  H69 GCD     1      25.300  40.460  28.140  1.00  0.00            
ATOM    145  O34 GCD     1      23.630  41.530  28.250  1.00  0.00            
ATOM    146  H70 GCD     1      23.060  41.690  29.010  1.00  0.00            
ATOM    147  O35 GCD     1      26.280  44.630  29.850  1.00  0.00            
ATOM    148  C43 GCD     1      25.920  45.950  29.690  1.00  0.00            
ATOM    149  H71 GCD     1      25.000  46.160  30.250  1.00  0.00            
ATOM    150  C44 GCD     1      26.910  46.960  30.230  1.00  0.00            
ATOM    151  H72 GCD     1      27.920  46.700  29.880  1.00  0.00            
ATOM    152  O36 GCD     1      27.030  47.000  31.640  1.00  0.00            
ATOM    153  H73 GCD     1      27.240  46.100  31.920  1.00  0.00            
ATOM    154  C45 GCD     1      26.730  48.390  29.660  1.00  0.00            
ATOM    155  H74 GCD     1      25.770  48.770  30.020  1.00  0.00            
ATOM    156  O37 GCD     1      27.750  49.260  30.130  1.00  0.00            
ATOM    157  H75 GCD     1      27.730  49.180  31.090  1.00  0.00            
ATOM    158  C46 GCD     1      26.660  48.370  28.060  1.00  0.00            
ATOM    159  H76 GCD     1      26.390  49.380  27.740  1.00  0.00            
ATOM    160  O38 GCD     1      27.850  47.950  27.490  1.00  0.00            
ATOM    161  O39 GCD     1      25.690  47.450  27.640  1.00  0.00            
ATOM    162  C47 GCD     1      25.710  46.070  28.160  1.00  0.00            
ATOM    163  H77 GCD     1      26.550  45.670  27.570  1.00  0.00            
ATOM    164  C48 GCD     1      24.430  45.330  27.680  1.00  0.00            
ATOM    165  H78 GCD     1      24.440  44.250  27.890  1.00  0.00            
ATOM    166  H79 GCD     1      24.260  45.390  26.590  1.00  0.00            
ATOM    167  O40 GCD     1      23.180  45.840  28.190  1.00  0.00            
ATOM    168  H80 GCD     1      22.430  45.480  27.690  1.00  0.00            
ATOM    169  C1  EB3     2      30.180  46.770  31.540  1.00  0.00            
ATOM    170  N1  EB3     2      31.260  45.940  30.830  1.00  0.00            
ATOM    171  C2  EB3     2      30.500  44.990  29.950  1.00  0.00            
ATOM    172  C3  EB3     2      31.140  44.690  28.550  1.00  0.00            
ATOM    173  O1  EB3     2      30.150  44.030  27.870  1.00  0.00            
ATOM    174  C4  EB3     2      30.080  44.030  26.420  1.00  0.00            
ATOM    175  C5  EB3     2      30.930  42.850  25.970  1.00  0.00            
ATOM    176  C6  EB3     2      31.510  42.700  24.700  1.00  0.00            
ATOM    177  C7  EB3     2      32.150  41.540  24.230  1.00  0.00            
ATOM    178  C8  EB3     2      32.280  40.500  25.150  1.00  0.00            
ATOM    179  Br1 EB3     2      33.170  38.920  24.510  1.00  0.00            
ATOM    180  C9  EB3     2      31.900  40.630  26.450  1.00  0.00            
ATOM    181  C10 EB3     2      31.100  41.750  26.820  1.00  0.00            
ATOM    182  C11 EB3     2      28.690  43.900  25.900  1.00  0.00            
ATOM    183  C12 EB3     2      28.230  44.870  24.960  1.00  0.00            
ATOM    184  C13 EB3     2      26.890  44.760  24.610  1.00  0.00            
ATOM    185  C14 EB3     2      26.170  43.620  24.870  1.00  0.00            
ATOM    186  C15 EB3     2      26.620  42.650  25.700  1.00  0.00            
ATOM    187  C16 EB3     2      27.920  42.780  26.240  1.00  0.00            
ATOM    188  C17 EB3     2      31.890  45.150  31.910  1.00  0.00            
ATOM    189  H1  EB3     2      30.670  47.220  32.400  1.00  0.00            
ATOM    190  H2  EB3     2      29.890  47.570  30.850  1.00  0.00            
ATOM    191  H3  EB3     2      29.320  46.170  31.840  1.00  0.00            
ATOM    192  H4  EB3     2      31.860  46.540  30.240  1.00  0.00            
ATOM    193  H5  EB3     2      29.550  45.420  29.640  1.00  0.00            
ATOM    194  H6  EB3     2      30.340  44.030  30.440  1.00  0.00            
ATOM    195  H7  EB3     2      32.000  44.010  28.640  1.00  0.00            
ATOM    196  H8  EB3     2      31.410  45.610  28.030  1.00  0.00            
ATOM    197  H9  EB3     2      30.480  44.940  25.950  1.00  0.00            
ATOM    198  H10 EB3     2      31.560  43.600  24.090  1.00  0.00            
ATOM    199  H11 EB3     2      32.600  41.470  23.250  1.00  0.00            
ATOM    200  H12 EB3     2      31.970  39.780  27.110  1.00  0.00            
ATOM    201  H13 EB3     2      30.780  41.810  27.850  1.00  0.00            
ATOM    202  H14 EB3     2      28.820  45.750  24.740  1.00  0.00            
ATOM    203  H15 EB3     2      26.450  45.590  24.060  1.00  0.00            
ATOM    204  H16 EB3     2      25.150  43.450  24.550  1.00  0.00            
ATOM    205  H17 EB3     2      25.960  41.840  25.980  1.00  0.00            
ATOM    206  H18 EB3     2      28.350  42.050  26.920  1.00  0.00            
ATOM    207  H19 EB3     2      31.760  45.670  32.860  1.00  0.00            
ATOM    208  H20 EB3     2      31.270  44.320  32.220  1.00  0.00            
ATOM    209  H21 EB3     2      32.940  44.900  31.750  1.00  0.00            
TER
ENDMDL
MODEL        1
ATOM      1  H1  GCD     1      26.620  39.560  26.530  1.00  0.00            
ATOM      2  O1  GCD     1      25.690  39.740  26.690  1.00  0.00            
ATOM      3  C1  GCD     1      25.050  39.870  25.420  1.00  0.00            
ATOM      4  H2  GCD     1      23.990  39.970  25.670  1.00  0.00            
ATOM      5  H3  GCD     1      25.390  40.780  24.920  1.00  0.00            
ATOM      6  C2  GCD     1      25.430  38.720  24.490  1.00  0.00            
ATOM      7  H4  GCD     1      24.850  39.010  23.600  1.00  0.00            
ATOM      8  C3  GCD     1      24.930  37.320  24.810  1.00  0.00            
ATOM      9  H5  GCD     1      25.300  37.040  25.810  1.00  0.00            
ATOM     10  C4  GCD     1      25.430  36.350  23.660  1.00  0.00            
ATOM     11  H6  GCD     1      24.920  36.540  22.710  1.00  0.00            
ATOM     12  O2  GCD     1      25.040  35.020  24.010  1.00  0.00            
ATOM     13  H7  GCD     1      25.140  34.370  23.300  1.00  0.00            
ATOM     14  C5  GCD     1      26.870  36.500  23.260  1.00  0.00            
ATOM     15  H8  GCD     1      27.470  35.950  24.000  1.00  0.00            
ATOM     16  O3  GCD     1      27.150  35.940  21.970  1.00  0.00            
ATOM     17  H9  GCD     1      26.680  36.400  21.270  1.00  0.00            
ATOM     18  C6  GCD     1      27.330  37.940  23.190  1.00  0.00            
ATOM     19  O4  GCD     1      26.800  38.770  24.250  1.00  0.00            
ATOM     20  H10 GCD     1      28.420  37.940  23.210  1.00  0.00            
ATOM     21  O5  GCD     1      26.840  38.490  21.910  1.00  0.00            
ATOM     22  C7  GCD     1      27.630  39.440  21.270  1.00  0.00            
ATOM     23  H11 GCD     1      28.390  39.810  21.970  1.00  0.00            
ATOM     24  C8  GCD     1      28.480  38.740  20.130  1.00  0.00            
ATOM     25  H12 GCD     1      27.890  38.050  19.500  1.00  0.00            
ATOM     26  O6  GCD     1      29.510  37.920  20.720  1.00  0.00            
ATOM     27  H13 GCD     1      29.980  37.360  20.090  1.00  0.00            
ATOM     28  C9  GCD     1      29.120  39.800  19.230  1.00  0.00            
ATOM     29  H14 GCD     1      29.900  40.250  19.860  1.00  0.00            
ATOM     30  O7  GCD     1      29.810  39.180  18.150  1.00  0.00            
ATOM     31  H15 GCD     1      29.930  39.780  17.400  1.00  0.00            
ATOM     32  C10 GCD     1      28.110  40.940  18.810  1.00  0.00            
ATOM     33  H16 GCD     1      28.630  41.800  18.370  1.00  0.00            
ATOM     34  O8  GCD     1      27.490  41.490  20.000  1.00  0.00            
ATOM     35  C11 GCD     1      26.770  40.550  20.850  1.00  0.00            
ATOM     36  H17 GCD     1      25.890  40.150  20.330  1.00  0.00            
ATOM     37  C12 GCD     1      26.250  41.310  22.050  1.00  0.00            
ATOM     38  H18 GCD     1      27.020  41.690  22.730  1.00  0.00            
ATOM     39  H19 GCD     1      25.550  40.710  22.650  1.00  0.00            
ATOM     40  O9  GCD     1      25.540  42.430  21.610  1.00  0.00            
ATOM     41  H20 GCD     1      26.100  42.960  21.040  1.00  0.00            
ATOM     42  O10 GCD     1      27.080  40.470  17.980  1.00  0.00            
ATOM     43  C13 GCD     1      26.810  41.180  16.810  1.00  0.00            
ATOM     44  H21 GCD     1      27.660  41.740  16.400  1.00  0.00            
ATOM     45  C14 GCD     1      26.520  40.120  15.730  1.00  0.00            
ATOM     46  H22 GCD     1      25.650  39.620  16.170  1.00  0.00            
ATOM     47  O11 GCD     1      27.510  39.220  15.450  1.00  0.00            
ATOM     48  H23 GCD     1      28.230  39.670  15.000  1.00  0.00            
ATOM     49  C15 GCD     1      26.120  40.810  14.460  1.00  0.00            
ATOM     50  H24 GCD     1      27.080  41.270  14.170  1.00  0.00            
ATOM     51  O12 GCD     1      25.730  39.860  13.510  1.00  0.00            
ATOM     52  H25 GCD     1      26.600  39.450  13.440  1.00  0.00            
ATOM     53  C16 GCD     1      25.010  41.850  14.630  1.00  0.00            
ATOM     54  H26 GCD     1      24.820  42.360  13.680  1.00  0.00            
ATOM     55  O13 GCD     1      25.390  42.760  15.650  1.00  0.00            
ATOM     56  C17 GCD     1      25.610  42.140  16.880  1.00  0.00            
ATOM     57  H27 GCD     1      24.720  41.550  17.140  1.00  0.00            
ATOM     58  C18 GCD     1      25.820  43.280  17.910  1.00  0.00            
ATOM     59  H28 GCD     1      25.910  42.800  18.890  1.00  0.00            
ATOM     60  H29 GCD     1      24.960  43.950  18.030  1.00  0.00            
ATOM     61  O14 GCD     1      26.930  44.140  17.770  1.00  0.00            
ATOM     62  H30 GCD     1      27.120  44.220  16.830  1.00  0.00            
ATOM     63  O15 GCD     1      23.750  41.330  15.010  1.00  0.00            
ATOM     64  C19 GCD     1      22.640  41.660  14.140  1.00  0.00            
ATOM     65  H31 GCD     1      22.730  42.570  13.530  1.00  0.00            
ATOM     66  C20 GCD     1      22.270  40.440  13.260  1.00  0.00            
ATOM     67  H32 GCD     1      22.160  39.570  13.930  1.00  0.00            
ATOM     68  O16 GCD     1      23.310  40.410  12.260  1.00  0.00            
ATOM     69  H33 GCD     1      24.130  40.300  12.760  1.00  0.00            
ATOM     70  C21 GCD     1      20.910  40.710  12.560  1.00  0.00            
ATOM     71  H34 GCD     1      21.090  41.680  12.080  1.00  0.00            
ATOM     72  O17 GCD     1      20.520  39.650  11.710  1.00  0.00            
ATOM     73  H35 GCD     1      20.500  38.840  12.220  1.00  0.00            
ATOM     74  C22 GCD     1      19.870  40.900  13.780  1.00  0.00            
ATOM     75  H36 GCD     1      18.930  41.240  13.350  1.00  0.00            
ATOM     76  O18 GCD     1      20.290  42.100  14.490  1.00  0.00            
ATOM     77  C23 GCD     1      21.510  41.950  15.140  1.00  0.00            
ATOM     78  H37 GCD     1      21.540  41.110  15.840  1.00  0.00            
ATOM     79  C24 GCD     1      21.830  43.250  15.880  1.00  0.00            
ATOM     80  H38 GCD     1      22.760  43.230  16.460  1.00  0.00            
ATOM     81  H39 GCD     1      21.040  43.400  16.610  1.00  0.00            
ATOM     82  O19 GCD     1      21.890  44.390  15.020  1.00  0.00            
ATOM     83  H40 GCD     1      22.650  44.360  14.410  1.00  0.00            
ATOM     84  O20 GCD     1      19.740  39.780  14.650  1.00  0.00            
ATOM     85  C25 GCD     1      18.740  38.870  14.270  1.00  0.00            
ATOM     86  H41 GCD     1      18.280  39.220  13.340  1.00  0.00            
ATOM     87  C26 GCD     1      19.240  37.440  14.190  1.00  0.00            
ATOM     88  H42 GCD     1      19.640  37.130  15.160  1.00  0.00            
ATOM     89  O21 GCD     1      20.190  37.360  13.150  1.00  0.00            
ATOM     90  H43 GCD     1      20.650  36.510  13.130  1.00  0.00            
ATOM     91  C27 GCD     1      18.180  36.430  13.830  1.00  0.00            
ATOM     92  H44 GCD     1      17.640  36.750  12.930  1.00  0.00            
ATOM     93  O22 GCD     1      18.550  35.050  13.720  1.00  0.00            
ATOM     94  H45 GCD     1      18.870  34.910  12.820  1.00  0.00            
ATOM     95  C28 GCD     1      17.110  36.590  14.940  1.00  0.00            
ATOM     96  H46 GCD     1      16.280  35.920  14.700  1.00  0.00            
ATOM     97  O23 GCD     1      16.610  37.900  15.010  1.00  0.00            
ATOM     98  C29 GCD     1      17.530  38.930  15.290  1.00  0.00            
ATOM     99  H47 GCD     1      17.860  38.820  16.330  1.00  0.00            
ATOM    100  C30 GCD     1      16.850  40.310  15.180  1.00  0.00            
ATOM    101  H48 GCD     1      15.970  40.200  14.530  1.00  0.00            
ATOM    102  H49 GCD     1      17.590  40.980  14.720  1.00  0.00            
ATOM    103  O24 GCD     1      16.460  40.810  16.430  1.00  0.00            
ATOM    104  H50 GCD     1      16.320  40.110  17.070  1.00  0.00            
ATOM    105  O25 GCD     1      17.680  36.250  16.250  1.00  0.00            
ATOM    106  C31 GCD     1      17.170  35.140  17.020  1.00  0.00            
ATOM    107  H51 GCD     1      16.500  34.520  16.410  1.00  0.00            
ATOM    108  C32 GCD     1      18.390  34.350  17.420  1.00  0.00            
ATOM    109  H52 GCD     1      19.040  35.040  17.980  1.00  0.00            
ATOM    110  O26 GCD     1      19.110  33.830  16.280  1.00  0.00            
ATOM    111  H53 GCD     1      19.080  34.450  15.540  1.00  0.00            
ATOM    112  C33 GCD     1      17.970  33.130  18.270  1.00  0.00            
ATOM    113  H54 GCD     1      17.480  32.450  17.550  1.00  0.00            
ATOM    114  O27 GCD     1      19.110  32.440  18.810  1.00  0.00            
ATOM    115  H55 GCD     1      19.680  32.350  18.030  1.00  0.00            
ATOM    116  C34 GCD     1      17.040  33.520  19.360  1.00  0.00            
ATOM    117  H56 GCD     1      16.540  32.680  19.850  1.00  0.00            
ATOM    118  O28 GCD     1      16.010  34.310  18.890  1.00  0.00            
ATOM    119  C35 GCD     1      16.390  35.570  18.250  1.00  0.00            
ATOM    120  H57 GCD     1      16.910  36.240  18.950  1.00  0.00            
ATOM    121  C36 GCD     1      15.150  36.290  17.780  1.00  0.00            
ATOM    122  H58 GCD     1      14.530  35.720  17.070  1.00  0.00            
ATOM    123  H59 GCD     1      15.470  37.110  17.130  1.00  0.00            
ATOM    124  O29 GCD     1      14.460  36.810  18.870  1.00  0.00            
ATOM    125  H60 GCD     1      13.940  36.120  19.300  1.00  0.00            
ATOM    126  O30 GCD     1      17.750  34.320  20.330  1.00  0.00            
ATOM    127  C37 GCD     1      17.470  34.110  21.740  1.00  0.00            
ATOM    128  H61 GCD     1      16.490  33.620  21.870  1.00  0.00            
ATOM    129  C38 GCD     1      18.640  33.230  22.290  1.00  0.00            
ATOM    130  H62 GCD     1      19.570  33.740  22.030  1.00  0.00            
ATOM    131  O31 GCD     1      18.700  31.870  21.670  1.00  0.00            
ATOM    132  H63 GCD     1      18.890  32.060  20.740  1.00  0.00            
ATOM    133  C39 GCD     1      18.450  33.140  23.770  1.00  0.00            
ATOM    134  H64 GCD     1      17.450  32.700  23.810  1.00  0.00            
ATOM    135  O32 GCD     1      19.410  32.270  24.360  1.00  0.00            
ATOM    136  H65 GCD     1      19.110  31.360  24.260  1.00  0.00            
ATOM    137  C40 GCD     1      18.480  34.500  24.410  1.00  0.00            
ATOM    138  H66 GCD     1      18.290  34.460  25.480  1.00  0.00            
ATOM    139  O33 GCD     1      17.440  35.310  23.830  1.00  0.00            
ATOM    140  C41 GCD     1      17.360  35.490  22.430  1.00  0.00            
ATOM    141  H67 GCD     1      18.170  36.130  22.050  1.00  0.00            
ATOM    142  C42 GCD     1      16.020  36.150  22.020  1.00  0.00            
ATOM    143  H68 GCD     1      16.140  36.470  20.980  1.00  0.00            
ATOM    144  H69 GCD     1      15.960  37.070  22.620  1.00  0.00            
ATOM    145  O34 GCD     1      14.870  35.280  22.010  1.00  0.00            
ATOM    146  H70 GCD     1      14.020  35.750  22.040  1.00  0.00            
ATOM    147  O35 GCD     1      19.750  35.080  24.120  1.00  0.00            
ATOM    148  C43 GCD     1      20.380  35.550  25.380  1.00  0.00            
ATOM    149  H71 GCD     1      19.890  35.250  26.320  1.00  0.00            
ATOM    150  C44 GCD     1      21.790  34.870  25.380  1.00  0.00            
ATOM    151  H72 GCD     1      22.240  35.220  24.450  1.00  0.00            
ATOM    152  O36 GCD     1      21.600  33.490  25.650  1.00  0.00            
ATOM    153  H73 GCD     1      20.920  33.330  24.990  1.00  0.00            
ATOM    154  C45 GCD     1      22.670  35.470  26.420  1.00  0.00            
ATOM    155  H74 GCD     1      22.190  35.380  27.400  1.00  0.00            
ATOM    156  O37 GCD     1      23.900  34.740  26.420  1.00  0.00            
ATOM    157  H75 GCD     1      24.100  34.770  25.480  1.00  0.00            
ATOM    158  C46 GCD     1      22.810  36.980  26.110  1.00  0.00            
ATOM    159  H76 GCD     1      23.300  37.480  26.950  1.00  0.00            
ATOM    160  O38 GCD     1      23.500  37.370  24.850  1.00  0.00            
ATOM    161  O39 GCD     1      21.500  37.510  26.210  1.00  0.00            
ATOM    162  C47 GCD     1      20.610  37.040  25.190  1.00  0.00            
ATOM    163  H77 GCD     1      20.980  37.380  24.220  1.00  0.00            
ATOM    164  C48 GCD     1      19.370  37.890  25.440  1.00  0.00            
ATOM    165  H78 GCD     1      18.630  37.720  24.650  1.00  0.00            
ATOM    166  H79 GCD     1      19.770  38.910  25.320  1.00  0.00            
ATOM    167  O40 GCD     1      18.850  37.690  26.730  1.00  0.00            
ATOM    168  H80 GCD     1      19.070  38.470  27.250  1.00  0.00            
ATOM    169  C1  EB3     2      25.860  36.310  14.160  1.00  0.00            
ATOM    170  N1  EB3     2      24.440  36.320  14.790  1.00  0.00            
ATOM    171  C2  EB3     2      24.160  37.530  15.660  1.00  0.00            
ATOM    172  C3  EB3     2      22.700  37.640  16.210  1.00  0.00            
ATOM    173  O1  EB3     2      22.680  38.810  17.010  1.00  0.00            
ATOM    174  C4  EB3     2      21.600  38.820  17.980  1.00  0.00            
ATOM    175  C5  EB3     2      21.780  37.770  19.020  1.00  0.00            
ATOM    176  C6  EB3     2      23.050  37.640  19.650  1.00  0.00            
ATOM    177  C7  EB3     2      23.280  36.490  20.430  1.00  0.00            
ATOM    178  C8  EB3     2      22.340  35.470  20.510  1.00  0.00            
ATOM    179  Br1 EB3     2      22.770  33.950  21.430  1.00  0.00            
ATOM    180  C9  EB3     2      21.010  35.630  19.990  1.00  0.00            
ATOM    181  C10 EB3     2      20.780  36.780  19.180  1.00  0.00            
ATOM    182  C11 EB3     2      21.470  40.200  18.580  1.00  0.00            
ATOM    183  C12 EB3     2      20.220  40.680  18.820  1.00  0.00            
ATOM    184  C13 EB3     2      20.140  41.940  19.390  1.00  0.00            
ATOM    185  C14 EB3     2      21.210  42.740  19.660  1.00  0.00            
ATOM    186  C15 EB3     2      22.480  42.180  19.600  1.00  0.00            
ATOM    187  C16 EB3     2      22.660  40.920  19.000  1.00  0.00            
ATOM    188  C17 EB3     2      24.370  35.100  15.770  1.00  0.00            
ATOM    189  H1  EB3     2      25.930  35.430  13.510  1.00  0.00            
ATOM    190  H2  EB3     2      26.070  37.230  13.610  1.00  0.00            
ATOM    191  H3  EB3     2      26.610  36.190  14.940  1.00  0.00            
ATOM    192  H4  EB3     2      23.690  36.240  14.090  1.00  0.00            
ATOM    193  H5  EB3     2      24.480  38.360  15.030  1.00  0.00            
ATOM    194  H6  EB3     2      24.890  37.450  16.470  1.00  0.00            
ATOM    195  H7  EB3     2      22.520  36.790  16.870  1.00  0.00            
ATOM    196  H8  EB3     2      22.020  37.760  15.350  1.00  0.00            
ATOM    197  H9  EB3     2      20.690  38.650  17.380  1.00  0.00            
ATOM    198  H10 EB3     2      23.860  38.350  19.520  1.00  0.00            
ATOM    199  H11 EB3     2      24.330  36.360  20.690  1.00  0.00            
ATOM    200  H12 EB3     2      20.220  34.920  20.210  1.00  0.00            
ATOM    201  H13 EB3     2      19.780  37.020  18.830  1.00  0.00            
ATOM    202  H14 EB3     2      19.340  40.100  18.570  1.00  0.00            
ATOM    203  H15 EB3     2      19.130  42.260  19.620  1.00  0.00            
ATOM    204  H16 EB3     2      21.120  43.680  20.200  1.00  0.00            
ATOM    205  H17 EB3     2      23.300  42.860  19.810  1.00  0.00            
ATOM    206  H18 EB3     2      23.660  40.500  18.910  1.00  0.00            
ATOM    207  H19 EB3     2      24.890  34.220  15.390  1.00  0.00            
ATOM    208  H20 EB3     2      24.860  35.360  16.710  1.00  0.00            
ATOM    209  H21 EB3     2      23.340  34.770  15.800  1.00  0.00            
TER
ENDMDL
MODEL        1
ATOM      1  H1  GCD     1      33.470  36.200  24.870  1.00  0.00            
ATOM      2  O1  GCD     1      32.610  36.410  25.260  1.00  0.00            
ATOM      3  C1  GCD     1      32.050  35.140  25.430  1.00  0.00            
ATOM      4  H2  GCD     1      31.100  35.170  25.970  1.00  0.00            
ATOM      5  H3  GCD     1      31.720  34.800  24.450  1.00  0.00            
ATOM      6  C2  GCD     1      32.960  34.170  26.140  1.00  0.00            
ATOM      7  H4  GCD     1      32.460  33.190  26.080  1.00  0.00            
ATOM      8  C3  GCD     1      33.210  34.490  27.590  1.00  0.00            
ATOM      9  H5  GCD     1      33.760  35.430  27.690  1.00  0.00            
ATOM     10  C4  GCD     1      34.070  33.400  28.220  1.00  0.00            
ATOM     11  H6  GCD     1      33.580  32.420  28.110  1.00  0.00            
ATOM     12  O2  GCD     1      34.290  33.630  29.610  1.00  0.00            
ATOM     13  H7  GCD     1      35.090  33.140  29.830  1.00  0.00            
ATOM     14  C5  GCD     1      35.360  33.340  27.430  1.00  0.00            
ATOM     15  H8  GCD     1      35.850  34.320  27.540  1.00  0.00            
ATOM     16  O3  GCD     1      36.150  32.180  27.860  1.00  0.00            
ATOM     17  H9  GCD     1      36.510  31.890  27.020  1.00  0.00            
ATOM     18  C6  GCD     1      35.200  33.160  25.920  1.00  0.00            
ATOM     19  O4  GCD     1      34.170  34.010  25.430  1.00  0.00            
ATOM     20  H10 GCD     1      36.140  33.430  25.430  1.00  0.00            
ATOM     21  O5  GCD     1      34.860  31.830  25.590  1.00  0.00            
ATOM     22  C7  GCD     1      35.310  31.340  24.310  1.00  0.00            
ATOM     23  H11 GCD     1      35.570  32.150  23.620  1.00  0.00            
ATOM     24  C8  GCD     1      36.520  30.450  24.640  1.00  0.00            
ATOM     25  H12 GCD     1      36.140  29.600  25.220  1.00  0.00            
ATOM     26  O6  GCD     1      37.520  31.270  25.260  1.00  0.00            
ATOM     27  H13 GCD     1      38.260  30.730  25.550  1.00  0.00            
ATOM     28  C9  GCD     1      37.050  29.770  23.360  1.00  0.00            
ATOM     29  H14 GCD     1      37.490  30.520  22.690  1.00  0.00            
ATOM     30  O7  GCD     1      38.050  28.750  23.740  1.00  0.00            
ATOM     31  H15 GCD     1      38.860  29.170  24.050  1.00  0.00            
ATOM     32  C10 GCD     1      35.960  29.140  22.550  1.00  0.00            
ATOM     33  H16 GCD     1      36.490  28.910  21.620  1.00  0.00            
ATOM     34  O8  GCD     1      34.800  30.010  22.450  1.00  0.00            
ATOM     35  C11 GCD     1      34.270  30.580  23.610  1.00  0.00            
ATOM     36  H17 GCD     1      33.990  29.780  24.310  1.00  0.00            
ATOM     37  C12 GCD     1      33.100  31.560  23.300  1.00  0.00            
ATOM     38  H18 GCD     1      33.570  32.480  22.940  1.00  0.00            
ATOM     39  H19 GCD     1      32.570  31.960  24.170  1.00  0.00            
ATOM     40  O9  GCD     1      32.290  31.030  22.230  1.00  0.00            
ATOM     41  H20 GCD     1      32.900  30.480  21.710  1.00  0.00            
ATOM     42  O10 GCD     1      35.620  27.960  23.290  1.00  0.00            
ATOM     43  C13 GCD     1      35.600  26.720  22.540  1.00  0.00            
ATOM     44  H21 GCD     1      36.140  26.880  21.600  1.00  0.00            
ATOM     45  C14 GCD     1      36.340  25.700  23.470  1.00  0.00            
ATOM     46  H22 GCD     1      35.840  25.730  24.440  1.00  0.00            
ATOM     47  O11 GCD     1      37.700  26.080  23.640  1.00  0.00            
ATOM     48  H23 GCD     1      37.710  27.040  23.730  1.00  0.00            
ATOM     49  C15 GCD     1      36.250  24.220  23.090  1.00  0.00            
ATOM     50  H24 GCD     1      36.820  23.990  22.180  1.00  0.00            
ATOM     51  O12 GCD     1      36.600  23.520  24.250  1.00  0.00            
ATOM     52  H25 GCD     1      37.350  23.960  24.670  1.00  0.00            
ATOM     53  C16 GCD     1      34.750  23.950  22.780  1.00  0.00            
ATOM     54  H26 GCD     1      34.700  22.980  22.280  1.00  0.00            
ATOM     55  O13 GCD     1      34.200  24.860  21.840  1.00  0.00            
ATOM     56  C17 GCD     1      34.150  26.290  22.260  1.00  0.00            
ATOM     57  H27 GCD     1      33.560  26.440  23.180  1.00  0.00            
ATOM     58  C18 GCD     1      33.480  27.010  21.080  1.00  0.00            
ATOM     59  H28 GCD     1      34.010  26.760  20.150  1.00  0.00            
ATOM     60  H29 GCD     1      33.630  28.090  21.190  1.00  0.00            
ATOM     61  O14 GCD     1      32.110  26.720  21.020  1.00  0.00            
ATOM     62  H30 GCD     1      31.750  26.730  20.130  1.00  0.00            
ATOM     63  O15 GCD     1      33.990  23.990  24.030  1.00  0.00            
ATOM     64  C19 GCD     1      33.080  22.900  24.150  1.00  0.00            
ATOM     65  H31 GCD     1      33.040  22.230  23.280  1.00  0.00            
ATOM     66  C20 GCD     1      33.660  22.020  25.310  1.00  0.00            
ATOM     67  H32 GCD     1      33.890  22.640  26.180  1.00  0.00            
ATOM     68  O16 GCD     1      34.790  21.400  24.790  1.00  0.00            
ATOM     69  H33 GCD     1      35.450  22.060  24.570  1.00  0.00            
ATOM     70  C21 GCD     1      32.610  21.080  25.830  1.00  0.00            
ATOM     71  H34 GCD     1      32.390  20.320  25.070  1.00  0.00            
ATOM     72  O17 GCD     1      33.140  20.340  26.910  1.00  0.00            
ATOM     73  H35 GCD     1      33.070  20.940  27.660  1.00  0.00            
ATOM     74  C22 GCD     1      31.320  21.750  26.140  1.00  0.00            
ATOM     75  H36 GCD     1      30.570  20.990  26.400  1.00  0.00            
ATOM     76  O18 GCD     1      30.790  22.400  24.990  1.00  0.00            
ATOM     77  C23 GCD     1      31.730  23.450  24.530  1.00  0.00            
ATOM     78  H37 GCD     1      31.740  24.220  25.300  1.00  0.00            
ATOM     79  C24 GCD     1      31.110  24.220  23.370  1.00  0.00            
ATOM     80  H38 GCD     1      31.750  25.070  23.130  1.00  0.00            
ATOM     81  H39 GCD     1      30.170  24.590  23.810  1.00  0.00            
ATOM     82  O19 GCD     1      30.810  23.500  22.240  1.00  0.00            
ATOM     83  H40 GCD     1      30.230  24.100  21.760  1.00  0.00            
ATOM     84  O20 GCD     1      31.370  22.730  27.190  1.00  0.00            
ATOM     85  C25 GCD     1      31.000  22.320  28.520  1.00  0.00            
ATOM     86  H41 GCD     1      31.040  21.220  28.570  1.00  0.00            
ATOM     87  C26 GCD     1      32.070  22.890  29.430  1.00  0.00            
ATOM     88  H42 GCD     1      32.240  23.940  29.160  1.00  0.00            
ATOM     89  O21 GCD     1      33.290  22.250  29.070  1.00  0.00            
ATOM     90  H43 GCD     1      33.790  22.120  29.890  1.00  0.00            
ATOM     91  C27 GCD     1      31.740  22.640  30.930  1.00  0.00            
ATOM     92  H44 GCD     1      31.770  21.540  30.890  1.00  0.00            
ATOM     93  O22 GCD     1      32.640  23.230  31.830  1.00  0.00            
ATOM     94  H45 GCD     1      32.470  22.770  32.660  1.00  0.00            
ATOM     95  C28 GCD     1      30.350  23.120  31.140  1.00  0.00            
ATOM     96  H46 GCD     1      30.020  22.880  32.150  1.00  0.00            
ATOM     97  O23 GCD     1      29.450  22.490  30.260  1.00  0.00            
ATOM     98  C29 GCD     1      29.600  22.860  28.880  1.00  0.00            
ATOM     99  H47 GCD     1      29.540  23.950  28.740  1.00  0.00            
ATOM    100  C30 GCD     1      28.520  22.310  27.990  1.00  0.00            
ATOM    101  H48 GCD     1      28.580  21.220  28.040  1.00  0.00            
ATOM    102  H49 GCD     1      28.670  22.640  26.950  1.00  0.00            
ATOM    103  O24 GCD     1      27.240  22.790  28.500  1.00  0.00            
ATOM    104  H50 GCD     1      26.600  22.260  28.010  1.00  0.00            
ATOM    105  O25 GCD     1      30.320  24.530  30.940  1.00  0.00            
ATOM    106  C31 GCD     1      29.610  25.300  31.950  1.00  0.00            
ATOM    107  H51 GCD     1      29.040  24.720  32.690  1.00  0.00            
ATOM    108  C32 GCD     1      30.680  26.080  32.690  1.00  0.00            
ATOM    109  H52 GCD     1      31.200  26.650  31.910  1.00  0.00            
ATOM    110  O26 GCD     1      31.700  25.240  33.290  1.00  0.00            
ATOM    111  H53 GCD     1      31.870  24.540  32.650  1.00  0.00            
ATOM    112  C33 GCD     1      30.110  27.090  33.680  1.00  0.00            
ATOM    113  H54 GCD     1      29.850  26.560  34.610  1.00  0.00            
ATOM    114  O27 GCD     1      31.080  28.130  34.080  1.00  0.00            
ATOM    115  H55 GCD     1      31.300  28.570  33.250  1.00  0.00            
ATOM    116  C34 GCD     1      28.840  27.860  33.110  1.00  0.00            
ATOM    117  H56 GCD     1      28.390  28.290  34.010  1.00  0.00            
ATOM    118  O28 GCD     1      28.050  27.000  32.320  1.00  0.00            
ATOM    119  C35 GCD     1      28.640  26.300  31.240  1.00  0.00            
ATOM    120  H57 GCD     1      29.290  26.960  30.650  1.00  0.00            
ATOM    121  C36 GCD     1      27.570  25.490  30.470  1.00  0.00            
ATOM    122  H58 GCD     1      26.860  25.120  31.220  1.00  0.00            
ATOM    123  H59 GCD     1      28.130  24.730  29.920  1.00  0.00            
ATOM    124  O29 GCD     1      26.890  26.380  29.510  1.00  0.00            
ATOM    125  H60 GCD     1      26.240  25.840  29.050  1.00  0.00            
ATOM    126  O30 GCD     1      29.170  28.940  32.220  1.00  0.00            
ATOM    127  C37 GCD     1      28.280  30.060  32.380  1.00  0.00            
ATOM    128  H61 GCD     1      27.310  29.720  32.780  1.00  0.00            
ATOM    129  C38 GCD     1      28.850  31.100  33.360  1.00  0.00            
ATOM    130  H62 GCD     1      29.910  31.290  33.160  1.00  0.00            
ATOM    131  O31 GCD     1      28.720  30.660  34.720  1.00  0.00            
ATOM    132  H63 GCD     1      29.340  31.250  35.160  1.00  0.00            
ATOM    133  C39 GCD     1      28.140  32.410  33.300  1.00  0.00            
ATOM    134  H64 GCD     1      27.160  32.300  33.780  1.00  0.00            
ATOM    135  O32 GCD     1      28.790  33.400  34.080  1.00  0.00            
ATOM    136  H65 GCD     1      29.680  33.520  33.720  1.00  0.00            
ATOM    137  C40 GCD     1      27.950  32.920  31.840  1.00  0.00            
ATOM    138  H66 GCD     1      27.410  33.870  31.850  1.00  0.00            
ATOM    139  O33 GCD     1      27.380  31.860  31.140  1.00  0.00            
ATOM    140  C41 GCD     1      28.150  30.740  30.970  1.00  0.00            
ATOM    141  H67 GCD     1      29.110  30.940  30.460  1.00  0.00            
ATOM    142  C42 GCD     1      27.430  29.800  30.000  1.00  0.00            
ATOM    143  H68 GCD     1      28.200  29.060  29.760  1.00  0.00            
ATOM    144  H69 GCD     1      27.200  30.330  29.060  1.00  0.00            
ATOM    145  O34 GCD     1      26.290  29.090  30.460  1.00  0.00            
ATOM    146  H70 GCD     1      26.320  28.150  30.270  1.00  0.00            
ATOM    147  O35 GCD     1      29.160  33.200  31.240  1.00  0.00            
ATOM    148  C43 GCD     1      29.500  34.510  30.680  1.00  0.00            
ATOM    149  H71 GCD     1      28.870  35.320  31.070  1.00  0.00            
ATOM    150  C44 GCD     1      30.950  34.700  31.100  1.00  0.00            
ATOM    151  H72 GCD     1      31.490  33.790  30.800  1.00  0.00            
ATOM    152  O36 GCD     1      30.900  34.900  32.580  1.00  0.00            
ATOM    153  H73 GCD     1      31.740  35.320  32.830  1.00  0.00            
ATOM    154  C45 GCD     1      31.650  35.850  30.310  1.00  0.00            
ATOM    155  H74 GCD     1      31.000  36.720  30.470  1.00  0.00            
ATOM    156  O37 GCD     1      33.040  35.920  30.570  1.00  0.00            
ATOM    157  H75 GCD     1      33.430  35.060  30.390  1.00  0.00            
ATOM    158  C46 GCD     1      31.470  35.700  28.810  1.00  0.00            
ATOM    159  H76 GCD     1      31.940  36.530  28.280  1.00  0.00            
ATOM    160  O38 GCD     1      31.970  34.470  28.290  1.00  0.00            
ATOM    161  O39 GCD     1      30.050  35.730  28.650  1.00  0.00            
ATOM    162  C47 GCD     1      29.370  34.540  29.200  1.00  0.00            
ATOM    163  H77 GCD     1      29.720  33.570  28.810  1.00  0.00            
ATOM    164  C48 GCD     1      27.890  34.690  28.840  1.00  0.00            
ATOM    165  H78 GCD     1      27.330  33.770  29.070  1.00  0.00            
ATOM    166  H79 GCD     1      27.900  34.920  27.770  1.00  0.00            
ATOM    167  O40 GCD     1      27.180  35.780  29.480  1.00  0.00            
ATOM    168  H80 GCD     1      27.800  36.510  29.330  1.00  0.00            
ATOM    169  C1  EB3     2      36.500  26.090  29.000  1.00  0.00            
ATOM    170  N1  EB3     2      36.180  26.830  27.690  1.00  0.00            
ATOM    171  C2  EB3     2      35.180  26.000  26.910  1.00  0.00            
ATOM    172  C3  EB3     2      33.800  25.890  27.490  1.00  0.00            
ATOM    173  O1  EB3     2      33.550  27.180  28.050  1.00  0.00            
ATOM    174  C4  EB3     2      32.250  27.470  28.550  1.00  0.00            
ATOM    175  C5  EB3     2      32.420  28.540  29.640  1.00  0.00            
ATOM    176  C6  EB3     2      33.000  28.240  30.860  1.00  0.00            
ATOM    177  C7  EB3     2      33.180  29.190  31.870  1.00  0.00            
ATOM    178  C8  EB3     2      32.630  30.470  31.710  1.00  0.00            
ATOM    179  Br1 EB3     2      32.710  31.780  33.180  1.00  0.00            
ATOM    180  C9  EB3     2      32.120  30.840  30.430  1.00  0.00            
ATOM    181  C10 EB3     2      32.000  29.890  29.380  1.00  0.00            
ATOM    182  C11 EB3     2      31.210  27.800  27.420  1.00  0.00            
ATOM    183  C12 EB3     2      31.520  28.450  26.180  1.00  0.00            
ATOM    184  C13 EB3     2      30.480  28.980  25.350  1.00  0.00            
ATOM    185  C14 EB3     2      29.150  28.680  25.670  1.00  0.00            
ATOM    186  C15 EB3     2      28.730  27.910  26.800  1.00  0.00            
ATOM    187  C16 EB3     2      29.830  27.450  27.620  1.00  0.00            
ATOM    188  C17 EB3     2      37.410  26.750  26.830  1.00  0.00            
ATOM    189  H1  EB3     2      35.660  26.040  29.690  1.00  0.00            
ATOM    190  H2  EB3     2      36.850  25.070  28.800  1.00  0.00            
ATOM    191  H3  EB3     2      37.300  26.660  29.480  1.00  0.00            
ATOM    192  H4  EB3     2      35.940  27.830  27.770  1.00  0.00            
ATOM    193  H5  EB3     2      35.660  25.030  26.800  1.00  0.00            
ATOM    194  H6  EB3     2      35.080  26.530  25.970  1.00  0.00            
ATOM    195  H7  EB3     2      33.830  25.080  28.230  1.00  0.00            
ATOM    196  H8  EB3     2      33.060  25.680  26.700  1.00  0.00            
ATOM    197  H9  EB3     2      31.920  26.590  29.120  1.00  0.00            
ATOM    198  H10 EB3     2      33.330  27.220  31.030  1.00  0.00            
ATOM    199  H11 EB3     2      33.620  28.900  32.820  1.00  0.00            
ATOM    200  H12 EB3     2      31.680  31.820  30.250  1.00  0.00            
ATOM    201  H13 EB3     2      31.480  30.120  28.460  1.00  0.00            
ATOM    202  H14 EB3     2      32.540  28.780  25.990  1.00  0.00            
ATOM    203  H15 EB3     2      30.730  29.370  24.360  1.00  0.00            
ATOM    204  H16 EB3     2      28.340  29.040  25.030  1.00  0.00            
ATOM    205  H17 EB3     2      27.680  27.770  27.000  1.00  0.00            
ATOM    206  H18 EB3     2      29.620  26.930  28.550  1.00  0.00            
ATOM    207  H19 EB3     2      38.190  27.330  27.340  1.00  0.00            
ATOM    208  H20 EB3     2      37.730  25.710  26.750  1.00  0.00            
ATOM    209  H21 EB3     2      37.330  27.220  25.840  1.00  0.00            
TER
ENDMDL
MODEL        1
ATOM      1  H1  GCD     1      36.440  33.950  22.100  1.00  0.00            
ATOM      2  O1  GCD     1      36.720  33.510  21.280  1.00  0.00            
ATOM      3  C1  GCD     1      35.640  32.570  20.950  1.00  0.00            
ATOM      4  H2  GCD     1      34.870  32.500  21.730  1.00  0.00            
ATOM      5  H3  GCD     1      35.180  32.940  20.020  1.00  0.00            
ATOM      6  C2  GCD     1      36.190  31.160  20.740  1.00  0.00            
ATOM      7  H4  GCD     1      35.350  30.460  20.580  1.00  0.00            
ATOM      8  C3  GCD     1      37.040  30.620  21.960  1.00  0.00            
ATOM      9  H5  GCD     1      37.870  31.300  22.170  1.00  0.00            
ATOM     10  C4  GCD     1      37.600  29.220  21.610  1.00  0.00            
ATOM     11  H6  GCD     1      36.770  28.510  21.700  1.00  0.00            
ATOM     12  O2  GCD     1      38.530  28.860  22.620  1.00  0.00            
ATOM     13  H7  GCD     1      39.350  29.360  22.610  1.00  0.00            
ATOM     14  C5  GCD     1      38.290  29.190  20.220  1.00  0.00            
ATOM     15  H8  GCD     1      39.200  29.800  20.240  1.00  0.00            
ATOM     16  O3  GCD     1      38.780  27.970  19.790  1.00  0.00            
ATOM     17  H9  GCD     1      39.400  27.590  20.420  1.00  0.00            
ATOM     18  C6  GCD     1      37.390  29.910  19.180  1.00  0.00            
ATOM     19  O4  GCD     1      36.960  31.200  19.570  1.00  0.00            
ATOM     20  H10 GCD     1      37.850  30.060  18.200  1.00  0.00            
ATOM     21  O5  GCD     1      36.240  29.080  19.000  1.00  0.00            
ATOM     22  C7  GCD     1      35.900  28.460  17.780  1.00  0.00            
ATOM     23  H11 GCD     1      36.790  28.220  17.180  1.00  0.00            
ATOM     24  C8  GCD     1      35.230  27.140  18.170  1.00  0.00            
ATOM     25  H12 GCD     1      34.430  27.480  18.850  1.00  0.00            
ATOM     26  O6  GCD     1      36.140  26.260  18.870  1.00  0.00            
ATOM     27  H13 GCD     1      36.900  26.760  19.180  1.00  0.00            
ATOM     28  C9  GCD     1      34.600  26.410  16.960  1.00  0.00            
ATOM     29  H14 GCD     1      35.480  26.050  16.400  1.00  0.00            
ATOM     30  O7  GCD     1      33.840  25.270  17.340  1.00  0.00            
ATOM     31  H15 GCD     1      33.060  25.190  16.780  1.00  0.00            
ATOM     32  C10 GCD     1      33.770  27.360  16.090  1.00  0.00            
ATOM     33  H16 GCD     1      33.470  26.860  15.170  1.00  0.00            
ATOM     34  O8  GCD     1      34.520  28.550  15.810  1.00  0.00            
ATOM     35  C11 GCD     1      34.960  29.330  16.990  1.00  0.00            
ATOM     36  H17 GCD     1      34.170  29.600  17.710  1.00  0.00            
ATOM     37  C12 GCD     1      35.490  30.680  16.500  1.00  0.00            
ATOM     38  H18 GCD     1      35.710  31.280  17.390  1.00  0.00            
ATOM     39  H19 GCD     1      34.650  31.050  15.900  1.00  0.00            
ATOM     40  O9  GCD     1      36.600  30.510  15.530  1.00  0.00            
ATOM     41  H20 GCD     1      36.290  30.770  14.660  1.00  0.00            
ATOM     42  O10 GCD     1      32.630  27.670  16.900  1.00  0.00            
ATOM     43  C13 GCD     1      31.350  27.680  16.170  1.00  0.00            
ATOM     44  H21 GCD     1      31.600  27.870  15.120  1.00  0.00            
ATOM     45  C14 GCD     1      30.570  26.450  16.430  1.00  0.00            
ATOM     46  H22 GCD     1      30.420  26.250  17.500  1.00  0.00            
ATOM     47  O11 GCD     1      31.320  25.330  16.000  1.00  0.00            
ATOM     48  H23 GCD     1      31.370  25.410  15.040  1.00  0.00            
ATOM     49  C15 GCD     1      29.190  26.490  15.770  1.00  0.00            
ATOM     50  H24 GCD     1      29.260  26.400  14.670  1.00  0.00            
ATOM     51  O12 GCD     1      28.490  25.410  16.290  1.00  0.00            
ATOM     52  H25 GCD     1      27.680  25.360  15.760  1.00  0.00            
ATOM     53  C16 GCD     1      28.450  27.780  16.070  1.00  0.00            
ATOM     54  H26 GCD     1      27.580  27.900  15.420  1.00  0.00            
ATOM     55  O13 GCD     1      29.240  28.900  15.900  1.00  0.00            
ATOM     56  C17 GCD     1      30.540  28.920  16.600  1.00  0.00            
ATOM     57  H27 GCD     1      30.250  28.800  17.650  1.00  0.00            
ATOM     58  C18 GCD     1      31.200  30.280  16.280  1.00  0.00            
ATOM     59  H28 GCD     1      32.150  30.400  16.820  1.00  0.00            
ATOM     60  H29 GCD     1      30.580  31.060  16.730  1.00  0.00            
ATOM     61  O14 GCD     1      31.160  30.450  14.840  1.00  0.00            
ATOM     62  H30 GCD     1      31.920  29.960  14.490  1.00  0.00            
ATOM     63  O15 GCD     1      27.990  27.900  17.450  1.00  0.00            
ATOM     64  C19 GCD     1      26.610  27.710  17.600  1.00  0.00            
ATOM     65  H31 GCD     1      26.180  27.160  16.750  1.00  0.00            
ATOM     66  C20 GCD     1      26.400  26.830  18.850  1.00  0.00            
ATOM     67  H32 GCD     1      27.120  27.140  19.620  1.00  0.00            
ATOM     68  O16 GCD     1      26.760  25.530  18.540  1.00  0.00            
ATOM     69  H33 GCD     1      27.450  25.480  17.870  1.00  0.00            
ATOM     70  C21 GCD     1      24.990  26.830  19.420  1.00  0.00            
ATOM     71  H34 GCD     1      24.410  26.250  18.690  1.00  0.00            
ATOM     72  O17 GCD     1      24.910  26.150  20.630  1.00  0.00            
ATOM     73  H35 GCD     1      25.340  25.310  20.420  1.00  0.00            
ATOM     74  C22 GCD     1      24.450  28.270  19.510  1.00  0.00            
ATOM     75  H36 GCD     1      23.410  28.300  19.830  1.00  0.00            
ATOM     76  O18 GCD     1      24.640  28.920  18.280  1.00  0.00            
ATOM     77  C23 GCD     1      26.040  29.080  17.910  1.00  0.00            
ATOM     78  H37 GCD     1      26.650  29.630  18.630  1.00  0.00            
ATOM     79  C24 GCD     1      26.060  30.070  16.740  1.00  0.00            
ATOM     80  H38 GCD     1      27.100  30.400  16.660  1.00  0.00            
ATOM     81  H39 GCD     1      25.530  31.000  16.970  1.00  0.00            
ATOM     82  O19 GCD     1      25.670  29.460  15.530  1.00  0.00            
ATOM     83  H40 GCD     1      25.970  30.020  14.800  1.00  0.00            
ATOM     84  O20 GCD     1      25.220  28.900  20.530  1.00  0.00            
ATOM     85  C25 GCD     1      24.470  29.900  21.280  1.00  0.00            
ATOM     86  H41 GCD     1      23.450  29.930  20.890  1.00  0.00            
ATOM     87  C26 GCD     1      24.370  29.370  22.670  1.00  0.00            
ATOM     88  H42 GCD     1      25.390  29.330  23.070  1.00  0.00            
ATOM     89  O21 GCD     1      23.640  28.160  22.770  1.00  0.00            
ATOM     90  H43 GCD     1      24.100  27.590  22.140  1.00  0.00            
ATOM     91  C27 GCD     1      23.640  30.430  23.510  1.00  0.00            
ATOM     92  H44 GCD     1      22.630  30.560  23.100  1.00  0.00            
ATOM     93  O22 GCD     1      23.470  29.990  24.810  1.00  0.00            
ATOM     94  H45 GCD     1      22.870  29.240  24.740  1.00  0.00            
ATOM     95  C28 GCD     1      24.340  31.800  23.440  1.00  0.00            
ATOM     96  H46 GCD     1      23.710  32.520  23.980  1.00  0.00            
ATOM     97  O23 GCD     1      24.400  32.130  22.020  1.00  0.00            
ATOM     98  C29 GCD     1      25.110  31.280  21.200  1.00  0.00            
ATOM     99  H47 GCD     1      26.110  31.040  21.570  1.00  0.00            
ATOM    100  C30 GCD     1      25.130  31.930  19.730  1.00  0.00            
ATOM    101  H48 GCD     1      25.710  31.370  18.980  1.00  0.00            
ATOM    102  H49 GCD     1      25.590  32.920  19.870  1.00  0.00            
ATOM    103  O24 GCD     1      23.810  32.030  19.240  1.00  0.00            
ATOM    104  H50 GCD     1      23.320  32.730  19.680  1.00  0.00            
ATOM    105  O25 GCD     1      25.630  31.760  23.990  1.00  0.00            
ATOM    106  C31 GCD     1      25.960  32.710  25.010  1.00  0.00            
ATOM    107  H51 GCD     1      25.070  33.340  25.180  1.00  0.00            
ATOM    108  C32 GCD     1      26.320  31.980  26.180  1.00  0.00            
ATOM    109  H52 GCD     1      27.180  31.360  25.910  1.00  0.00            
ATOM    110  O26 GCD     1      25.230  31.140  26.590  1.00  0.00            
ATOM    111  H53 GCD     1      24.780  30.870  25.780  1.00  0.00            
ATOM    112  C33 GCD     1      26.780  32.890  27.340  1.00  0.00            
ATOM    113  H54 GCD     1      25.950  33.580  27.520  1.00  0.00            
ATOM    114  O27 GCD     1      27.170  32.120  28.510  1.00  0.00            
ATOM    115  H55 GCD     1      26.550  31.390  28.550  1.00  0.00            
ATOM    116  C34 GCD     1      27.970  33.690  26.820  1.00  0.00            
ATOM    117  H56 GCD     1      28.320  34.480  27.490  1.00  0.00            
ATOM    118  O28 GCD     1      27.540  34.440  25.700  1.00  0.00            
ATOM    119  C35 GCD     1      27.060  33.670  24.610  1.00  0.00            
ATOM    120  H57 GCD     1      27.840  33.050  24.150  1.00  0.00            
ATOM    121  C36 GCD     1      26.570  34.650  23.520  1.00  0.00            
ATOM    122  H58 GCD     1      25.650  35.180  23.820  1.00  0.00            
ATOM    123  H59 GCD     1      26.210  34.070  22.660  1.00  0.00            
ATOM    124  O29 GCD     1      27.650  35.540  23.220  1.00  0.00            
ATOM    125  H60 GCD     1      27.770  36.090  24.000  1.00  0.00            
ATOM    126  O30 GCD     1      29.080  32.870  26.430  1.00  0.00            
ATOM    127  C37 GCD     1      30.310  33.140  27.150  1.00  0.00            
ATOM    128  H61 GCD     1      30.260  33.940  27.900  1.00  0.00            
ATOM    129  C38 GCD     1      30.820  31.880  27.830  1.00  0.00            
ATOM    130  H62 GCD     1      30.870  31.100  27.070  1.00  0.00            
ATOM    131  O31 GCD     1      29.840  31.530  28.790  1.00  0.00            
ATOM    132  H63 GCD     1      29.020  31.910  28.460  1.00  0.00            
ATOM    133  C39 GCD     1      32.180  32.100  28.400  1.00  0.00            
ATOM    134  H64 GCD     1      32.120  32.760  29.270  1.00  0.00            
ATOM    135  O32 GCD     1      32.690  30.880  28.770  1.00  0.00            
ATOM    136  H65 GCD     1      32.000  30.490  29.320  1.00  0.00            
ATOM    137  C40 GCD     1      33.100  32.700  27.340  1.00  0.00            
ATOM    138  H66 GCD     1      34.060  32.900  27.830  1.00  0.00            
ATOM    139  O33 GCD     1      32.540  33.930  26.810  1.00  0.00            
ATOM    140  C41 GCD     1      31.370  33.640  26.110  1.00  0.00            
ATOM    141  H67 GCD     1      31.470  32.850  25.350  1.00  0.00            
ATOM    142  C42 GCD     1      31.080  34.900  25.370  1.00  0.00            
ATOM    143  H68 GCD     1      30.180  34.620  24.800  1.00  0.00            
ATOM    144  H69 GCD     1      31.900  35.190  24.700  1.00  0.00            
ATOM    145  O34 GCD     1      30.570  35.980  26.230  1.00  0.00            
ATOM    146  H70 GCD     1      30.710  36.790  25.720  1.00  0.00            
ATOM    147  O35 GCD     1      33.300  31.750  26.240  1.00  0.00            
ATOM    148  C43 GCD     1      34.660  31.490  26.050  1.00  0.00            
ATOM    149  H71 GCD     1      35.350  31.590  26.900  1.00  0.00            
ATOM    150  C44 GCD     1      34.780  30.030  25.760  1.00  0.00            
ATOM    151  H72 GCD     1      34.130  29.830  24.910  1.00  0.00            
ATOM    152  O36 GCD     1      34.340  29.370  26.960  1.00  0.00            
ATOM    153  H73 GCD     1      33.830  30.100  27.350  1.00  0.00            
ATOM    154  C45 GCD     1      36.220  29.720  25.430  1.00  0.00            
ATOM    155  H74 GCD     1      36.900  29.960  26.250  1.00  0.00            
ATOM    156  O37 GCD     1      36.530  28.350  25.150  1.00  0.00            
ATOM    157  H75 GCD     1      36.500  27.810  25.950  1.00  0.00            
ATOM    158  C46 GCD     1      36.760  30.630  24.290  1.00  0.00            
ATOM    159  H76 GCD     1      37.850  30.570  24.200  1.00  0.00            
ATOM    160  O38 GCD     1      36.180  30.360  23.030  1.00  0.00            
ATOM    161  O39 GCD     1      36.570  31.990  24.640  1.00  0.00            
ATOM    162  C47 GCD     1      35.160  32.380  24.830  1.00  0.00            
ATOM    163  H77 GCD     1      34.630  32.020  23.940  1.00  0.00            
ATOM    164  C48 GCD     1      35.030  33.910  24.960  1.00  0.00            
ATOM    165  H78 GCD     1      35.460  34.170  25.930  1.00  0.00            
ATOM    166  H79 GCD     1      33.980  34.210  24.920  1.00  0.00            
ATOM    167  O40 GCD     1      35.800  34.600  23.940  1.00  0.00            
ATOM    168  H80 GCD     1      36.720  34.480  24.210  1.00  0.00            
ATOM    169  C1  EB3     2      31.090  25.370  22.510  1.00  0.00            
ATOM    170  N1  EB3     2      30.390  25.500  21.210  1.00  0.00            
ATOM    171  C2  EB3     2      28.930  25.370  21.460  1.00  0.00            
ATOM    172  C3  EB3     2      28.290  26.420  22.360  1.00  0.00            
ATOM    173  O1  EB3     2      28.780  27.660  21.900  1.00  0.00            
ATOM    174  C4  EB3     2      28.630  28.850  22.690  1.00  0.00            
ATOM    175  C5  EB3     2      29.370  28.680  23.980  1.00  0.00            
ATOM    176  C6  EB3     2      30.730  28.330  24.130  1.00  0.00            
ATOM    177  C7  EB3     2      31.240  28.100  25.440  1.00  0.00            
ATOM    178  C8  EB3     2      30.430  28.270  26.550  1.00  0.00            
ATOM    179  Br1 EB3     2      31.130  28.150  28.270  1.00  0.00            
ATOM    180  C9  EB3     2      29.100  28.710  26.380  1.00  0.00            
ATOM    181  C10 EB3     2      28.550  28.840  25.130  1.00  0.00            
ATOM    182  C11 EB3     2      29.150  30.120  21.940  1.00  0.00            
ATOM    183  C12 EB3     2      28.970  30.270  20.590  1.00  0.00            
ATOM    184  C13 EB3     2      29.180  31.520  19.940  1.00  0.00            
ATOM    185  C14 EB3     2      29.510  32.660  20.700  1.00  0.00            
ATOM    186  C15 EB3     2      29.720  32.480  22.080  1.00  0.00            
ATOM    187  C16 EB3     2      29.430  31.290  22.690  1.00  0.00            
ATOM    188  C17 EB3     2      30.820  24.270  20.430  1.00  0.00            
ATOM    189  H1  EB3     2      30.590  26.210  22.990  1.00  0.00            
ATOM    190  H2  EB3     2      30.850  24.430  23.000  1.00  0.00            
ATOM    191  H3  EB3     2      32.160  25.560  22.390  1.00  0.00            
ATOM    192  H4  EB3     2      30.670  26.410  20.810  1.00  0.00            
ATOM    193  H5  EB3     2      28.750  24.390  21.900  1.00  0.00            
ATOM    194  H6  EB3     2      28.380  25.360  20.520  1.00  0.00            
ATOM    195  H7  EB3     2      28.480  26.110  23.390  1.00  0.00            
ATOM    196  H8  EB3     2      27.200  26.380  22.220  1.00  0.00            
ATOM    197  H9  EB3     2      27.570  28.990  22.920  1.00  0.00            
ATOM    198  H10 EB3     2      31.420  28.270  23.280  1.00  0.00            
ATOM    199  H11 EB3     2      32.300  27.910  25.570  1.00  0.00            
ATOM    200  H12 EB3     2      28.500  29.070  27.220  1.00  0.00            
ATOM    201  H13 EB3     2      27.520  29.200  25.080  1.00  0.00            
ATOM    202  H14 EB3     2      28.680  29.420  19.990  1.00  0.00            
ATOM    203  H15 EB3     2      29.120  31.640  18.870  1.00  0.00            
ATOM    204  H16 EB3     2      29.590  33.620  20.210  1.00  0.00            
ATOM    205  H17 EB3     2      30.110  33.260  22.730  1.00  0.00            
ATOM    206  H18 EB3     2      29.490  31.230  23.770  1.00  0.00            
ATOM    207  H19 EB3     2      31.900  24.140  20.280  1.00  0.00            
ATOM    208  H20 EB3     2      30.520  23.360  20.940  1.00  0.00            
ATOM    209  H21 EB3     2      30.330  24.210  19.460  1.00  0.00            
TER
ENDMDL
MODEL        1
ATOM      1  H1  GCD     1      38.320  34.010  23.340  1.00  0.00            
ATOM      2  O1  GCD     1      38.230  33.750  22.410  1.00  0.00            
ATOM      3  C1  GCD     1      37.020  33.030  22.170  1.00  0.00            
ATOM      4  H2  GCD     1      36.300  33.080  23.000  1.00  0.00            
ATOM      5  H3  GCD     1      36.580  33.560  21.310  1.00  0.00            
ATOM      6  C2  GCD     1      37.100  31.610  21.670  1.00  0.00            
ATOM      7  H4  GCD     1      36.080  31.180  21.680  1.00  0.00            
ATOM      8  C3  GCD     1      38.000  30.890  22.660  1.00  0.00            
ATOM      9  H5  GCD     1      38.900  31.520  22.640  1.00  0.00            
ATOM     10  C4  GCD     1      38.330  29.460  22.190  1.00  0.00            
ATOM     11  H6  GCD     1      37.450  28.830  22.340  1.00  0.00            
ATOM     12  O2  GCD     1      39.310  28.800  22.980  1.00  0.00            
ATOM     13  H7  GCD     1      40.190  29.100  22.730  1.00  0.00            
ATOM     14  C5  GCD     1      38.770  29.540  20.710  1.00  0.00            
ATOM     15  H8  GCD     1      39.660  30.160  20.560  1.00  0.00            
ATOM     16  O3  GCD     1      39.080  28.250  20.170  1.00  0.00            
ATOM     17  H9  GCD     1      39.750  27.800  20.700  1.00  0.00            
ATOM     18  C6  GCD     1      37.810  30.360  19.800  1.00  0.00            
ATOM     19  O4  GCD     1      37.640  31.640  20.350  1.00  0.00            
ATOM     20  H10 GCD     1      38.210  30.480  18.790  1.00  0.00            
ATOM     21  O5  GCD     1      36.530  29.800  19.820  1.00  0.00            
ATOM     22  C7  GCD     1      36.120  29.130  18.620  1.00  0.00            
ATOM     23  H11 GCD     1      36.940  28.910  17.920  1.00  0.00            
ATOM     24  C8  GCD     1      35.440  27.740  18.940  1.00  0.00            
ATOM     25  H12 GCD     1      34.490  27.970  19.460  1.00  0.00            
ATOM     26  O6  GCD     1      36.430  26.930  19.620  1.00  0.00            
ATOM     27  H13 GCD     1      36.970  27.530  20.140  1.00  0.00            
ATOM     28  C9  GCD     1      34.990  27.140  17.640  1.00  0.00            
ATOM     29  H14 GCD     1      35.890  26.930  17.050  1.00  0.00            
ATOM     30  O7  GCD     1      34.310  25.980  17.970  1.00  0.00            
ATOM     31  H15 GCD     1      33.510  26.200  18.470  1.00  0.00            
ATOM     32  C10 GCD     1      34.120  28.110  16.790  1.00  0.00            
ATOM     33  H16 GCD     1      33.900  27.630  15.830  1.00  0.00            
ATOM     34  O8  GCD     1      34.840  29.340  16.670  1.00  0.00            
ATOM     35  C11 GCD     1      35.170  30.030  17.870  1.00  0.00            
ATOM     36  H17 GCD     1      34.260  30.290  18.420  1.00  0.00            
ATOM     37  C12 GCD     1      35.730  31.360  17.360  1.00  0.00            
ATOM     38  H18 GCD     1      35.900  32.020  18.220  1.00  0.00            
ATOM     39  H19 GCD     1      34.880  31.880  16.880  1.00  0.00            
ATOM     40  O9  GCD     1      36.890  31.340  16.630  1.00  0.00            
ATOM     41  H20 GCD     1      36.630  30.820  15.870  1.00  0.00            
ATOM     42  O10 GCD     1      32.970  28.480  17.510  1.00  0.00            
ATOM     43  C13 GCD     1      31.660  28.030  17.120  1.00  0.00            
ATOM     44  H21 GCD     1      31.710  27.220  16.380  1.00  0.00            
ATOM     45  C14 GCD     1      31.010  27.520  18.400  1.00  0.00            
ATOM     46  H22 GCD     1      31.150  28.310  19.150  1.00  0.00            
ATOM     47  O11 GCD     1      31.730  26.380  18.850  1.00  0.00            
ATOM     48  H23 GCD     1      31.270  25.550  18.670  1.00  0.00            
ATOM     49  C15 GCD     1      29.530  27.310  18.160  1.00  0.00            
ATOM     50  H24 GCD     1      29.380  26.500  17.440  1.00  0.00            
ATOM     51  O12 GCD     1      28.860  26.960  19.360  1.00  0.00            
ATOM     52  H25 GCD     1      29.450  26.330  19.790  1.00  0.00            
ATOM     53  C16 GCD     1      28.920  28.460  17.530  1.00  0.00            
ATOM     54  H26 GCD     1      27.860  28.260  17.320  1.00  0.00            
ATOM     55  O13 GCD     1      29.560  28.790  16.260  1.00  0.00            
ATOM     56  C17 GCD     1      30.880  29.220  16.470  1.00  0.00            
ATOM     57  H27 GCD     1      30.880  30.060  17.170  1.00  0.00            
ATOM     58  C18 GCD     1      31.570  29.640  15.140  1.00  0.00            
ATOM     59  H28 GCD     1      32.350  30.350  15.430  1.00  0.00            
ATOM     60  H29 GCD     1      30.810  30.270  14.650  1.00  0.00            
ATOM     61  O14 GCD     1      32.030  28.640  14.210  1.00  0.00            
ATOM     62  H30 GCD     1      31.300  28.100  13.890  1.00  0.00            
ATOM     63  O15 GCD     1      29.010  29.610  18.450  1.00  0.00            
ATOM     64  C19 GCD     1      27.840  30.480  18.380  1.00  0.00            
ATOM     65  H31 GCD     1      27.060  30.150  17.680  1.00  0.00            
ATOM     66  C20 GCD     1      27.200  30.410  19.760  1.00  0.00            
ATOM     67  H32 GCD     1      27.940  30.600  20.540  1.00  0.00            
ATOM     68  O16 GCD     1      26.720  29.040  20.040  1.00  0.00            
ATOM     69  H33 GCD     1      27.380  28.440  19.670  1.00  0.00            
ATOM     70  C21 GCD     1      26.140  31.520  19.920  1.00  0.00            
ATOM     71  H34 GCD     1      25.310  31.470  19.210  1.00  0.00            
ATOM     72  O17 GCD     1      25.620  31.550  21.290  1.00  0.00            
ATOM     73  H35 GCD     1      24.660  31.680  21.250  1.00  0.00            
ATOM     74  C22 GCD     1      26.780  32.870  19.590  1.00  0.00            
ATOM     75  H36 GCD     1      25.990  33.620  19.520  1.00  0.00            
ATOM     76  O18 GCD     1      27.260  32.780  18.230  1.00  0.00            
ATOM     77  C23 GCD     1      28.280  31.860  17.980  1.00  0.00            
ATOM     78  H37 GCD     1      29.140  32.140  18.590  1.00  0.00            
ATOM     79  C24 GCD     1      28.730  31.920  16.510  1.00  0.00            
ATOM     80  H38 GCD     1      29.640  31.310  16.440  1.00  0.00            
ATOM     81  H39 GCD     1      29.000  32.970  16.320  1.00  0.00            
ATOM     82  O19 GCD     1      27.730  31.440  15.590  1.00  0.00            
ATOM     83  H40 GCD     1      27.820  30.480  15.570  1.00  0.00            
ATOM     84  O20 GCD     1      27.790  33.140  20.610  1.00  0.00            
ATOM     85  C25 GCD     1      27.770  34.460  21.180  1.00  0.00            
ATOM     86  H41 GCD     1      27.150  35.090  20.520  1.00  0.00            
ATOM     87  C26 GCD     1      27.260  34.570  22.620  1.00  0.00            
ATOM     88  H42 GCD     1      27.980  34.050  23.260  1.00  0.00            
ATOM     89  O21 GCD     1      25.970  34.050  22.690  1.00  0.00            
ATOM     90  H43 GCD     1      25.990  33.110  22.480  1.00  0.00            
ATOM     91  C27 GCD     1      27.380  35.970  23.040  1.00  0.00            
ATOM     92  H44 GCD     1      26.700  36.540  22.400  1.00  0.00            
ATOM     93  O22 GCD     1      26.870  36.210  24.360  1.00  0.00            
ATOM     94  H45 GCD     1      27.460  35.660  24.880  1.00  0.00            
ATOM     95  C28 GCD     1      28.790  36.550  22.940  1.00  0.00            
ATOM     96  H46 GCD     1      28.750  37.630  23.100  1.00  0.00            
ATOM     97  O23 GCD     1      29.250  36.350  21.610  1.00  0.00            
ATOM     98  C29 GCD     1      29.170  35.070  21.060  1.00  0.00            
ATOM     99  H47 GCD     1      29.810  34.460  21.700  1.00  0.00            
ATOM    100  C30 GCD     1      29.800  34.990  19.640  1.00  0.00            
ATOM    101  H48 GCD     1      29.910  33.920  19.390  1.00  0.00            
ATOM    102  H49 GCD     1      30.800  35.420  19.510  1.00  0.00            
ATOM    103  O24 GCD     1      28.910  35.650  18.750  1.00  0.00            
ATOM    104  H50 GCD     1      29.450  36.260  18.240  1.00  0.00            
ATOM    105  O25 GCD     1      29.670  35.830  23.900  1.00  0.00            
ATOM    106  C31 GCD     1      30.040  36.440  25.120  1.00  0.00            
ATOM    107  H51 GCD     1      29.510  37.400  25.220  1.00  0.00            
ATOM    108  C32 GCD     1      29.820  35.490  26.250  1.00  0.00            
ATOM    109  H52 GCD     1      30.420  34.600  26.040  1.00  0.00            
ATOM    110  O26 GCD     1      28.440  35.200  26.340  1.00  0.00            
ATOM    111  H53 GCD     1      28.200  34.980  27.250  1.00  0.00            
ATOM    112  C33 GCD     1      30.290  36.070  27.550  1.00  0.00            
ATOM    113  H54 GCD     1      29.670  36.950  27.770  1.00  0.00            
ATOM    114  O27 GCD     1      30.090  35.120  28.660  1.00  0.00            
ATOM    115  H55 GCD     1      29.210  35.300  29.010  1.00  0.00            
ATOM    116  C34 GCD     1      31.740  36.440  27.500  1.00  0.00            
ATOM    117  H56 GCD     1      32.040  37.090  28.330  1.00  0.00            
ATOM    118  O28 GCD     1      32.000  37.250  26.380  1.00  0.00            
ATOM    119  C35 GCD     1      31.540  36.670  25.120  1.00  0.00            
ATOM    120  H57 GCD     1      32.140  35.780  24.900  1.00  0.00            
ATOM    121  C36 GCD     1      31.960  37.700  24.000  1.00  0.00            
ATOM    122  H58 GCD     1      31.590  38.730  24.110  1.00  0.00            
ATOM    123  H59 GCD     1      31.540  37.370  23.040  1.00  0.00            
ATOM    124  O29 GCD     1      33.370  37.620  23.730  1.00  0.00            
ATOM    125  H60 GCD     1      33.820  38.240  24.310  1.00  0.00            
ATOM    126  O30 GCD     1      32.520  35.270  27.430  1.00  0.00            
ATOM    127  C37 GCD     1      33.470  35.190  28.460  1.00  0.00            
ATOM    128  H61 GCD     1      33.250  35.820  29.340  1.00  0.00            
ATOM    129  C38 GCD     1      33.420  33.710  28.910  1.00  0.00            
ATOM    130  H62 GCD     1      33.480  33.020  28.060  1.00  0.00            
ATOM    131  O31 GCD     1      32.160  33.420  29.550  1.00  0.00            
ATOM    132  H63 GCD     1      31.510  33.910  29.040  1.00  0.00            
ATOM    133  C39 GCD     1      34.630  33.290  29.770  1.00  0.00            
ATOM    134  H64 GCD     1      34.650  33.820  30.730  1.00  0.00            
ATOM    135  O32 GCD     1      34.590  31.920  30.070  1.00  0.00            
ATOM    136  H65 GCD     1      34.070  31.720  30.860  1.00  0.00            
ATOM    137  C40 GCD     1      35.850  33.640  28.940  1.00  0.00            
ATOM    138  H66 GCD     1      36.830  33.460  29.410  1.00  0.00            
ATOM    139  O33 GCD     1      35.890  35.040  28.660  1.00  0.00            
ATOM    140  C41 GCD     1      34.870  35.560  27.870  1.00  0.00            
ATOM    141  H67 GCD     1      34.990  35.120  26.870  1.00  0.00            
ATOM    142  C42 GCD     1      35.060  37.050  27.730  1.00  0.00            
ATOM    143  H68 GCD     1      34.250  37.500  27.150  1.00  0.00            
ATOM    144  H69 GCD     1      36.020  37.270  27.240  1.00  0.00            
ATOM    145  O34 GCD     1      35.020  37.680  29.040  1.00  0.00            
ATOM    146  H70 GCD     1      35.090  38.630  28.910  1.00  0.00            
ATOM    147  O35 GCD     1      35.840  32.980  27.680  1.00  0.00            
ATOM    148  C43 GCD     1      37.070  32.310  27.200  1.00  0.00            
ATOM    149  H71 GCD     1      37.800  32.350  28.020  1.00  0.00            
ATOM    150  C44 GCD     1      36.640  30.910  26.940  1.00  0.00            
ATOM    151  H72 GCD     1      35.760  31.060  26.300  1.00  0.00            
ATOM    152  O36 GCD     1      36.270  30.240  28.120  1.00  0.00            
ATOM    153  H73 GCD     1      35.690  30.780  28.670  1.00  0.00            
ATOM    154  C45 GCD     1      37.720  30.170  26.180  1.00  0.00            
ATOM    155  H74 GCD     1      38.550  30.190  26.900  1.00  0.00            
ATOM    156  O37 GCD     1      37.340  28.810  25.850  1.00  0.00            
ATOM    157  H75 GCD     1      36.730  28.730  25.110  1.00  0.00            
ATOM    158  C46 GCD     1      38.220  30.940  24.940  1.00  0.00            
ATOM    159  H76 GCD     1      39.180  30.500  24.650  1.00  0.00            
ATOM    160  O38 GCD     1      37.290  30.880  23.870  1.00  0.00            
ATOM    161  O39 GCD     1      38.540  32.300  25.260  1.00  0.00            
ATOM    162  C47 GCD     1      37.520  33.010  25.910  1.00  0.00            
ATOM    163  H77 GCD     1      36.590  33.080  25.330  1.00  0.00            
ATOM    164  C48 GCD     1      37.970  34.470  26.110  1.00  0.00            
ATOM    165  H78 GCD     1      38.970  34.400  26.570  1.00  0.00            
ATOM    166  H79 GCD     1      37.200  34.970  26.700  1.00  0.00            
ATOM    167  O40 GCD     1      38.110  35.110  24.860  1.00  0.00            
ATOM    168  H80 GCD     1      38.420  36.000  25.090  1.00  0.00            
ATOM    169  C1  EB3     2      27.610  28.360  25.280  1.00  0.00            
ATOM    170  N1  EB3     2      27.540  28.890  23.880  1.00  0.00            
ATOM    171  C2  EB3     2      27.130  30.340  23.940  1.00  0.00            
ATOM    172  C3  EB3     2      28.050  31.150  24.860  1.00  0.00            
ATOM    173  O1  EB3     2      29.350  31.270  24.210  1.00  0.00            
ATOM    174  C4  EB3     2      30.360  31.890  25.070  1.00  0.00            
ATOM    175  C5  EB3     2      30.910  30.850  26.050  1.00  0.00            
ATOM    176  C6  EB3     2      31.360  29.640  25.540  1.00  0.00            
ATOM    177  C7  EB3     2      31.880  28.650  26.410  1.00  0.00            
ATOM    178  C8  EB3     2      32.050  28.990  27.780  1.00  0.00            
ATOM    179  Br1 EB3     2      32.870  27.680  28.970  1.00  0.00            
ATOM    180  C9  EB3     2      31.670  30.210  28.290  1.00  0.00            
ATOM    181  C10 EB3     2      31.090  31.110  27.460  1.00  0.00            
ATOM    182  C11 EB3     2      31.500  32.560  24.210  1.00  0.00            
ATOM    183  C12 EB3     2      31.410  32.640  22.800  1.00  0.00            
ATOM    184  C13 EB3     2      32.430  33.310  22.090  1.00  0.00            
ATOM    185  C14 EB3     2      33.560  33.790  22.780  1.00  0.00            
ATOM    186  C15 EB3     2      33.720  33.540  24.170  1.00  0.00            
ATOM    187  C16 EB3     2      32.700  32.970  24.880  1.00  0.00            
ATOM    188  C17 EB3     2      26.310  28.220  23.280  1.00  0.00            
ATOM    189  H1  EB3     2      26.670  28.510  25.820  1.00  0.00            
ATOM    190  H2  EB3     2      27.730  27.290  25.150  1.00  0.00            
ATOM    191  H3  EB3     2      28.520  28.700  25.770  1.00  0.00            
ATOM    192  H4  EB3     2      28.350  28.630  23.290  1.00  0.00            
ATOM    193  H5  EB3     2      26.090  30.460  24.230  1.00  0.00            
ATOM    194  H6  EB3     2      27.120  30.850  22.970  1.00  0.00            
ATOM    195  H7  EB3     2      28.150  30.780  25.890  1.00  0.00            
ATOM    196  H8  EB3     2      27.640  32.160  25.000  1.00  0.00            
ATOM    197  H9  EB3     2      29.750  32.650  25.560  1.00  0.00            
ATOM    198  H10 EB3     2      31.150  29.380  24.510  1.00  0.00            
ATOM    199  H11 EB3     2      32.040  27.620  26.120  1.00  0.00            
ATOM    200  H12 EB3     2      31.860  30.460  29.330  1.00  0.00            
ATOM    201  H13 EB3     2      30.680  32.030  27.860  1.00  0.00            
ATOM    202  H14 EB3     2      30.600  32.170  22.240  1.00  0.00            
ATOM    203  H15 EB3     2      32.380  33.390  21.010  1.00  0.00            
ATOM    204  H16 EB3     2      34.270  34.390  22.230  1.00  0.00            
ATOM    205  H17 EB3     2      34.560  34.030  24.670  1.00  0.00            
ATOM    206  H18 EB3     2      32.740  32.940  25.960  1.00  0.00            
ATOM    207  H19 EB3     2      26.630  27.270  22.860  1.00  0.00            
ATOM    208  H20 EB3     2      25.430  28.060  23.910  1.00  0.00            
ATOM    209  H21 EB3     2      25.930  28.750  22.410  1.00  0.00            
TER
ENDMDL
MODEL        1
ATOM      1  H1  GCD     1      27.810  30.360   7.930  1.00  0.00            
ATOM      2  O1  GCD     1      28.130  31.000   8.580  1.00  0.00            
ATOM      3  C1  GCD     1      27.740  30.590   9.880  1.00  0.00            
ATOM      4  H2  GCD     1      27.980  31.460  10.500  1.00  0.00            
ATOM      5  H3  GCD     1      26.650  30.430  10.000  1.00  0.00            
ATOM      6  C2  GCD     1      28.460  29.310  10.370  1.00  0.00            
ATOM      7  H4  GCD     1      28.270  29.260  11.440  1.00  0.00            
ATOM      8  C3  GCD     1      29.970  29.490  10.250  1.00  0.00            
ATOM      9  H5  GCD     1      30.300  29.590   9.210  1.00  0.00            
ATOM     10  C4  GCD     1      30.780  28.290  10.750  1.00  0.00            
ATOM     11  H6  GCD     1      30.610  28.220  11.830  1.00  0.00            
ATOM     12  O2  GCD     1      32.160  28.640  10.450  1.00  0.00            
ATOM     13  H7  GCD     1      32.250  29.600  10.510  1.00  0.00            
ATOM     14  C5  GCD     1      30.300  27.080   9.940  1.00  0.00            
ATOM     15  H8  GCD     1      30.590  27.200   8.890  1.00  0.00            
ATOM     16  O3  GCD     1      30.870  25.850  10.430  1.00  0.00            
ATOM     17  H9  GCD     1      30.670  25.740  11.370  1.00  0.00            
ATOM     18  C6  GCD     1      28.780  26.940  10.070  1.00  0.00            
ATOM     19  O4  GCD     1      28.120  28.160   9.620  1.00  0.00            
ATOM     20  H10 GCD     1      28.390  26.160   9.410  1.00  0.00            
ATOM     21  O5  GCD     1      28.330  26.710  11.420  1.00  0.00            
ATOM     22  C7  GCD     1      27.940  25.420  11.860  1.00  0.00            
ATOM     23  H11 GCD     1      28.400  24.650  11.230  1.00  0.00            
ATOM     24  C8  GCD     1      28.460  25.220  13.290  1.00  0.00            
ATOM     25  H12 GCD     1      28.060  26.070  13.860  1.00  0.00            
ATOM     26  O6  GCD     1      29.880  25.230  13.430  1.00  0.00            
ATOM     27  H13 GCD     1      30.150  25.230  14.350  1.00  0.00            
ATOM     28  C9  GCD     1      27.870  24.040  13.960  1.00  0.00            
ATOM     29  H14 GCD     1      28.210  23.140  13.430  1.00  0.00            
ATOM     30  O7  GCD     1      28.100  23.950  15.380  1.00  0.00            
ATOM     31  H15 GCD     1      27.340  24.370  15.790  1.00  0.00            
ATOM     32  C10 GCD     1      26.310  24.140  13.880  1.00  0.00            
ATOM     33  H16 GCD     1      25.910  23.200  14.250  1.00  0.00            
ATOM     34  O8  GCD     1      25.970  24.300  12.500  1.00  0.00            
ATOM     35  C11 GCD     1      26.410  25.440  11.720  1.00  0.00            
ATOM     36  H17 GCD     1      26.110  26.370  12.210  1.00  0.00            
ATOM     37  C12 GCD     1      25.890  25.340  10.290  1.00  0.00            
ATOM     38  H18 GCD     1      26.230  24.440   9.750  1.00  0.00            
ATOM     39  H19 GCD     1      26.220  26.200   9.700  1.00  0.00            
ATOM     40  O9  GCD     1      24.460  25.460  10.280  1.00  0.00            
ATOM     41  H20 GCD     1      24.150  24.720  10.820  1.00  0.00            
ATOM     42  O10 GCD     1      25.740  25.260  14.610  1.00  0.00            
ATOM     43  C13 GCD     1      24.520  25.030  15.390  1.00  0.00            
ATOM     44  H21 GCD     1      24.100  24.050  15.130  1.00  0.00            
ATOM     45  C14 GCD     1      24.810  24.870  16.850  1.00  0.00            
ATOM     46  H22 GCD     1      25.420  25.720  17.190  1.00  0.00            
ATOM     47  O11 GCD     1      25.520  23.710  17.040  1.00  0.00            
ATOM     48  H23 GCD     1      25.930  23.680  17.920  1.00  0.00            
ATOM     49  C15 GCD     1      23.540  24.670  17.680  1.00  0.00            
ATOM     50  H24 GCD     1      23.050  23.770  17.300  1.00  0.00            
ATOM     51  O12 GCD     1      23.740  24.570  19.090  1.00  0.00            
ATOM     52  H25 GCD     1      24.040  23.670  19.260  1.00  0.00            
ATOM     53  C16 GCD     1      22.600  25.800  17.400  1.00  0.00            
ATOM     54  H26 GCD     1      21.560  25.680  17.730  1.00  0.00            
ATOM     55  O13 GCD     1      22.470  26.010  16.050  1.00  0.00            
ATOM     56  C17 GCD     1      23.600  26.160  15.220  1.00  0.00            
ATOM     57  H27 GCD     1      24.030  27.150  15.440  1.00  0.00            
ATOM     58  C18 GCD     1      23.000  26.250  13.770  1.00  0.00            
ATOM     59  H28 GCD     1      23.760  26.100  13.000  1.00  0.00            
ATOM     60  H29 GCD     1      22.580  27.260  13.650  1.00  0.00            
ATOM     61  O14 GCD     1      22.070  25.220  13.550  1.00  0.00            
ATOM     62  H30 GCD     1      21.230  25.470  13.960  1.00  0.00            
ATOM     63  O15 GCD     1      23.140  27.000  17.990  1.00  0.00            
ATOM     64  C19 GCD     1      22.370  27.780  18.880  1.00  0.00            
ATOM     65  H31 GCD     1      21.410  27.290  19.130  1.00  0.00            
ATOM     66  C20 GCD     1      23.200  27.890  20.100  1.00  0.00            
ATOM     67  H32 GCD     1      24.200  28.160  19.740  1.00  0.00            
ATOM     68  O16 GCD     1      23.110  26.640  20.750  1.00  0.00            
ATOM     69  H33 GCD     1      23.150  25.960  20.060  1.00  0.00            
ATOM     70  C21 GCD     1      22.750  29.040  20.990  1.00  0.00            
ATOM     71  H34 GCD     1      21.870  28.680  21.530  1.00  0.00            
ATOM     72  O17 GCD     1      23.740  29.340  22.010  1.00  0.00            
ATOM     73  H35 GCD     1      23.920  28.500  22.450  1.00  0.00            
ATOM     74  C22 GCD     1      22.440  30.310  20.270  1.00  0.00            
ATOM     75  H36 GCD     1      21.940  30.970  20.990  1.00  0.00            
ATOM     76  O18 GCD     1      21.560  30.030  19.260  1.00  0.00            
ATOM     77  C23 GCD     1      22.100  29.120  18.260  1.00  0.00            
ATOM     78  H37 GCD     1      23.020  29.630  17.920  1.00  0.00            
ATOM     79  C24 GCD     1      21.100  29.140  17.070  1.00  0.00            
ATOM     80  H38 GCD     1      21.610  28.850  16.140  1.00  0.00            
ATOM     81  H39 GCD     1      20.670  30.120  16.830  1.00  0.00            
ATOM     82  O19 GCD     1      19.960  28.290  17.180  1.00  0.00            
ATOM     83  H40 GCD     1      19.280  28.780  17.660  1.00  0.00            
ATOM     84  O20 GCD     1      23.680  30.910  19.750  1.00  0.00            
ATOM     85  C25 GCD     1      23.820  32.360  20.070  1.00  0.00            
ATOM     86  H41 GCD     1      22.810  32.780  20.220  1.00  0.00            
ATOM     87  C26 GCD     1      24.790  32.570  21.230  1.00  0.00            
ATOM     88  H42 GCD     1      25.800  32.170  21.060  1.00  0.00            
ATOM     89  O21 GCD     1      24.240  32.080  22.480  1.00  0.00            
ATOM     90  H43 GCD     1      24.280  31.120  22.430  1.00  0.00            
ATOM     91  C27 GCD     1      25.080  34.080  21.500  1.00  0.00            
ATOM     92  H44 GCD     1      24.150  34.570  21.820  1.00  0.00            
ATOM     93  O22 GCD     1      26.100  34.320  22.450  1.00  0.00            
ATOM     94  H45 GCD     1      26.940  33.910  22.190  1.00  0.00            
ATOM     95  C28 GCD     1      25.380  34.770  20.170  1.00  0.00            
ATOM     96  H46 GCD     1      25.360  35.850  20.290  1.00  0.00            
ATOM     97  O23 GCD     1      24.490  34.430  19.080  1.00  0.00            
ATOM     98  C29 GCD     1      24.410  33.010  18.820  1.00  0.00            
ATOM     99  H47 GCD     1      25.420  32.630  18.620  1.00  0.00            
ATOM    100  C30 GCD     1      23.560  32.800  17.600  1.00  0.00            
ATOM    101  H48 GCD     1      22.550  33.130  17.880  1.00  0.00            
ATOM    102  H49 GCD     1      23.460  31.790  17.190  1.00  0.00            
ATOM    103  O24 GCD     1      24.020  33.550  16.510  1.00  0.00            
ATOM    104  H50 GCD     1      23.330  33.580  15.840  1.00  0.00            
ATOM    105  O25 GCD     1      26.670  34.380  19.740  1.00  0.00            
ATOM    106  C31 GCD     1      27.800  35.170  20.170  1.00  0.00            
ATOM    107  H51 GCD     1      27.610  35.990  20.870  1.00  0.00            
ATOM    108  C32 GCD     1      28.990  34.260  20.580  1.00  0.00            
ATOM    109  H52 GCD     1      29.070  33.510  19.780  1.00  0.00            
ATOM    110  O26 GCD     1      28.710  33.570  21.870  1.00  0.00            
ATOM    111  H53 GCD     1      29.530  33.430  22.340  1.00  0.00            
ATOM    112  C33 GCD     1      30.260  35.020  20.710  1.00  0.00            
ATOM    113  H54 GCD     1      30.180  35.830  21.440  1.00  0.00            
ATOM    114  O27 GCD     1      31.410  34.120  21.010  1.00  0.00            
ATOM    115  H55 GCD     1      31.520  33.640  20.180  1.00  0.00            
ATOM    116  C34 GCD     1      30.480  35.680  19.340  1.00  0.00            
ATOM    117  H56 GCD     1      31.390  36.290  19.310  1.00  0.00            
ATOM    118  O28 GCD     1      29.450  36.600  19.100  1.00  0.00            
ATOM    119  C35 GCD     1      28.200  36.030  18.970  1.00  0.00            
ATOM    120  H57 GCD     1      28.200  35.360  18.110  1.00  0.00            
ATOM    121  C36 GCD     1      27.260  37.160  18.600  1.00  0.00            
ATOM    122  H58 GCD     1      26.480  36.580  18.100  1.00  0.00            
ATOM    123  H59 GCD     1      27.680  37.830  17.840  1.00  0.00            
ATOM    124  O29 GCD     1      26.730  38.050  19.580  1.00  0.00            
ATOM    125  H60 GCD     1      26.380  38.840  19.160  1.00  0.00            
ATOM    126  O30 GCD     1      30.570  34.680  18.290  1.00  0.00            
ATOM    127  C37 GCD     1      31.660  34.720  17.390  1.00  0.00            
ATOM    128  H61 GCD     1      32.470  35.300  17.860  1.00  0.00            
ATOM    129  C38 GCD     1      32.250  33.270  17.330  1.00  0.00            
ATOM    130  H62 GCD     1      31.400  32.610  17.090  1.00  0.00            
ATOM    131  O31 GCD     1      32.760  32.870  18.590  1.00  0.00            
ATOM    132  H63 GCD     1      32.770  31.910  18.600  1.00  0.00            
ATOM    133  C39 GCD     1      33.320  33.150  16.270  1.00  0.00            
ATOM    134  H64 GCD     1      34.130  33.790  16.630  1.00  0.00            
ATOM    135  O32 GCD     1      33.870  31.830  16.130  1.00  0.00            
ATOM    136  H65 GCD     1      34.470  31.760  15.390  1.00  0.00            
ATOM    137  C40 GCD     1      32.800  33.730  14.920  1.00  0.00            
ATOM    138  H66 GCD     1      33.670  33.650  14.260  1.00  0.00            
ATOM    139  O33 GCD     1      32.330  35.100  15.140  1.00  0.00            
ATOM    140  C41 GCD     1      31.340  35.240  16.010  1.00  0.00            
ATOM    141  H67 GCD     1      30.460  34.670  15.680  1.00  0.00            
ATOM    142  C42 GCD     1      31.000  36.750  16.070  1.00  0.00            
ATOM    143  H68 GCD     1      30.080  36.800  16.680  1.00  0.00            
ATOM    144  H69 GCD     1      30.740  37.160  15.080  1.00  0.00            
ATOM    145  O34 GCD     1      32.000  37.600  16.600  1.00  0.00            
ATOM    146  H70 GCD     1      32.800  37.200  16.250  1.00  0.00            
ATOM    147  O35 GCD     1      31.740  32.980  14.300  1.00  0.00            
ATOM    148  C43 GCD     1      31.560  33.180  12.890  1.00  0.00            
ATOM    149  H71 GCD     1      31.700  34.220  12.560  1.00  0.00            
ATOM    150  C44 GCD     1      32.510  32.280  12.060  1.00  0.00            
ATOM    151  H72 GCD     1      32.460  31.290  12.540  1.00  0.00            
ATOM    152  O36 GCD     1      33.870  32.740  12.100  1.00  0.00            
ATOM    153  H73 GCD     1      33.990  33.620  11.730  1.00  0.00            
ATOM    154  C45 GCD     1      32.130  32.220  10.570  1.00  0.00            
ATOM    155  H74 GCD     1      32.150  33.260  10.210  1.00  0.00            
ATOM    156  O37 GCD     1      33.090  31.430   9.850  1.00  0.00            
ATOM    157  H75 GCD     1      34.000  31.690  10.030  1.00  0.00            
ATOM    158  C46 GCD     1      30.630  31.800  10.500  1.00  0.00            
ATOM    159  H76 GCD     1      30.360  31.820   9.440  1.00  0.00            
ATOM    160  O38 GCD     1      30.410  30.520  11.040  1.00  0.00            
ATOM    161  O39 GCD     1      29.880  32.760  11.150  1.00  0.00            
ATOM    162  C47 GCD     1      30.060  32.880  12.550  1.00  0.00            
ATOM    163  H77 GCD     1      29.880  31.920  13.060  1.00  0.00            
ATOM    164  C48 GCD     1      29.160  33.930  13.160  1.00  0.00            
ATOM    165  H78 GCD     1      29.290  33.700  14.230  1.00  0.00            
ATOM    166  H79 GCD     1      28.140  33.800  12.770  1.00  0.00            
ATOM    167  O40 GCD     1      29.610  35.260  12.970  1.00  0.00            
ATOM    168  H80 GCD     1      29.080  35.890  13.470  1.00  0.00            
ATOM    169  C1  EB3     2      32.740  27.390  13.660  1.00  0.00            
ATOM    170  N1  EB3     2      32.610  28.650  14.540  1.00  0.00            
ATOM    171  C2  EB3     2      31.440  29.520  14.190  1.00  0.00            
ATOM    172  C3  EB3     2      30.100  28.790  14.550  1.00  0.00            
ATOM    173  O1  EB3     2      29.000  29.700  14.150  1.00  0.00            
ATOM    174  C4  EB3     2      27.630  29.220  14.400  1.00  0.00            
ATOM    175  C5  EB3     2      27.480  29.260  15.930  1.00  0.00            
ATOM    176  C6  EB3     2      26.860  28.150  16.580  1.00  0.00            
ATOM    177  C7  EB3     2      26.560  28.140  17.930  1.00  0.00            
ATOM    178  C8  EB3     2      27.100  29.130  18.710  1.00  0.00            
ATOM    179  Br1 EB3     2      26.860  29.100  20.540  1.00  0.00            
ATOM    180  C9  EB3     2      27.860  30.150  18.180  1.00  0.00            
ATOM    181  C10 EB3     2      27.980  30.260  16.800  1.00  0.00            
ATOM    182  C11 EB3     2      26.560  30.100  13.700  1.00  0.00            
ATOM    183  C12 EB3     2      26.310  31.430  14.050  1.00  0.00            
ATOM    184  C13 EB3     2      25.380  32.160  13.400  1.00  0.00            
ATOM    185  C14 EB3     2      24.730  31.670  12.290  1.00  0.00            
ATOM    186  C15 EB3     2      24.830  30.330  11.940  1.00  0.00            
ATOM    187  C16 EB3     2      25.790  29.570  12.670  1.00  0.00            
ATOM    188  C17 EB3     2      33.840  29.350  14.020  1.00  0.00            
ATOM    189  H1  EB3     2      33.710  26.930  13.860  1.00  0.00            
ATOM    190  H2  EB3     2      31.980  26.640  13.870  1.00  0.00            
ATOM    191  H3  EB3     2      32.570  27.670  12.620  1.00  0.00            
ATOM    192  H4  EB3     2      32.660  28.500  15.560  1.00  0.00            
ATOM    193  H5  EB3     2      31.510  29.630  13.100  1.00  0.00            
ATOM    194  H6  EB3     2      31.520  30.490  14.680  1.00  0.00            
ATOM    195  H7  EB3     2      30.110  28.690  15.640  1.00  0.00            
ATOM    196  H8  EB3     2      30.090  27.810  14.060  1.00  0.00            
ATOM    197  H9  EB3     2      27.540  28.190  14.040  1.00  0.00            
ATOM    198  H10 EB3     2      26.480  27.360  15.940  1.00  0.00            
ATOM    199  H11 EB3     2      26.090  27.270  18.380  1.00  0.00            
ATOM    200  H12 EB3     2      28.390  30.800  18.880  1.00  0.00            
ATOM    201  H13 EB3     2      28.480  31.150  16.420  1.00  0.00            
ATOM    202  H14 EB3     2      26.940  31.910  14.790  1.00  0.00            
ATOM    203  H15 EB3     2      25.360  33.190  13.730  1.00  0.00            
ATOM    204  H16 EB3     2      24.030  32.260  11.710  1.00  0.00            
ATOM    205  H17 EB3     2      24.230  29.890  11.150  1.00  0.00            
ATOM    206  H18 EB3     2      25.960  28.540  12.370  1.00  0.00            
ATOM    207  H19 EB3     2      34.670  28.760  14.410  1.00  0.00            
ATOM    208  H20 EB3     2      33.690  29.420  12.940  1.00  0.00            
ATOM    209  H21 EB3     2      33.830  30.330  14.510  1.00  0.00            
TER
ENDMDL
MODEL        1
ATOM      1  H1  GCD     1      27.040  34.910  23.820  1.00  0.00            
ATOM      2  O1  GCD     1      27.910  34.900  23.410  1.00  0.00            
ATOM      3  C1  GCD     1      27.960  34.100  22.220  1.00  0.00            
ATOM      4  H2  GCD     1      27.700  33.060  22.490  1.00  0.00            
ATOM      5  H3  GCD     1      27.230  34.510  21.520  1.00  0.00            
ATOM      6  C2  GCD     1      29.280  34.190  21.570  1.00  0.00            
ATOM      7  H4  GCD     1      29.360  33.480  20.740  1.00  0.00            
ATOM      8  C3  GCD     1      30.430  33.770  22.500  1.00  0.00            
ATOM      9  H5  GCD     1      30.520  34.360  23.420  1.00  0.00            
ATOM     10  C4  GCD     1      31.730  33.870  21.750  1.00  0.00            
ATOM     11  H6  GCD     1      31.760  33.170  20.900  1.00  0.00            
ATOM     12  O2  GCD     1      32.690  33.430  22.720  1.00  0.00            
ATOM     13  H7  GCD     1      32.350  32.630  23.150  1.00  0.00            
ATOM     14  C5  GCD     1      31.870  35.310  21.300  1.00  0.00            
ATOM     15  H8  GCD     1      31.880  35.940  22.200  1.00  0.00            
ATOM     16  O3  GCD     1      33.050  35.660  20.520  1.00  0.00            
ATOM     17  H9  GCD     1      33.140  35.040  19.790  1.00  0.00            
ATOM     18  C6  GCD     1      30.660  35.780  20.490  1.00  0.00            
ATOM     19  O4  GCD     1      29.430  35.540  21.210  1.00  0.00            
ATOM     20  H10 GCD     1      30.740  36.840  20.250  1.00  0.00            
ATOM     21  O5  GCD     1      30.650  35.000  19.290  1.00  0.00            
ATOM     22  C7  GCD     1      31.260  35.630  18.140  1.00  0.00            
ATOM     23  H11 GCD     1      31.930  36.470  18.370  1.00  0.00            
ATOM     24  C8  GCD     1      32.160  34.570  17.490  1.00  0.00            
ATOM     25  H12 GCD     1      31.570  33.660  17.350  1.00  0.00            
ATOM     26  O6  GCD     1      33.310  34.270  18.280  1.00  0.00            
ATOM     27  H13 GCD     1      33.520  33.360  18.050  1.00  0.00            
ATOM     28  C9  GCD     1      32.570  35.140  16.120  1.00  0.00            
ATOM     29  H14 GCD     1      33.130  36.080  16.210  1.00  0.00            
ATOM     30  O7  GCD     1      33.420  34.240  15.340  1.00  0.00            
ATOM     31  H15 GCD     1      32.870  33.700  14.750  1.00  0.00            
ATOM     32  C10 GCD     1      31.320  35.540  15.300  1.00  0.00            
ATOM     33  H16 GCD     1      31.730  36.060  14.430  1.00  0.00            
ATOM     34  O8  GCD     1      30.570  36.470  16.010  1.00  0.00            
ATOM     35  C11 GCD     1      30.050  36.100  17.280  1.00  0.00            
ATOM     36  H17 GCD     1      29.410  35.230  17.130  1.00  0.00            
ATOM     37  C12 GCD     1      29.310  37.270  17.970  1.00  0.00            
ATOM     38  H18 GCD     1      28.800  36.810  18.820  1.00  0.00            
ATOM     39  H19 GCD     1      28.680  37.610  17.130  1.00  0.00            
ATOM     40  O9  GCD     1      30.260  38.390  18.340  1.00  0.00            
ATOM     41  H20 GCD     1      30.990  38.320  17.710  1.00  0.00            
ATOM     42  O10 GCD     1      30.570  34.380  14.970  1.00  0.00            
ATOM     43  C13 GCD     1      30.320  34.110  13.610  1.00  0.00            
ATOM     44  H21 GCD     1      30.640  34.960  13.000  1.00  0.00            
ATOM     45  C14 GCD     1      30.800  32.760  13.150  1.00  0.00            
ATOM     46  H22 GCD     1      30.270  32.110  13.850  1.00  0.00            
ATOM     47  O11 GCD     1      32.220  32.740  13.280  1.00  0.00            
ATOM     48  H23 GCD     1      32.630  31.930  12.950  1.00  0.00            
ATOM     49  C15 GCD     1      30.320  32.330  11.790  1.00  0.00            
ATOM     50  H24 GCD     1      30.770  33.070  11.110  1.00  0.00            
ATOM     51  O12 GCD     1      30.750  31.060  11.240  1.00  0.00            
ATOM     52  H25 GCD     1      31.690  31.200  11.130  1.00  0.00            
ATOM     53  C16 GCD     1      28.840  32.570  11.660  1.00  0.00            
ATOM     54  H26 GCD     1      28.640  32.390  10.600  1.00  0.00            
ATOM     55  O13 GCD     1      28.460  33.830  12.050  1.00  0.00            
ATOM     56  C17 GCD     1      28.750  34.110  13.470  1.00  0.00            
ATOM     57  H27 GCD     1      28.240  33.360  14.090  1.00  0.00            
ATOM     58  C18 GCD     1      28.050  35.460  13.770  1.00  0.00            
ATOM     59  H28 GCD     1      28.260  35.630  14.830  1.00  0.00            
ATOM     60  H29 GCD     1      26.970  35.310  13.710  1.00  0.00            
ATOM     61  O14 GCD     1      28.420  36.600  13.080  1.00  0.00            
ATOM     62  H30 GCD     1      28.930  36.320  12.310  1.00  0.00            
ATOM     63  O15 GCD     1      28.160  31.550  12.480  1.00  0.00            
ATOM     64  C19 GCD     1      27.150  30.800  11.740  1.00  0.00            
ATOM     65  H31 GCD     1      26.970  31.210  10.740  1.00  0.00            
ATOM     66  C20 GCD     1      27.620  29.370  11.470  1.00  0.00            
ATOM     67  H32 GCD     1      27.920  28.870  12.400  1.00  0.00            
ATOM     68  O16 GCD     1      28.830  29.390  10.620  1.00  0.00            
ATOM     69  H33 GCD     1      29.460  30.020  10.970  1.00  0.00            
ATOM     70  C21 GCD     1      26.520  28.560  10.810  1.00  0.00            
ATOM     71  H34 GCD     1      26.310  28.950   9.810  1.00  0.00            
ATOM     72  O17 GCD     1      26.980  27.170  10.670  1.00  0.00            
ATOM     73  H35 GCD     1      27.840  27.300  10.260  1.00  0.00            
ATOM     74  C22 GCD     1      25.220  28.700  11.690  1.00  0.00            
ATOM     75  H36 GCD     1      24.320  28.290  11.220  1.00  0.00            
ATOM     76  O18 GCD     1      24.910  30.090  11.830  1.00  0.00            
ATOM     77  C23 GCD     1      25.860  30.800  12.530  1.00  0.00            
ATOM     78  H37 GCD     1      26.120  30.370  13.510  1.00  0.00            
ATOM     79  C24 GCD     1      25.330  32.200  12.690  1.00  0.00            
ATOM     80  H38 GCD     1      25.030  32.760  11.790  1.00  0.00            
ATOM     81  H39 GCD     1      26.090  32.740  13.280  1.00  0.00            
ATOM     82  O19 GCD     1      24.190  32.230  13.580  1.00  0.00            
ATOM     83  H40 GCD     1      23.510  31.810  13.040  1.00  0.00            
ATOM     84  O20 GCD     1      25.410  28.090  12.990  1.00  0.00            
ATOM     85  C25 GCD     1      24.520  27.110  13.310  1.00  0.00            
ATOM     86  H41 GCD     1      23.990  26.700  12.430  1.00  0.00            
ATOM     87  C26 GCD     1      25.330  25.900  13.740  1.00  0.00            
ATOM     88  H42 GCD     1      25.950  26.230  14.590  1.00  0.00            
ATOM     89  O21 GCD     1      26.290  25.510  12.740  1.00  0.00            
ATOM     90  H43 GCD     1      26.780  26.240  12.360  1.00  0.00            
ATOM     91  C27 GCD     1      24.460  24.770  14.220  1.00  0.00            
ATOM     92  H44 GCD     1      23.950  24.270  13.390  1.00  0.00            
ATOM     93  O22 GCD     1      25.250  23.630  14.730  1.00  0.00            
ATOM     94  H45 GCD     1      25.270  23.720  15.690  1.00  0.00            
ATOM     95  C28 GCD     1      23.440  25.250  15.280  1.00  0.00            
ATOM     96  H46 GCD     1      22.690  24.490  15.500  1.00  0.00            
ATOM     97  O23 GCD     1      22.730  26.300  14.680  1.00  0.00            
ATOM     98  C29 GCD     1      23.500  27.500  14.410  1.00  0.00            
ATOM     99  H47 GCD     1      24.100  27.770  15.280  1.00  0.00            
ATOM    100  C30 GCD     1      22.570  28.640  14.000  1.00  0.00            
ATOM    101  H48 GCD     1      23.220  29.490  13.740  1.00  0.00            
ATOM    102  H49 GCD     1      21.960  28.850  14.890  1.00  0.00            
ATOM    103  O24 GCD     1      21.740  28.480  12.860  1.00  0.00            
ATOM    104  H50 GCD     1      21.570  29.380  12.560  1.00  0.00            
ATOM    105  O25 GCD     1      24.160  25.660  16.430  1.00  0.00            
ATOM    106  C31 GCD     1      23.830  25.140  17.680  1.00  0.00            
ATOM    107  H51 GCD     1      22.970  24.460  17.660  1.00  0.00            
ATOM    108  C32 GCD     1      25.050  24.450  18.280  1.00  0.00            
ATOM    109  H52 GCD     1      25.880  25.170  18.180  1.00  0.00            
ATOM    110  O26 GCD     1      25.430  23.300  17.450  1.00  0.00            
ATOM    111  H53 GCD     1      26.390  23.200  17.480  1.00  0.00            
ATOM    112  C33 GCD     1      24.760  24.010  19.720  1.00  0.00            
ATOM    113  H54 GCD     1      23.950  23.280  19.670  1.00  0.00            
ATOM    114  O27 GCD     1      25.800  23.300  20.280  1.00  0.00            
ATOM    115  H55 GCD     1      26.540  23.920  20.310  1.00  0.00            
ATOM    116  C34 GCD     1      24.330  25.230  20.590  1.00  0.00            
ATOM    117  H56 GCD     1      24.100  24.810  21.570  1.00  0.00            
ATOM    118  O28 GCD     1      23.190  25.740  19.970  1.00  0.00            
ATOM    119  C35 GCD     1      23.350  26.330  18.620  1.00  0.00            
ATOM    120  H57 GCD     1      24.090  27.140  18.700  1.00  0.00            
ATOM    121  C36 GCD     1      22.050  27.020  18.160  1.00  0.00            
ATOM    122  H58 GCD     1      22.150  27.550  17.200  1.00  0.00            
ATOM    123  H59 GCD     1      21.850  27.750  18.950  1.00  0.00            
ATOM    124  O29 GCD     1      21.010  26.120  18.150  1.00  0.00            
ATOM    125  H60 GCD     1      20.240  26.640  17.870  1.00  0.00            
ATOM    126  O30 GCD     1      25.380  26.180  20.840  1.00  0.00            
ATOM    127  C37 GCD     1      26.260  25.860  21.950  1.00  0.00            
ATOM    128  H61 GCD     1      26.010  24.870  22.350  1.00  0.00            
ATOM    129  C38 GCD     1      27.730  25.920  21.470  1.00  0.00            
ATOM    130  H62 GCD     1      27.890  26.830  20.880  1.00  0.00            
ATOM    131  O31 GCD     1      28.020  24.760  20.670  1.00  0.00            
ATOM    132  H63 GCD     1      28.910  24.730  20.290  1.00  0.00            
ATOM    133  C39 GCD     1      28.680  25.930  22.690  1.00  0.00            
ATOM    134  H64 GCD     1      28.610  25.000  23.270  1.00  0.00            
ATOM    135  O32 GCD     1      30.070  26.180  22.270  1.00  0.00            
ATOM    136  H65 GCD     1      30.360  25.320  21.950  1.00  0.00            
ATOM    137  C40 GCD     1      28.260  26.960  23.690  1.00  0.00            
ATOM    138  H66 GCD     1      28.830  26.940  24.620  1.00  0.00            
ATOM    139  O33 GCD     1      26.950  26.760  24.100  1.00  0.00            
ATOM    140  C41 GCD     1      25.940  26.850  23.110  1.00  0.00            
ATOM    141  H67 GCD     1      25.880  27.840  22.620  1.00  0.00            
ATOM    142  C42 GCD     1      24.530  26.650  23.730  1.00  0.00            
ATOM    143  H68 GCD     1      23.780  26.480  22.950  1.00  0.00            
ATOM    144  H69 GCD     1      24.210  27.540  24.280  1.00  0.00            
ATOM    145  O34 GCD     1      24.440  25.480  24.540  1.00  0.00            
ATOM    146  H70 GCD     1      24.920  25.650  25.360  1.00  0.00            
ATOM    147  O35 GCD     1      28.310  28.260  23.140  1.00  0.00            
ATOM    148  C43 GCD     1      29.070  29.270  23.910  1.00  0.00            
ATOM    149  H71 GCD     1      29.030  28.880  24.940  1.00  0.00            
ATOM    150  C44 GCD     1      30.560  29.390  23.480  1.00  0.00            
ATOM    151  H72 GCD     1      30.500  29.530  22.390  1.00  0.00            
ATOM    152  O36 GCD     1      31.340  28.200  23.740  1.00  0.00            
ATOM    153  H73 GCD     1      30.890  27.530  23.210  1.00  0.00            
ATOM    154  C45 GCD     1      31.220  30.530  24.110  1.00  0.00            
ATOM    155  H74 GCD     1      31.460  30.220  25.140  1.00  0.00            
ATOM    156  O37 GCD     1      32.530  30.740  23.490  1.00  0.00            
ATOM    157  H75 GCD     1      33.070  30.000  23.780  1.00  0.00            
ATOM    158  C46 GCD     1      30.330  31.820  24.060  1.00  0.00            
ATOM    159  H76 GCD     1      30.810  32.480  24.790  1.00  0.00            
ATOM    160  O38 GCD     1      30.310  32.320  22.780  1.00  0.00            
ATOM    161  O39 GCD     1      29.010  31.530  24.490  1.00  0.00            
ATOM    162  C47 GCD     1      28.310  30.520  23.810  1.00  0.00            
ATOM    163  H77 GCD     1      28.140  30.800  22.760  1.00  0.00            
ATOM    164  C48 GCD     1      26.900  30.440  24.400  1.00  0.00            
ATOM    165  H78 GCD     1      26.970  29.940  25.370  1.00  0.00            
ATOM    166  H79 GCD     1      26.210  29.870  23.760  1.00  0.00            
ATOM    167  O40 GCD     1      26.270  31.730  24.490  1.00  0.00            
ATOM    168  H80 GCD     1      26.820  32.400  24.930  1.00  0.00            
ATOM    169  C1  EB3     2      34.820  29.350  21.170  1.00  0.00            
ATOM    170  N1  EB3     2      34.040  28.150  20.820  1.00  0.00            
ATOM    171  C2  EB3     2      32.590  28.600  20.750  1.00  0.00            
ATOM    172  C3  EB3     2      32.310  29.510  19.570  1.00  0.00            
ATOM    173  O1  EB3     2      30.910  29.850  19.760  1.00  0.00            
ATOM    174  C4  EB3     2      30.130  30.560  18.710  1.00  0.00            
ATOM    175  C5  EB3     2      29.850  29.710  17.530  1.00  0.00            
ATOM    176  C6  EB3     2      29.610  30.330  16.300  1.00  0.00            
ATOM    177  C7  EB3     2      29.360  29.520  15.190  1.00  0.00            
ATOM    178  C8  EB3     2      29.330  28.110  15.330  1.00  0.00            
ATOM    179  Br1 EB3     2      28.890  26.970  13.800  1.00  0.00            
ATOM    180  C9  EB3     2      29.460  27.510  16.570  1.00  0.00            
ATOM    181  C10 EB3     2      29.820  28.310  17.620  1.00  0.00            
ATOM    182  C11 EB3     2      28.780  30.950  19.300  1.00  0.00            
ATOM    183  C12 EB3     2      28.320  32.190  18.970  1.00  0.00            
ATOM    184  C13 EB3     2      27.100  32.650  19.530  1.00  0.00            
ATOM    185  C14 EB3     2      26.280  31.810  20.320  1.00  0.00            
ATOM    186  C15 EB3     2      26.800  30.530  20.600  1.00  0.00            
ATOM    187  C16 EB3     2      28.050  30.120  20.170  1.00  0.00            
ATOM    188  C17 EB3     2      34.160  27.140  21.940  1.00  0.00            
ATOM    189  H1  EB3     2      35.890  29.150  21.200  1.00  0.00            
ATOM    190  H2  EB3     2      34.710  30.110  20.400  1.00  0.00            
ATOM    191  H3  EB3     2      34.440  29.760  22.100  1.00  0.00            
ATOM    192  H4  EB3     2      34.460  27.750  19.980  1.00  0.00            
ATOM    193  H5  EB3     2      32.450  29.160  21.670  1.00  0.00            
ATOM    194  H6  EB3     2      31.870  27.780  20.680  1.00  0.00            
ATOM    195  H7  EB3     2      32.530  29.030  18.600  1.00  0.00            
ATOM    196  H8  EB3     2      32.960  30.400  19.570  1.00  0.00            
ATOM    197  H9  EB3     2      30.720  31.430  18.400  1.00  0.00            
ATOM    198  H10 EB3     2      29.580  31.420  16.230  1.00  0.00            
ATOM    199  H11 EB3     2      29.210  29.980  14.210  1.00  0.00            
ATOM    200  H12 EB3     2      29.470  26.430  16.560  1.00  0.00            
ATOM    201  H13 EB3     2      30.000  27.860  18.590  1.00  0.00            
ATOM    202  H14 EB3     2      28.890  32.940  18.430  1.00  0.00            
ATOM    203  H15 EB3     2      26.770  33.690  19.470  1.00  0.00            
ATOM    204  H16 EB3     2      25.280  32.030  20.690  1.00  0.00            
ATOM    205  H17 EB3     2      26.260  29.820  21.220  1.00  0.00            
ATOM    206  H18 EB3     2      28.350  29.150  20.540  1.00  0.00            
ATOM    207  H19 EB3     2      35.190  26.810  22.100  1.00  0.00            
ATOM    208  H20 EB3     2      33.810  27.560  22.880  1.00  0.00            
ATOM    209  H21 EB3     2      33.520  26.340  21.570  1.00  0.00            
TER
ENDMDL
MODEL        1
ATOM      1  H1  GCD     1      24.820  34.590  21.390  1.00  0.00            
ATOM      2  O1  GCD     1      25.560  35.030  20.940  1.00  0.00            
ATOM      3  C1  GCD     1      25.960  34.050  20.000  1.00  0.00            
ATOM      4  H2  GCD     1      25.790  33.050  20.410  1.00  0.00            
ATOM      5  H3  GCD     1      25.380  34.170  19.070  1.00  0.00            
ATOM      6  C2  GCD     1      27.450  34.180  19.700  1.00  0.00            
ATOM      7  H4  GCD     1      27.790  33.400  19.000  1.00  0.00            
ATOM      8  C3  GCD     1      28.400  34.250  20.950  1.00  0.00            
ATOM      9  H5  GCD     1      28.220  35.160  21.530  1.00  0.00            
ATOM     10  C4  GCD     1      29.800  34.450  20.490  1.00  0.00            
ATOM     11  H6  GCD     1      29.920  33.600  19.800  1.00  0.00            
ATOM     12  O2  GCD     1      30.820  34.400  21.500  1.00  0.00            
ATOM     13  H7  GCD     1      30.470  33.960  22.280  1.00  0.00            
ATOM     14  C5  GCD     1      29.880  35.710  19.620  1.00  0.00            
ATOM     15  H8  GCD     1      29.580  36.570  20.230  1.00  0.00            
ATOM     16  O3  GCD     1      31.170  35.930  19.120  1.00  0.00            
ATOM     17  H9  GCD     1      31.360  35.130  18.610  1.00  0.00            
ATOM     18  C6  GCD     1      28.900  35.630  18.460  1.00  0.00            
ATOM     19  O4  GCD     1      27.640  35.390  18.910  1.00  0.00            
ATOM     20  H10 GCD     1      28.840  36.570  17.910  1.00  0.00            
ATOM     21  O5  GCD     1      29.330  34.590  17.550  1.00  0.00            
ATOM     22  C7  GCD     1      30.080  35.080  16.420  1.00  0.00            
ATOM     23  H11 GCD     1      30.670  35.970  16.700  1.00  0.00            
ATOM     24  C8  GCD     1      31.210  34.100  16.200  1.00  0.00            
ATOM     25  H12 GCD     1      30.830  33.090  16.030  1.00  0.00            
ATOM     26  O6  GCD     1      32.110  33.990  17.350  1.00  0.00            
ATOM     27  H13 GCD     1      32.640  33.230  17.120  1.00  0.00            
ATOM     28  C9  GCD     1      32.000  34.540  14.960  1.00  0.00            
ATOM     29  H14 GCD     1      32.280  35.600  15.090  1.00  0.00            
ATOM     30  O7  GCD     1      33.220  33.750  14.690  1.00  0.00            
ATOM     31  H15 GCD     1      32.950  32.820  14.660  1.00  0.00            
ATOM     32  C10 GCD     1      31.120  34.500  13.750  1.00  0.00            
ATOM     33  H16 GCD     1      31.600  34.910  12.860  1.00  0.00            
ATOM     34  O8  GCD     1      29.940  35.360  13.930  1.00  0.00            
ATOM     35  C11 GCD     1      29.220  35.250  15.160  1.00  0.00            
ATOM     36  H17 GCD     1      28.530  34.410  15.030  1.00  0.00            
ATOM     37  C12 GCD     1      28.420  36.510  15.240  1.00  0.00            
ATOM     38  H18 GCD     1      27.570  36.490  15.930  1.00  0.00            
ATOM     39  H19 GCD     1      27.890  36.650  14.290  1.00  0.00            
ATOM     40  O9  GCD     1      29.200  37.660  15.480  1.00  0.00            
ATOM     41  H20 GCD     1      29.920  37.580  14.840  1.00  0.00            
ATOM     42  O10 GCD     1      30.630  33.190  13.480  1.00  0.00            
ATOM     43  C13 GCD     1      31.130  32.430  12.350  1.00  0.00            
ATOM     44  H21 GCD     1      32.110  32.790  12.020  1.00  0.00            
ATOM     45  C14 GCD     1      31.530  31.050  12.960  1.00  0.00            
ATOM     46  H22 GCD     1      30.660  30.550  13.400  1.00  0.00            
ATOM     47  O11 GCD     1      32.530  31.180  13.980  1.00  0.00            
ATOM     48  H23 GCD     1      32.870  30.310  14.220  1.00  0.00            
ATOM     49  C15 GCD     1      31.960  30.130  11.760  1.00  0.00            
ATOM     50  H24 GCD     1      32.750  30.590  11.160  1.00  0.00            
ATOM     51  O12 GCD     1      32.330  28.730  12.160  1.00  0.00            
ATOM     52  H25 GCD     1      33.090  28.700  12.750  1.00  0.00            
ATOM     53  C16 GCD     1      30.830  30.050  10.760  1.00  0.00            
ATOM     54  H26 GCD     1      31.250  29.570   9.880  1.00  0.00            
ATOM     55  O13 GCD     1      30.330  31.350  10.350  1.00  0.00            
ATOM     56  C17 GCD     1      30.070  32.450  11.270  1.00  0.00            
ATOM     57  H27 GCD     1      29.170  32.180  11.830  1.00  0.00            
ATOM     58  C18 GCD     1      29.900  33.850  10.610  1.00  0.00            
ATOM     59  H28 GCD     1      29.320  34.480  11.300  1.00  0.00            
ATOM     60  H29 GCD     1      29.290  33.750   9.710  1.00  0.00            
ATOM     61  O14 GCD     1      31.110  34.470  10.210  1.00  0.00            
ATOM     62  H30 GCD     1      30.840  35.290   9.790  1.00  0.00            
ATOM     63  O15 GCD     1      29.760  29.380  11.510  1.00  0.00            
ATOM     64  C19 GCD     1      29.070  28.420  10.700  1.00  0.00            
ATOM     65  H31 GCD     1      29.260  28.750   9.670  1.00  0.00            
ATOM     66  C20 GCD     1      29.570  27.000  10.990  1.00  0.00            
ATOM     67  H32 GCD     1      29.640  27.060  12.080  1.00  0.00            
ATOM     68  O16 GCD     1      30.900  26.930  10.520  1.00  0.00            
ATOM     69  H33 GCD     1      31.520  27.540  10.950  1.00  0.00            
ATOM     70  C21 GCD     1      28.650  25.840  10.600  1.00  0.00            
ATOM     71  H34 GCD     1      28.750  25.690   9.520  1.00  0.00            
ATOM     72  O17 GCD     1      29.090  24.650  11.300  1.00  0.00            
ATOM     73  H35 GCD     1      30.020  24.570  11.080  1.00  0.00            
ATOM     74  C22 GCD     1      27.170  26.170  10.800  1.00  0.00            
ATOM     75  H36 GCD     1      26.630  25.440  10.190  1.00  0.00            
ATOM     76  O18 GCD     1      26.900  27.510  10.310  1.00  0.00            
ATOM     77  C23 GCD     1      27.630  28.520  11.060  1.00  0.00            
ATOM     78  H37 GCD     1      27.450  28.420  12.140  1.00  0.00            
ATOM     79  C24 GCD     1      27.060  29.930  10.640  1.00  0.00            
ATOM     80  H38 GCD     1      26.690  29.750   9.630  1.00  0.00            
ATOM     81  H39 GCD     1      27.870  30.670  10.670  1.00  0.00            
ATOM     82  O19 GCD     1      26.080  30.420  11.550  1.00  0.00            
ATOM     83  H40 GCD     1      25.270  29.960  11.280  1.00  0.00            
ATOM     84  O20 GCD     1      26.840  26.160  12.180  1.00  0.00            
ATOM     85  C25 GCD     1      25.760  25.330  12.660  1.00  0.00            
ATOM     86  H41 GCD     1      25.250  24.890  11.790  1.00  0.00            
ATOM     87  C26 GCD     1      26.400  24.160  13.410  1.00  0.00            
ATOM     88  H42 GCD     1      27.160  24.590  14.080  1.00  0.00            
ATOM     89  O21 GCD     1      27.040  23.240  12.500  1.00  0.00            
ATOM     90  H43 GCD     1      27.760  23.770  12.120  1.00  0.00            
ATOM     91  C27 GCD     1      25.420  23.370  14.290  1.00  0.00            
ATOM     92  H44 GCD     1      24.690  22.890  13.620  1.00  0.00            
ATOM     93  O22 GCD     1      26.000  22.390  15.080  1.00  0.00            
ATOM     94  H45 GCD     1      26.520  22.880  15.720  1.00  0.00            
ATOM     95  C28 GCD     1      24.480  24.270  15.070  1.00  0.00            
ATOM     96  H46 GCD     1      23.670  23.640  15.450  1.00  0.00            
ATOM     97  O23 GCD     1      23.900  25.150  14.080  1.00  0.00            
ATOM     98  C29 GCD     1      24.820  26.120  13.530  1.00  0.00            
ATOM     99  H47 GCD     1      25.340  26.650  14.340  1.00  0.00            
ATOM    100  C30 GCD     1      24.030  27.180  12.780  1.00  0.00            
ATOM    101  H48 GCD     1      24.840  27.830  12.430  1.00  0.00            
ATOM    102  H49 GCD     1      23.300  27.770  13.350  1.00  0.00            
ATOM    103  O24 GCD     1      23.410  26.770  11.580  1.00  0.00            
ATOM    104  H50 GCD     1      23.980  27.040  10.860  1.00  0.00            
ATOM    105  O25 GCD     1      25.220  24.920  16.100  1.00  0.00            
ATOM    106  C31 GCD     1      25.040  24.400  17.370  1.00  0.00            
ATOM    107  H51 GCD     1      24.500  23.460  17.460  1.00  0.00            
ATOM    108  C32 GCD     1      26.400  24.200  18.160  1.00  0.00            
ATOM    109  H52 GCD     1      26.860  25.200  18.150  1.00  0.00            
ATOM    110  O26 GCD     1      27.200  23.260  17.470  1.00  0.00            
ATOM    111  H53 GCD     1      28.000  22.970  17.940  1.00  0.00            
ATOM    112  C33 GCD     1      26.180  23.650  19.520  1.00  0.00            
ATOM    113  H54 GCD     1      25.570  22.740  19.590  1.00  0.00            
ATOM    114  O27 GCD     1      27.440  23.510  20.290  1.00  0.00            
ATOM    115  H55 GCD     1      27.770  24.400  20.430  1.00  0.00            
ATOM    116  C34 GCD     1      25.240  24.680  20.320  1.00  0.00            
ATOM    117  H56 GCD     1      24.930  24.190  21.240  1.00  0.00            
ATOM    118  O28 GCD     1      24.040  25.010  19.600  1.00  0.00            
ATOM    119  C35 GCD     1      24.140  25.400  18.150  1.00  0.00            
ATOM    120  H57 GCD     1      24.770  26.300  18.090  1.00  0.00            
ATOM    121  C36 GCD     1      22.670  25.620  17.660  1.00  0.00            
ATOM    122  H58 GCD     1      22.640  25.870  16.590  1.00  0.00            
ATOM    123  H59 GCD     1      22.150  26.470  18.110  1.00  0.00            
ATOM    124  O29 GCD     1      22.080  24.370  17.760  1.00  0.00            
ATOM    125  H60 GCD     1      21.150  24.460  17.530  1.00  0.00            
ATOM    126  O30 GCD     1      26.040  25.900  20.570  1.00  0.00            
ATOM    127  C37 GCD     1      26.610  26.040  21.860  1.00  0.00            
ATOM    128  H61 GCD     1      26.590  25.140  22.490  1.00  0.00            
ATOM    129  C38 GCD     1      28.030  26.590  21.680  1.00  0.00            
ATOM    130  H62 GCD     1      28.050  27.600  21.250  1.00  0.00            
ATOM    131  O31 GCD     1      28.860  25.730  20.920  1.00  0.00            
ATOM    132  H63 GCD     1      29.670  26.240  20.820  1.00  0.00            
ATOM    133  C39 GCD     1      28.630  26.940  23.020  1.00  0.00            
ATOM    134  H64 GCD     1      28.670  26.110  23.740  1.00  0.00            
ATOM    135  O32 GCD     1      29.900  27.520  22.900  1.00  0.00            
ATOM    136  H65 GCD     1      30.550  26.800  22.910  1.00  0.00            
ATOM    137  C40 GCD     1      27.630  27.940  23.710  1.00  0.00            
ATOM    138  H66 GCD     1      28.000  28.100  24.720  1.00  0.00            
ATOM    139  O33 GCD     1      26.410  27.350  23.870  1.00  0.00            
ATOM    140  C41 GCD     1      25.740  27.010  22.590  1.00  0.00            
ATOM    141  H67 GCD     1      25.510  27.820  21.890  1.00  0.00            
ATOM    142  C42 GCD     1      24.390  26.410  23.000  1.00  0.00            
ATOM    143  H68 GCD     1      23.840  26.380  22.050  1.00  0.00            
ATOM    144  H69 GCD     1      23.850  26.980  23.770  1.00  0.00            
ATOM    145  O34 GCD     1      24.480  25.090  23.470  1.00  0.00            
ATOM    146  H70 GCD     1      23.670  24.640  23.220  1.00  0.00            
ATOM    147  O35 GCD     1      27.480  29.140  22.920  1.00  0.00            
ATOM    148  C43 GCD     1      27.560  30.320  23.640  1.00  0.00            
ATOM    149  H71 GCD     1      27.370  30.240  24.720  1.00  0.00            
ATOM    150  C44 GCD     1      28.960  30.890  23.460  1.00  0.00            
ATOM    151  H72 GCD     1      29.170  30.780  22.390  1.00  0.00            
ATOM    152  O36 GCD     1      29.880  30.070  24.220  1.00  0.00            
ATOM    153  H73 GCD     1      30.070  29.190  23.870  1.00  0.00            
ATOM    154  C45 GCD     1      29.000  32.340  23.890  1.00  0.00            
ATOM    155  H74 GCD     1      28.580  32.420  24.900  1.00  0.00            
ATOM    156  O37 GCD     1      30.350  32.900  23.920  1.00  0.00            
ATOM    157  H75 GCD     1      30.910  32.410  24.530  1.00  0.00            
ATOM    158  C46 GCD     1      27.980  33.050  23.060  1.00  0.00            
ATOM    159  H76 GCD     1      27.910  34.080  23.420  1.00  0.00            
ATOM    160  O38 GCD     1      28.430  33.050  21.670  1.00  0.00            
ATOM    161  O39 GCD     1      26.710  32.590  23.080  1.00  0.00            
ATOM    162  C47 GCD     1      26.520  31.180  22.890  1.00  0.00            
ATOM    163  H77 GCD     1      26.740  31.030  21.830  1.00  0.00            
ATOM    164  C48 GCD     1      25.070  30.800  23.170  1.00  0.00            
ATOM    165  H78 GCD     1      24.790  31.210  24.150  1.00  0.00            
ATOM    166  H79 GCD     1      24.890  29.720  23.130  1.00  0.00            
ATOM    167  O40 GCD     1      24.250  31.430  22.180  1.00  0.00            
ATOM    168  H80 GCD     1      24.430  32.380  22.170  1.00  0.00            
ATOM    169  C1  EB3     2      32.200  31.660  21.480  1.00  0.00            
ATOM    170  N1  EB3     2      32.380  30.280  20.990  1.00  0.00            
ATOM    171  C2  EB3     2      31.100  29.730  20.490  1.00  0.00            
ATOM    172  C3  EB3     2      30.480  30.430  19.220  1.00  0.00            
ATOM    173  O1  EB3     2      29.070  30.100  19.240  1.00  0.00            
ATOM    174  C4  EB3     2      28.410  30.300  18.010  1.00  0.00            
ATOM    175  C5  EB3     2      28.830  29.150  17.120  1.00  0.00            
ATOM    176  C6  EB3     2      29.740  29.370  16.130  1.00  0.00            
ATOM    177  C7  EB3     2      30.290  28.310  15.330  1.00  0.00            
ATOM    178  C8  EB3     2      29.940  27.020  15.620  1.00  0.00            
ATOM    179  Br1 EB3     2      30.510  25.520  14.600  1.00  0.00            
ATOM    180  C9  EB3     2      28.950  26.780  16.550  1.00  0.00            
ATOM    181  C10 EB3     2      28.350  27.810  17.280  1.00  0.00            
ATOM    182  C11 EB3     2      26.890  30.410  18.150  1.00  0.00            
ATOM    183  C12 EB3     2      26.190  31.360  17.400  1.00  0.00            
ATOM    184  C13 EB3     2      24.810  31.590  17.610  1.00  0.00            
ATOM    185  C14 EB3     2      24.130  30.910  18.670  1.00  0.00            
ATOM    186  C15 EB3     2      24.910  30.060  19.490  1.00  0.00            
ATOM    187  C16 EB3     2      26.290  29.800  19.210  1.00  0.00            
ATOM    188  C17 EB3     2      32.790  29.450  22.190  1.00  0.00            
ATOM    189  H1  EB3     2      33.020  31.800  22.190  1.00  0.00            
ATOM    190  H2  EB3     2      32.080  32.420  20.710  1.00  0.00            
ATOM    191  H3  EB3     2      31.300  31.590  22.090  1.00  0.00            
ATOM    192  H4  EB3     2      33.100  30.270  20.260  1.00  0.00            
ATOM    193  H5  EB3     2      30.400  29.810  21.320  1.00  0.00            
ATOM    194  H6  EB3     2      31.300  28.720  20.140  1.00  0.00            
ATOM    195  H7  EB3     2      30.900  30.080  18.260  1.00  0.00            
ATOM    196  H8  EB3     2      30.670  31.510  19.210  1.00  0.00            
ATOM    197  H9  EB3     2      28.810  31.260  17.650  1.00  0.00            
ATOM    198  H10 EB3     2      30.150  30.370  16.030  1.00  0.00            
ATOM    199  H11 EB3     2      31.030  28.600  14.590  1.00  0.00            
ATOM    200  H12 EB3     2      28.560  25.780  16.720  1.00  0.00            
ATOM    201  H13 EB3     2      27.650  27.590  18.080  1.00  0.00            
ATOM    202  H14 EB3     2      26.730  31.930  16.650  1.00  0.00            
ATOM    203  H15 EB3     2      24.230  32.300  17.030  1.00  0.00            
ATOM    204  H16 EB3     2      23.070  31.100  18.770  1.00  0.00            
ATOM    205  H17 EB3     2      24.450  29.700  20.400  1.00  0.00            
ATOM    206  H18 EB3     2      26.860  29.090  19.800  1.00  0.00            
ATOM    207  H19 EB3     2      33.810  29.660  22.530  1.00  0.00            
ATOM    208  H20 EB3     2      32.190  29.700  23.070  1.00  0.00            
ATOM    209  H21 EB3     2      32.640  28.390  21.970  1.00  0.00            
TER
ENDMDL
MODEL        1
ATOM      1  H1  GCD     1      20.930  34.920  18.970  1.00  0.00            
ATOM      2  O1  GCD     1      21.850  35.220  18.890  1.00  0.00            
ATOM      3  C1  GCD     1      22.620  34.080  18.540  1.00  0.00            
ATOM      4  H2  GCD     1      22.620  33.270  19.280  1.00  0.00            
ATOM      5  H3  GCD     1      22.280  33.590  17.610  1.00  0.00            
ATOM      6  C2  GCD     1      24.070  34.590  18.440  1.00  0.00            
ATOM      7  H4  GCD     1      24.660  33.730  18.080  1.00  0.00            
ATOM      8  C3  GCD     1      24.510  35.250  19.730  1.00  0.00            
ATOM      9  H5  GCD     1      23.790  36.040  19.930  1.00  0.00            
ATOM     10  C4  GCD     1      25.970  35.770  19.660  1.00  0.00            
ATOM     11  H6  GCD     1      26.600  34.900  19.450  1.00  0.00            
ATOM     12  O2  GCD     1      26.350  36.450  20.860  1.00  0.00            
ATOM     13  H7  GCD     1      25.950  35.860  21.510  1.00  0.00            
ATOM     14  C5  GCD     1      26.080  36.700  18.390  1.00  0.00            
ATOM     15  H8  GCD     1      25.420  37.560  18.500  1.00  0.00            
ATOM     16  O3  GCD     1      27.400  37.200  18.000  1.00  0.00            
ATOM     17  H9  GCD     1      27.950  36.480  17.670  1.00  0.00            
ATOM     18  C6  GCD     1      25.440  36.030  17.160  1.00  0.00            
ATOM     19  O4  GCD     1      24.170  35.590  17.410  1.00  0.00            
ATOM     20  H10 GCD     1      25.420  36.710  16.300  1.00  0.00            
ATOM     21  O5  GCD     1      26.270  34.880  16.860  1.00  0.00            
ATOM     22  C7  GCD     1      27.020  34.900  15.670  1.00  0.00            
ATOM     23  H11 GCD     1      27.050  35.930  15.270  1.00  0.00            
ATOM     24  C8  GCD     1      28.420  34.440  16.040  1.00  0.00            
ATOM     25  H12 GCD     1      28.360  33.530  16.660  1.00  0.00            
ATOM     26  O6  GCD     1      29.140  35.330  16.870  1.00  0.00            
ATOM     27  H13 GCD     1      30.050  35.070  16.680  1.00  0.00            
ATOM     28  C9  GCD     1      29.180  34.240  14.750  1.00  0.00            
ATOM     29  H14 GCD     1      29.370  35.260  14.360  1.00  0.00            
ATOM     30  O7  GCD     1      30.500  33.720  14.860  1.00  0.00            
ATOM     31  H15 GCD     1      30.440  32.760  14.930  1.00  0.00            
ATOM     32  C10 GCD     1      28.530  33.300  13.740  1.00  0.00            
ATOM     33  H16 GCD     1      29.120  33.350  12.820  1.00  0.00            
ATOM     34  O8  GCD     1      27.160  33.660  13.490  1.00  0.00            
ATOM     35  C11 GCD     1      26.350  33.890  14.700  1.00  0.00            
ATOM     36  H17 GCD     1      26.190  32.930  15.210  1.00  0.00            
ATOM     37  C12 GCD     1      25.000  34.320  14.190  1.00  0.00            
ATOM     38  H18 GCD     1      24.300  34.280  15.030  1.00  0.00            
ATOM     39  H19 GCD     1      24.620  33.620  13.430  1.00  0.00            
ATOM     40  O9  GCD     1      25.020  35.590  13.560  1.00  0.00            
ATOM     41  H20 GCD     1      25.550  35.630  12.760  1.00  0.00            
ATOM     42  O10 GCD     1      28.570  31.930  14.190  1.00  0.00            
ATOM     43  C13 GCD     1      29.330  31.040  13.330  1.00  0.00            
ATOM     44  H21 GCD     1      30.060  31.590  12.730  1.00  0.00            
ATOM     45  C14 GCD     1      30.020  29.980  14.180  1.00  0.00            
ATOM     46  H22 GCD     1      29.310  29.540  14.890  1.00  0.00            
ATOM     47  O11 GCD     1      31.030  30.510  15.030  1.00  0.00            
ATOM     48  H23 GCD     1      31.230  29.950  15.790  1.00  0.00            
ATOM     49  C15 GCD     1      30.560  28.830  13.350  1.00  0.00            
ATOM     50  H24 GCD     1      31.330  29.220  12.660  1.00  0.00            
ATOM     51  O12 GCD     1      31.180  27.780  14.210  1.00  0.00            
ATOM     52  H25 GCD     1      31.840  28.170  14.800  1.00  0.00            
ATOM     53  C16 GCD     1      29.520  28.230  12.430  1.00  0.00            
ATOM     54  H26 GCD     1      30.060  27.660  11.670  1.00  0.00            
ATOM     55  O13 GCD     1      28.980  29.310  11.700  1.00  0.00            
ATOM     56  C17 GCD     1      28.340  30.380  12.390  1.00  0.00            
ATOM     57  H27 GCD     1      27.480  29.940  12.910  1.00  0.00            
ATOM     58  C18 GCD     1      27.720  31.310  11.320  1.00  0.00            
ATOM     59  H28 GCD     1      26.920  31.900  11.790  1.00  0.00            
ATOM     60  H29 GCD     1      27.160  30.760  10.550  1.00  0.00            
ATOM     61  O14 GCD     1      28.680  32.150  10.700  1.00  0.00            
ATOM     62  H30 GCD     1      28.670  31.950   9.760  1.00  0.00            
ATOM     63  O15 GCD     1      28.430  27.460  13.000  1.00  0.00            
ATOM     64  C19 GCD     1      28.140  26.200  12.360  1.00  0.00            
ATOM     65  H31 GCD     1      28.600  26.220  11.360  1.00  0.00            
ATOM     66  C20 GCD     1      28.680  25.120  13.210  1.00  0.00            
ATOM     67  H32 GCD     1      28.340  25.260  14.240  1.00  0.00            
ATOM     68  O16 GCD     1      30.050  25.160  13.010  1.00  0.00            
ATOM     69  H33 GCD     1      30.350  25.990  13.400  1.00  0.00            
ATOM     70  C21 GCD     1      28.150  23.750  12.760  1.00  0.00            
ATOM     71  H34 GCD     1      28.500  23.610  11.730  1.00  0.00            
ATOM     72  O17 GCD     1      28.610  22.750  13.650  1.00  0.00            
ATOM     73  H35 GCD     1      29.570  22.820  13.720  1.00  0.00            
ATOM     74  C22 GCD     1      26.610  23.730  12.730  1.00  0.00            
ATOM     75  H36 GCD     1      26.250  22.810  12.240  1.00  0.00            
ATOM     76  O18 GCD     1      26.290  24.760  11.860  1.00  0.00            
ATOM     77  C23 GCD     1      26.620  26.070  12.230  1.00  0.00            
ATOM     78  H37 GCD     1      26.190  26.270  13.220  1.00  0.00            
ATOM     79  C24 GCD     1      26.030  26.960  11.220  1.00  0.00            
ATOM     80  H38 GCD     1      26.540  26.890  10.250  1.00  0.00            
ATOM     81  H39 GCD     1      26.200  27.990  11.560  1.00  0.00            
ATOM     82  O19 GCD     1      24.660  26.840  11.060  1.00  0.00            
ATOM     83  H40 GCD     1      24.180  27.240  11.790  1.00  0.00            
ATOM     84  O20 GCD     1      26.090  23.920  14.040  1.00  0.00            
ATOM     85  C25 GCD     1      25.010  23.100  14.560  1.00  0.00            
ATOM     86  H41 GCD     1      24.570  22.390  13.840  1.00  0.00            
ATOM     87  C26 GCD     1      25.670  22.170  15.630  1.00  0.00            
ATOM     88  H42 GCD     1      26.270  22.760  16.330  1.00  0.00            
ATOM     89  O21 GCD     1      26.560  21.180  15.010  1.00  0.00            
ATOM     90  H43 GCD     1      27.280  21.680  14.600  1.00  0.00            
ATOM     91  C27 GCD     1      24.570  21.500  16.440  1.00  0.00            
ATOM     92  H44 GCD     1      24.100  20.810  15.720  1.00  0.00            
ATOM     93  O22 GCD     1      25.110  20.680  17.540  1.00  0.00            
ATOM     94  H45 GCD     1      25.400  19.830  17.170  1.00  0.00            
ATOM     95  C28 GCD     1      23.590  22.550  16.950  1.00  0.00            
ATOM     96  H46 GCD     1      22.660  22.060  17.240  1.00  0.00            
ATOM     97  O23 GCD     1      23.030  23.420  15.920  1.00  0.00            
ATOM     98  C29 GCD     1      24.000  24.080  15.120  1.00  0.00            
ATOM     99  H47 GCD     1      24.520  24.860  15.680  1.00  0.00            
ATOM    100  C30 GCD     1      23.170  24.900  14.140  1.00  0.00            
ATOM    101  H48 GCD     1      23.720  25.760  13.740  1.00  0.00            
ATOM    102  H49 GCD     1      22.450  25.440  14.760  1.00  0.00            
ATOM    103  O24 GCD     1      22.510  24.080  13.210  1.00  0.00            
ATOM    104  H50 GCD     1      21.710  23.910  13.720  1.00  0.00            
ATOM    105  O25 GCD     1      24.010  23.460  17.940  1.00  0.00            
ATOM    106  C31 GCD     1      23.370  23.560  19.170  1.00  0.00            
ATOM    107  H51 GCD     1      22.740  22.670  19.320  1.00  0.00            
ATOM    108  C32 GCD     1      24.480  23.560  20.220  1.00  0.00            
ATOM    109  H52 GCD     1      25.130  24.430  20.040  1.00  0.00            
ATOM    110  O26 GCD     1      25.140  22.330  20.080  1.00  0.00            
ATOM    111  H53 GCD     1      25.400  22.180  19.170  1.00  0.00            
ATOM    112  C33 GCD     1      23.940  23.760  21.630  1.00  0.00            
ATOM    113  H54 GCD     1      23.350  22.860  21.860  1.00  0.00            
ATOM    114  O27 GCD     1      24.960  23.760  22.700  1.00  0.00            
ATOM    115  H55 GCD     1      25.280  22.850  22.740  1.00  0.00            
ATOM    116  C34 GCD     1      22.980  24.960  21.630  1.00  0.00            
ATOM    117  H56 GCD     1      22.480  24.940  22.600  1.00  0.00            
ATOM    118  O28 GCD     1      21.990  24.800  20.650  1.00  0.00            
ATOM    119  C35 GCD     1      22.500  24.790  19.300  1.00  0.00            
ATOM    120  H57 GCD     1      23.100  25.660  19.020  1.00  0.00            
ATOM    121  C36 GCD     1      21.260  24.690  18.440  1.00  0.00            
ATOM    122  H58 GCD     1      21.510  24.550  17.380  1.00  0.00            
ATOM    123  H59 GCD     1      20.760  25.660  18.530  1.00  0.00            
ATOM    124  O29 GCD     1      20.280  23.780  18.910  1.00  0.00            
ATOM    125  H60 GCD     1      20.270  23.860  19.870  1.00  0.00            
ATOM    126  O30 GCD     1      23.590  26.200  21.470  1.00  0.00            
ATOM    127  C37 GCD     1      23.780  26.840  22.720  1.00  0.00            
ATOM    128  H61 GCD     1      23.530  26.270  23.620  1.00  0.00            
ATOM    129  C38 GCD     1      25.160  27.420  22.850  1.00  0.00            
ATOM    130  H62 GCD     1      25.380  27.850  21.860  1.00  0.00            
ATOM    131  O31 GCD     1      26.090  26.310  23.070  1.00  0.00            
ATOM    132  H63 GCD     1      25.610  25.490  22.890  1.00  0.00            
ATOM    133  C39 GCD     1      25.280  28.530  23.930  1.00  0.00            
ATOM    134  H64 GCD     1      25.080  27.940  24.830  1.00  0.00            
ATOM    135  O32 GCD     1      26.530  29.130  24.050  1.00  0.00            
ATOM    136  H65 GCD     1      27.150  28.410  24.250  1.00  0.00            
ATOM    137  C40 GCD     1      24.170  29.520  23.840  1.00  0.00            
ATOM    138  H66 GCD     1      24.120  30.040  24.800  1.00  0.00            
ATOM    139  O33 GCD     1      22.890  28.860  23.820  1.00  0.00            
ATOM    140  C41 GCD     1      22.730  27.950  22.740  1.00  0.00            
ATOM    141  H67 GCD     1      22.790  28.420  21.750  1.00  0.00            
ATOM    142  C42 GCD     1      21.260  27.470  22.760  1.00  0.00            
ATOM    143  H68 GCD     1      21.140  26.830  21.880  1.00  0.00            
ATOM    144  H69 GCD     1      20.590  28.340  22.710  1.00  0.00            
ATOM    145  O34 GCD     1      20.920  26.630  23.870  1.00  0.00            
ATOM    146  H70 GCD     1      21.020  25.740  23.500  1.00  0.00            
ATOM    147  O35 GCD     1      24.320  30.400  22.730  1.00  0.00            
ATOM    148  C43 GCD     1      23.870  31.750  22.980  1.00  0.00            
ATOM    149  H71 GCD     1      23.250  31.810  23.890  1.00  0.00            
ATOM    150  C44 GCD     1      25.050  32.670  23.200  1.00  0.00            
ATOM    151  H72 GCD     1      25.750  32.620  22.360  1.00  0.00            
ATOM    152  O36 GCD     1      25.710  32.320  24.410  1.00  0.00            
ATOM    153  H73 GCD     1      25.940  31.390  24.260  1.00  0.00            
ATOM    154  C45 GCD     1      24.540  34.100  23.240  1.00  0.00            
ATOM    155  H74 GCD     1      23.820  34.240  24.060  1.00  0.00            
ATOM    156  O37 GCD     1      25.590  35.040  23.350  1.00  0.00            
ATOM    157  H75 GCD     1      26.000  34.770  24.180  1.00  0.00            
ATOM    158  C46 GCD     1      23.850  34.380  21.940  1.00  0.00            
ATOM    159  H76 GCD     1      23.590  35.440  22.020  1.00  0.00            
ATOM    160  O38 GCD     1      24.640  34.240  20.770  1.00  0.00            
ATOM    161  O39 GCD     1      22.680  33.530  21.880  1.00  0.00            
ATOM    162  C47 GCD     1      23.010  32.150  21.760  1.00  0.00            
ATOM    163  H77 GCD     1      23.640  31.990  20.880  1.00  0.00            
ATOM    164  C48 GCD     1      21.730  31.390  21.830  1.00  0.00            
ATOM    165  H78 GCD     1      21.230  31.270  22.800  1.00  0.00            
ATOM    166  H79 GCD     1      21.960  30.380  21.480  1.00  0.00            
ATOM    167  O40 GCD     1      20.790  31.870  20.950  1.00  0.00            
ATOM    168  H80 GCD     1      20.740  32.830  20.980  1.00  0.00            
ATOM    169  C1  EB3     2      30.720  31.900  21.890  1.00  0.00            
ATOM    170  N1  EB3     2      29.650  30.810  21.880  1.00  0.00            
ATOM    171  C2  EB3     2      28.310  31.480  21.820  1.00  0.00            
ATOM    172  C3  EB3     2      27.780  31.750  20.420  1.00  0.00            
ATOM    173  O1  EB3     2      27.710  30.390  19.910  1.00  0.00            
ATOM    174  C4  EB3     2      27.480  30.040  18.530  1.00  0.00            
ATOM    175  C5  EB3     2      27.790  28.520  18.230  1.00  0.00            
ATOM    176  C6  EB3     2      28.810  28.290  17.380  1.00  0.00            
ATOM    177  C7  EB3     2      29.130  26.990  16.940  1.00  0.00            
ATOM    178  C8  EB3     2      28.330  25.930  17.420  1.00  0.00            
ATOM    179  Br1 EB3     2      28.910  24.170  16.990  1.00  0.00            
ATOM    180  C9  EB3     2      27.280  26.200  18.310  1.00  0.00            
ATOM    181  C10 EB3     2      27.000  27.480  18.690  1.00  0.00            
ATOM    182  C11 EB3     2      26.120  30.360  18.020  1.00  0.00            
ATOM    183  C12 EB3     2      25.920  30.640  16.660  1.00  0.00            
ATOM    184  C13 EB3     2      24.640  30.900  16.160  1.00  0.00            
ATOM    185  C14 EB3     2      23.480  30.970  17.050  1.00  0.00            
ATOM    186  C15 EB3     2      23.650  30.580  18.420  1.00  0.00            
ATOM    187  C16 EB3     2      25.000  30.400  18.880  1.00  0.00            
ATOM    188  C17 EB3     2      29.820  29.960  23.120  1.00  0.00            
ATOM    189  H1  EB3     2      31.700  31.450  22.000  1.00  0.00            
ATOM    190  H2  EB3     2      30.660  32.450  20.950  1.00  0.00            
ATOM    191  H3  EB3     2      30.430  32.540  22.730  1.00  0.00            
ATOM    192  H4  EB3     2      29.790  30.150  21.100  1.00  0.00            
ATOM    193  H5  EB3     2      28.310  32.430  22.360  1.00  0.00            
ATOM    194  H6  EB3     2      27.640  30.760  22.280  1.00  0.00            
ATOM    195  H7  EB3     2      28.580  32.290  19.900  1.00  0.00            
ATOM    196  H8  EB3     2      26.800  32.220  20.310  1.00  0.00            
ATOM    197  H9  EB3     2      28.250  30.610  18.000  1.00  0.00            
ATOM    198  H10 EB3     2      29.340  29.150  16.990  1.00  0.00            
ATOM    199  H11 EB3     2      30.000  26.840  16.320  1.00  0.00            
ATOM    200  H12 EB3     2      26.670  25.380  18.690  1.00  0.00            
ATOM    201  H13 EB3     2      26.100  27.690  19.240  1.00  0.00            
ATOM    202  H14 EB3     2      26.760  30.510  15.990  1.00  0.00            
ATOM    203  H15 EB3     2      24.460  31.020  15.090  1.00  0.00            
ATOM    204  H16 EB3     2      22.490  31.210  16.660  1.00  0.00            
ATOM    205  H17 EB3     2      22.820  30.540  19.120  1.00  0.00            
ATOM    206  H18 EB3     2      25.220  30.160  19.910  1.00  0.00            
ATOM    207  H19 EB3     2      29.090  29.150  23.120  1.00  0.00            
ATOM    208  H20 EB3     2      30.810  29.520  23.070  1.00  0.00            
ATOM    209  H21 EB3     2      29.600  30.600  23.980  1.00  0.00            
TER
ENDMDL
MODEL        1
ATOM      1  H1  GCD     1      13.850  45.040   7.300  1.00  0.00            
ATOM      2  O1  GCD     1      14.380  45.360   8.040  1.00  0.00            
ATOM      3  C1  GCD     1      14.140  44.560   9.220  1.00  0.00            
ATOM      4  H2  GCD     1      14.470  45.110  10.120  1.00  0.00            
ATOM      5  H3  GCD     1      13.060  44.430   9.310  1.00  0.00            
ATOM      6  C2  GCD     1      14.740  43.150   9.180  1.00  0.00            
ATOM      7  H4  GCD     1      14.440  42.670  10.120  1.00  0.00            
ATOM      8  C3  GCD     1      16.240  43.150   8.950  1.00  0.00            
ATOM      9  H5  GCD     1      16.490  43.900   8.180  1.00  0.00            
ATOM     10  C4  GCD     1      16.790  41.790   8.710  1.00  0.00            
ATOM     11  H6  GCD     1      16.500  41.070   9.480  1.00  0.00            
ATOM     12  O2  GCD     1      18.190  41.730   8.530  1.00  0.00            
ATOM     13  H7  GCD     1      18.430  42.130   7.680  1.00  0.00            
ATOM     14  C5  GCD     1      16.190  41.230   7.420  1.00  0.00            
ATOM     15  H8  GCD     1      16.450  41.920   6.610  1.00  0.00            
ATOM     16  O3  GCD     1      16.650  40.000   6.980  1.00  0.00            
ATOM     17  H9  GCD     1      17.530  40.150   6.640  1.00  0.00            
ATOM     18  C6  GCD     1      14.650  41.290   7.520  1.00  0.00            
ATOM     19  O4  GCD     1      14.240  42.560   7.990  1.00  0.00            
ATOM     20  H10 GCD     1      14.190  41.060   6.550  1.00  0.00            
ATOM     21  O5  GCD     1      14.230  40.350   8.430  1.00  0.00            
ATOM     22  C7  GCD     1      13.200  39.590   7.980  1.00  0.00            
ATOM     23  H11 GCD     1      12.670  40.070   7.150  1.00  0.00            
ATOM     24  C8  GCD     1      13.780  38.230   7.570  1.00  0.00            
ATOM     25  H12 GCD     1      14.450  37.810   8.330  1.00  0.00            
ATOM     26  O6  GCD     1      14.560  38.280   6.330  1.00  0.00            
ATOM     27  H13 GCD     1      15.280  38.920   6.400  1.00  0.00            
ATOM     28  C9  GCD     1      12.650  37.140   7.510  1.00  0.00            
ATOM     29  H14 GCD     1      11.920  37.140   6.680  1.00  0.00            
ATOM     30  O7  GCD     1      13.180  35.840   7.320  1.00  0.00            
ATOM     31  H15 GCD     1      13.870  35.960   6.660  1.00  0.00            
ATOM     32  C10 GCD     1      11.820  37.270   8.820  1.00  0.00            
ATOM     33  H16 GCD     1      11.020  36.520   8.800  1.00  0.00            
ATOM     34  O8  GCD     1      11.270  38.540   9.010  1.00  0.00            
ATOM     35  C11 GCD     1      12.210  39.590   9.120  1.00  0.00            
ATOM     36  H17 GCD     1      12.830  39.560  10.030  1.00  0.00            
ATOM     37  C12 GCD     1      11.410  40.880   9.060  1.00  0.00            
ATOM     38  H18 GCD     1      10.770  40.860   8.160  1.00  0.00            
ATOM     39  H19 GCD     1      12.020  41.780   9.140  1.00  0.00            
ATOM     40  O9  GCD     1      10.560  40.960  10.200  1.00  0.00            
ATOM     41  H20 GCD     1      11.080  40.820  11.000  1.00  0.00            
ATOM     42  O10 GCD     1      12.740  37.060   9.930  1.00  0.00            
ATOM     43  C13 GCD     1      12.640  35.880  10.740  1.00  0.00            
ATOM     44  H21 GCD     1      11.830  35.200  10.440  1.00  0.00            
ATOM     45  C14 GCD     1      14.030  35.160  10.890  1.00  0.00            
ATOM     46  H22 GCD     1      14.830  35.820  11.240  1.00  0.00            
ATOM     47  O11 GCD     1      14.250  34.460   9.620  1.00  0.00            
ATOM     48  H23 GCD     1      13.680  34.920   8.990  1.00  0.00            
ATOM     49  C15 GCD     1      14.050  34.090  12.030  1.00  0.00            
ATOM     50  H24 GCD     1      13.410  33.240  11.750  1.00  0.00            
ATOM     51  O12 GCD     1      15.350  33.590  12.240  1.00  0.00            
ATOM     52  H25 GCD     1      15.800  34.120  12.900  1.00  0.00            
ATOM     53  C16 GCD     1      13.440  34.660  13.350  1.00  0.00            
ATOM     54  H26 GCD     1      13.150  33.900  14.080  1.00  0.00            
ATOM     55  O13 GCD     1      12.220  35.430  13.030  1.00  0.00            
ATOM     56  C17 GCD     1      12.320  36.480  12.130  1.00  0.00            
ATOM     57  H27 GCD     1      13.120  37.200  12.360  1.00  0.00            
ATOM     58  C18 GCD     1      10.930  37.210  12.180  1.00  0.00            
ATOM     59  H28 GCD     1      10.270  36.370  11.910  1.00  0.00            
ATOM     60  H29 GCD     1      10.900  37.970  11.390  1.00  0.00            
ATOM     61  O14 GCD     1      10.420  37.770  13.460  1.00  0.00            
ATOM     62  H30 GCD     1       9.680  37.190  13.680  1.00  0.00            
ATOM     63  O15 GCD     1      14.470  35.550  13.880  1.00  0.00            
ATOM     64  C19 GCD     1      15.070  35.110  15.100  1.00  0.00            
ATOM     65  H31 GCD     1      14.950  34.040  15.330  1.00  0.00            
ATOM     66  C20 GCD     1      16.520  35.400  15.180  1.00  0.00            
ATOM     67  H32 GCD     1      16.750  36.480  15.130  1.00  0.00            
ATOM     68  O16 GCD     1      17.110  34.710  14.070  1.00  0.00            
ATOM     69  H33 GCD     1      18.050  34.530  14.170  1.00  0.00            
ATOM     70  C21 GCD     1      17.160  35.000  16.440  1.00  0.00            
ATOM     71  H34 GCD     1      17.030  33.940  16.710  1.00  0.00            
ATOM     72  O17 GCD     1      18.520  35.300  16.470  1.00  0.00            
ATOM     73  H35 GCD     1      18.890  35.000  15.630  1.00  0.00            
ATOM     74  C22 GCD     1      16.460  35.700  17.610  1.00  0.00            
ATOM     75  H36 GCD     1      16.760  35.150  18.500  1.00  0.00            
ATOM     76  O18 GCD     1      15.110  35.410  17.430  1.00  0.00            
ATOM     77  C23 GCD     1      14.450  35.940  16.200  1.00  0.00            
ATOM     78  H37 GCD     1      14.670  36.990  16.010  1.00  0.00            
ATOM     79  C24 GCD     1      13.000  35.670  16.310  1.00  0.00            
ATOM     80  H38 GCD     1      12.660  36.030  15.330  1.00  0.00            
ATOM     81  H39 GCD     1      12.580  36.390  17.030  1.00  0.00            
ATOM     82  O19 GCD     1      12.610  34.290  16.500  1.00  0.00            
ATOM     83  H40 GCD     1      12.890  34.170  17.420  1.00  0.00            
ATOM     84  O20 GCD     1      16.680  37.090  17.700  1.00  0.00            
ATOM     85  C25 GCD     1      17.510  37.480  18.850  1.00  0.00            
ATOM     86  H41 GCD     1      17.970  36.600  19.320  1.00  0.00            
ATOM     87  C26 GCD     1      18.510  38.420  18.300  1.00  0.00            
ATOM     88  H42 GCD     1      18.040  39.240  17.740  1.00  0.00            
ATOM     89  O21 GCD     1      19.320  37.710  17.360  1.00  0.00            
ATOM     90  H43 GCD     1      18.920  36.840  17.250  1.00  0.00            
ATOM     91  C27 GCD     1      19.380  38.930  19.500  1.00  0.00            
ATOM     92  H44 GCD     1      19.860  38.090  20.020  1.00  0.00            
ATOM     93  O22 GCD     1      20.390  39.810  19.070  1.00  0.00            
ATOM     94  H45 GCD     1      21.040  39.890  19.770  1.00  0.00            
ATOM     95  C28 GCD     1      18.480  39.640  20.500  1.00  0.00            
ATOM     96  H46 GCD     1      19.110  39.910  21.350  1.00  0.00            
ATOM     97  O23 GCD     1      17.590  38.670  20.890  1.00  0.00            
ATOM     98  C29 GCD     1      16.690  38.180  19.940  1.00  0.00            
ATOM     99  H47 GCD     1      16.070  39.010  19.580  1.00  0.00            
ATOM    100  C30 GCD     1      15.680  37.280  20.550  1.00  0.00            
ATOM    101  H48 GCD     1      15.060  36.960  19.710  1.00  0.00            
ATOM    102  H49 GCD     1      15.010  37.850  21.200  1.00  0.00            
ATOM    103  O24 GCD     1      16.310  36.250  21.260  1.00  0.00            
ATOM    104  H50 GCD     1      16.400  36.500  22.190  1.00  0.00            
ATOM    105  O25 GCD     1      17.760  40.720  19.960  1.00  0.00            
ATOM    106  C31 GCD     1      17.690  41.970  20.640  1.00  0.00            
ATOM    107  H51 GCD     1      17.580  41.760  21.710  1.00  0.00            
ATOM    108  C32 GCD     1      18.950  42.790  20.360  1.00  0.00            
ATOM    109  H52 GCD     1      19.150  42.600  19.300  1.00  0.00            
ATOM    110  O26 GCD     1      20.070  42.220  21.110  1.00  0.00            
ATOM    111  H53 GCD     1      20.790  42.850  21.180  1.00  0.00            
ATOM    112  C33 GCD     1      18.790  44.340  20.540  1.00  0.00            
ATOM    113  H54 GCD     1      18.620  44.330  21.630  1.00  0.00            
ATOM    114  O27 GCD     1      19.990  45.140  20.300  1.00  0.00            
ATOM    115  H55 GCD     1      20.080  45.140  19.340  1.00  0.00            
ATOM    116  C34 GCD     1      17.520  44.920  19.800  1.00  0.00            
ATOM    117  H56 GCD     1      17.430  45.960  20.140  1.00  0.00            
ATOM    118  O28 GCD     1      16.410  44.140  20.270  1.00  0.00            
ATOM    119  C35 GCD     1      16.490  42.700  19.930  1.00  0.00            
ATOM    120  H57 GCD     1      16.550  42.640  18.830  1.00  0.00            
ATOM    121  C36 GCD     1      15.240  41.980  20.220  1.00  0.00            
ATOM    122  H58 GCD     1      15.170  40.950  19.860  1.00  0.00            
ATOM    123  H59 GCD     1      14.470  42.590  19.730  1.00  0.00            
ATOM    124  O29 GCD     1      14.950  41.970  21.630  1.00  0.00            
ATOM    125  H60 GCD     1      14.920  42.900  21.880  1.00  0.00            
ATOM    126  O30 GCD     1      17.870  44.780  18.480  1.00  0.00            
ATOM    127  C37 GCD     1      18.050  45.920  17.630  1.00  0.00            
ATOM    128  H61 GCD     1      18.260  46.740  18.330  1.00  0.00            
ATOM    129  C38 GCD     1      19.180  45.560  16.680  1.00  0.00            
ATOM    130  H62 GCD     1      19.050  44.600  16.160  1.00  0.00            
ATOM    131  O31 GCD     1      20.470  45.430  17.340  1.00  0.00            
ATOM    132  H63 GCD     1      21.200  45.700  16.770  1.00  0.00            
ATOM    133  C39 GCD     1      19.330  46.620  15.610  1.00  0.00            
ATOM    134  H64 GCD     1      19.600  47.610  16.000  1.00  0.00            
ATOM    135  O32 GCD     1      20.240  46.160  14.590  1.00  0.00            
ATOM    136  H65 GCD     1      19.790  45.440  14.120  1.00  0.00            
ATOM    137  C40 GCD     1      17.940  46.910  14.990  1.00  0.00            
ATOM    138  H66 GCD     1      18.090  47.810  14.390  1.00  0.00            
ATOM    139  O33 GCD     1      16.860  47.160  15.910  1.00  0.00            
ATOM    140  C41 GCD     1      16.730  46.210  16.960  1.00  0.00            
ATOM    141  H67 GCD     1      16.430  45.250  16.520  1.00  0.00            
ATOM    142  C42 GCD     1      15.640  46.770  17.920  1.00  0.00            
ATOM    143  H68 GCD     1      15.170  45.910  18.410  1.00  0.00            
ATOM    144  H69 GCD     1      14.730  47.110  17.420  1.00  0.00            
ATOM    145  O34 GCD     1      16.080  47.730  18.920  1.00  0.00            
ATOM    146  H70 GCD     1      15.920  48.660  18.710  1.00  0.00            
ATOM    147  O35 GCD     1      17.500  45.700  14.280  1.00  0.00            
ATOM    148  C43 GCD     1      17.930  45.710  12.910  1.00  0.00            
ATOM    149  H71 GCD     1      18.620  46.540  12.710  1.00  0.00            
ATOM    150  C44 GCD     1      18.570  44.350  12.430  1.00  0.00            
ATOM    151  H72 GCD     1      17.890  43.500  12.620  1.00  0.00            
ATOM    152  O36 GCD     1      19.790  44.110  13.130  1.00  0.00            
ATOM    153  H73 GCD     1      20.250  43.340  12.780  1.00  0.00            
ATOM    154  C45 GCD     1      18.860  44.440  10.900  1.00  0.00            
ATOM    155  H74 GCD     1      19.520  45.300  10.780  1.00  0.00            
ATOM    156  O37 GCD     1      19.600  43.310  10.450  1.00  0.00            
ATOM    157  H75 GCD     1      19.040  42.790   9.860  1.00  0.00            
ATOM    158  C46 GCD     1      17.630  44.710  10.130  1.00  0.00            
ATOM    159  H76 GCD     1      17.940  45.010   9.130  1.00  0.00            
ATOM    160  O38 GCD     1      16.800  43.610  10.160  1.00  0.00            
ATOM    161  O39 GCD     1      16.890  45.830  10.630  1.00  0.00            
ATOM    162  C47 GCD     1      16.610  45.900  12.090  1.00  0.00            
ATOM    163  H77 GCD     1      15.780  45.200  12.270  1.00  0.00            
ATOM    164  C48 GCD     1      16.040  47.300  12.310  1.00  0.00            
ATOM    165  H78 GCD     1      15.800  47.470  13.370  1.00  0.00            
ATOM    166  H79 GCD     1      15.180  47.500  11.650  1.00  0.00            
ATOM    167  O40 GCD     1      16.900  48.320  11.860  1.00  0.00            
ATOM    168  H80 GCD     1      17.480  48.040  11.140  1.00  0.00            
ATOM    169  C1  EB3     2      21.980  43.110  15.620  1.00  0.00            
ATOM    170  N1  EB3     2      21.560  42.010  16.590  1.00  0.00            
ATOM    171  C2  EB3     2      20.080  42.170  16.830  1.00  0.00            
ATOM    172  C3  EB3     2      19.150  41.810  15.640  1.00  0.00            
ATOM    173  O1  EB3     2      17.950  41.370  16.280  1.00  0.00            
ATOM    174  C4  EB3     2      16.700  41.620  15.520  1.00  0.00            
ATOM    175  C5  EB3     2      16.580  40.800  14.230  1.00  0.00            
ATOM    176  C6  EB3     2      15.640  41.150  13.270  1.00  0.00            
ATOM    177  C7  EB3     2      15.550  40.420  12.040  1.00  0.00            
ATOM    178  C8  EB3     2      16.410  39.370  11.810  1.00  0.00            
ATOM    179  Br1 EB3     2      16.160  38.270  10.300  1.00  0.00            
ATOM    180  C9  EB3     2      17.380  39.020  12.690  1.00  0.00            
ATOM    181  C10 EB3     2      17.420  39.710  13.920  1.00  0.00            
ATOM    182  C11 EB3     2      15.480  41.310  16.390  1.00  0.00            
ATOM    183  C12 EB3     2      15.290  40.020  16.820  1.00  0.00            
ATOM    184  C13 EB3     2      14.140  39.670  17.590  1.00  0.00            
ATOM    185  C14 EB3     2      13.220  40.650  17.980  1.00  0.00            
ATOM    186  C15 EB3     2      13.350  41.980  17.450  1.00  0.00            
ATOM    187  C16 EB3     2      14.540  42.290  16.750  1.00  0.00            
ATOM    188  C17 EB3     2      22.240  42.440  17.820  1.00  0.00            
ATOM    189  H1  EB3     2      23.040  42.950  15.380  1.00  0.00            
ATOM    190  H2  EB3     2      21.450  43.050  14.670  1.00  0.00            
ATOM    191  H3  EB3     2      21.830  44.100  16.070  1.00  0.00            
ATOM    192  H4  EB3     2      21.780  41.080  16.190  1.00  0.00            
ATOM    193  H5  EB3     2      19.940  43.180  17.210  1.00  0.00            
ATOM    194  H6  EB3     2      19.870  41.500  17.670  1.00  0.00            
ATOM    195  H7  EB3     2      19.590  41.000  15.050  1.00  0.00            
ATOM    196  H8  EB3     2      19.000  42.680  14.980  1.00  0.00            
ATOM    197  H9  EB3     2      16.680  42.680  15.220  1.00  0.00            
ATOM    198  H10 EB3     2      14.980  41.980  13.510  1.00  0.00            
ATOM    199  H11 EB3     2      14.760  40.670  11.330  1.00  0.00            
ATOM    200  H12 EB3     2      17.960  38.140  12.480  1.00  0.00            
ATOM    201  H13 EB3     2      18.060  39.370  14.730  1.00  0.00            
ATOM    202  H14 EB3     2      15.970  39.220  16.540  1.00  0.00            
ATOM    203  H15 EB3     2      14.000  38.620  17.840  1.00  0.00            
ATOM    204  H16 EB3     2      12.360  40.490  18.620  1.00  0.00            
ATOM    205  H17 EB3     2      12.590  42.700  17.720  1.00  0.00            
ATOM    206  H18 EB3     2      14.750  43.300  16.390  1.00  0.00            
ATOM    207  H19 EB3     2      22.090  41.990  18.800  1.00  0.00            
ATOM    208  H20 EB3     2      23.320  42.430  17.660  1.00  0.00            
ATOM    209  H21 EB3     2      22.030  43.500  17.980  1.00  0.00            
TER
ENDMDL
MODEL        1
ATOM      1  H1  GCD     1      23.830  37.570  17.200  1.00  0.00            
ATOM      2  O1  GCD     1      23.330  37.550  18.020  1.00  0.00            
ATOM      3  C1  GCD     1      23.870  36.440  18.750  1.00  0.00            
ATOM      4  H2  GCD     1      23.150  36.080  19.490  1.00  0.00            
ATOM      5  H3  GCD     1      24.010  35.580  18.090  1.00  0.00            
ATOM      6  C2  GCD     1      25.180  36.920  19.460  1.00  0.00            
ATOM      7  H4  GCD     1      25.680  36.100  20.000  1.00  0.00            
ATOM      8  C3  GCD     1      24.930  37.950  20.540  1.00  0.00            
ATOM      9  H5  GCD     1      24.290  38.750  20.150  1.00  0.00            
ATOM     10  C4  GCD     1      26.320  38.520  20.970  1.00  0.00            
ATOM     11  H6  GCD     1      26.870  37.650  21.350  1.00  0.00            
ATOM     12  O2  GCD     1      26.250  39.540  21.990  1.00  0.00            
ATOM     13  H7  GCD     1      25.700  39.060  22.620  1.00  0.00            
ATOM     14  C5  GCD     1      27.040  39.070  19.690  1.00  0.00            
ATOM     15  H8  GCD     1      26.380  39.880  19.340  1.00  0.00            
ATOM     16  O3  GCD     1      28.290  39.690  19.990  1.00  0.00            
ATOM     17  H9  GCD     1      28.550  40.110  19.160  1.00  0.00            
ATOM     18  C6  GCD     1      27.230  38.020  18.570  1.00  0.00            
ATOM     19  O4  GCD     1      25.900  37.550  18.360  1.00  0.00            
ATOM     20  H10 GCD     1      27.580  38.470  17.630  1.00  0.00            
ATOM     21  O5  GCD     1      28.030  36.890  18.980  1.00  0.00            
ATOM     22  C7  GCD     1      29.420  36.990  18.660  1.00  0.00            
ATOM     23  H11 GCD     1      29.710  38.020  18.430  1.00  0.00            
ATOM     24  C8  GCD     1      30.220  36.540  19.870  1.00  0.00            
ATOM     25  H12 GCD     1      29.860  35.520  20.020  1.00  0.00            
ATOM     26  O6  GCD     1      29.890  37.470  20.960  1.00  0.00            
ATOM     27  H13 GCD     1      29.190  38.060  20.640  1.00  0.00            
ATOM     28  C9  GCD     1      31.660  36.470  19.440  1.00  0.00            
ATOM     29  H14 GCD     1      31.960  37.430  18.990  1.00  0.00            
ATOM     30  O7  GCD     1      32.470  36.130  20.560  1.00  0.00            
ATOM     31  H15 GCD     1      33.290  35.770  20.210  1.00  0.00            
ATOM     32  C10 GCD     1      31.850  35.450  18.470  1.00  0.00            
ATOM     33  H16 GCD     1      32.910  35.410  18.230  1.00  0.00            
ATOM     34  O8  GCD     1      31.120  35.830  17.330  1.00  0.00            
ATOM     35  C11 GCD     1      29.720  36.120  17.510  1.00  0.00            
ATOM     36  H17 GCD     1      29.210  35.170  17.720  1.00  0.00            
ATOM     37  C12 GCD     1      29.130  36.500  16.100  1.00  0.00            
ATOM     38  H18 GCD     1      28.040  36.530  16.180  1.00  0.00            
ATOM     39  H19 GCD     1      29.280  35.730  15.340  1.00  0.00            
ATOM     40  O9  GCD     1      29.540  37.780  15.600  1.00  0.00            
ATOM     41  H20 GCD     1      30.460  37.810  15.300  1.00  0.00            
ATOM     42  O10 GCD     1      31.440  34.170  18.880  1.00  0.00            
ATOM     43  C13 GCD     1      32.110  32.970  18.390  1.00  0.00            
ATOM     44  H21 GCD     1      33.100  33.290  18.060  1.00  0.00            
ATOM     45  C14 GCD     1      32.370  32.020  19.580  1.00  0.00            
ATOM     46  H22 GCD     1      31.380  31.770  19.980  1.00  0.00            
ATOM     47  O11 GCD     1      33.250  32.610  20.580  1.00  0.00            
ATOM     48  H23 GCD     1      34.020  32.950  20.100  1.00  0.00            
ATOM     49  C15 GCD     1      33.110  30.800  19.060  1.00  0.00            
ATOM     50  H24 GCD     1      34.040  31.110  18.570  1.00  0.00            
ATOM     51  O12 GCD     1      33.430  29.880  20.150  1.00  0.00            
ATOM     52  H25 GCD     1      33.830  30.410  20.850  1.00  0.00            
ATOM     53  C16 GCD     1      32.300  30.130  17.940  1.00  0.00            
ATOM     54  H26 GCD     1      32.840  29.260  17.570  1.00  0.00            
ATOM     55  O13 GCD     1      32.110  31.080  16.920  1.00  0.00            
ATOM     56  C17 GCD     1      31.320  32.250  17.280  1.00  0.00            
ATOM     57  H27 GCD     1      30.290  32.030  17.580  1.00  0.00            
ATOM     58  C18 GCD     1      31.330  33.070  15.950  1.00  0.00            
ATOM     59  H28 GCD     1      30.620  33.840  16.280  1.00  0.00            
ATOM     60  H29 GCD     1      31.030  32.430  15.110  1.00  0.00            
ATOM     61  O14 GCD     1      32.590  33.630  15.610  1.00  0.00            
ATOM     62  H30 GCD     1      32.420  34.350  14.990  1.00  0.00            
ATOM     63  O15 GCD     1      31.080  29.690  18.350  1.00  0.00            
ATOM     64  C19 GCD     1      30.710  28.400  17.860  1.00  0.00            
ATOM     65  H31 GCD     1      31.390  28.020  17.090  1.00  0.00            
ATOM     66  C20 GCD     1      30.790  27.460  19.060  1.00  0.00            
ATOM     67  H32 GCD     1      30.160  27.800  19.890  1.00  0.00            
ATOM     68  O16 GCD     1      32.170  27.320  19.460  1.00  0.00            
ATOM     69  H33 GCD     1      32.550  28.170  19.720  1.00  0.00            
ATOM     70  C21 GCD     1      30.150  26.120  18.670  1.00  0.00            
ATOM     71  H34 GCD     1      30.650  25.700  17.790  1.00  0.00            
ATOM     72  O17 GCD     1      30.160  25.090  19.680  1.00  0.00            
ATOM     73  H35 GCD     1      31.080  24.970  19.930  1.00  0.00            
ATOM     74  C22 GCD     1      28.730  26.390  18.100  1.00  0.00            
ATOM     75  H36 GCD     1      28.290  25.530  17.600  1.00  0.00            
ATOM     76  O18 GCD     1      28.760  27.280  17.000  1.00  0.00            
ATOM     77  C23 GCD     1      29.240  28.590  17.380  1.00  0.00            
ATOM     78  H37 GCD     1      28.660  29.170  18.100  1.00  0.00            
ATOM     79  C24 GCD     1      29.250  29.470  16.140  1.00  0.00            
ATOM     80  H38 GCD     1      30.090  29.200  15.490  1.00  0.00            
ATOM     81  H39 GCD     1      29.350  30.510  16.490  1.00  0.00            
ATOM     82  O19 GCD     1      28.090  29.440  15.320  1.00  0.00            
ATOM     83  H40 GCD     1      27.780  28.570  15.060  1.00  0.00            
ATOM     84  O20 GCD     1      27.980  26.860  19.180  1.00  0.00            
ATOM     85  C25 GCD     1      26.830  26.170  19.520  1.00  0.00            
ATOM     86  H41 GCD     1      26.790  25.350  18.790  1.00  0.00            
ATOM     87  C26 GCD     1      26.840  25.760  20.970  1.00  0.00            
ATOM     88  H42 GCD     1      26.940  26.690  21.550  1.00  0.00            
ATOM     89  O21 GCD     1      27.940  24.880  21.150  1.00  0.00            
ATOM     90  H43 GCD     1      28.630  25.390  20.710  1.00  0.00            
ATOM     91  C27 GCD     1      25.450  25.130  21.420  1.00  0.00            
ATOM     92  H44 GCD     1      25.400  24.140  20.940  1.00  0.00            
ATOM     93  O22 GCD     1      25.420  24.930  22.800  1.00  0.00            
ATOM     94  H45 GCD     1      26.300  24.590  22.970  1.00  0.00            
ATOM     95  C28 GCD     1      24.280  26.020  20.860  1.00  0.00            
ATOM     96  H46 GCD     1      23.390  25.470  21.160  1.00  0.00            
ATOM     97  O23 GCD     1      24.440  26.130  19.490  1.00  0.00            
ATOM     98  C29 GCD     1      25.530  27.010  19.150  1.00  0.00            
ATOM     99  H47 GCD     1      25.530  27.950  19.710  1.00  0.00            
ATOM    100  C30 GCD     1      25.230  27.230  17.690  1.00  0.00            
ATOM    101  H48 GCD     1      26.080  27.730  17.210  1.00  0.00            
ATOM    102  H49 GCD     1      24.380  27.910  17.600  1.00  0.00            
ATOM    103  O24 GCD     1      24.980  25.990  17.020  1.00  0.00            
ATOM    104  H50 GCD     1      24.370  25.460  17.540  1.00  0.00            
ATOM    105  O25 GCD     1      24.200  27.290  21.480  1.00  0.00            
ATOM    106  C31 GCD     1      22.910  27.480  22.190  1.00  0.00            
ATOM    107  H51 GCD     1      22.320  26.550  22.220  1.00  0.00            
ATOM    108  C32 GCD     1      23.140  27.850  23.640  1.00  0.00            
ATOM    109  H52 GCD     1      23.730  28.770  23.710  1.00  0.00            
ATOM    110  O26 GCD     1      23.580  26.610  24.310  1.00  0.00            
ATOM    111  H53 GCD     1      24.240  26.220  23.710  1.00  0.00            
ATOM    112  C33 GCD     1      21.810  28.220  24.190  1.00  0.00            
ATOM    113  H54 GCD     1      21.230  27.290  24.250  1.00  0.00            
ATOM    114  O27 GCD     1      21.870  28.640  25.550  1.00  0.00            
ATOM    115  H55 GCD     1      22.530  29.350  25.510  1.00  0.00            
ATOM    116  C34 GCD     1      21.030  29.260  23.330  1.00  0.00            
ATOM    117  H56 GCD     1      19.990  29.330  23.690  1.00  0.00            
ATOM    118  O28 GCD     1      20.900  28.830  21.990  1.00  0.00            
ATOM    119  C35 GCD     1      22.170  28.570  21.370  1.00  0.00            
ATOM    120  H57 GCD     1      22.750  29.510  21.420  1.00  0.00            
ATOM    121  C36 GCD     1      21.860  28.240  19.920  1.00  0.00            
ATOM    122  H58 GCD     1      22.790  28.320  19.340  1.00  0.00            
ATOM    123  H59 GCD     1      21.190  29.030  19.580  1.00  0.00            
ATOM    124  O29 GCD     1      21.250  26.970  19.810  1.00  0.00            
ATOM    125  H60 GCD     1      20.760  27.010  18.980  1.00  0.00            
ATOM    126  O30 GCD     1      21.690  30.580  23.400  1.00  0.00            
ATOM    127  C37 GCD     1      21.290  31.470  24.350  1.00  0.00            
ATOM    128  H61 GCD     1      20.740  31.030  25.190  1.00  0.00            
ATOM    129  C38 GCD     1      22.510  32.060  25.070  1.00  0.00            
ATOM    130  H62 GCD     1      23.140  32.400  24.240  1.00  0.00            
ATOM    131  O31 GCD     1      23.230  31.050  25.760  1.00  0.00            
ATOM    132  H63 GCD     1      24.160  31.290  25.750  1.00  0.00            
ATOM    133  C39 GCD     1      22.030  33.240  25.970  1.00  0.00            
ATOM    134  H64 GCD     1      21.330  32.760  26.660  1.00  0.00            
ATOM    135  O32 GCD     1      23.160  33.800  26.670  1.00  0.00            
ATOM    136  H65 GCD     1      23.600  33.110  27.180  1.00  0.00            
ATOM    137  C40 GCD     1      21.220  34.310  25.210  1.00  0.00            
ATOM    138  H66 GCD     1      20.880  35.120  25.860  1.00  0.00            
ATOM    139  O33 GCD     1      20.070  33.620  24.620  1.00  0.00            
ATOM    140  C41 GCD     1      20.390  32.550  23.690  1.00  0.00            
ATOM    141  H67 GCD     1      20.890  32.840  22.760  1.00  0.00            
ATOM    142  C42 GCD     1      19.050  32.040  23.170  1.00  0.00            
ATOM    143  H68 GCD     1      19.140  31.310  22.350  1.00  0.00            
ATOM    144  H69 GCD     1      18.480  32.930  22.890  1.00  0.00            
ATOM    145  O34 GCD     1      18.240  31.420  24.240  1.00  0.00            
ATOM    146  H70 GCD     1      17.820  30.570  24.060  1.00  0.00            
ATOM    147  O35 GCD     1      22.080  34.810  24.100  1.00  0.00            
ATOM    148  C43 GCD     1      22.110  36.200  23.950  1.00  0.00            
ATOM    149  H71 GCD     1      21.380  36.740  24.580  1.00  0.00            
ATOM    150  C44 GCD     1      23.520  36.670  24.300  1.00  0.00            
ATOM    151  H72 GCD     1      24.220  35.960  23.830  1.00  0.00            
ATOM    152  O36 GCD     1      23.720  36.550  25.700  1.00  0.00            
ATOM    153  H73 GCD     1      23.710  35.660  26.060  1.00  0.00            
ATOM    154  C45 GCD     1      23.770  38.070  23.880  1.00  0.00            
ATOM    155  H74 GCD     1      23.080  38.770  24.370  1.00  0.00            
ATOM    156  O37 GCD     1      25.080  38.440  24.240  1.00  0.00            
ATOM    157  H75 GCD     1      25.150  38.430  25.200  1.00  0.00            
ATOM    158  C46 GCD     1      23.420  38.070  22.410  1.00  0.00            
ATOM    159  H76 GCD     1      23.490  39.130  22.130  1.00  0.00            
ATOM    160  O38 GCD     1      24.340  37.310  21.650  1.00  0.00            
ATOM    161  O39 GCD     1      22.110  37.710  22.080  1.00  0.00            
ATOM    162  C47 GCD     1      21.810  36.330  22.420  1.00  0.00            
ATOM    163  H77 GCD     1      22.300  35.530  21.860  1.00  0.00            
ATOM    164  C48 GCD     1      20.340  36.090  22.030  1.00  0.00            
ATOM    165  H78 GCD     1      19.720  36.940  22.350  1.00  0.00            
ATOM    166  H79 GCD     1      19.970  35.160  22.470  1.00  0.00            
ATOM    167  O40 GCD     1      20.260  35.920  20.680  1.00  0.00            
ATOM    168  H80 GCD     1      20.290  36.790  20.270  1.00  0.00            
ATOM    169  C1  EB3     2      28.260  33.830  24.790  1.00  0.00            
ATOM    170  N1  EB3     2      26.980  34.560  24.750  1.00  0.00            
ATOM    171  C2  EB3     2      27.070  35.360  23.430  1.00  0.00            
ATOM    172  C3  EB3     2      27.260  34.680  22.070  1.00  0.00            
ATOM    173  O1  EB3     2      25.970  33.970  21.730  1.00  0.00            
ATOM    174  C4  EB3     2      26.040  33.080  20.640  1.00  0.00            
ATOM    175  C5  EB3     2      26.870  31.890  21.040  1.00  0.00            
ATOM    176  C6  EB3     2      28.100  31.570  20.530  1.00  0.00            
ATOM    177  C7  EB3     2      28.880  30.510  20.980  1.00  0.00            
ATOM    178  C8  EB3     2      28.330  29.580  21.900  1.00  0.00            
ATOM    179  Br1 EB3     2      29.370  28.110  22.570  1.00  0.00            
ATOM    180  C9  EB3     2      26.980  29.820  22.410  1.00  0.00            
ATOM    181  C10 EB3     2      26.270  30.950  21.930  1.00  0.00            
ATOM    182  C11 EB3     2      24.700  32.600  20.150  1.00  0.00            
ATOM    183  C12 EB3     2      24.720  31.790  19.000  1.00  0.00            
ATOM    184  C13 EB3     2      23.520  31.390  18.430  1.00  0.00            
ATOM    185  C14 EB3     2      22.310  31.650  19.050  1.00  0.00            
ATOM    186  C15 EB3     2      22.230  32.420  20.240  1.00  0.00            
ATOM    187  C16 EB3     2      23.390  32.990  20.700  1.00  0.00            
ATOM    188  C17 EB3     2      26.900  35.560  25.920  1.00  0.00            
ATOM    189  H1  EB3     2      28.930  34.640  24.490  1.00  0.00            
ATOM    190  H2  EB3     2      28.410  33.520  25.830  1.00  0.00            
ATOM    191  H3  EB3     2      28.350  33.080  24.010  1.00  0.00            
ATOM    192  H4  EB3     2      26.160  33.930  24.780  1.00  0.00            
ATOM    193  H5  EB3     2      27.930  36.030  23.430  1.00  0.00            
ATOM    194  H6  EB3     2      26.210  36.020  23.400  1.00  0.00            
ATOM    195  H7  EB3     2      28.150  34.060  22.180  1.00  0.00            
ATOM    196  H8  EB3     2      27.440  35.490  21.350  1.00  0.00            
ATOM    197  H9  EB3     2      26.530  33.620  19.820  1.00  0.00            
ATOM    198  H10 EB3     2      28.540  32.200  19.770  1.00  0.00            
ATOM    199  H11 EB3     2      29.870  30.380  20.550  1.00  0.00            
ATOM    200  H12 EB3     2      26.590  29.070  23.090  1.00  0.00            
ATOM    201  H13 EB3     2      25.260  31.070  22.310  1.00  0.00            
ATOM    202  H14 EB3     2      25.660  31.460  18.580  1.00  0.00            
ATOM    203  H15 EB3     2      23.550  30.860  17.480  1.00  0.00            
ATOM    204  H16 EB3     2      21.380  31.460  18.520  1.00  0.00            
ATOM    205  H17 EB3     2      21.290  32.810  20.620  1.00  0.00            
ATOM    206  H18 EB3     2      23.360  33.600  21.600  1.00  0.00            
ATOM    207  H19 EB3     2      26.630  35.120  26.890  1.00  0.00            
ATOM    208  H20 EB3     2      27.840  36.100  25.970  1.00  0.00            
ATOM    209  H21 EB3     2      26.070  36.260  25.770  1.00  0.00            
TER
ENDMDL
MODEL        1
ATOM      1  H1  GCD     1      25.250  23.500  13.710  1.00  0.00            
ATOM      2  O1  GCD     1      25.700  24.100  13.110  1.00  0.00            
ATOM      3  C1  GCD     1      27.090  23.830  13.140  1.00  0.00            
ATOM      4  H2  GCD     1      27.170  22.740  13.070  1.00  0.00            
ATOM      5  H3  GCD     1      27.600  24.280  12.280  1.00  0.00            
ATOM      6  C2  GCD     1      27.700  24.230  14.500  1.00  0.00            
ATOM      7  H4  GCD     1      27.630  25.310  14.660  1.00  0.00            
ATOM      8  C3  GCD     1      29.240  23.950  14.420  1.00  0.00            
ATOM      9  H5  GCD     1      29.360  22.890  14.180  1.00  0.00            
ATOM     10  C4  GCD     1      29.760  24.160  15.850  1.00  0.00            
ATOM     11  H6  GCD     1      29.550  25.180  16.220  1.00  0.00            
ATOM     12  O2  GCD     1      31.200  24.020  15.870  1.00  0.00            
ATOM     13  H7  GCD     1      31.400  23.080  15.870  1.00  0.00            
ATOM     14  C5  GCD     1      28.990  23.180  16.750  1.00  0.00            
ATOM     15  H8  GCD     1      29.160  22.220  16.240  1.00  0.00            
ATOM     16  O3  GCD     1      29.460  23.230  18.090  1.00  0.00            
ATOM     17  H9  GCD     1      29.340  24.150  18.350  1.00  0.00            
ATOM     18  C6  GCD     1      27.540  23.560  16.790  1.00  0.00            
ATOM     19  O4  GCD     1      27.010  23.470  15.510  1.00  0.00            
ATOM     20  H10 GCD     1      26.900  22.910  17.390  1.00  0.00            
ATOM     21  O5  GCD     1      27.430  24.920  17.280  1.00  0.00            
ATOM     22  C7  GCD     1      26.410  25.240  18.230  1.00  0.00            
ATOM     23  H11 GCD     1      25.830  24.340  18.470  1.00  0.00            
ATOM     24  C8  GCD     1      27.140  25.720  19.530  1.00  0.00            
ATOM     25  H12 GCD     1      27.950  26.430  19.320  1.00  0.00            
ATOM     26  O6  GCD     1      27.830  24.590  20.060  1.00  0.00            
ATOM     27  H13 GCD     1      27.130  23.930  20.160  1.00  0.00            
ATOM     28  C9  GCD     1      26.130  26.230  20.510  1.00  0.00            
ATOM     29  H14 GCD     1      25.390  25.440  20.710  1.00  0.00            
ATOM     30  O7  GCD     1      26.710  26.690  21.750  1.00  0.00            
ATOM     31  H15 GCD     1      26.060  26.840  22.450  1.00  0.00            
ATOM     32  C10 GCD     1      25.230  27.260  19.810  1.00  0.00            
ATOM     33  H16 GCD     1      24.450  27.660  20.470  1.00  0.00            
ATOM     34  O8  GCD     1      24.610  26.720  18.670  1.00  0.00            
ATOM     35  C11 GCD     1      25.580  26.340  17.690  1.00  0.00            
ATOM     36  H17 GCD     1      26.140  27.270  17.550  1.00  0.00            
ATOM     37  C12 GCD     1      24.850  26.010  16.420  1.00  0.00            
ATOM     38  H18 GCD     1      25.580  25.740  15.650  1.00  0.00            
ATOM     39  H19 GCD     1      24.420  26.990  16.170  1.00  0.00            
ATOM     40  O9  GCD     1      23.860  24.900  16.450  1.00  0.00            
ATOM     41  H20 GCD     1      24.380  24.100  16.360  1.00  0.00            
ATOM     42  O10 GCD     1      26.090  28.360  19.580  1.00  0.00            
ATOM     43  C13 GCD     1      25.890  29.620  20.200  1.00  0.00            
ATOM     44  H21 GCD     1      25.360  29.610  21.160  1.00  0.00            
ATOM     45  C14 GCD     1      27.290  30.310  20.390  1.00  0.00            
ATOM     46  H22 GCD     1      27.850  30.350  19.450  1.00  0.00            
ATOM     47  O11 GCD     1      28.100  29.560  21.330  1.00  0.00            
ATOM     48  H23 GCD     1      27.720  28.680  21.410  1.00  0.00            
ATOM     49  C15 GCD     1      27.120  31.810  20.810  1.00  0.00            
ATOM     50  H24 GCD     1      26.830  31.880  21.870  1.00  0.00            
ATOM     51  O12 GCD     1      28.370  32.470  20.720  1.00  0.00            
ATOM     52  H25 GCD     1      28.460  32.770  19.810  1.00  0.00            
ATOM     53  C16 GCD     1      26.160  32.510  19.780  1.00  0.00            
ATOM     54  H26 GCD     1      25.830  33.490  20.120  1.00  0.00            
ATOM     55  O13 GCD     1      24.970  31.760  19.680  1.00  0.00            
ATOM     56  C17 GCD     1      25.130  30.420  19.210  1.00  0.00            
ATOM     57  H27 GCD     1      25.700  30.390  18.270  1.00  0.00            
ATOM     58  C18 GCD     1      23.720  29.850  18.850  1.00  0.00            
ATOM     59  H28 GCD     1      23.970  28.920  18.310  1.00  0.00            
ATOM     60  H29 GCD     1      23.180  30.520  18.170  1.00  0.00            
ATOM     61  O14 GCD     1      22.970  29.590  19.990  1.00  0.00            
ATOM     62  H30 GCD     1      22.730  30.460  20.310  1.00  0.00            
ATOM     63  O15 GCD     1      26.750  32.560  18.450  1.00  0.00            
ATOM     64  C19 GCD     1      26.900  33.890  17.880  1.00  0.00            
ATOM     65  H31 GCD     1      26.530  34.650  18.580  1.00  0.00            
ATOM     66  C20 GCD     1      28.380  34.120  17.500  1.00  0.00            
ATOM     67  H32 GCD     1      28.610  33.390  16.720  1.00  0.00            
ATOM     68  O16 GCD     1      29.210  33.860  18.580  1.00  0.00            
ATOM     69  H33 GCD     1      30.060  33.720  18.130  1.00  0.00            
ATOM     70  C21 GCD     1      28.570  35.420  16.870  1.00  0.00            
ATOM     71  H34 GCD     1      28.430  36.230  17.610  1.00  0.00            
ATOM     72  O17 GCD     1      29.860  35.620  16.400  1.00  0.00            
ATOM     73  H35 GCD     1      29.830  35.750  15.450  1.00  0.00            
ATOM     74  C22 GCD     1      27.580  35.520  15.730  1.00  0.00            
ATOM     75  H36 GCD     1      27.590  36.530  15.330  1.00  0.00            
ATOM     76  O18 GCD     1      26.260  35.260  16.120  1.00  0.00            
ATOM     77  C23 GCD     1      25.960  33.980  16.680  1.00  0.00            
ATOM     78  H37 GCD     1      26.170  33.180  15.950  1.00  0.00            
ATOM     79  C24 GCD     1      24.490  33.950  17.160  1.00  0.00            
ATOM     80  H38 GCD     1      24.320  34.810  17.830  1.00  0.00            
ATOM     81  H39 GCD     1      24.350  32.970  17.640  1.00  0.00            
ATOM     82  O19 GCD     1      23.520  34.070  16.070  1.00  0.00            
ATOM     83  H40 GCD     1      23.540  34.970  15.730  1.00  0.00            
ATOM     84  O20 GCD     1      27.910  34.630  14.750  1.00  0.00            
ATOM     85  C25 GCD     1      27.760  35.060  13.400  1.00  0.00            
ATOM     86  H41 GCD     1      27.170  35.980  13.420  1.00  0.00            
ATOM     87  C26 GCD     1      29.120  35.380  12.920  1.00  0.00            
ATOM     88  H42 GCD     1      29.760  34.490  12.890  1.00  0.00            
ATOM     89  O21 GCD     1      29.640  36.360  13.850  1.00  0.00            
ATOM     90  H43 GCD     1      29.380  37.190  13.440  1.00  0.00            
ATOM     91  C27 GCD     1      28.940  35.930  11.550  1.00  0.00            
ATOM     92  H44 GCD     1      28.160  36.700  11.560  1.00  0.00            
ATOM     93  O22 GCD     1      30.220  36.410  11.080  1.00  0.00            
ATOM     94  H45 GCD     1      30.810  35.670  10.930  1.00  0.00            
ATOM     95  C28 GCD     1      28.360  34.900  10.610  1.00  0.00            
ATOM     96  H46 GCD     1      28.210  35.340   9.620  1.00  0.00            
ATOM     97  O23 GCD     1      27.070  34.450  11.130  1.00  0.00            
ATOM     98  C29 GCD     1      27.170  33.980  12.440  1.00  0.00            
ATOM     99  H47 GCD     1      27.720  33.040  12.490  1.00  0.00            
ATOM    100  C30 GCD     1      25.700  33.600  12.840  1.00  0.00            
ATOM    101  H48 GCD     1      25.150  34.550  12.830  1.00  0.00            
ATOM    102  H49 GCD     1      25.750  33.270  13.880  1.00  0.00            
ATOM    103  O24 GCD     1      25.080  32.630  12.010  1.00  0.00            
ATOM    104  H50 GCD     1      25.060  31.800  12.500  1.00  0.00            
ATOM    105  O25 GCD     1      29.270  33.800  10.570  1.00  0.00            
ATOM    106  C31 GCD     1      30.190  33.880   9.410  1.00  0.00            
ATOM    107  H51 GCD     1      30.300  34.900   9.010  1.00  0.00            
ATOM    108  C32 GCD     1      31.470  33.300   9.920  1.00  0.00            
ATOM    109  H52 GCD     1      31.290  32.430  10.560  1.00  0.00            
ATOM    110  O26 GCD     1      32.190  34.180  10.820  1.00  0.00            
ATOM    111  H53 GCD     1      33.140  34.030  10.930  1.00  0.00            
ATOM    112  C33 GCD     1      32.350  32.850   8.760  1.00  0.00            
ATOM    113  H54 GCD     1      32.720  33.680   8.150  1.00  0.00            
ATOM    114  O27 GCD     1      33.450  32.100   9.220  1.00  0.00            
ATOM    115  H55 GCD     1      33.260  31.160   9.110  1.00  0.00            
ATOM    116  C34 GCD     1      31.560  32.010   7.790  1.00  0.00            
ATOM    117  H56 GCD     1      32.060  31.810   6.840  1.00  0.00            
ATOM    118  O28 GCD     1      30.440  32.710   7.350  1.00  0.00            
ATOM    119  C35 GCD     1      29.550  32.940   8.350  1.00  0.00            
ATOM    120  H57 GCD     1      29.290  32.010   8.880  1.00  0.00            
ATOM    121  C36 GCD     1      28.260  33.460   7.640  1.00  0.00            
ATOM    122  H58 GCD     1      27.470  33.480   8.410  1.00  0.00            
ATOM    123  H59 GCD     1      27.890  32.800   6.850  1.00  0.00            
ATOM    124  O29 GCD     1      28.500  34.790   7.130  1.00  0.00            
ATOM    125  H60 GCD     1      27.730  35.180   6.690  1.00  0.00            
ATOM    126  O30 GCD     1      31.230  30.730   8.500  1.00  0.00            
ATOM    127  C37 GCD     1      31.290  29.560   7.770  1.00  0.00            
ATOM    128  H61 GCD     1      31.470  29.730   6.700  1.00  0.00            
ATOM    129  C38 GCD     1      32.420  28.820   8.460  1.00  0.00            
ATOM    130  H62 GCD     1      32.210  28.790   9.540  1.00  0.00            
ATOM    131  O31 GCD     1      33.660  29.490   8.430  1.00  0.00            
ATOM    132  H63 GCD     1      33.970  29.690   7.540  1.00  0.00            
ATOM    133  C39 GCD     1      32.480  27.410   7.960  1.00  0.00            
ATOM    134  H64 GCD     1      32.670  27.530   6.890  1.00  0.00            
ATOM    135  O32 GCD     1      33.700  26.680   8.520  1.00  0.00            
ATOM    136  H65 GCD     1      33.570  26.700   9.480  1.00  0.00            
ATOM    137  C40 GCD     1      31.210  26.640   8.080  1.00  0.00            
ATOM    138  H66 GCD     1      31.190  25.710   7.510  1.00  0.00            
ATOM    139  O33 GCD     1      30.130  27.410   7.460  1.00  0.00            
ATOM    140  C41 GCD     1      29.990  28.800   7.910  1.00  0.00            
ATOM    141  H67 GCD     1      29.670  28.690   8.950  1.00  0.00            
ATOM    142  C42 GCD     1      28.840  29.400   7.150  1.00  0.00            
ATOM    143  H68 GCD     1      28.600  30.390   7.580  1.00  0.00            
ATOM    144  H69 GCD     1      27.970  28.730   7.220  1.00  0.00            
ATOM    145  O34 GCD     1      29.110  29.420   5.700  1.00  0.00            
ATOM    146  H70 GCD     1      29.330  28.560   5.330  1.00  0.00            
ATOM    147  O35 GCD     1      30.700  26.420   9.430  1.00  0.00            
ATOM    148  C43 GCD     1      31.240  25.300  10.180  1.00  0.00            
ATOM    149  H71 GCD     1      32.000  24.820   9.550  1.00  0.00            
ATOM    150  C44 GCD     1      31.880  25.840  11.410  1.00  0.00            
ATOM    151  H72 GCD     1      31.370  26.640  11.960  1.00  0.00            
ATOM    152  O36 GCD     1      33.110  26.470  11.040  1.00  0.00            
ATOM    153  H73 GCD     1      33.700  26.490  11.800  1.00  0.00            
ATOM    154  C45 GCD     1      32.210  24.780  12.430  1.00  0.00            
ATOM    155  H74 GCD     1      32.940  24.140  11.920  1.00  0.00            
ATOM    156  O37 GCD     1      32.760  25.270  13.650  1.00  0.00            
ATOM    157  H75 GCD     1      32.270  24.900  14.390  1.00  0.00            
ATOM    158  C46 GCD     1      31.000  23.870  12.740  1.00  0.00            
ATOM    159  H76 GCD     1      31.360  23.050  13.370  1.00  0.00            
ATOM    160  O38 GCD     1      30.020  24.670  13.460  1.00  0.00            
ATOM    161  O39 GCD     1      30.460  23.340  11.460  1.00  0.00            
ATOM    162  C47 GCD     1      30.080  24.340  10.490  1.00  0.00            
ATOM    163  H77 GCD     1      29.400  25.070  10.950  1.00  0.00            
ATOM    164  C48 GCD     1      29.600  23.640   9.240  1.00  0.00            
ATOM    165  H78 GCD     1      29.360  24.350   8.440  1.00  0.00            
ATOM    166  H79 GCD     1      28.740  23.050   9.600  1.00  0.00            
ATOM    167  O40 GCD     1      30.490  22.660   8.660  1.00  0.00            
ATOM    168  H80 GCD     1      30.320  21.830   9.120  1.00  0.00            
ATOM    169  C1  EB3     2      32.900  34.970  13.910  1.00  0.00            
ATOM    170  N1  EB3     2      32.960  33.440  13.960  1.00  0.00            
ATOM    171  C2  EB3     2      31.660  32.790  13.470  1.00  0.00            
ATOM    172  C3  EB3     2      31.810  31.260  13.280  1.00  0.00            
ATOM    173  O1  EB3     2      30.440  30.770  12.950  1.00  0.00            
ATOM    174  C4  EB3     2      30.250  29.430  12.520  1.00  0.00            
ATOM    175  C5  EB3     2      30.360  28.690  13.810  1.00  0.00            
ATOM    176  C6  EB3     2      29.250  28.620  14.700  1.00  0.00            
ATOM    177  C7  EB3     2      29.360  28.050  15.950  1.00  0.00            
ATOM    178  C8  EB3     2      30.640  27.550  16.400  1.00  0.00            
ATOM    179  Br1 EB3     2      30.850  26.870  18.230  1.00  0.00            
ATOM    180  C9  EB3     2      31.730  27.610  15.540  1.00  0.00            
ATOM    181  C10 EB3     2      31.570  28.110  14.220  1.00  0.00            
ATOM    182  C11 EB3     2      29.010  29.350  11.630  1.00  0.00            
ATOM    183  C12 EB3     2      28.410  28.100  11.480  1.00  0.00            
ATOM    184  C13 EB3     2      27.240  28.000  10.670  1.00  0.00            
ATOM    185  C14 EB3     2      26.600  29.160  10.220  1.00  0.00            
ATOM    186  C15 EB3     2      27.060  30.420  10.530  1.00  0.00            
ATOM    187  C16 EB3     2      28.260  30.490  11.220  1.00  0.00            
ATOM    188  C17 EB3     2      32.980  33.090  15.430  1.00  0.00            
ATOM    189  H1  EB3     2      33.760  35.460  14.360  1.00  0.00            
ATOM    190  H2  EB3     2      32.750  35.280  12.870  1.00  0.00            
ATOM    191  H3  EB3     2      32.070  35.330  14.520  1.00  0.00            
ATOM    192  H4  EB3     2      33.760  33.000  13.490  1.00  0.00            
ATOM    193  H5  EB3     2      31.250  33.350  12.620  1.00  0.00            
ATOM    194  H6  EB3     2      30.950  32.860  14.290  1.00  0.00            
ATOM    195  H7  EB3     2      32.180  30.820  14.220  1.00  0.00            
ATOM    196  H8  EB3     2      32.450  30.970  12.440  1.00  0.00            
ATOM    197  H9  EB3     2      31.050  29.130  11.830  1.00  0.00            
ATOM    198  H10 EB3     2      28.370  29.170  14.390  1.00  0.00            
ATOM    199  H11 EB3     2      28.560  28.180  16.670  1.00  0.00            
ATOM    200  H12 EB3     2      32.730  27.360  15.870  1.00  0.00            
ATOM    201  H13 EB3     2      32.480  28.320  13.670  1.00  0.00            
ATOM    202  H14 EB3     2      29.000  27.240  11.780  1.00  0.00            
ATOM    203  H15 EB3     2      26.790  27.020  10.600  1.00  0.00            
ATOM    204  H16 EB3     2      25.670  29.070   9.680  1.00  0.00            
ATOM    205  H17 EB3     2      26.480  31.270  10.180  1.00  0.00            
ATOM    206  H18 EB3     2      28.700  31.430  11.520  1.00  0.00            
ATOM    207  H19 EB3     2      32.170  33.620  15.940  1.00  0.00            
ATOM    208  H20 EB3     2      32.980  32.010  15.580  1.00  0.00            
ATOM    209  H21 EB3     2      33.900  33.540  15.810  1.00  0.00            
TER
ENDMDL
MODEL        1
ATOM      1  H1  GCD     1      24.200  26.070  14.020  1.00  0.00            
ATOM      2  O1  GCD     1      24.250  25.220  13.560  1.00  0.00            
ATOM      3  C1  GCD     1      25.650  24.860  13.550  1.00  0.00            
ATOM      4  H2  GCD     1      25.780  23.820  13.240  1.00  0.00            
ATOM      5  H3  GCD     1      26.210  25.530  12.880  1.00  0.00            
ATOM      6  C2  GCD     1      26.280  24.950  14.940  1.00  0.00            
ATOM      7  H4  GCD     1      26.280  26.000  15.270  1.00  0.00            
ATOM      8  C3  GCD     1      27.740  24.500  15.080  1.00  0.00            
ATOM      9  H5  GCD     1      27.850  23.420  14.950  1.00  0.00            
ATOM     10  C4  GCD     1      28.260  24.790  16.450  1.00  0.00            
ATOM     11  H6  GCD     1      28.120  25.870  16.560  1.00  0.00            
ATOM     12  O2  GCD     1      29.580  24.330  16.570  1.00  0.00            
ATOM     13  H7  GCD     1      29.970  24.290  15.700  1.00  0.00            
ATOM     14  C5  GCD     1      27.340  24.020  17.450  1.00  0.00            
ATOM     15  H8  GCD     1      27.430  22.970  17.130  1.00  0.00            
ATOM     16  O3  GCD     1      27.730  24.200  18.870  1.00  0.00            
ATOM     17  H9  GCD     1      27.560  25.130  19.040  1.00  0.00            
ATOM     18  C6  GCD     1      25.870  24.360  17.260  1.00  0.00            
ATOM     19  O4  GCD     1      25.580  24.120  15.910  1.00  0.00            
ATOM     20  H10 GCD     1      25.310  23.640  17.870  1.00  0.00            
ATOM     21  O5  GCD     1      25.630  25.680  17.710  1.00  0.00            
ATOM     22  C7  GCD     1      24.610  26.000  18.610  1.00  0.00            
ATOM     23  H11 GCD     1      24.310  25.020  19.000  1.00  0.00            
ATOM     24  C8  GCD     1      25.250  26.810  19.690  1.00  0.00            
ATOM     25  H12 GCD     1      25.870  27.530  19.140  1.00  0.00            
ATOM     26  O6  GCD     1      26.210  26.090  20.430  1.00  0.00            
ATOM     27  H13 GCD     1      26.200  26.340  21.360  1.00  0.00            
ATOM     28  C9  GCD     1      24.190  27.560  20.530  1.00  0.00            
ATOM     29  H14 GCD     1      23.570  26.780  21.000  1.00  0.00            
ATOM     30  O7  GCD     1      24.690  28.460  21.520  1.00  0.00            
ATOM     31  H15 GCD     1      24.900  27.930  22.300  1.00  0.00            
ATOM     32  C10 GCD     1      23.360  28.400  19.600  1.00  0.00            
ATOM     33  H16 GCD     1      22.620  28.860  20.260  1.00  0.00            
ATOM     34  O8  GCD     1      22.700  27.510  18.780  1.00  0.00            
ATOM     35  C11 GCD     1      23.530  26.770  17.890  1.00  0.00            
ATOM     36  H17 GCD     1      23.990  27.500  17.210  1.00  0.00            
ATOM     37  C12 GCD     1      22.660  25.880  17.010  1.00  0.00            
ATOM     38  H18 GCD     1      23.390  25.480  16.300  1.00  0.00            
ATOM     39  H19 GCD     1      21.910  26.450  16.440  1.00  0.00            
ATOM     40  O9  GCD     1      22.010  24.790  17.600  1.00  0.00            
ATOM     41  H20 GCD     1      22.410  23.930  17.440  1.00  0.00            
ATOM     42  O10 GCD     1      24.070  29.340  18.860  1.00  0.00            
ATOM     43  C13 GCD     1      24.020  30.690  19.370  1.00  0.00            
ATOM     44  H21 GCD     1      23.720  30.590  20.420  1.00  0.00            
ATOM     45  C14 GCD     1      25.540  31.200  19.280  1.00  0.00            
ATOM     46  H22 GCD     1      25.830  31.250  18.230  1.00  0.00            
ATOM     47  O11 GCD     1      26.450  30.390  20.030  1.00  0.00            
ATOM     48  H23 GCD     1      26.130  29.490  19.880  1.00  0.00            
ATOM     49  C15 GCD     1      25.590  32.590  19.680  1.00  0.00            
ATOM     50  H24 GCD     1      25.300  32.770  20.730  1.00  0.00            
ATOM     51  O12 GCD     1      26.870  33.190  19.570  1.00  0.00            
ATOM     52  H25 GCD     1      26.920  33.720  18.770  1.00  0.00            
ATOM     53  C16 GCD     1      24.550  33.410  18.830  1.00  0.00            
ATOM     54  H26 GCD     1      24.520  34.490  19.040  1.00  0.00            
ATOM     55  O13 GCD     1      23.180  32.990  18.790  1.00  0.00            
ATOM     56  C17 GCD     1      23.020  31.570  18.590  1.00  0.00            
ATOM     57  H27 GCD     1      23.280  31.350  17.550  1.00  0.00            
ATOM     58  C18 GCD     1      21.580  31.320  18.980  1.00  0.00            
ATOM     59  H28 GCD     1      21.310  30.270  19.100  1.00  0.00            
ATOM     60  H29 GCD     1      20.830  31.900  18.420  1.00  0.00            
ATOM     61  O14 GCD     1      21.310  31.590  20.340  1.00  0.00            
ATOM     62  H30 GCD     1      21.220  32.540  20.290  1.00  0.00            
ATOM     63  O15 GCD     1      24.890  33.440  17.460  1.00  0.00            
ATOM     64  C19 GCD     1      25.120  34.730  16.730  1.00  0.00            
ATOM     65  H31 GCD     1      25.000  35.550  17.460  1.00  0.00            
ATOM     66  C20 GCD     1      26.570  34.750  16.220  1.00  0.00            
ATOM     67  H32 GCD     1      26.830  33.870  15.630  1.00  0.00            
ATOM     68  O16 GCD     1      27.310  34.900  17.460  1.00  0.00            
ATOM     69  H33 GCD     1      28.190  35.190  17.230  1.00  0.00            
ATOM     70  C21 GCD     1      26.800  36.030  15.380  1.00  0.00            
ATOM     71  H34 GCD     1      26.670  36.890  16.040  1.00  0.00            
ATOM     72  O17 GCD     1      28.170  36.000  14.800  1.00  0.00            
ATOM     73  H35 GCD     1      28.330  36.910  14.520  1.00  0.00            
ATOM     74  C22 GCD     1      25.730  36.250  14.340  1.00  0.00            
ATOM     75  H36 GCD     1      25.670  37.300  14.060  1.00  0.00            
ATOM     76  O18 GCD     1      24.450  36.150  14.960  1.00  0.00            
ATOM     77  C23 GCD     1      24.130  34.880  15.610  1.00  0.00            
ATOM     78  H37 GCD     1      24.290  34.110  14.850  1.00  0.00            
ATOM     79  C24 GCD     1      22.700  34.940  16.150  1.00  0.00            
ATOM     80  H38 GCD     1      22.740  35.680  16.960  1.00  0.00            
ATOM     81  H39 GCD     1      22.500  33.890  16.380  1.00  0.00            
ATOM     82  O19 GCD     1      21.890  35.520  15.180  1.00  0.00            
ATOM     83  H40 GCD     1      22.400  36.310  14.940  1.00  0.00            
ATOM     84  O20 GCD     1      25.920  35.320  13.250  1.00  0.00            
ATOM     85  C25 GCD     1      25.470  35.760  11.940  1.00  0.00            
ATOM     86  H41 GCD     1      24.850  36.660  12.000  1.00  0.00            
ATOM     87  C26 GCD     1      26.720  36.100  11.060  1.00  0.00            
ATOM     88  H42 GCD     1      27.420  35.260  11.160  1.00  0.00            
ATOM     89  O21 GCD     1      27.270  37.220  11.670  1.00  0.00            
ATOM     90  H43 GCD     1      26.550  37.860  11.770  1.00  0.00            
ATOM     91  C27 GCD     1      26.360  36.410   9.690  1.00  0.00            
ATOM     92  H44 GCD     1      25.700  37.290   9.620  1.00  0.00            
ATOM     93  O22 GCD     1      27.510  36.800   8.970  1.00  0.00            
ATOM     94  H45 GCD     1      27.300  37.510   8.350  1.00  0.00            
ATOM     95  C28 GCD     1      25.700  35.220   9.070  1.00  0.00            
ATOM     96  H46 GCD     1      25.360  35.440   8.050  1.00  0.00            
ATOM     97  O23 GCD     1      24.530  34.920   9.770  1.00  0.00            
ATOM     98  C29 GCD     1      24.660  34.610  11.160  1.00  0.00            
ATOM     99  H47 GCD     1      25.270  33.700  11.180  1.00  0.00            
ATOM    100  C30 GCD     1      23.290  34.330  11.800  1.00  0.00            
ATOM    101  H48 GCD     1      22.540  35.090  11.560  1.00  0.00            
ATOM    102  H49 GCD     1      23.450  34.590  12.860  1.00  0.00            
ATOM    103  O24 GCD     1      22.950  32.980  11.770  1.00  0.00            
ATOM    104  H50 GCD     1      22.040  32.980  12.090  1.00  0.00            
ATOM    105  O25 GCD     1      26.540  34.100   9.120  1.00  0.00            
ATOM    106  C31 GCD     1      27.300  33.740   7.940  1.00  0.00            
ATOM    107  H51 GCD     1      27.310  34.510   7.160  1.00  0.00            
ATOM    108  C32 GCD     1      28.700  33.460   8.410  1.00  0.00            
ATOM    109  H52 GCD     1      28.680  32.750   9.240  1.00  0.00            
ATOM    110  O26 GCD     1      29.290  34.640   8.940  1.00  0.00            
ATOM    111  H53 GCD     1      28.790  35.410   8.660  1.00  0.00            
ATOM    112  C33 GCD     1      29.510  32.860   7.350  1.00  0.00            
ATOM    113  H54 GCD     1      29.520  33.650   6.600  1.00  0.00            
ATOM    114  O27 GCD     1      30.890  32.610   7.730  1.00  0.00            
ATOM    115  H55 GCD     1      31.460  33.240   7.270  1.00  0.00            
ATOM    116  C34 GCD     1      28.860  31.610   6.910  1.00  0.00            
ATOM    117  H56 GCD     1      29.430  31.240   6.050  1.00  0.00            
ATOM    118  O28 GCD     1      27.520  31.840   6.470  1.00  0.00            
ATOM    119  C35 GCD     1      26.650  32.430   7.450  1.00  0.00            
ATOM    120  H57 GCD     1      26.520  31.720   8.280  1.00  0.00            
ATOM    121  C36 GCD     1      25.290  32.670   6.780  1.00  0.00            
ATOM    122  H58 GCD     1      24.660  33.240   7.480  1.00  0.00            
ATOM    123  H59 GCD     1      24.750  31.730   6.650  1.00  0.00            
ATOM    124  O29 GCD     1      25.510  33.380   5.550  1.00  0.00            
ATOM    125  H60 GCD     1      26.030  32.770   5.020  1.00  0.00            
ATOM    126  O30 GCD     1      28.800  30.540   7.920  1.00  0.00            
ATOM    127  C37 GCD     1      29.240  29.250   7.460  1.00  0.00            
ATOM    128  H61 GCD     1      29.420  29.400   6.380  1.00  0.00            
ATOM    129  C38 GCD     1      30.560  28.890   8.130  1.00  0.00            
ATOM    130  H62 GCD     1      30.620  28.990   9.220  1.00  0.00            
ATOM    131  O31 GCD     1      31.530  29.740   7.490  1.00  0.00            
ATOM    132  H63 GCD     1      31.240  30.640   7.660  1.00  0.00            
ATOM    133  C39 GCD     1      30.980  27.410   7.950  1.00  0.00            
ATOM    134  H64 GCD     1      31.160  27.390   6.870  1.00  0.00            
ATOM    135  O32 GCD     1      32.140  27.100   8.840  1.00  0.00            
ATOM    136  H65 GCD     1      32.710  26.380   8.540  1.00  0.00            
ATOM    137  C40 GCD     1      29.800  26.510   8.290  1.00  0.00            
ATOM    138  H66 GCD     1      30.000  25.440   8.220  1.00  0.00            
ATOM    139  O33 GCD     1      28.730  26.820   7.460  1.00  0.00            
ATOM    140  C41 GCD     1      28.190  28.130   7.670  1.00  0.00            
ATOM    141  H67 GCD     1      27.760  28.120   8.680  1.00  0.00            
ATOM    142  C42 GCD     1      27.050  28.250   6.700  1.00  0.00            
ATOM    143  H68 GCD     1      26.600  29.240   6.830  1.00  0.00            
ATOM    144  H69 GCD     1      26.440  27.400   7.040  1.00  0.00            
ATOM    145  O34 GCD     1      27.430  28.010   5.350  1.00  0.00            
ATOM    146  H70 GCD     1      27.600  27.080   5.190  1.00  0.00            
ATOM    147  O35 GCD     1      29.460  26.830   9.670  1.00  0.00            
ATOM    148  C43 GCD     1      29.630  25.760  10.610  1.00  0.00            
ATOM    149  H71 GCD     1      30.190  24.960  10.110  1.00  0.00            
ATOM    150  C44 GCD     1      30.310  26.260  11.930  1.00  0.00            
ATOM    151  H72 GCD     1      29.560  26.870  12.440  1.00  0.00            
ATOM    152  O36 GCD     1      31.520  27.000  11.760  1.00  0.00            
ATOM    153  H73 GCD     1      31.420  27.600  11.010  1.00  0.00            
ATOM    154  C45 GCD     1      30.670  25.070  12.880  1.00  0.00            
ATOM    155  H74 GCD     1      31.390  24.450  12.320  1.00  0.00            
ATOM    156  O37 GCD     1      31.370  25.460  14.040  1.00  0.00            
ATOM    157  H75 GCD     1      31.890  26.240  13.820  1.00  0.00            
ATOM    158  C46 GCD     1      29.330  24.390  13.170  1.00  0.00            
ATOM    159  H76 GCD     1      29.560  23.400  13.570  1.00  0.00            
ATOM    160  O38 GCD     1      28.540  25.130  14.090  1.00  0.00            
ATOM    161  O39 GCD     1      28.560  24.070  11.990  1.00  0.00            
ATOM    162  C47 GCD     1      28.300  25.120  11.060  1.00  0.00            
ATOM    163  H77 GCD     1      27.800  25.910  11.640  1.00  0.00            
ATOM    164  C48 GCD     1      27.300  24.710  10.030  1.00  0.00            
ATOM    165  H78 GCD     1      27.050  25.540   9.350  1.00  0.00            
ATOM    166  H79 GCD     1      26.410  24.370  10.580  1.00  0.00            
ATOM    167  O40 GCD     1      27.780  23.540   9.320  1.00  0.00            
ATOM    168  H80 GCD     1      27.640  22.840   9.960  1.00  0.00            
ATOM    169  C1  EB3     2      30.100  35.800  12.210  1.00  0.00            
ATOM    170  N1  EB3     2      30.550  34.460  12.460  1.00  0.00            
ATOM    171  C2  EB3     2      29.300  33.650  12.730  1.00  0.00            
ATOM    172  C3  EB3     2      29.590  32.170  12.860  1.00  0.00            
ATOM    173  O1  EB3     2      28.420  31.600  12.400  1.00  0.00            
ATOM    174  C4  EB3     2      28.470  30.120  12.420  1.00  0.00            
ATOM    175  C5  EB3     2      28.550  29.740  13.900  1.00  0.00            
ATOM    176  C6  EB3     2      27.580  30.200  14.840  1.00  0.00            
ATOM    177  C7  EB3     2      27.710  29.770  16.180  1.00  0.00            
ATOM    178  C8  EB3     2      28.710  28.790  16.500  1.00  0.00            
ATOM    179  Br1 EB3     2      28.720  28.010  18.310  1.00  0.00            
ATOM    180  C9  EB3     2      29.670  28.390  15.530  1.00  0.00            
ATOM    181  C10 EB3     2      29.500  28.830  14.240  1.00  0.00            
ATOM    182  C11 EB3     2      27.250  29.490  11.730  1.00  0.00            
ATOM    183  C12 EB3     2      26.650  28.260  12.120  1.00  0.00            
ATOM    184  C13 EB3     2      25.580  27.750  11.320  1.00  0.00            
ATOM    185  C14 EB3     2      25.190  28.470  10.110  1.00  0.00            
ATOM    186  C15 EB3     2      25.670  29.740   9.810  1.00  0.00            
ATOM    187  C16 EB3     2      26.650  30.260  10.660  1.00  0.00            
ATOM    188  C17 EB3     2      31.380  34.510  13.720  1.00  0.00            
ATOM    189  H1  EB3     2      30.980  36.440  12.230  1.00  0.00            
ATOM    190  H2  EB3     2      29.730  35.940  11.190  1.00  0.00            
ATOM    191  H3  EB3     2      29.350  36.140  12.920  1.00  0.00            
ATOM    192  H4  EB3     2      31.070  34.070  11.660  1.00  0.00            
ATOM    193  H5  EB3     2      28.720  33.600  11.810  1.00  0.00            
ATOM    194  H6  EB3     2      28.700  34.050  13.550  1.00  0.00            
ATOM    195  H7  EB3     2      29.920  31.900  13.870  1.00  0.00            
ATOM    196  H8  EB3     2      30.360  31.990  12.100  1.00  0.00            
ATOM    197  H9  EB3     2      29.400  29.780  11.960  1.00  0.00            
ATOM    198  H10 EB3     2      26.720  30.830  14.610  1.00  0.00            
ATOM    199  H11 EB3     2      26.990  29.980  16.970  1.00  0.00            
ATOM    200  H12 EB3     2      30.380  27.600  15.750  1.00  0.00            
ATOM    201  H13 EB3     2      30.260  28.510  13.530  1.00  0.00            
ATOM    202  H14 EB3     2      27.040  27.760  13.000  1.00  0.00            
ATOM    203  H15 EB3     2      25.090  26.810  11.580  1.00  0.00            
ATOM    204  H16 EB3     2      24.470  27.970   9.480  1.00  0.00            
ATOM    205  H17 EB3     2      25.280  30.240   8.930  1.00  0.00            
ATOM    206  H18 EB3     2      27.120  31.190  10.370  1.00  0.00            
ATOM    207  H19 EB3     2      30.790  35.010  14.480  1.00  0.00            
ATOM    208  H20 EB3     2      31.640  33.480  13.960  1.00  0.00            
ATOM    209  H21 EB3     2      32.250  35.140  13.480  1.00  0.00            
TER
ENDMDL
MODEL        1
ATOM      1  H1  GCD     1      22.100  28.600  19.580  1.00  0.00            
ATOM      2  O1  GCD     1      22.430  28.200  18.770  1.00  0.00            
ATOM      3  C1  GCD     1      23.840  27.980  18.950  1.00  0.00            
ATOM      4  H2  GCD     1      24.000  27.010  19.450  1.00  0.00            
ATOM      5  H3  GCD     1      24.340  27.840  17.980  1.00  0.00            
ATOM      6  C2  GCD     1      24.570  29.110  19.710  1.00  0.00            
ATOM      7  H4  GCD     1      24.570  30.040  19.120  1.00  0.00            
ATOM      8  C3  GCD     1      26.020  28.710  20.020  1.00  0.00            
ATOM      9  H5  GCD     1      26.120  27.670  20.370  1.00  0.00            
ATOM     10  C4  GCD     1      26.720  29.670  21.010  1.00  0.00            
ATOM     11  H6  GCD     1      26.790  30.610  20.460  1.00  0.00            
ATOM     12  O2  GCD     1      28.070  29.300  21.320  1.00  0.00            
ATOM     13  H7  GCD     1      28.530  29.030  20.520  1.00  0.00            
ATOM     14  C5  GCD     1      25.880  29.940  22.250  1.00  0.00            
ATOM     15  H8  GCD     1      25.740  29.010  22.810  1.00  0.00            
ATOM     16  O3  GCD     1      26.330  30.980  23.170  1.00  0.00            
ATOM     17  H9  GCD     1      25.980  30.820  24.060  1.00  0.00            
ATOM     18  C6  GCD     1      24.470  30.320  21.770  1.00  0.00            
ATOM     19  O4  GCD     1      23.970  29.270  20.960  1.00  0.00            
ATOM     20  H10 GCD     1      23.700  30.260  22.550  1.00  0.00            
ATOM     21  O5  GCD     1      24.420  31.550  21.080  1.00  0.00            
ATOM     22  C7  GCD     1      23.270  32.410  21.420  1.00  0.00            
ATOM     23  H11 GCD     1      22.590  31.860  22.080  1.00  0.00            
ATOM     24  C8  GCD     1      23.900  33.630  22.060  1.00  0.00            
ATOM     25  H12 GCD     1      24.670  34.110  21.450  1.00  0.00            
ATOM     26  O6  GCD     1      24.570  33.230  23.340  1.00  0.00            
ATOM     27  H13 GCD     1      25.380  32.750  23.150  1.00  0.00            
ATOM     28  C9  GCD     1      22.810  34.660  22.440  1.00  0.00            
ATOM     29  H14 GCD     1      22.210  34.160  23.220  1.00  0.00            
ATOM     30  O7  GCD     1      23.410  35.840  22.990  1.00  0.00            
ATOM     31  H15 GCD     1      23.620  36.460  22.290  1.00  0.00            
ATOM     32  C10 GCD     1      21.930  34.930  21.240  1.00  0.00            
ATOM     33  H16 GCD     1      21.060  35.540  21.480  1.00  0.00            
ATOM     34  O8  GCD     1      21.430  33.720  20.690  1.00  0.00            
ATOM     35  C11 GCD     1      22.420  32.820  20.180  1.00  0.00            
ATOM     36  H17 GCD     1      23.220  33.290  19.590  1.00  0.00            
ATOM     37  C12 GCD     1      21.800  31.620  19.510  1.00  0.00            
ATOM     38  H18 GCD     1      22.500  30.910  19.050  1.00  0.00            
ATOM     39  H19 GCD     1      21.220  31.850  18.600  1.00  0.00            
ATOM     40  O9  GCD     1      20.930  30.810  20.300  1.00  0.00            
ATOM     41  H20 GCD     1      20.690  31.300  21.100  1.00  0.00            
ATOM     42  O10 GCD     1      22.670  35.600  20.260  1.00  0.00            
ATOM     43  C13 GCD     1      22.480  37.010  20.250  1.00  0.00            
ATOM     44  H21 GCD     1      22.040  37.450  21.160  1.00  0.00            
ATOM     45  C14 GCD     1      23.900  37.650  20.030  1.00  0.00            
ATOM     46  H22 GCD     1      24.440  37.070  19.270  1.00  0.00            
ATOM     47  O11 GCD     1      24.750  37.400  21.260  1.00  0.00            
ATOM     48  H23 GCD     1      25.630  37.570  20.920  1.00  0.00            
ATOM     49  C15 GCD     1      23.870  39.120  19.700  1.00  0.00            
ATOM     50  H24 GCD     1      23.390  39.720  20.490  1.00  0.00            
ATOM     51  O12 GCD     1      25.200  39.670  19.510  1.00  0.00            
ATOM     52  H25 GCD     1      25.540  39.260  18.710  1.00  0.00            
ATOM     53  C16 GCD     1      22.940  39.300  18.450  1.00  0.00            
ATOM     54  H26 GCD     1      22.800  40.360  18.200  1.00  0.00            
ATOM     55  O13 GCD     1      21.630  38.730  18.850  1.00  0.00            
ATOM     56  C17 GCD     1      21.610  37.300  19.040  1.00  0.00            
ATOM     57  H27 GCD     1      22.020  36.810  18.150  1.00  0.00            
ATOM     58  C18 GCD     1      20.150  36.860  19.240  1.00  0.00            
ATOM     59  H28 GCD     1      20.190  35.810  19.560  1.00  0.00            
ATOM     60  H29 GCD     1      19.580  37.030  18.320  1.00  0.00            
ATOM     61  O14 GCD     1      19.600  37.600  20.290  1.00  0.00            
ATOM     62  H30 GCD     1      20.130  38.400  20.310  1.00  0.00            
ATOM     63  O15 GCD     1      23.450  38.640  17.260  1.00  0.00            
ATOM     64  C19 GCD     1      23.960  39.460  16.170  1.00  0.00            
ATOM     65  H31 GCD     1      24.090  40.460  16.600  1.00  0.00            
ATOM     66  C20 GCD     1      25.300  38.900  15.920  1.00  0.00            
ATOM     67  H32 GCD     1      25.140  37.840  15.710  1.00  0.00            
ATOM     68  O16 GCD     1      26.100  39.090  17.040  1.00  0.00            
ATOM     69  H33 GCD     1      26.970  38.680  16.990  1.00  0.00            
ATOM     70  C21 GCD     1      25.840  39.620  14.710  1.00  0.00            
ATOM     71  H34 GCD     1      25.960  40.670  15.000  1.00  0.00            
ATOM     72  O17 GCD     1      27.210  39.230  14.500  1.00  0.00            
ATOM     73  H35 GCD     1      27.770  39.610  15.190  1.00  0.00            
ATOM     74  C22 GCD     1      24.930  39.500  13.450  1.00  0.00            
ATOM     75  H36 GCD     1      25.240  40.120  12.600  1.00  0.00            
ATOM     76  O18 GCD     1      23.650  40.050  13.890  1.00  0.00            
ATOM     77  C23 GCD     1      23.050  39.410  14.990  1.00  0.00            
ATOM     78  H37 GCD     1      22.750  38.370  14.790  1.00  0.00            
ATOM     79  C24 GCD     1      21.710  40.200  15.150  1.00  0.00            
ATOM     80  H38 GCD     1      21.890  41.270  15.320  1.00  0.00            
ATOM     81  H39 GCD     1      21.340  39.800  16.100  1.00  0.00            
ATOM     82  O19 GCD     1      20.730  39.930  14.120  1.00  0.00            
ATOM     83  H40 GCD     1      19.990  40.510  14.330  1.00  0.00            
ATOM     84  O20 GCD     1      24.790  38.180  13.090  1.00  0.00            
ATOM     85  C25 GCD     1      24.430  38.060  11.650  1.00  0.00            
ATOM     86  H41 GCD     1      24.060  38.950  11.120  1.00  0.00            
ATOM     87  C26 GCD     1      25.690  37.540  10.850  1.00  0.00            
ATOM     88  H42 GCD     1      25.960  36.610  11.360  1.00  0.00            
ATOM     89  O21 GCD     1      26.840  38.490  10.890  1.00  0.00            
ATOM     90  H43 GCD     1      27.540  38.160  10.310  1.00  0.00            
ATOM     91  C27 GCD     1      25.310  37.140   9.420  1.00  0.00            
ATOM     92  H44 GCD     1      24.880  37.960   8.840  1.00  0.00            
ATOM     93  O22 GCD     1      26.380  36.660   8.660  1.00  0.00            
ATOM     94  H45 GCD     1      26.810  37.410   8.230  1.00  0.00            
ATOM     95  C28 GCD     1      24.250  36.080   9.470  1.00  0.00            
ATOM     96  H46 GCD     1      23.840  35.860   8.480  1.00  0.00            
ATOM     97  O23 GCD     1      23.160  36.670  10.130  1.00  0.00            
ATOM     98  C29 GCD     1      23.370  36.960  11.500  1.00  0.00            
ATOM     99  H47 GCD     1      23.720  36.050  12.010  1.00  0.00            
ATOM    100  C30 GCD     1      21.940  37.280  11.970  1.00  0.00            
ATOM    101  H48 GCD     1      21.610  38.110  11.330  1.00  0.00            
ATOM    102  H49 GCD     1      22.020  37.810  12.930  1.00  0.00            
ATOM    103  O24 GCD     1      21.010  36.240  11.920  1.00  0.00            
ATOM    104  H50 GCD     1      20.270  36.710  11.520  1.00  0.00            
ATOM    105  O25 GCD     1      24.740  34.960  10.200  1.00  0.00            
ATOM    106  C31 GCD     1      24.560  33.660   9.730  1.00  0.00            
ATOM    107  H51 GCD     1      23.900  33.630   8.860  1.00  0.00            
ATOM    108  C32 GCD     1      25.840  33.030   9.270  1.00  0.00            
ATOM    109  H52 GCD     1      26.530  32.950  10.120  1.00  0.00            
ATOM    110  O26 GCD     1      26.420  33.940   8.360  1.00  0.00            
ATOM    111  H53 GCD     1      26.290  34.760   8.860  1.00  0.00            
ATOM    112  C33 GCD     1      25.660  31.600   8.690  1.00  0.00            
ATOM    113  H54 GCD     1      24.940  31.630   7.860  1.00  0.00            
ATOM    114  O27 GCD     1      26.820  31.000   8.210  1.00  0.00            
ATOM    115  H55 GCD     1      27.350  30.910   9.010  1.00  0.00            
ATOM    116  C34 GCD     1      24.920  30.800   9.790  1.00  0.00            
ATOM    117  H56 GCD     1      24.650  29.800   9.440  1.00  0.00            
ATOM    118  O28 GCD     1      23.700  31.500  10.120  1.00  0.00            
ATOM    119  C35 GCD     1      23.880  32.800  10.760  1.00  0.00            
ATOM    120  H57 GCD     1      24.590  32.630  11.590  1.00  0.00            
ATOM    121  C36 GCD     1      22.620  33.290  11.310  1.00  0.00            
ATOM    122  H58 GCD     1      22.800  34.030  12.100  1.00  0.00            
ATOM    123  H59 GCD     1      22.090  32.490  11.860  1.00  0.00            
ATOM    124  O29 GCD     1      21.770  33.810  10.270  1.00  0.00            
ATOM    125  H60 GCD     1      21.390  34.660  10.510  1.00  0.00            
ATOM    126  O30 GCD     1      25.780  30.820  10.970  1.00  0.00            
ATOM    127  C37 GCD     1      26.550  29.690  11.320  1.00  0.00            
ATOM    128  H61 GCD     1      26.760  29.210  10.350  1.00  0.00            
ATOM    129  C38 GCD     1      27.940  30.090  11.830  1.00  0.00            
ATOM    130  H62 GCD     1      27.850  30.680  12.750  1.00  0.00            
ATOM    131  O31 GCD     1      28.620  30.790  10.740  1.00  0.00            
ATOM    132  H63 GCD     1      29.210  31.470  11.090  1.00  0.00            
ATOM    133  C39 GCD     1      28.630  28.730  12.260  1.00  0.00            
ATOM    134  H64 GCD     1      28.650  28.100  11.370  1.00  0.00            
ATOM    135  O32 GCD     1      29.970  28.880  12.890  1.00  0.00            
ATOM    136  H65 GCD     1      29.770  28.910  13.830  1.00  0.00            
ATOM    137  C40 GCD     1      27.760  28.000  13.250  1.00  0.00            
ATOM    138  H66 GCD     1      28.160  26.990  13.360  1.00  0.00            
ATOM    139  O33 GCD     1      26.520  27.700  12.690  1.00  0.00            
ATOM    140  C41 GCD     1      25.760  28.750  12.230  1.00  0.00            
ATOM    141  H67 GCD     1      25.390  29.270  13.130  1.00  0.00            
ATOM    142  C42 GCD     1      24.580  28.110  11.530  1.00  0.00            
ATOM    143  H68 GCD     1      23.780  28.820  11.270  1.00  0.00            
ATOM    144  H69 GCD     1      24.120  27.340  12.170  1.00  0.00            
ATOM    145  O34 GCD     1      24.950  27.410  10.320  1.00  0.00            
ATOM    146  H70 GCD     1      24.100  27.340   9.870  1.00  0.00            
ATOM    147  O35 GCD     1      27.670  28.760  14.450  1.00  0.00            
ATOM    148  C43 GCD     1      27.800  27.870  15.620  1.00  0.00            
ATOM    149  H71 GCD     1      28.180  26.870  15.380  1.00  0.00            
ATOM    150  C44 GCD     1      28.740  28.580  16.570  1.00  0.00            
ATOM    151  H72 GCD     1      28.260  29.540  16.750  1.00  0.00            
ATOM    152  O36 GCD     1      30.040  28.700  16.100  1.00  0.00            
ATOM    153  H73 GCD     1      30.300  27.790  15.930  1.00  0.00            
ATOM    154  C45 GCD     1      28.750  27.900  17.920  1.00  0.00            
ATOM    155  H74 GCD     1      29.240  26.960  17.630  1.00  0.00            
ATOM    156  O37 GCD     1      29.600  28.530  18.890  1.00  0.00            
ATOM    157  H75 GCD     1      30.470  28.630  18.490  1.00  0.00            
ATOM    158  C46 GCD     1      27.370  27.530  18.420  1.00  0.00            
ATOM    159  H76 GCD     1      27.420  26.770  19.200  1.00  0.00            
ATOM    160  O38 GCD     1      26.730  28.720  18.830  1.00  0.00            
ATOM    161  O39 GCD     1      26.570  26.900  17.480  1.00  0.00            
ATOM    162  C47 GCD     1      26.440  27.650  16.280  1.00  0.00            
ATOM    163  H77 GCD     1      25.940  28.610  16.500  1.00  0.00            
ATOM    164  C48 GCD     1      25.410  26.860  15.400  1.00  0.00            
ATOM    165  H78 GCD     1      24.790  27.550  14.810  1.00  0.00            
ATOM    166  H79 GCD     1      24.620  26.460  16.040  1.00  0.00            
ATOM    167  O40 GCD     1      25.870  25.820  14.500  1.00  0.00            
ATOM    168  H80 GCD     1      26.150  26.280  13.710  1.00  0.00            
ATOM    169  C1  EB3     2      28.630  36.410  12.120  1.00  0.00            
ATOM    170  N1  EB3     2      28.580  35.740  13.500  1.00  0.00            
ATOM    171  C2  EB3     2      27.160  35.880  14.050  1.00  0.00            
ATOM    172  C3  EB3     2      26.200  34.800  13.710  1.00  0.00            
ATOM    173  O1  EB3     2      25.030  35.150  14.500  1.00  0.00            
ATOM    174  C4  EB3     2      24.420  34.010  15.160  1.00  0.00            
ATOM    175  C5  EB3     2      25.250  33.690  16.440  1.00  0.00            
ATOM    176  C6  EB3     2      25.290  34.730  17.390  1.00  0.00            
ATOM    177  C7  EB3     2      26.070  34.600  18.540  1.00  0.00            
ATOM    178  C8  EB3     2      26.740  33.360  18.720  1.00  0.00            
ATOM    179  Br1 EB3     2      27.650  33.240  20.460  1.00  0.00            
ATOM    180  C9  EB3     2      26.820  32.360  17.720  1.00  0.00            
ATOM    181  C10 EB3     2      26.070  32.530  16.530  1.00  0.00            
ATOM    182  C11 EB3     2      22.950  34.390  15.500  1.00  0.00            
ATOM    183  C12 EB3     2      22.040  33.430  16.020  1.00  0.00            
ATOM    184  C13 EB3     2      20.760  33.850  16.490  1.00  0.00            
ATOM    185  C14 EB3     2      20.290  35.170  16.210  1.00  0.00            
ATOM    186  C15 EB3     2      21.140  36.030  15.540  1.00  0.00            
ATOM    187  C16 EB3     2      22.500  35.740  15.350  1.00  0.00            
ATOM    188  C17 EB3     2      29.300  36.730  14.350  1.00  0.00            
ATOM    189  H1  EB3     2      28.470  37.480  12.270  1.00  0.00            
ATOM    190  H2  EB3     2      29.590  36.050  11.730  1.00  0.00            
ATOM    191  H3  EB3     2      27.810  36.080  11.480  1.00  0.00            
ATOM    192  H4  EB3     2      28.820  34.740  13.560  1.00  0.00            
ATOM    193  H5  EB3     2      26.780  36.890  13.900  1.00  0.00            
ATOM    194  H6  EB3     2      27.160  35.730  15.130  1.00  0.00            
ATOM    195  H7  EB3     2      26.590  33.790  13.920  1.00  0.00            
ATOM    196  H8  EB3     2      26.030  34.860  12.630  1.00  0.00            
ATOM    197  H9  EB3     2      24.370  33.140  14.480  1.00  0.00            
ATOM    198  H10 EB3     2      24.760  35.650  17.170  1.00  0.00            
ATOM    199  H11 EB3     2      26.150  35.430  19.230  1.00  0.00            
ATOM    200  H12 EB3     2      27.410  31.450  17.720  1.00  0.00            
ATOM    201  H13 EB3     2      25.990  31.700  15.830  1.00  0.00            
ATOM    202  H14 EB3     2      22.350  32.420  16.250  1.00  0.00            
ATOM    203  H15 EB3     2      20.120  33.220  17.110  1.00  0.00            
ATOM    204  H16 EB3     2      19.300  35.470  16.550  1.00  0.00            
ATOM    205  H17 EB3     2      20.680  36.980  15.280  1.00  0.00            
ATOM    206  H18 EB3     2      23.080  36.500  14.850  1.00  0.00            
ATOM    207  H19 EB3     2      28.740  37.660  14.230  1.00  0.00            
ATOM    208  H20 EB3     2      29.350  36.360  15.380  1.00  0.00            
ATOM    209  H21 EB3     2      30.290  36.890  13.940  1.00  0.00            
TER
ENDMDL
MODEL        1
ATOM      1  H1  GCD     1      35.350  36.450  15.000  1.00  0.00            
ATOM      2  O1  GCD     1      35.650  36.010  15.800  1.00  0.00            
ATOM      3  C1  GCD     1      35.480  36.870  16.960  1.00  0.00            
ATOM      4  H2  GCD     1      35.890  37.880  16.840  1.00  0.00            
ATOM      5  H3  GCD     1      34.410  36.950  17.160  1.00  0.00            
ATOM      6  C2  GCD     1      36.140  36.250  18.210  1.00  0.00            
ATOM      7  H4  GCD     1      36.030  35.170  18.060  1.00  0.00            
ATOM      8  C3  GCD     1      35.590  36.540  19.540  1.00  0.00            
ATOM      9  H5  GCD     1      35.580  37.640  19.630  1.00  0.00            
ATOM     10  C4  GCD     1      36.410  35.780  20.670  1.00  0.00            
ATOM     11  H6  GCD     1      36.390  34.690  20.590  1.00  0.00            
ATOM     12  O2  GCD     1      35.940  36.090  21.960  1.00  0.00            
ATOM     13  H7  GCD     1      36.720  36.160  22.520  1.00  0.00            
ATOM     14  C5  GCD     1      37.850  36.250  20.550  1.00  0.00            
ATOM     15  H8  GCD     1      37.890  37.340  20.640  1.00  0.00            
ATOM     16  O3  GCD     1      38.630  35.660  21.500  1.00  0.00            
ATOM     17  H9  GCD     1      38.370  34.740  21.520  1.00  0.00            
ATOM     18  C6  GCD     1      38.400  35.960  19.140  1.00  0.00            
ATOM     19  O4  GCD     1      37.520  36.510  18.150  1.00  0.00            
ATOM     20  H10 GCD     1      39.290  36.600  19.140  1.00  0.00            
ATOM     21  O5  GCD     1      38.660  34.540  18.910  1.00  0.00            
ATOM     22  C7  GCD     1      40.090  34.190  18.790  1.00  0.00            
ATOM     23  H11 GCD     1      40.680  35.040  19.160  1.00  0.00            
ATOM     24  C8  GCD     1      40.410  32.930  19.650  1.00  0.00            
ATOM     25  H12 GCD     1      39.640  32.170  19.480  1.00  0.00            
ATOM     26  O6  GCD     1      40.510  33.190  21.040  1.00  0.00            
ATOM     27  H13 GCD     1      39.610  33.250  21.370  1.00  0.00            
ATOM     28  C9  GCD     1      41.790  32.300  19.240  1.00  0.00            
ATOM     29  H14 GCD     1      42.560  33.070  19.350  1.00  0.00            
ATOM     30  O7  GCD     1      42.080  31.170  20.060  1.00  0.00            
ATOM     31  H15 GCD     1      43.030  30.990  20.020  1.00  0.00            
ATOM     32  C10 GCD     1      41.770  32.000  17.710  1.00  0.00            
ATOM     33  H16 GCD     1      42.800  31.720  17.480  1.00  0.00            
ATOM     34  O8  GCD     1      41.600  33.190  16.930  1.00  0.00            
ATOM     35  C11 GCD     1      40.390  33.900  17.290  1.00  0.00            
ATOM     36  H17 GCD     1      39.550  33.350  16.850  1.00  0.00            
ATOM     37  C12 GCD     1      40.350  35.160  16.510  1.00  0.00            
ATOM     38  H18 GCD     1      39.460  35.770  16.690  1.00  0.00            
ATOM     39  H19 GCD     1      40.380  34.850  15.450  1.00  0.00
[truncated: 2,080,567 more chars]
