# Supplementary material for: Achieving Chemical Accuracy in Cyclodextrin Host–Guest Binding via Integrative Atomistic Modelling
Source: Adv Sci (Weinh). 2025 Dec 14;13(10):e19782. doi: 10.1002/advs.202519782 (PMC12915143; doi:10.1002/advs.202519782)
Supplement: Supplementary file 1 — Supporting Information [file ADVS-13-e19782-s003.zip › all_poses/GCD.EF2.pdb]

MODEL        1
ATOM      1  H1  GCD     1      21.310  32.320  24.990  1.00  0.00            
ATOM      2  O1  GCD     1      22.260  32.200  24.980  1.00  0.00            
ATOM      3  C1  GCD     1      22.910  33.010  24.030  1.00  0.00            
ATOM      4  H2  GCD     1      23.220  33.970  24.470  1.00  0.00            
ATOM      5  H3  GCD     1      23.890  32.550  23.870  1.00  0.00            
ATOM      6  C2  GCD     1      22.030  33.210  22.810  1.00  0.00            
ATOM      7  H4  GCD     1      22.090  32.400  22.070  1.00  0.00            
ATOM      8  C3  GCD     1      22.560  34.480  22.050  1.00  0.00            
ATOM      9  H5  GCD     1      22.560  35.280  22.820  1.00  0.00            
ATOM     10  C4  GCD     1      21.640  34.890  20.890  1.00  0.00            
ATOM     11  H6  GCD     1      21.730  34.010  20.230  1.00  0.00            
ATOM     12  O2  GCD     1      22.110  36.090  20.180  1.00  0.00            
ATOM     13  H7  GCD     1      21.380  36.400  19.630  1.00  0.00            
ATOM     14  C5  GCD     1      20.140  35.010  21.220  1.00  0.00            
ATOM     15  H8  GCD     1      19.930  35.860  21.870  1.00  0.00            
ATOM     16  O3  GCD     1      19.320  35.240  20.010  1.00  0.00            
ATOM     17  H9  GCD     1      19.250  34.370  19.590  1.00  0.00            
ATOM     18  C6  GCD     1      19.780  33.690  22.030  1.00  0.00            
ATOM     19  O4  GCD     1      20.710  33.510  23.170  1.00  0.00            
ATOM     20  H10 GCD     1      18.730  33.860  22.280  1.00  0.00            
ATOM     21  O5  GCD     1      19.930  32.640  21.080  1.00  0.00            
ATOM     22  C7  GCD     1      18.930  31.740  20.570  1.00  0.00            
ATOM     23  H11 GCD     1      17.950  32.090  20.930  1.00  0.00            
ATOM     24  C8  GCD     1      19.030  31.740  19.100  1.00  0.00            
ATOM     25  H12 GCD     1      20.090  31.640  18.840  1.00  0.00            
ATOM     26  O6  GCD     1      18.770  33.050  18.490  1.00  0.00            
ATOM     27  H13 GCD     1      19.170  33.090  17.610  1.00  0.00            
ATOM     28  C9  GCD     1      18.250  30.630  18.300  1.00  0.00            
ATOM     29  H14 GCD     1      17.170  30.800  18.360  1.00  0.00            
ATOM     30  O7  GCD     1      18.620  30.500  16.900  1.00  0.00            
ATOM     31  H15 GCD     1      19.380  29.940  16.710  1.00  0.00            
ATOM     32  C10 GCD     1      18.330  29.330  19.070  1.00  0.00            
ATOM     33  H16 GCD     1      17.600  28.630  18.660  1.00  0.00            
ATOM     34  O8  GCD     1      18.180  29.560  20.460  1.00  0.00            
ATOM     35  C11 GCD     1      19.140  30.350  21.120  1.00  0.00            
ATOM     36  H17 GCD     1      20.170  30.030  20.940  1.00  0.00            
ATOM     37  C12 GCD     1      18.920  30.240  22.650  1.00  0.00            
ATOM     38  H18 GCD     1      19.780  30.640  23.200  1.00  0.00            
ATOM     39  H19 GCD     1      18.990  29.190  22.970  1.00  0.00            
ATOM     40  O9  GCD     1      17.680  30.730  23.230  1.00  0.00            
ATOM     41  H20 GCD     1      17.750  30.630  24.190  1.00  0.00            
ATOM     42  O10 GCD     1      19.630  28.770  18.800  1.00  0.00            
ATOM     43  C13 GCD     1      19.740  27.590  18.000  1.00  0.00            
ATOM     44  H21 GCD     1      18.840  27.550  17.370  1.00  0.00            
ATOM     45  C14 GCD     1      20.890  27.690  17.040  1.00  0.00            
ATOM     46  H22 GCD     1      21.840  27.830  17.570  1.00  0.00            
ATOM     47  O11 GCD     1      20.640  28.640  16.050  1.00  0.00            
ATOM     48  H23 GCD     1      20.050  28.210  15.420  1.00  0.00            
ATOM     49  C15 GCD     1      21.050  26.410  16.300  1.00  0.00            
ATOM     50  H24 GCD     1      20.200  26.190  15.650  1.00  0.00            
ATOM     51  O12 GCD     1      22.290  26.490  15.510  1.00  0.00            
ATOM     52  H25 GCD     1      22.150  27.270  14.960  1.00  0.00            
ATOM     53  C16 GCD     1      21.190  25.210  17.330  1.00  0.00            
ATOM     54  H26 GCD     1      21.230  24.270  16.770  1.00  0.00            
ATOM     55  O13 GCD     1      19.990  25.190  18.060  1.00  0.00            
ATOM     56  C17 GCD     1      19.770  26.350  18.870  1.00  0.00            
ATOM     57  H27 GCD     1      20.550  26.340  19.650  1.00  0.00            
ATOM     58  C18 GCD     1      18.440  26.120  19.600  1.00  0.00            
ATOM     59  H28 GCD     1      17.620  26.100  18.870  1.00  0.00            
ATOM     60  H29 GCD     1      18.150  26.990  20.210  1.00  0.00            
ATOM     61  O14 GCD     1      18.420  25.020  20.490  1.00  0.00            
ATOM     62  H30 GCD     1      18.650  24.270  19.940  1.00  0.00            
ATOM     63  O15 GCD     1      22.460  25.310  18.090  1.00  0.00            
ATOM     64  C19 GCD     1      23.260  24.120  17.990  1.00  0.00            
ATOM     65  H31 GCD     1      22.670  23.230  17.720  1.00  0.00            
ATOM     66  C20 GCD     1      24.430  24.240  17.020  1.00  0.00            
ATOM     67  H32 GCD     1      25.010  25.140  17.240  1.00  0.00            
ATOM     68  O16 GCD     1      24.050  24.500  15.670  1.00  0.00            
ATOM     69  H33 GCD     1      23.430  25.220  15.790  1.00  0.00            
ATOM     70  C21 GCD     1      25.290  22.940  17.140  1.00  0.00            
ATOM     71  H34 GCD     1      24.660  22.060  16.950  1.00  0.00            
ATOM     72  O17 GCD     1      26.390  22.830  16.270  1.00  0.00            
ATOM     73  H35 GCD     1      27.120  23.430  16.460  1.00  0.00            
ATOM     74  C22 GCD     1      25.770  22.660  18.530  1.00  0.00            
ATOM     75  H36 GCD     1      26.310  21.710  18.540  1.00  0.00            
ATOM     76  O18 GCD     1      24.620  22.530  19.290  1.00  0.00            
ATOM     77  C23 GCD     1      23.860  23.780  19.370  1.00  0.00            
ATOM     78  H37 GCD     1      24.420  24.610  19.820  1.00  0.00            
ATOM     79  C24 GCD     1      22.700  23.540  20.370  1.00  0.00            
ATOM     80  H38 GCD     1      22.020  22.680  20.250  1.00  0.00            
ATOM     81  H39 GCD     1      22.070  24.430  20.260  1.00  0.00            
ATOM     82  O19 GCD     1      23.140  23.690  21.710  1.00  0.00            
ATOM     83  H40 GCD     1      22.440  23.310  22.240  1.00  0.00            
ATOM     84  O20 GCD     1      26.580  23.710  18.940  1.00  0.00            
ATOM     85  C25 GCD     1      27.790  23.380  19.680  1.00  0.00            
ATOM     86  H41 GCD     1      27.760  22.280  19.770  1.00  0.00            
ATOM     87  C26 GCD     1      29.000  23.790  18.840  1.00  0.00            
ATOM     88  H42 GCD     1      28.890  24.850  18.570  1.00  0.00            
ATOM     89  O21 GCD     1      29.220  22.990  17.670  1.00  0.00            
ATOM     90  H43 GCD     1      29.980  23.420  17.260  1.00  0.00            
ATOM     91  C27 GCD     1      30.190  23.620  19.770  1.00  0.00            
ATOM     92  H44 GCD     1      30.280  22.540  19.930  1.00  0.00            
ATOM     93  O22 GCD     1      31.360  24.100  19.110  1.00  0.00            
ATOM     94  H45 GCD     1      31.310  25.050  18.960  1.00  0.00            
ATOM     95  C28 GCD     1      30.060  24.260  21.180  1.00  0.00            
ATOM     96  H46 GCD     1      30.920  24.170  21.860  1.00  0.00            
ATOM     97  O23 GCD     1      28.830  23.770  21.780  1.00  0.00            
ATOM     98  C29 GCD     1      27.640  24.090  21.050  1.00  0.00            
ATOM     99  H47 GCD     1      27.600  25.190  21.020  1.00  0.00            
ATOM    100  C30 GCD     1      26.480  23.570  21.860  1.00  0.00            
ATOM    101  H48 GCD     1      26.480  22.480  21.940  1.00  0.00            
ATOM    102  H49 GCD     1      25.560  23.930  21.390  1.00  0.00            
ATOM    103  O24 GCD     1      26.440  24.020  23.230  1.00  0.00            
ATOM    104  H50 GCD     1      25.690  23.570  23.630  1.00  0.00            
ATOM    105  O25 GCD     1      29.890  25.650  20.950  1.00  0.00            
ATOM    106  C31 GCD     1      30.800  26.620  21.370  1.00  0.00            
ATOM    107  H51 GCD     1      31.740  26.130  21.650  1.00  0.00            
ATOM    108  C32 GCD     1      31.180  27.610  20.250  1.00  0.00            
ATOM    109  H52 GCD     1      30.230  28.050  19.900  1.00  0.00            
ATOM    110  O26 GCD     1      31.690  26.890  19.180  1.00  0.00            
ATOM    111  H53 GCD     1      31.180  27.010  18.370  1.00  0.00            
ATOM    112  C33 GCD     1      32.280  28.550  20.790  1.00  0.00            
ATOM    113  H54 GCD     1      33.120  27.880  21.020  1.00  0.00            
ATOM    114  O27 GCD     1      32.520  29.530  19.790  1.00  0.00            
ATOM    115  H55 GCD     1      31.970  30.310  19.910  1.00  0.00            
ATOM    116  C34 GCD     1      31.860  29.170  22.150  1.00  0.00            
ATOM    117  H56 GCD     1      32.740  29.630  22.610  1.00  0.00            
ATOM    118  O28 GCD     1      31.330  28.240  23.070  1.00  0.00            
ATOM    119  C35 GCD     1      30.190  27.400  22.560  1.00  0.00            
ATOM    120  H57 GCD     1      29.390  28.090  22.270  1.00  0.00            
ATOM    121  C36 GCD     1      29.820  26.520  23.760  1.00  0.00            
ATOM    122  H58 GCD     1      30.690  25.890  23.980  1.00  0.00            
ATOM    123  H59 GCD     1      29.010  25.820  23.510  1.00  0.00            
ATOM    124  O29 GCD     1      29.360  27.240  24.890  1.00  0.00            
ATOM    125  H60 GCD     1      28.670  27.880  24.690  1.00  0.00            
ATOM    126  O30 GCD     1      30.840  30.110  21.960  1.00  0.00            
ATOM    127  C37 GCD     1      31.040  31.480  22.370  1.00  0.00            
ATOM    128  H61 GCD     1      32.030  31.590  22.820  1.00  0.00            
ATOM    129  C38 GCD     1      30.760  32.500  21.250  1.00  0.00            
ATOM    130  H62 GCD     1      29.740  32.330  20.870  1.00  0.00            
ATOM    131  O31 GCD     1      31.760  32.340  20.240  1.00  0.00            
ATOM    132  H63 GCD     1      32.540  32.820  20.540  1.00  0.00            
ATOM    133  C39 GCD     1      30.700  33.910  21.840  1.00  0.00            
ATOM    134  H64 GCD     1      31.630  33.930  22.430  1.00  0.00            
ATOM    135  O32 GCD     1      30.620  34.910  20.770  1.00  0.00            
ATOM    136  H65 GCD     1      30.900  35.760  21.100  1.00  0.00            
ATOM    137  C40 GCD     1      29.590  33.950  22.960  1.00  0.00            
ATOM    138  H66 GCD     1      29.490  34.890  23.500  1.00  0.00            
ATOM    139  O33 GCD     1      30.010  33.100  23.980  1.00  0.00            
ATOM    140  C41 GCD     1      30.080  31.710  23.540  1.00  0.00            
ATOM    141  H67 GCD     1      29.120  31.300  23.190  1.00  0.00            
ATOM    142  C42 GCD     1      30.420  30.920  24.810  1.00  0.00            
ATOM    143  H68 GCD     1      30.440  29.830  24.620  1.00  0.00            
ATOM    144  H69 GCD     1      29.630  31.060  25.560  1.00  0.00            
ATOM    145  O34 GCD     1      31.670  31.300  25.380  1.00  0.00            
ATOM    146  H70 GCD     1      31.600  32.250  25.550  1.00  0.00            
ATOM    147  O35 GCD     1      28.330  33.580  22.370  1.00  0.00            
ATOM    148  C43 GCD     1      27.400  34.670  22.280  1.00  0.00            
ATOM    149  H71 GCD     1      27.980  35.590  22.460  1.00  0.00            
ATOM    150  C44 GCD     1      26.780  34.680  20.830  1.00  0.00            
ATOM    151  H72 GCD     1      26.300  33.700  20.660  1.00  0.00            
ATOM    152  O36 GCD     1      27.800  34.840  19.890  1.00  0.00            
ATOM    153  H73 GCD     1      28.660  34.580  20.250  1.00  0.00            
ATOM    154  C45 GCD     1      25.660  35.760  20.810  1.00  0.00            
ATOM    155  H74 GCD     1      26.150  36.740  20.910  1.00  0.00            
ATOM    156  O37 GCD     1      24.970  35.890  19.530  1.00  0.00            
ATOM    157  H75 GCD     1      24.040  35.680  19.700  1.00  0.00            
ATOM    158  C46 GCD     1      24.730  35.560  21.960  1.00  0.00            
ATOM    159  H76 GCD     1      24.020  36.390  21.960  1.00  0.00            
ATOM    160  O38 GCD     1      23.900  34.360  21.720  1.00  0.00            
ATOM    161  O39 GCD     1      25.470  35.550  23.210  1.00  0.00            
ATOM    162  C47 GCD     1      26.320  34.410  23.330  1.00  0.00            
ATOM    163  H77 GCD     1      25.820  33.460  23.120  1.00  0.00            
ATOM    164  C48 GCD     1      26.810  34.330  24.720  1.00  0.00            
ATOM    165  H78 GCD     1      27.520  35.130  24.970  1.00  0.00            
ATOM    166  H79 GCD     1      27.260  33.350  24.880  1.00  0.00            
ATOM    167  O40 GCD     1      25.660  34.340  25.530  1.00  0.00            
ATOM    168  H80 GCD     1      25.170  35.140  25.290  1.00  0.00            
ATOM    169  C1  EF2     2      26.280  30.680  27.740  1.00  0.00            
ATOM    170  O1  EF2     2      26.800  30.870  26.390  1.00  0.00            
ATOM    171  C2  EF2     2      26.740  29.840  25.440  1.00  0.00            
ATOM    172  C3  EF2     2      26.660  28.440  25.770  1.00  0.00            
ATOM    173  C4  EF2     2      26.480  27.440  24.830  1.00  0.00            
ATOM    174  C5  EF2     2      26.520  27.910  23.530  1.00  0.00            
ATOM    175  N1  EF2     2      26.280  27.110  22.420  1.00  0.00            
ATOM    176  C6  EF2     2      26.380  27.910  21.270  1.00  0.00            
ATOM    177  C7  EF2     2      26.720  29.170  21.710  1.00  0.00            
ATOM    178  C8  EF2     2      26.860  30.310  20.730  1.00  0.00            
ATOM    179  C9  EF2     2      28.020  30.090  19.710  1.00  0.00            
ATOM    180  N2  EF2     2      28.040  31.230  18.790  1.00  0.00            
ATOM    181  C10 EF2     2      29.040  31.390  17.940  1.00  0.00            
ATOM    182  C11 EF2     2      29.080  32.760  17.320  1.00  0.00            
ATOM    183  O2  EF2     2      29.830  30.520  17.650  1.00  0.00            
ATOM    184  C12 EF2     2      26.760  29.200  23.130  1.00  0.00            
ATOM    185  C13 EF2     2      26.960  30.210  24.110  1.00  0.00            
ATOM    186  H1  EF2     2      26.250  31.610  28.320  1.00  0.00            
ATOM    187  H2  EF2     2      25.230  30.360  27.680  1.00  0.00            
ATOM    188  H3  EF2     2      26.900  29.920  28.210  1.00  0.00            
ATOM    189  H4  EF2     2      26.600  28.220  26.830  1.00  0.00            
ATOM    190  H5  EF2     2      26.330  26.400  25.090  1.00  0.00            
ATOM    191  H6  EF2     2      26.130  26.120  22.530  1.00  0.00            
ATOM    192  H7  EF2     2      26.140  27.640  20.250  1.00  0.00            
ATOM    193  H8  EF2     2      26.900  31.210  21.360  1.00  0.00            
ATOM    194  H9  EF2     2      26.000  30.310  20.050  1.00  0.00            
ATOM    195  H10 EF2     2      27.820  29.170  19.160  1.00  0.00            
ATOM    196  H11 EF2     2      29.000  30.030  20.200  1.00  0.00            
ATOM    197  H12 EF2     2      27.310  31.940  18.760  1.00  0.00            
ATOM    198  H13 EF2     2      29.610  32.820  16.360  1.00  0.00            
ATOM    199  H14 EF2     2      28.070  33.130  17.140  1.00  0.00            
ATOM    200  H15 EF2     2      29.580  33.430  18.040  1.00  0.00            
ATOM    201  H16 EF2     2      27.190  31.250  23.890  1.00  0.00            
TER
ENDMDL
MODEL        1
ATOM      1  H1  GCD     1      21.730  39.980  27.030  1.00  0.00            
ATOM      2  O1  GCD     1      20.790  39.820  27.210  1.00  0.00            
ATOM      3  C1  GCD     1      20.670  38.530  26.550  1.00  0.00            
ATOM      4  H2  GCD     1      21.640  38.090  26.310  1.00  0.00            
ATOM      5  H3  GCD     1      20.050  37.840  27.150  1.00  0.00            
ATOM      6  C2  GCD     1      19.870  38.550  25.240  1.00  0.00            
ATOM      7  H4  GCD     1      19.920  37.590  24.710  1.00  0.00            
ATOM      8  C3  GCD     1      20.430  39.630  24.260  1.00  0.00            
ATOM      9  H5  GCD     1      20.310  40.540  24.860  1.00  0.00            
ATOM     10  C4  GCD     1      19.670  39.760  22.940  1.00  0.00            
ATOM     11  H6  GCD     1      19.720  38.830  22.360  1.00  0.00            
ATOM     12  O2  GCD     1      20.320  40.800  22.060  1.00  0.00            
ATOM     13  H7  GCD     1      21.230  40.500  21.950  1.00  0.00            
ATOM     14  C5  GCD     1      18.190  40.050  23.300  1.00  0.00            
ATOM     15  H8  GCD     1      18.200  41.030  23.790  1.00  0.00            
ATOM     16  O3  GCD     1      17.360  40.000  22.100  1.00  0.00            
ATOM     17  H9  GCD     1      17.060  39.090  21.990  1.00  0.00            
ATOM     18  C6  GCD     1      17.680  38.960  24.300  1.00  0.00            
ATOM     19  O4  GCD     1      18.570  38.940  25.450  1.00  0.00            
ATOM     20  H10 GCD     1      16.770  39.380  24.730  1.00  0.00            
ATOM     21  O5  GCD     1      17.630  37.660  23.640  1.00  0.00            
ATOM     22  C7  GCD     1      16.360  37.310  23.270  1.00  0.00            
ATOM     23  H11 GCD     1      15.700  38.170  23.080  1.00  0.00            
ATOM     24  C8  GCD     1      16.530  36.620  21.940  1.00  0.00            
ATOM     25  H12 GCD     1      17.300  35.850  22.050  1.00  0.00            
ATOM     26  O6  GCD     1      16.960  37.590  20.930  1.00  0.00            
ATOM     27  H13 GCD     1      17.380  37.150  20.180  1.00  0.00            
ATOM     28  C9  GCD     1      15.230  35.940  21.510  1.00  0.00            
ATOM     29  H14 GCD     1      14.470  36.730  21.520  1.00  0.00            
ATOM     30  O7  GCD     1      15.300  35.300  20.260  1.00  0.00            
ATOM     31  H15 GCD     1      15.830  34.490  20.360  1.00  0.00            
ATOM     32  C10 GCD     1      14.860  34.920  22.600  1.00  0.00            
ATOM     33  H16 GCD     1      13.940  34.380  22.370  1.00  0.00            
ATOM     34  O8  GCD     1      14.660  35.640  23.830  1.00  0.00            
ATOM     35  C11 GCD     1      15.790  36.340  24.330  1.00  0.00            
ATOM     36  H17 GCD     1      16.580  35.620  24.590  1.00  0.00            
ATOM     37  C12 GCD     1      15.210  37.010  25.590  1.00  0.00            
ATOM     38  H18 GCD     1      16.010  37.290  26.280  1.00  0.00            
ATOM     39  H19 GCD     1      14.530  36.300  26.080  1.00  0.00            
ATOM     40  O9  GCD     1      14.470  38.130  25.280  1.00  0.00            
ATOM     41  H20 GCD     1      13.790  37.960  24.610  1.00  0.00            
ATOM     42  O10 GCD     1      15.820  33.870  22.700  1.00  0.00            
ATOM     43  C13 GCD     1      15.490  32.520  22.580  1.00  0.00            
ATOM     44  H21 GCD     1      14.490  32.260  22.210  1.00  0.00            
ATOM     45  C14 GCD     1      16.530  31.990  21.530  1.00  0.00            
ATOM     46  H22 GCD     1      17.560  32.120  21.900  1.00  0.00            
ATOM     47  O11 GCD     1      16.390  32.690  20.380  1.00  0.00            
ATOM     48  H23 GCD     1      15.510  32.580  20.020  1.00  0.00            
ATOM     49  C15 GCD     1      16.370  30.510  21.340  1.00  0.00            
ATOM     50  H24 GCD     1      15.420  30.190  20.910  1.00  0.00            
ATOM     51  O12 GCD     1      17.390  29.970  20.500  1.00  0.00            
ATOM     52  H25 GCD     1      17.290  30.270  19.590  1.00  0.00            
ATOM     53  C16 GCD     1      16.530  29.900  22.720  1.00  0.00            
ATOM     54  H26 GCD     1      16.350  28.820  22.620  1.00  0.00            
ATOM     55  O13 GCD     1      15.600  30.440  23.650  1.00  0.00            
ATOM     56  C17 GCD     1      15.700  31.830  23.940  1.00  0.00            
ATOM     57  H27 GCD     1      16.730  32.080  24.200  1.00  0.00            
ATOM     58  C18 GCD     1      14.650  32.340  24.940  1.00  0.00            
ATOM     59  H28 GCD     1      13.690  32.200  24.420  1.00  0.00            
ATOM     60  H29 GCD     1      14.720  33.420  25.110  1.00  0.00            
ATOM     61  O14 GCD     1      14.670  31.680  26.190  1.00  0.00            
ATOM     62  H30 GCD     1      14.070  32.240  26.690  1.00  0.00            
ATOM     63  O15 GCD     1      17.870  30.040  23.210  1.00  0.00            
ATOM     64  C19 GCD     1      18.190  29.060  24.240  1.00  0.00            
ATOM     65  H31 GCD     1      17.300  28.640  24.730  1.00  0.00            
ATOM     66  C20 GCD     1      19.060  27.930  23.630  1.00  0.00            
ATOM     67  H32 GCD     1      19.950  28.340  23.150  1.00  0.00            
ATOM     68  O16 GCD     1      18.310  27.190  22.600  1.00  0.00            
ATOM     69  H33 GCD     1      18.900  27.140  21.830  1.00  0.00            
ATOM     70  C21 GCD     1      19.500  26.950  24.710  1.00  0.00            
ATOM     71  H34 GCD     1      18.650  26.480  25.220  1.00  0.00            
ATOM     72  O17 GCD     1      20.450  26.010  24.160  1.00  0.00            
ATOM     73  H35 GCD     1      21.320  26.390  24.310  1.00  0.00            
ATOM     74  C22 GCD     1      20.320  27.780  25.710  1.00  0.00            
ATOM     75  H36 GCD     1      20.670  27.180  26.560  1.00  0.00            
ATOM     76  O18 GCD     1      19.460  28.710  26.260  1.00  0.00            
ATOM     77  C23 GCD     1      18.980  29.710  25.390  1.00  0.00            
ATOM     78  H37 GCD     1      19.890  30.200  25.020  1.00  0.00            
ATOM     79  C24 GCD     1      18.200  30.720  26.190  1.00  0.00            
ATOM     80  H38 GCD     1      18.200  31.680  25.650  1.00  0.00            
ATOM     81  H39 GCD     1      18.690  30.820  27.170  1.00  0.00            
ATOM     82  O19 GCD     1      16.940  30.210  26.460  1.00  0.00            
ATOM     83  H40 GCD     1      16.310  30.940  26.380  1.00  0.00            
ATOM     84  O20 GCD     1      21.500  28.400  25.180  1.00  0.00            
ATOM     85  C25 GCD     1      22.770  27.800  25.580  1.00  0.00            
ATOM     86  H41 GCD     1      22.570  26.790  25.960  1.00  0.00            
ATOM     87  C26 GCD     1      23.600  27.730  24.390  1.00  0.00            
ATOM     88  H42 GCD     1      23.600  28.730  23.930  1.00  0.00            
ATOM     89  O21 GCD     1      23.070  26.730  23.520  1.00  0.00            
ATOM     90  H43 GCD     1      23.680  26.360  22.870  1.00  0.00            
ATOM     91  C27 GCD     1      25.130  27.410  24.620  1.00  0.00            
ATOM     92  H44 GCD     1      25.180  26.390  25.020  1.00  0.00            
ATOM     93  O22 GCD     1      25.910  27.500  23.410  1.00  0.00            
ATOM     94  H45 GCD     1      25.950  28.450  23.240  1.00  0.00            
ATOM     95  C28 GCD     1      25.630  28.300  25.700  1.00  0.00            
ATOM     96  H46 GCD     1      26.660  28.110  26.010  1.00  0.00            
ATOM     97  O23 GCD     1      24.820  28.200  26.830  1.00  0.00            
ATOM     98  C29 GCD     1      23.490  28.640  26.710  1.00  0.00            
ATOM     99  H47 GCD     1      23.380  29.720  26.550  1.00  0.00            
ATOM    100  C30 GCD     1      22.790  28.600  28.150  1.00  0.00            
ATOM    101  H48 GCD     1      21.860  29.170  28.030  1.00  0.00            
ATOM    102  H49 GCD     1      23.480  29.120  28.820  1.00  0.00            
ATOM    103  O24 GCD     1      22.630  27.290  28.650  1.00  0.00            
ATOM    104  H50 GCD     1      21.910  27.350  29.290  1.00  0.00            
ATOM    105  O25 GCD     1      25.550  29.660  25.320  1.00  0.00            
ATOM    106  C31 GCD     1      26.750  30.330  25.020  1.00  0.00            
ATOM    107  H51 GCD     1      27.620  29.670  24.980  1.00  0.00            
ATOM    108  C32 GCD     1      26.540  31.070  23.680  1.00  0.00            
ATOM    109  H52 GCD     1      25.780  31.870  23.690  1.00  0.00            
ATOM    110  O26 GCD     1      26.260  30.120  22.770  1.00  0.00            
ATOM    111  H53 GCD     1      25.940  30.570  21.980  1.00  0.00            
ATOM    112  C33 GCD     1      27.880  31.790  23.390  1.00  0.00            
ATOM    113  H54 GCD     1      28.530  30.920  23.550  1.00  0.00            
ATOM    114  O27 GCD     1      28.010  32.370  22.070  1.00  0.00            
ATOM    115  H55 GCD     1      27.350  33.070  21.980  1.00  0.00            
ATOM    116  C34 GCD     1      28.180  32.800  24.500  1.00  0.00            
ATOM    117  H56 GCD     1      29.230  33.100  24.390  1.00  0.00            
ATOM    118  O28 GCD     1      28.160  32.130  25.750  1.00  0.00            
ATOM    119  C35 GCD     1      27.020  31.380  26.150  1.00  0.00            
ATOM    120  H57 GCD     1      26.180  32.090  26.200  1.00  0.00            
ATOM    121  C36 GCD     1      27.280  30.740  27.460  1.00  0.00            
ATOM    122  H58 GCD     1      28.210  30.180  27.360  1.00  0.00            
ATOM    123  H59 GCD     1      26.460  30.030  27.670  1.00  0.00            
ATOM    124  O29 GCD     1      27.270  31.710  28.500  1.00  0.00            
ATOM    125  H60 GCD     1      28.170  31.800  28.850  1.00  0.00            
ATOM    126  O30 GCD     1      27.300  33.880  24.440  1.00  0.00            
ATOM    127  C37 GCD     1      27.780  35.190  24.940  1.00  0.00            
ATOM    128  H61 GCD     1      28.790  35.150  25.350  1.00  0.00            
ATOM    129  C38 GCD     1      27.800  36.200  23.710  1.00  0.00            
ATOM    130  H62 GCD     1      26.780  36.210  23.300  1.00  0.00            
ATOM    131  O31 GCD     1      28.680  35.710  22.680  1.00  0.00            
ATOM    132  H63 GCD     1      28.050  35.150  22.220  1.00  0.00            
ATOM    133  C39 GCD     1      28.200  37.600  24.140  1.00  0.00            
ATOM    134  H64 GCD     1      29.150  37.670  24.670  1.00  0.00            
ATOM    135  O32 GCD     1      28.110  38.500  23.090  1.00  0.00            
ATOM    136  H65 GCD     1      27.190  38.620  22.840  1.00  0.00            
ATOM    137  C40 GCD     1      27.110  38.050  25.170  1.00  0.00            
ATOM    138  H66 GCD     1      27.170  39.050  25.600  1.00  0.00            
ATOM    139  O33 GCD     1      27.120  37.190  26.300  1.00  0.00            
ATOM    140  C41 GCD     1      26.860  35.810  26.040  1.00  0.00            
ATOM    141  H67 GCD     1      25.840  35.590  25.690  1.00  0.00            
ATOM    142  C42 GCD     1      26.970  35.100  27.380  1.00  0.00            
ATOM    143  H68 GCD     1      28.000  35.130  27.780  1.00  0.00            
ATOM    144  H69 GCD     1      26.830  34.040  27.160  1.00  0.00            
ATOM    145  O34 GCD     1      25.970  35.510  28.370  1.00  0.00            
ATOM    146  H70 GCD     1      26.150  36.430  28.590  1.00  0.00            
ATOM    147  O35 GCD     1      25.850  38.010  24.570  1.00  0.00            
ATOM    148  C43 GCD     1      25.220  39.290  24.490  1.00  0.00            
ATOM    149  H71 GCD     1      25.960  40.100  24.590  1.00  0.00            
ATOM    150  C44 GCD     1      24.670  39.260  23.040  1.00  0.00            
ATOM    151  H72 GCD     1      24.180  38.280  23.010  1.00  0.00            
ATOM    152  O36 GCD     1      25.690  39.340  22.070  1.00  0.00            
ATOM    153  H73 GCD     1      25.320  39.070  21.220  1.00  0.00            
ATOM    154  C45 GCD     1      23.730  40.430  22.880  1.00  0.00            
ATOM    155  H74 GCD     1      24.420  41.290  22.890  1.00  0.00            
ATOM    156  O37 GCD     1      22.990  40.530  21.630  1.00  0.00            
ATOM    157  H75 GCD     1      23.550  40.240  20.900  1.00  0.00            
ATOM    158  C46 GCD     1      22.710  40.480  24.010  1.00  0.00            
ATOM    159  H76 GCD     1      22.150  41.420  23.890  1.00  0.00            
ATOM    160  O38 GCD     1      21.770  39.360  23.940  1.00  0.00            
ATOM    161  O39 GCD     1      23.340  40.550  25.260  1.00  0.00            
ATOM    162  C47 GCD     1      24.150  39.410  25.530  1.00  0.00            
ATOM    163  H77 GCD     1      23.510  38.520  25.450  1.00  0.00            
ATOM    164  C48 GCD     1      24.650  39.490  26.950  1.00  0.00            
ATOM    165  H78 GCD     1      25.410  40.280  26.940  1.00  0.00            
ATOM    166  H79 GCD     1      25.200  38.570  27.220  1.00  0.00            
ATOM    167  O40 GCD     1      23.590  39.710  27.910  1.00  0.00            
ATOM    168  H80 GCD     1      23.910  39.700  28.820  1.00  0.00            
ATOM    169  C1  EF2     2      22.680  35.530  28.590  1.00  0.00            
ATOM    170  O1  EF2     2      21.940  35.570  27.300  1.00  0.00            
ATOM    171  C2  EF2     2      21.880  34.400  26.550  1.00  0.00            
ATOM    172  C3  EF2     2      21.520  33.120  27.100  1.00  0.00            
ATOM    173  C4  EF2     2      21.570  32.030  26.220  1.00  0.00            
ATOM    174  C5  EF2     2      21.970  32.170  24.870  1.00  0.00            
ATOM    175  N1  EF2     2      22.020  31.190  23.890  1.00  0.00            
ATOM    176  C6  EF2     2      22.430  31.820  22.760  1.00  0.00            
ATOM    177  C7  EF2     2      22.580  33.180  23.030  1.00  0.00            
ATOM    178  C8  EF2     2      23.110  34.150  22.060  1.00  0.00            
ATOM    179  C9  EF2     2      24.260  35.010  22.610  1.00  0.00            
ATOM    180  N2  EF2     2      24.790  35.730  21.470  1.00  0.00            
ATOM    181  C10 EF2     2      25.840  35.390  20.700  1.00  0.00            
ATOM    182  C11 EF2     2      25.970  36.350  19.570  1.00  0.00            
ATOM    183  O2  EF2     2      26.680  34.600  21.110  1.00  0.00            
ATOM    184  C12 EF2     2      22.400  33.370  24.390  1.00  0.00            
ATOM    185  C13 EF2     2      22.350  34.560  25.230  1.00  0.00            
ATOM    186  H1  EF2     2      22.690  36.550  28.970  1.00  0.00            
ATOM    187  H2  EF2     2      22.150  34.870  29.290  1.00  0.00            
ATOM    188  H3  EF2     2      23.690  35.110  28.480  1.00  0.00            
ATOM    189  H4  EF2     2      21.190  32.950  28.120  1.00  0.00            
ATOM    190  H5  EF2     2      21.230  31.040  26.530  1.00  0.00            
ATOM    191  H6  EF2     2      22.110  30.210  24.110  1.00  0.00            
ATOM    192  H7  EF2     2      22.650  31.290  21.840  1.00  0.00            
ATOM    193  H8  EF2     2      22.310  34.780  21.660  1.00  0.00            
ATOM    194  H9  EF2     2      23.370  33.660  21.120  1.00  0.00            
ATOM    195  H10 EF2     2      24.930  34.220  22.990  1.00  0.00            
ATOM    196  H11 EF2     2      23.930  35.750  23.350  1.00  0.00            
ATOM    197  H12 EF2     2      24.260  36.550  21.180  1.00  0.00            
ATOM    198  H13 EF2     2      26.880  36.330  18.950  1.00  0.00            
ATOM    199  H14 EF2     2      25.100  36.180  18.920  1.00  0.00            
ATOM    200  H15 EF2     2      25.980  37.400  19.880  1.00  0.00            
ATOM    201  H16 EF2     2      22.810  35.520  24.990  1.00  0.00            
TER
ENDMDL
MODEL        1
ATOM      1  H1  GCD     1      22.700  35.440  24.420  1.00  0.00            
ATOM      2  O1  GCD     1      23.250  34.780  23.980  1.00  0.00            
ATOM      3  C1  GCD     1      23.810  35.310  22.800  1.00  0.00            
ATOM      4  H2  GCD     1      23.870  36.410  22.770  1.00  0.00            
ATOM      5  H3  GCD     1      24.840  34.970  22.610  1.00  0.00            
ATOM      6  C2  GCD     1      22.950  34.900  21.540  1.00  0.00            
ATOM      7  H4  GCD     1      23.240  33.880  21.260  1.00  0.00            
ATOM      8  C3  GCD     1      23.290  35.710  20.300  1.00  0.00            
ATOM      9  H5  GCD     1      23.070  36.770  20.510  1.00  0.00            
ATOM     10  C4  GCD     1      22.360  35.180  19.160  1.00  0.00            
ATOM     11  H6  GCD     1      22.690  34.160  18.970  1.00  0.00            
ATOM     12  O2  GCD     1      22.480  35.950  18.000  1.00  0.00            
ATOM     13  H7  GCD     1      21.730  35.730  17.430  1.00  0.00            
ATOM     14  C5  GCD     1      20.860  35.190  19.500  1.00  0.00            
ATOM     15  H8  GCD     1      20.630  36.210  19.840  1.00  0.00            
ATOM     16  O3  GCD     1      20.030  34.770  18.490  1.00  0.00            
ATOM     17  H9  GCD     1      20.300  33.880  18.260  1.00  0.00            
ATOM     18  C6  GCD     1      20.690  34.320  20.740  1.00  0.00            
ATOM     19  O4  GCD     1      21.540  34.910  21.730  1.00  0.00            
ATOM     20  H10 GCD     1      19.650  34.310  21.100  1.00  0.00            
ATOM     21  O5  GCD     1      21.110  32.970  20.470  1.00  0.00            
ATOM     22  C7  GCD     1      20.060  31.970  20.260  1.00  0.00            
ATOM     23  H11 GCD     1      19.110  32.510  20.280  1.00  0.00            
ATOM     24  C8  GCD     1      20.310  31.280  18.890  1.00  0.00            
ATOM     25  H12 GCD     1      21.320  30.860  18.870  1.00  0.00            
ATOM     26  O6  GCD     1      20.260  32.240  17.840  1.00  0.00            
ATOM     27  H13 GCD     1      20.540  31.660  17.120  1.00  0.00            
ATOM     28  C9  GCD     1      19.350  30.140  18.690  1.00  0.00            
ATOM     29  H14 GCD     1      18.330  30.540  18.730  1.00  0.00            
ATOM     30  O7  GCD     1      19.500  29.560  17.360  1.00  0.00            
ATOM     31  H15 GCD     1      20.170  28.870  17.440  1.00  0.00            
ATOM     32  C10 GCD     1      19.460  29.200  19.870  1.00  0.00            
ATOM     33  H16 GCD     1      18.750  28.360  19.860  1.00  0.00            
ATOM     34  O8  GCD     1      19.230  29.880  21.090  1.00  0.00            
ATOM     35  C11 GCD     1      20.230  30.900  21.370  1.00  0.00            
ATOM     36  H17 GCD     1      21.220  30.430  21.290  1.00  0.00            
ATOM     37  C12 GCD     1      20.100  31.370  22.810  1.00  0.00            
ATOM     38  H18 GCD     1      21.020  31.810  23.210  1.00  0.00            
ATOM     39  H19 GCD     1      19.990  30.450  23.390  1.00  0.00            
ATOM     40  O9  GCD     1      18.880  32.160  22.940  1.00  0.00            
ATOM     41  H20 GCD     1      18.630  32.380  23.850  1.00  0.00            
ATOM     42  O10 GCD     1      20.810  28.680  19.930  1.00  0.00            
ATOM     43  C13 GCD     1      21.020  27.310  19.600  1.00  0.00            
ATOM     44  H21 GCD     1      20.140  26.960  19.050  1.00  0.00            
ATOM     45  C14 GCD     1      22.110  27.300  18.560  1.00  0.00            
ATOM     46  H22 GCD     1      23.040  27.750  18.900  1.00  0.00            
ATOM     47  O11 GCD     1      21.690  27.980  17.380  1.00  0.00            
ATOM     48  H23 GCD     1      22.440  28.030  16.760  1.00  0.00            
ATOM     49  C15 GCD     1      22.470  25.930  18.110  1.00  0.00            
ATOM     50  H24 GCD     1      21.550  25.600  17.610  1.00  0.00            
ATOM     51  O12 GCD     1      23.540  25.920  17.140  1.00  0.00            
ATOM     52  H25 GCD     1      23.240  25.610  16.270  1.00  0.00            
ATOM     53  C16 GCD     1      22.740  25.030  19.340  1.00  0.00            
ATOM     54  H26 GCD     1      22.840  23.980  19.060  1.00  0.00            
ATOM     55  O13 GCD     1      21.620  25.160  20.280  1.00  0.00            
ATOM     56  C17 GCD     1      21.420  26.500  20.770  1.00  0.00            
ATOM     57  H27 GCD     1      22.280  26.980  21.260  1.00  0.00            
ATOM     58  C18 GCD     1      20.280  26.410  21.730  1.00  0.00            
ATOM     59  H28 GCD     1      19.500  25.820  21.220  1.00  0.00            
ATOM     60  H29 GCD     1      19.940  27.440  21.900  1.00  0.00            
ATOM     61  O14 GCD     1      20.690  25.830  22.990  1.00  0.00            
ATOM     62  H30 GCD     1      20.330  24.930  22.990  1.00  0.00            
ATOM     63  O15 GCD     1      23.870  25.460  20.020  1.00  0.00            
ATOM     64  C19 GCD     1      24.700  24.470  20.430  1.00  0.00            
ATOM     65  H31 GCD     1      24.110  23.550  20.490  1.00  0.00            
ATOM     66  C20 GCD     1      25.810  24.370  19.370  1.00  0.00            
ATOM     67  H32 GCD     1      26.230  25.360  19.170  1.00  0.00            
ATOM     68  O16 GCD     1      25.270  23.880  18.110  1.00  0.00            
ATOM     69  H33 GCD     1      24.700  24.580  17.770  1.00  0.00            
ATOM     70  C21 GCD     1      26.900  23.390  19.850  1.00  0.00            
ATOM     71  H34 GCD     1      26.490  22.380  19.790  1.00  0.00            
ATOM     72  O17 GCD     1      28.070  23.360  18.980  1.00  0.00            
ATOM     73  H35 GCD     1      27.730  23.330  18.080  1.00  0.00            
ATOM     74  C22 GCD     1      27.290  23.680  21.340  1.00  0.00            
ATOM     75  H36 GCD     1      27.970  22.890  21.680  1.00  0.00            
ATOM     76  O18 GCD     1      26.100  23.720  22.150  1.00  0.00            
ATOM     77  C23 GCD     1      25.180  24.700  21.890  1.00  0.00            
ATOM     78  H37 GCD     1      25.640  25.680  22.090  1.00  0.00            
ATOM     79  C24 GCD     1      24.110  24.400  22.910  1.00  0.00            
ATOM     80  H38 GCD     1      23.610  23.420  22.850  1.00  0.00            
ATOM     81  H39 GCD     1      23.310  25.140  22.750  1.00  0.00            
ATOM     82  O19 GCD     1      24.410  24.670  24.300  1.00  0.00            
ATOM     83  H40 GCD     1      25.280  24.290  24.440  1.00  0.00            
ATOM     84  O20 GCD     1      27.970  24.880  21.360  1.00  0.00            
ATOM     85  C25 GCD     1      29.120  24.910  22.200  1.00  0.00            
ATOM     86  H41 GCD     1      29.250  24.020  22.830  1.00  0.00            
ATOM     87  C26 GCD     1      30.270  24.870  21.210  1.00  0.00            
ATOM     88  H42 GCD     1      30.060  25.740  20.560  1.00  0.00            
ATOM     89  O21 GCD     1      30.220  23.620  20.540  1.00  0.00            
ATOM     90  H43 GCD     1      29.520  23.610  19.880  1.00  0.00            
ATOM     91  C27 GCD     1      31.640  25.100  21.810  1.00  0.00            
ATOM     92  H44 GCD     1      31.740  24.240  22.480  1.00  0.00            
ATOM     93  O22 GCD     1      32.720  25.100  20.820  1.00  0.00            
ATOM     94  H45 GCD     1      32.670  25.850  20.230  1.00  0.00            
ATOM     95  C28 GCD     1      31.590  26.360  22.670  1.00  0.00            
ATOM     96  H46 GCD     1      32.510  26.460  23.250  1.00  0.00            
ATOM     97  O23 GCD     1      30.500  26.220  23.600  1.00  0.00            
ATOM     98  C29 GCD     1      29.190  26.110  23.070  1.00  0.00            
ATOM     99  H47 GCD     1      28.950  27.010  22.490  1.00  0.00            
ATOM    100  C30 GCD     1      28.290  25.970  24.260  1.00  0.00            
ATOM    101  H48 GCD     1      28.830  25.370  25.010  1.00  0.00            
ATOM    102  H49 GCD     1      27.320  25.520  24.050  1.00  0.00            
ATOM    103  O24 GCD     1      28.190  27.260  24.870  1.00  0.00            
ATOM    104  H50 GCD     1      29.100  27.540  25.020  1.00  0.00            
ATOM    105  O25 GCD     1      31.350  27.460  21.850  1.00  0.00            
ATOM    106  C31 GCD     1      32.490  28.360  21.890  1.00  0.00            
ATOM    107  H51 GCD     1      33.360  27.860  22.320  1.00  0.00            
ATOM    108  C32 GCD     1      32.720  28.640  20.380  1.00  0.00            
ATOM    109  H52 GCD     1      31.820  29.060  19.930  1.00  0.00            
ATOM    110  O26 GCD     1      33.200  27.450  19.780  1.00  0.00            
ATOM    111  H53 GCD     1      34.040  27.180  20.180  1.00  0.00            
ATOM    112  C33 GCD     1      33.680  29.850  20.250  1.00  0.00            
ATOM    113  H54 GCD     1      34.620  29.540  20.720  1.00  0.00            
ATOM    114  O27 GCD     1      33.880  30.390  18.910  1.00  0.00            
ATOM    115  H55 GCD     1      33.250  31.120  18.880  1.00  0.00            
ATOM    116  C34 GCD     1      33.280  31.030  21.130  1.00  0.00            
ATOM    117  H56 GCD     1      33.980  31.860  21.160  1.00  0.00            
ATOM    118  O28 GCD     1      33.260  30.470  22.490  1.00  0.00            
ATOM    119  C35 GCD     1      32.310  29.520  22.780  1.00  0.00            
ATOM    120  H57 GCD     1      31.300  29.940  22.680  1.00  0.00            
ATOM    121  C36 GCD     1      32.430  29.140  24.300  1.00  0.00            
ATOM    122  H58 GCD     1      33.470  28.810  24.430  1.00  0.00            
ATOM    123  H59 GCD     1      31.720  28.410  24.700  1.00  0.00            
ATOM    124  O29 GCD     1      32.440  30.440  25.040  1.00  0.00            
ATOM    125  H60 GCD     1      32.820  31.040  24.380  1.00  0.00            
ATOM    126  O30 GCD     1      32.020  31.540  20.760  1.00  0.00            
ATOM    127  C37 GCD     1      31.860  32.880  20.790  1.00  0.00            
ATOM    128  H61 GCD     1      32.780  33.350  21.180  1.00  0.00            
ATOM    129  C38 GCD     1      31.660  33.380  19.390  1.00  0.00            
ATOM    130  H62 GCD     1      30.690  32.960  19.110  1.00  0.00            
ATOM    131  O31 GCD     1      32.620  32.860  18.440  1.00  0.00            
ATOM    132  H63 GCD     1      33.500  33.090  18.770  1.00  0.00            
ATOM    133  C39 GCD     1      31.480  34.900  19.360  1.00  0.00            
ATOM    134  H64 GCD     1      32.380  35.440  19.690  1.00  0.00            
ATOM    135  O32 GCD     1      31.080  35.250  18.030  1.00  0.00            
ATOM    136  H65 GCD     1      30.120  35.180  18.070  1.00  0.00            
ATOM    137  C40 GCD     1      30.410  35.320  20.380  1.00  0.00            
ATOM    138  H66 GCD     1      30.500  36.390  20.620  1.00  0.00            
ATOM    139  O33 GCD     1      30.770  34.760  21.630  1.00  0.00            
ATOM    140  C41 GCD     1      30.680  33.350  21.680  1.00  0.00            
ATOM    141  H67 GCD     1      29.720  33.060  21.220  1.00  0.00            
ATOM    142  C42 GCD     1      30.860  32.800  23.060  1.00  0.00            
ATOM    143  H68 GCD     1      30.840  31.700  23.050  1.00  0.00            
ATOM    144  H69 GCD     1      30.070  33.150  23.740  1.00  0.00            
ATOM    145  O34 GCD     1      32.070  33.260  23.640  1.00  0.00            
ATOM    146  H70 GCD     1      31.960  34.170  23.920  1.00  0.00            
ATOM    147  O35 GCD     1      29.110  34.850  20.020  1.00  0.00            
ATOM    148  C43 GCD     1      28.200  35.900  19.810  1.00  0.00            
ATOM    149  H71 GCD     1      28.780  36.810  19.630  1.00  0.00            
ATOM    150  C44 GCD     1      27.450  35.510  18.530  1.00  0.00            
ATOM    151  H72 GCD     1      27.130  34.470  18.610  1.00  0.00            
ATOM    152  O36 GCD     1      28.340  35.730  17.440  1.00  0.00            
ATOM    153  H73 GCD     1      27.990  35.430  16.590  1.00  0.00            
ATOM    154  C45 GCD     1      26.220  36.310  18.350  1.00  0.00            
ATOM    155  H74 GCD     1      26.500  37.310  17.990  1.00  0.00            
ATOM    156  O37 GCD     1      25.390  35.700  17.310  1.00  0.00            
ATOM    157  H75 GCD     1      24.500  35.580  17.650  1.00  0.00            
ATOM    158  C46 GCD     1      25.410  36.570  19.610  1.00  0.00            
ATOM    159  H76 GCD     1      24.790  37.470  19.540  1.00  0.00            
ATOM    160  O38 GCD     1      24.690  35.440  19.980  1.00  0.00            
ATOM    161  O39 GCD     1      26.240  36.920  20.750  1.00  0.00            
ATOM    162  C47 GCD     1      27.300  36.010  21.000  1.00  0.00            
ATOM    163  H77 GCD     1      26.790  35.060  21.210  1.00  0.00            
ATOM    164  C48 GCD     1      28.040  36.470  22.310  1.00  0.00            
ATOM    165  H78 GCD     1      28.570  37.380  22.010  1.00  0.00            
ATOM    166  H79 GCD     1      28.830  35.830  22.720  1.00  0.00            
ATOM    167  O40 GCD     1      27.030  36.860  23.310  1.00  0.00            
ATOM    168  H80 GCD     1      26.460  37.440  22.790  1.00  0.00            
ATOM    169  C1  EF2     2      26.290  32.920  24.290  1.00  0.00            
ATOM    170  O1  EF2     2      26.470  32.800  22.880  1.00  0.00            
ATOM    171  C2  EF2     2      27.190  31.780  22.370  1.00  0.00            
ATOM    172  C3  EF2     2      27.820  30.810  23.150  1.00  0.00            
ATOM    173  C4  EF2     2      28.590  29.810  22.560  1.00  0.00            
ATOM    174  C5  EF2     2      28.770  29.910  21.180  1.00  0.00            
ATOM    175  N1  EF2     2      29.470  29.090  20.360  1.00  0.00            
ATOM    176  C6  EF2     2      29.450  29.550  19.040  1.00  0.00            
ATOM    177  C7  EF2     2      28.660  30.710  19.030  1.00  0.00            
ATOM    178  C8  EF2     2      28.480  31.580  17.890  1.00  0.00            
ATOM    179  C9  EF2     2      27.580  30.920  16.800  1.00  0.00            
ATOM    180  N2  EF2     2      27.600  31.860  15.700  1.00  0.00            
ATOM    181  C10 EF2     2      26.550  32.640  15.350  1.00  0.00            
ATOM    182  C11 EF2     2      26.730  33.530  14.100  1.00  0.00            
ATOM    183  O2  EF2     2      25.480  32.690  15.930  1.00  0.00            
ATOM    184  C12 EF2     2      28.200  30.920  20.430  1.00  0.00            
ATOM    185  C13 EF2     2      27.330  31.870  21.000  1.00  0.00            
ATOM    186  H1  EF2     2      25.620  32.130  24.640  1.00  0.00            
ATOM    187  H2  EF2     2      27.210  32.890  24.880  1.00  0.00            
ATOM    188  H3  EF2     2      25.860  33.890  24.580  1.00  0.00            
ATOM    189  H4  EF2     2      27.520  30.790  24.190  1.00  0.00            
ATOM    190  H5  EF2     2      29.040  29.040  23.180  1.00  0.00            
ATOM    191  H6  EF2     2      30.100  28.350  20.640  1.00  0.00            
ATOM    192  H7  EF2     2      30.030  29.200  18.210  1.00  0.00            
ATOM    193  H8  EF2     2      29.430  31.790  17.400  1.00  0.00            
ATOM    194  H9  EF2     2      28.180  32.600  18.170  1.00  0.00            
ATOM    195  H10 EF2     2      26.600  30.750  17.280  1.00  0.00            
ATOM    196  H11 EF2     2      28.070  30.000  16.450  1.00  0.00            
ATOM    197  H12 EF2     2      28.400  31.790  15.090  1.00  0.00            
ATOM    198  H13 EF2     2      25.740  33.920  13.860  1.00  0.00            
ATOM    199  H14 EF2     2      27.270  34.400  14.500  1.00  0.00            
ATOM    200  H15 EF2     2      27.200  32.980  13.270  1.00  0.00            
ATOM    201  H16 EF2     2      26.860  32.650  20.420  1.00  0.00            
TER
ENDMDL
MODEL        1
ATOM      1  H1  GCD     1      23.000  32.800  19.600  1.00  0.00            
ATOM      2  O1  GCD     1      22.810  33.190  20.460  1.00  0.00            
ATOM      3  C1  GCD     1      22.220  34.380  20.000  1.00  0.00            
ATOM      4  H2  GCD     1      22.500  35.210  20.670  1.00  0.00            
ATOM      5  H3  GCD     1      22.670  34.730  19.060  1.00  0.00            
ATOM      6  C2  GCD     1      20.730  34.280  19.900  1.00  0.00            
ATOM      7  H4  GCD     1      20.500  33.350  19.370  1.00  0.00            
ATOM      8  C3  GCD     1      20.050  35.500  19.110  1.00  0.00            
ATOM      9  H5  GCD     1      20.370  36.430  19.610  1.00  0.00            
ATOM     10  C4  GCD     1      18.490  35.350  19.190  1.00  0.00            
ATOM     11  H6  GCD     1      18.230  34.430  18.650  1.00  0.00            
ATOM     12  O2  GCD     1      17.900  36.450  18.510  1.00  0.00            
ATOM     13  H7  GCD     1      17.970  37.240  19.060  1.00  0.00            
ATOM     14  C5  GCD     1      18.140  35.320  20.650  1.00  0.00            
ATOM     15  H8  GCD     1      18.530  36.220  21.130  1.00  0.00            
ATOM     16  O3  GCD     1      16.770  35.330  20.840  1.00  0.00            
ATOM     17  H9  GCD     1      16.310  34.640  20.350  1.00  0.00            
ATOM     18  C6  GCD     1      18.810  34.120  21.380  1.00  0.00            
ATOM     19  O4  GCD     1      20.210  34.260  21.260  1.00  0.00            
ATOM     20  H10 GCD     1      18.520  34.170  22.440  1.00  0.00            
ATOM     21  O5  GCD     1      18.490  32.830  20.800  1.00  0.00            
ATOM     22  C7  GCD     1      17.280  32.230  21.290  1.00  0.00            
ATOM     23  H11 GCD     1      16.710  32.930  21.910  1.00  0.00            
ATOM     24  C8  GCD     1      16.430  31.940  20.130  1.00  0.00            
ATOM     25  H12 GCD     1      17.090  31.340  19.500  1.00  0.00            
ATOM     26  O6  GCD     1      16.070  33.220  19.560  1.00  0.00            
ATOM     27  H13 GCD     1      15.530  33.080  18.780  1.00  0.00            
ATOM     28  C9  GCD     1      15.170  31.160  20.520  1.00  0.00            
ATOM     29  H14 GCD     1      14.550  31.720  21.230  1.00  0.00            
ATOM     30  O7  GCD     1      14.350  30.830  19.420  1.00  0.00            
ATOM     31  H15 GCD     1      14.700  30.180  18.800  1.00  0.00            
ATOM     32  C10 GCD     1      15.670  29.870  21.270  1.00  0.00            
ATOM     33  H16 GCD     1      14.830  29.320  21.700  1.00  0.00            
ATOM     34  O8  GCD     1      16.480  30.280  22.430  1.00  0.00            
ATOM     35  C11 GCD     1      17.680  30.980  22.090  1.00  0.00            
ATOM     36  H17 GCD     1      18.290  30.330  21.450  1.00  0.00            
ATOM     37  C12 GCD     1      18.220  31.300  23.410  1.00  0.00            
ATOM     38  H18 GCD     1      19.250  31.670  23.310  1.00  0.00            
ATOM     39  H19 GCD     1      18.500  30.380  23.950  1.00  0.00            
ATOM     40  O9  GCD     1      17.490  32.100  24.320  1.00  0.00            
ATOM     41  H20 GCD     1      16.610  31.770  24.520  1.00  0.00            
ATOM     42  O10 GCD     1      16.500  29.090  20.380  1.00  0.00            
ATOM     43  C13 GCD     1      16.090  27.740  20.070  1.00  0.00            
ATOM     44  H21 GCD     1      15.170  27.490  20.620  1.00  0.00            
ATOM     45  C14 GCD     1      15.930  27.630  18.570  1.00  0.00            
ATOM     46  H22 GCD     1      16.890  27.900  18.100  1.00  0.00            
ATOM     47  O11 GCD     1      14.970  28.550  18.080  1.00  0.00            
ATOM     48  H23 GCD     1      14.890  28.370  17.140  1.00  0.00            
ATOM     49  C15 GCD     1      15.650  26.220  18.150  1.00  0.00            
ATOM     50  H24 GCD     1      14.740  25.880  18.670  1.00  0.00            
ATOM     51  O12 GCD     1      15.480  26.130  16.720  1.00  0.00            
ATOM     52  H25 GCD     1      14.590  25.780  16.600  1.00  0.00            
ATOM     53  C16 GCD     1      16.690  25.310  18.600  1.00  0.00            
ATOM     54  H26 GCD     1      16.320  24.290  18.410  1.00  0.00            
ATOM     55  O13 GCD     1      16.840  25.510  20.020  1.00  0.00            
ATOM     56  C17 GCD     1      17.140  26.810  20.560  1.00  0.00            
ATOM     57  H27 GCD     1      18.040  27.160  20.030  1.00  0.00            
ATOM     58  C18 GCD     1      17.350  26.770  22.100  1.00  0.00            
ATOM     59  H28 GCD     1      16.430  26.510  22.640  1.00  0.00            
ATOM     60  H29 GCD     1      17.540  27.760  22.530  1.00  0.00            
ATOM     61  O14 GCD     1      18.440  25.860  22.450  1.00  0.00            
ATOM     62  H30 GCD     1      18.100  24.970  22.360  1.00  0.00            
ATOM     63  O15 GCD     1      17.890  25.530  17.960  1.00  0.00            
ATOM     64  C19 GCD     1      18.540  24.300  17.520  1.00  0.00            
ATOM     65  H31 GCD     1      17.920  23.480  17.900  1.00  0.00            
ATOM     66  C20 GCD     1      18.620  24.270  16.020  1.00  0.00            
ATOM     67  H32 GCD     1      19.260  25.090  15.690  1.00  0.00            
ATOM     68  O16 GCD     1      17.240  24.240  15.580  1.00  0.00            
ATOM     69  H33 GCD     1      16.840  25.000  16.010  1.00  0.00            
ATOM     70  C21 GCD     1      19.300  23.020  15.530  1.00  0.00            
ATOM     71  H34 GCD     1      18.740  22.240  16.060  1.00  0.00            
ATOM     72  O17 GCD     1      19.180  22.940  14.130  1.00  0.00            
ATOM     73  H35 GCD     1      18.300  23.310  13.990  1.00  0.00            
ATOM     74  C22 GCD     1      20.700  23.060  16.030  1.00  0.00            
ATOM     75  H36 GCD     1      21.230  22.140  15.780  1.00  0.00            
ATOM     76  O18 GCD     1      20.680  23.170  17.510  1.00  0.00            
ATOM     77  C23 GCD     1      19.970  24.240  18.080  1.00  0.00            
ATOM     78  H37 GCD     1      20.560  25.110  17.760  1.00  0.00            
ATOM     79  C24 GCD     1      20.080  24.060  19.590  1.00  0.00            
ATOM     80  H38 GCD     1      19.760  23.060  19.910  1.00  0.00            
ATOM     81  H39 GCD     1      19.470  24.750  20.200  1.00  0.00            
ATOM     82  O19 GCD     1      21.470  24.280  19.910  1.00  0.00            
ATOM     83  H40 GCD     1      22.010  23.630  19.440  1.00  0.00            
ATOM     84  O20 GCD     1      21.410  24.140  15.450  1.00  0.00            
ATOM     85  C25 GCD     1      22.630  23.930  14.770  1.00  0.00            
ATOM     86  H41 GCD     1      23.150  23.020  15.070  1.00  0.00            
ATOM     87  C26 GCD     1      22.410  23.960  13.260  1.00  0.00            
ATOM     88  H42 GCD     1      21.820  24.800  12.890  1.00  0.00            
ATOM     89  O21 GCD     1      21.620  22.800  12.920  1.00  0.00            
ATOM     90  H43 GCD     1      20.740  23.060  13.210  1.00  0.00            
ATOM     91  C27 GCD     1      23.770  23.950  12.530  1.00  0.00            
ATOM     92  H44 GCD     1      24.350  23.110  12.930  1.00  0.00            
ATOM     93  O22 GCD     1      23.630  23.910  11.150  1.00  0.00            
ATOM     94  H45 GCD     1      23.250  24.710  10.780  1.00  0.00            
ATOM     95  C28 GCD     1      24.580  25.100  12.990  1.00  0.00            
ATOM     96  H46 GCD     1      25.590  25.030  12.580  1.00  0.00            
ATOM     97  O23 GCD     1      24.730  24.930  14.460  1.00  0.00            
ATOM     98  C29 GCD     1      23.470  25.140  15.160  1.00  0.00            
ATOM     99  H47 GCD     1      23.040  26.110  14.890  1.00  0.00            
ATOM    100  C30 GCD     1      23.720  25.200  16.700  1.00  0.00            
ATOM    101  H48 GCD     1      22.710  25.320  17.120  1.00  0.00            
ATOM    102  H49 GCD     1      24.320  26.080  16.990  1.00  0.00            
ATOM    103  O24 GCD     1      24.270  23.950  17.190  1.00  0.00            
ATOM    104  H50 GCD     1      24.930  23.740  16.510  1.00  0.00            
ATOM    105  O25 GCD     1      23.950  26.360  12.730  1.00  0.00            
ATOM    106  C31 GCD     1      24.560  27.150  11.720  1.00  0.00            
ATOM    107  H51 GCD     1      25.230  26.630  11.020  1.00  0.00            
ATOM    108  C32 GCD     1      23.310  27.640  11.000  1.00  0.00            
ATOM    109  H52 GCD     1      22.680  28.050  11.800  1.00  0.00            
ATOM    110  O26 GCD     1      22.560  26.550  10.400  1.00  0.00            
ATOM    111  H53 GCD     1      21.760  26.900   9.980  1.00  0.00            
ATOM    112  C33 GCD     1      23.730  28.700   9.950  1.00  0.00            
ATOM    113  H54 GCD     1      24.420  28.110   9.330  1.00  0.00            
ATOM    114  O27 GCD     1      22.640  29.250   9.170  1.00  0.00            
ATOM    115  H55 GCD     1      22.100  29.880   9.670  1.00  0.00            
ATOM    116  C34 GCD     1      24.480  29.820  10.600  1.00  0.00            
ATOM    117  H56 GCD     1      24.780  30.540   9.830  1.00  0.00            
ATOM    118  O28 GCD     1      25.650  29.330  11.220  1.00  0.00            
ATOM    119  C35 GCD     1      25.310  28.370  12.320  1.00  0.00            
ATOM    120  H57 GCD     1      24.530  28.910  12.880  1.00  0.00            
ATOM    121  C36 GCD     1      26.590  28.030  13.090  1.00  0.00            
ATOM    122  H58 GCD     1      26.330  27.630  14.080  1.00  0.00            
ATOM    123  H59 GCD     1      26.990  29.030  13.320  1.00  0.00            
ATOM    124  O29 GCD     1      27.570  27.290  12.350  1.00  0.00            
ATOM    125  H60 GCD     1      28.240  27.050  12.990  1.00  0.00            
ATOM    126  O30 GCD     1      23.620  30.530  11.520  1.00  0.00            
ATOM    127  C37 GCD     1      23.380  31.980  11.360  1.00  0.00            
ATOM    128  H61 GCD     1      23.850  32.280  10.420  1.00  0.00            
ATOM    129  C38 GCD     1      21.840  32.220  11.440  1.00  0.00            
ATOM    130  H62 GCD     1      21.520  31.750  12.380  1.00  0.00            
ATOM    131  O31 GCD     1      21.280  31.550  10.290  1.00  0.00            
ATOM    132  H63 GCD     1      20.320  31.510  10.420  1.00  0.00            
ATOM    133  C39 GCD     1      21.560  33.700  11.370  1.00  0.00            
ATOM    134  H64 GCD     1      21.830  34.060  10.360  1.00  0.00            
ATOM    135  O32 GCD     1      20.160  33.850  11.460  1.00  0.00            
ATOM    136  H65 GCD     1      19.750  33.500  12.260  1.00  0.00            
ATOM    137  C40 GCD     1      22.330  34.350  12.480  1.00  0.00            
ATOM    138  H66 GCD     1      22.210  35.440  12.430  1.00  0.00            
ATOM    139  O33 GCD     1      23.710  34.080  12.440  1.00  0.00            
ATOM    140  C41 GCD     1      24.110  32.670  12.490  1.00  0.00            
ATOM    141  H67 GCD     1      23.770  32.400  13.510  1.00  0.00            
ATOM    142  C42 GCD     1      25.580  32.540  12.410  1.00  0.00            
ATOM    143  H68 GCD     1      25.990  31.550  12.640  1.00  0.00            
ATOM    144  H69 GCD     1      25.850  33.110  13.310  1.00  0.00            
ATOM    145  O34 GCD     1      26.100  33.130  11.200  1.00  0.00            
ATOM    146  H70 GCD     1      26.400  34.030  11.400  1.00  0.00            
ATOM    147  O35 GCD     1      21.820  34.040  13.750  1.00  0.00            
ATOM    148  C43 GCD     1      22.090  35.080  14.650  1.00  0.00            
ATOM    149  H71 GCD     1      22.790  35.790  14.200  1.00  0.00            
ATOM    150  C44 GCD     1      20.710  35.790  14.880  1.00  0.00            
ATOM    151  H72 GCD     1      20.020  35.040  15.280  1.00  0.00            
ATOM    152  O36 GCD     1      20.130  36.410  13.670  1.00  0.00            
ATOM    153  H73 GCD     1      19.190  36.530  13.850  1.00  0.00            
ATOM    154  C45 GCD     1      20.760  36.960  15.860  1.00  0.00            
ATOM    155  H74 GCD     1      21.510  37.680  15.500  1.00  0.00            
ATOM    156  O37 GCD     1      19.530  37.640  16.020  1.00  0.00            
ATOM    157  H75 GCD     1      19.620  38.170  16.820  1.00  0.00            
ATOM    158  C46 GCD     1      21.410  36.410  17.200  1.00  0.00            
ATOM    159  H76 GCD     1      21.570  37.160  17.980  1.00  0.00            
ATOM    160  O38 GCD     1      20.580  35.350  17.780  1.00  0.00            
ATOM    161  O39 GCD     1      22.670  35.810  16.950  1.00  0.00            
ATOM    162  C47 GCD     1      22.660  34.690  16.030  1.00  0.00            
ATOM    163  H77 GCD     1      21.990  33.950  16.490  1.00  0.00            
ATOM    164  C48 GCD     1      24.050  34.030  15.950  1.00  0.00            
ATOM    165  H78 GCD     1      24.750  34.680  15.420  1.00  0.00            
ATOM    166  H79 GCD     1      24.010  33.100  15.370  1.00  0.00            
ATOM    167  O40 GCD     1      24.570  33.810  17.340  1.00  0.00            
ATOM    168  H80 GCD     1      24.050  33.100  17.740  1.00  0.00            
ATOM    169  C1  EF2     2      25.440  30.080  16.020  1.00  0.00            
ATOM    170  O1  EF2     2      24.260  29.950  15.130  1.00  0.00            
ATOM    171  C2  EF2     2      23.130  29.230  15.440  1.00  0.00            
ATOM    172  C3  EF2     2      22.950  28.620  16.720  1.00  0.00            
ATOM    173  C4  EF2     2      21.720  28.160  17.140  1.00  0.00            
ATOM    174  C5  EF2     2      20.690  28.210  16.180  1.00  0.00            
ATOM    175  N1  EF2     2      19.420  27.610  16.190  1.00  0.00            
ATOM    176  C6  EF2     2      18.780  27.750  14.960  1.00  0.00            
ATOM    177  C7  EF2     2      19.690  28.480  14.130  1.00  0.00            
ATOM    178  C8  EF2     2      19.450  28.790  12.690  1.00  0.00            
ATOM    179  C9  EF2     2      19.420  27.570  11.700  1.00  0.00            
ATOM    180  N2  EF2     2      19.310  28.170  10.370  1.00  0.00            
ATOM    181  C10 EF2     2      19.340  27.580   9.160  1.00  0.00            
ATOM    182  C11 EF2     2      18.920  28.470   8.070  1.00  0.00            
ATOM    183  O2  EF2     2      19.820  26.490   8.950  1.00  0.00            
ATOM    184  C12 EF2     2      20.900  28.700  14.890  1.00  0.00            
ATOM    185  C13 EF2     2      22.090  29.310  14.480  1.00  0.00            
ATOM    186  H1  EF2     2      25.240  30.690  16.910  1.00  0.00            
ATOM    187  H2  EF2     2      25.820  29.120  16.390  1.00  0.00            
ATOM    188  H3  EF2     2      26.190  30.610  15.430  1.00  0.00            
ATOM    189  H4  EF2     2      23.730  28.740  17.460  1.00  0.00            
ATOM    190  H5  EF2     2      21.540  27.800  18.150  1.00  0.00            
ATOM    191  H6  EF2     2      18.970  27.190  16.990  1.00  0.00            
ATOM    192  H7  EF2     2      17.800  27.340  14.750  1.00  0.00            
ATOM    193  H8  EF2     2      20.200  29.520  12.370  1.00  0.00            
ATOM    194  H9  EF2     2      18.470  29.270  12.570  1.00  0.00            
ATOM    195  H10 EF2     2      18.560  26.950  11.980  1.00  0.00            
ATOM    196  H11 EF2     2      20.290  26.900  11.680  1.00  0.00            
ATOM    197  H12 EF2     2      19.170  29.170  10.350  1.00  0.00            
ATOM    198  H13 EF2     2      19.470  29.410   8.160  1.00  0.00            
ATOM    199  H14 EF2     2      19.230  27.890   7.190  1.00  0.00            
ATOM    200  H15 EF2     2      17.830  28.460   7.930  1.00  0.00            
ATOM    201  H16 EF2     2      22.270  29.860  13.560  1.00  0.00            
TER
ENDMDL
MODEL        1
ATOM      1  H1  GCD     1      20.280  32.020  21.820  1.00  0.00            
ATOM      2  O1  GCD     1      21.200  32.230  21.640  1.00  0.00            
ATOM      3  C1  GCD     1      20.980  33.360  20.760  1.00  0.00            
ATOM      4  H2  GCD     1      20.700  34.220  21.390  1.00  0.00            
ATOM      5  H3  GCD     1      21.880  33.470  20.140  1.00  0.00            
ATOM      6  C2  GCD     1      19.840  33.150  19.850  1.00  0.00            
ATOM      7  H4  GCD     1      20.060  32.170  19.410  1.00  0.00            
ATOM      8  C3  GCD     1      19.750  34.050  18.670  1.00  0.00            
ATOM      9  H5  GCD     1      19.710  35.080  19.040  1.00  0.00            
ATOM     10  C4  GCD     1      18.470  33.710  17.900  1.00  0.00            
ATOM     11  H6  GCD     1      18.610  32.740  17.400  1.00  0.00            
ATOM     12  O2  GCD     1      18.410  34.720  16.910  1.00  0.00            
ATOM     13  H7  GCD     1      17.700  34.660  16.250  1.00  0.00            
ATOM     14  C5  GCD     1      17.150  33.590  18.730  1.00  0.00            
ATOM     15  H8  GCD     1      17.070  34.560  19.250  1.00  0.00            
ATOM     16  O3  GCD     1      15.920  33.260  18.010  1.00  0.00            
ATOM     17  H9  GCD     1      15.990  32.360  17.650  1.00  0.00            
ATOM     18  C6  GCD     1      17.460  32.580  19.760  1.00  0.00            
ATOM     19  O4  GCD     1      18.540  33.140  20.530  1.00  0.00            
ATOM     20  H10 GCD     1      16.640  32.570  20.480  1.00  0.00            
ATOM     21  O5  GCD     1      17.750  31.240  19.230  1.00  0.00            
ATOM     22  C7  GCD     1      16.770  30.270  19.450  1.00  0.00            
ATOM     23  H11 GCD     1      15.800  30.700  19.740  1.00  0.00            
ATOM     24  C8  GCD     1      16.400  29.590  18.190  1.00  0.00            
ATOM     25  H12 GCD     1      17.210  29.080  17.640  1.00  0.00            
ATOM     26  O6  GCD     1      15.800  30.550  17.330  1.00  0.00            
ATOM     27  H13 GCD     1      15.320  30.030  16.670  1.00  0.00            
ATOM     28  C9  GCD     1      15.340  28.460  18.480  1.00  0.00            
ATOM     29  H14 GCD     1      14.540  29.040  18.960  1.00  0.00            
ATOM     30  O7  GCD     1      14.850  27.840  17.350  1.00  0.00            
ATOM     31  H15 GCD     1      15.350  27.050  17.100  1.00  0.00            
ATOM     32  C10 GCD     1      15.860  27.500  19.550  1.00  0.00            
ATOM     33  H16 GCD     1      15.120  26.720  19.770  1.00  0.00            
ATOM     34  O8  GCD     1      16.250  28.270  20.680  1.00  0.00            
ATOM     35  C11 GCD     1      17.260  29.220  20.420  1.00  0.00            
ATOM     36  H17 GCD     1      18.190  28.810  19.990  1.00  0.00            
ATOM     37  C12 GCD     1      17.710  29.850  21.710  1.00  0.00            
ATOM     38  H18 GCD     1      18.480  30.590  21.470  1.00  0.00            
ATOM     39  H19 GCD     1      18.090  29.090  22.400  1.00  0.00            
ATOM     40  O9  GCD     1      16.710  30.510  22.450  1.00  0.00            
ATOM     41  H20 GCD     1      15.930  29.940  22.390  1.00  0.00            
ATOM     42  O10 GCD     1      16.910  26.710  19.090  1.00  0.00            
ATOM     43  C13 GCD     1      16.990  25.420  19.670  1.00  0.00            
ATOM     44  H21 GCD     1      16.340  25.390  20.550  1.00  0.00            
ATOM     45  C14 GCD     1      16.310  24.430  18.630  1.00  0.00            
ATOM     46  H22 GCD     1      16.570  24.640  17.580  1.00  0.00            
ATOM     47  O11 GCD     1      14.850  24.460  18.700  1.00  0.00            
ATOM     48  H23 GCD     1      14.510  23.940  17.960  1.00  0.00            
ATOM     49  C15 GCD     1      16.650  23.040  19.020  1.00  0.00            
ATOM     50  H24 GCD     1      16.130  22.860  19.970  1.00  0.00            
ATOM     51  O12 GCD     1      16.150  22.060  18.150  1.00  0.00            
ATOM     52  H25 GCD     1      15.260  21.840  18.440  1.00  0.00            
ATOM     53  C16 GCD     1      18.130  22.860  19.270  1.00  0.00            
ATOM     54  H26 GCD     1      18.360  21.800  19.420  1.00  0.00            
ATOM     55  O13 GCD     1      18.600  23.680  20.360  1.00  0.00            
ATOM     56  C17 GCD     1      18.410  25.120  20.170  1.00  0.00            
ATOM     57  H27 GCD     1      19.130  25.320  19.370  1.00  0.00            
ATOM     58  C18 GCD     1      18.780  25.780  21.490  1.00  0.00            
ATOM     59  H28 GCD     1      18.180  25.280  22.260  1.00  0.00            
ATOM     60  H29 GCD     1      18.490  26.830  21.380  1.00  0.00            
ATOM     61  O14 GCD     1      20.130  25.590  21.890  1.00  0.00            
ATOM     62  H30 GCD     1      20.490  26.190  21.230  1.00  0.00            
ATOM     63  O15 GCD     1      18.880  23.180  18.070  1.00  0.00            
ATOM     64  C19 GCD     1      19.750  22.180  17.540  1.00  0.00            
ATOM     65  H31 GCD     1      19.800  21.340  18.240  1.00  0.00            
ATOM     66  C20 GCD     1      19.190  21.610  16.300  1.00  0.00            
ATOM     67  H32 GCD     1      19.050  22.450  15.600  1.00  0.00            
ATOM     68  O16 GCD     1      17.930  20.990  16.400  1.00  0.00            
ATOM     69  H33 GCD     1      17.480  21.390  17.150  1.00  0.00            
ATOM     70  C21 GCD     1      20.200  20.540  15.880  1.00  0.00            
ATOM     71  H34 GCD     1      20.360  19.820  16.690  1.00  0.00            
ATOM     72  O17 GCD     1      19.740  19.950  14.770  1.00  0.00            
ATOM     73  H35 GCD     1      18.780  19.790  14.750  1.00  0.00            
ATOM     74  C22 GCD     1      21.540  21.140  15.590  1.00  0.00            
ATOM     75  H36 GCD     1      22.270  20.380  15.320  1.00  0.00            
ATOM     76  O18 GCD     1      22.040  21.570  16.830  1.00  0.00            
ATOM     77  C23 GCD     1      21.210  22.630  17.410  1.00  0.00            
ATOM     78  H37 GCD     1      21.130  23.550  16.810  1.00  0.00            
ATOM     79  C24 GCD     1      21.650  22.990  18.810  1.00  0.00            
ATOM     80  H38 GCD     1      21.600  22.110  19.460  1.00  0.00            
ATOM     81  H39 GCD     1      20.960  23.740  19.230  1.00  0.00            
ATOM     82  O19 GCD     1      22.930  23.620  18.770  1.00  0.00            
ATOM     83  H40 GCD     1      23.550  22.980  18.390  1.00  0.00            
ATOM     84  O20 GCD     1      21.610  22.200  14.650  1.00  0.00            
ATOM     85  C25 GCD     1      22.330  22.020  13.360  1.00  0.00            
ATOM     86  H41 GCD     1      22.540  20.950  13.210  1.00  0.00            
ATOM     87  C26 GCD     1      21.510  22.620  12.220  1.00  0.00            
ATOM     88  H42 GCD     1      21.160  23.610  12.530  1.00  0.00            
ATOM     89  O21 GCD     1      20.310  21.730  12.060  1.00  0.00            
ATOM     90  H43 GCD     1      20.000  21.570  12.960  1.00  0.00            
ATOM     91  C27 GCD     1      22.290  22.780  10.950  1.00  0.00            
ATOM     92  H44 GCD     1      22.610  21.790  10.630  1.00  0.00            
ATOM     93  O22 GCD     1      21.570  23.400   9.860  1.00  0.00            
ATOM     94  H45 GCD     1      21.580  24.350  10.010  1.00  0.00            
ATOM     95  C28 GCD     1      23.550  23.570  11.270  1.00  0.00            
ATOM     96  H46 GCD     1      24.150  23.620  10.360  1.00  0.00            
ATOM     97  O23 GCD     1      24.370  22.950  12.290  1.00  0.00            
ATOM     98  C29 GCD     1      23.750  22.690  13.530  1.00  0.00            
ATOM     99  H47 GCD     1      23.640  23.650  14.050  1.00  0.00            
ATOM    100  C30 GCD     1      24.680  21.850  14.440  1.00  0.00            
ATOM    101  H48 GCD     1      24.310  21.910  15.480  1.00  0.00            
ATOM    102  H49 GCD     1      25.690  22.270  14.450  1.00  0.00            
ATOM    103  O24 GCD     1      24.720  20.450  14.150  1.00  0.00            
ATOM    104  H50 GCD     1      25.400  20.080  14.720  1.00  0.00            
ATOM    105  O25 GCD     1      23.130  24.810  11.740  1.00  0.00            
ATOM    106  C31 GCD     1      23.620  25.930  11.020  1.00  0.00            
ATOM    107  H51 GCD     1      24.200  25.590  10.160  1.00  0.00            
ATOM    108  C32 GCD     1      22.490  26.860  10.570  1.00  0.00            
ATOM    109  H52 GCD     1      22.040  27.180  11.520  1.00  0.00            
ATOM    110  O26 GCD     1      21.580  26.190   9.680  1.00  0.00            
ATOM    111  H53 GCD     1      20.970  26.800   9.260  1.00  0.00            
ATOM    112  C33 GCD     1      23.010  27.980   9.680  1.00  0.00            
ATOM    113  H54 GCD     1      23.390  27.510   8.770  1.00  0.00            
ATOM    114  O27 GCD     1      22.000  28.840   9.190  1.00  0.00            
ATOM    115  H55 GCD     1      22.040  29.600   9.780  1.00  0.00            
ATOM    116  C34 GCD     1      24.140  28.770  10.460  1.00  0.00            
ATOM    117  H56 GCD     1      24.620  29.530   9.830  1.00  0.00            
ATOM    118  O28 GCD     1      25.000  27.810  10.960  1.00  0.00            
ATOM    119  C35 GCD     1      24.460  26.830  11.880  1.00  0.00            
ATOM    120  H57 GCD     1      23.810  27.300  12.630  1.00  0.00            
ATOM    121  C36 GCD     1      25.570  26.070  12.670  1.00  0.00            
ATOM    122  H58 GCD     1      25.040  25.290  13.220  1.00  0.00            
ATOM    123  H59 GCD     1      26.050  26.680  13.440  1.00  0.00            
ATOM    124  O29 GCD     1      26.580  25.620  11.680  1.00  0.00            
ATOM    125  H60 GCD     1      26.900  26.450  11.300  1.00  0.00            
ATOM    126  O30 GCD     1      23.490  29.430  11.570  1.00  0.00            
ATOM    127  C37 GCD     1      23.920  30.830  11.670  1.00  0.00            
ATOM    128  H61 GCD     1      24.420  31.120  10.740  1.00  0.00            
ATOM    129  C38 GCD     1      22.590  31.600  11.810  1.00  0.00            
ATOM    130  H62 GCD     1      22.080  31.370  12.750  1.00  0.00            
ATOM    131  O31 GCD     1      21.660  31.260  10.660  1.00  0.00            
ATOM    132  H63 GCD     1      20.870  31.820  10.700  1.00  0.00            
ATOM    133  C39 GCD     1      22.910  33.020  11.920  1.00  0.00            
ATOM    134  H64 GCD     1      23.510  33.330  11.070  1.00  0.00            
ATOM    135  O32 GCD     1      21.720  33.870  12.010  1.00  0.00            
ATOM    136  H65 GCD     1      21.950  34.460  12.740  1.00  0.00            
ATOM    137  C40 GCD     1      23.860  33.280  13.060  1.00  0.00            
ATOM    138  H66 GCD     1      24.100  34.340  13.130  1.00  0.00            
ATOM    139  O33 GCD     1      25.000  32.450  13.010  1.00  0.00            
ATOM    140  C41 GCD     1      24.800  31.060  12.940  1.00  0.00            
ATOM    141  H67 GCD     1      24.350  30.750  13.890  1.00  0.00            
ATOM    142  C42 GCD     1      26.190  30.460  12.780  1.00  0.00            
ATOM    143  H68 GCD     1      26.110  29.360  12.720  1.00  0.00            
ATOM    144  H69 GCD     1      26.780  30.750  13.660  1.00  0.00            
ATOM    145  O34 GCD     1      26.860  30.850  11.620  1.00  0.00            
ATOM    146  H70 GCD     1      26.440  31.670  11.360  1.00  0.00            
ATOM    147  O35 GCD     1      23.010  33.010  14.240  1.00  0.00            
ATOM    148  C43 GCD     1      23.100  34.070  15.220  1.00  0.00            
ATOM    149  H71 GCD     1      24.000  34.690  15.130  1.00  0.00            
ATOM    150  C44 GCD     1      21.870  34.910  15.300  1.00  0.00            
ATOM    151  H72 GCD     1      21.020  34.240  15.130  1.00  0.00            
ATOM    152  O36 GCD     1      21.870  35.820  14.200  1.00  0.00            
ATOM    153  H73 GCD     1      20.960  36.130  14.190  1.00  0.00            
ATOM    154  C45 GCD     1      21.690  35.690  16.590  1.00  0.00            
ATOM    155  H74 GCD     1      22.480  36.420  16.800  1.00  0.00            
ATOM    156  O37 GCD     1      20.450  36.460  16.650  1.00  0.00            
ATOM    157  H75 GCD     1      19.760  35.820  16.870  1.00  0.00            
ATOM    158  C46 GCD     1      21.870  34.720  17.750  1.00  0.00            
ATOM    159  H76 GCD     1      21.840  35.190  18.730  1.00  0.00            
ATOM    160  O38 GCD     1      20.820  33.770  17.770  1.00  0.00            
ATOM    161  O39 GCD     1      23.130  34.100  17.660  1.00  0.00            
ATOM    162  C47 GCD     1      23.340  33.310  16.470  1.00  0.00            
ATOM    163  H77 GCD     1      22.680  32.440  16.570  1.00  0.00            
ATOM    164  C48 GCD     1      24.840  32.940  16.520  1.00  0.00            
ATOM    165  H78 GCD     1      25.530  33.770  16.360  1.00  0.00            
ATOM    166  H79 GCD     1      24.940  32.210  15.700  1.00  0.00            
ATOM    167  O40 GCD     1      25.250  32.270  17.750  1.00  0.00            
ATOM    168  H80 GCD     1      25.580  33.010  18.270  1.00  0.00            
ATOM    169  C1  EF2     2      24.500  26.100  15.980  1.00  0.00            
ATOM    170  O1  EF2     2      23.420  25.880  15.090  1.00  0.00            
ATOM    171  C2  EF2     2      22.130  25.990  15.430  1.00  0.00            
ATOM    172  C3  EF2     2      21.710  26.320  16.770  1.00  0.00            
ATOM    173  C4  EF2     2      20.400  26.420  17.150  1.00  0.00            
ATOM    174  C5  EF2     2      19.480  26.060  16.180  1.00  0.00            
ATOM    175  N1  EF2     2      18.110  26.150  16.370  1.00  0.00            
ATOM    176  C6  EF2     2      17.510  25.710  15.070  1.00  0.00            
ATOM    177  C7  EF2     2      18.520  25.580  14.110  1.00  0.00            
ATOM    178  C8  EF2     2      18.130  24.980  12.770  1.00  0.00            
ATOM    179  C9  EF2     2      18.840  25.760  11.570  1.00  0.00            
ATOM    180  N2  EF2     2      18.490  27.180  11.590  1.00  0.00            
ATOM    181  C10 EF2     2      18.900  28.060  10.640  1.00  0.00            
ATOM    182  C11 EF2     2      18.630  29.510  10.970  1.00  0.00            
ATOM    183  O2  EF2     2      19.310  27.720   9.540  1.00  0.00            
ATOM    184  C12 EF2     2      19.760  25.760  14.880  1.00  0.00            
ATOM    185  C13 EF2     2      21.110  25.730  14.460  1.00  0.00            
ATOM    186  H1  EF2     2      24.290  27.090  16.410  1.00  0.00            
ATOM    187  H2  EF2     2      24.550  25.390  16.810  1.00  0.00            
ATOM    188  H3  EF2     2      25.400  26.070  15.370  1.00  0.00            
ATOM    189  H4  EF2     2      22.480  26.650  17.460  1.00  0.00            
ATOM    190  H5  EF2     2      20.080  26.900  18.070  1.00  0.00            
ATOM    191  H6  EF2     2      17.650  26.430  17.220  1.00  0.00            
ATOM    192  H7  EF2     2      16.460  25.530  14.890  1.00  0.00            
ATOM    193  H8  EF2     2      17.060  25.120  12.630  1.00  0.00            
ATOM    194  H9  EF2     2      18.380  23.920  12.720  1.00  0.00            
ATOM    195  H10 EF2     2      18.530  25.300  10.620  1.00  0.00            
ATOM    196  H11 EF2     2      19.930  25.670  11.660  1.00  0.00            
ATOM    197  H12 EF2     2      18.100  27.550  12.450  1.00  0.00            
ATOM    198  H13 EF2     2      19.320  29.710  11.800  1.00  0.00            
ATOM    199  H14 EF2     2      19.000  30.120  10.140  1.00  0.00            
ATOM    200  H15 EF2     2      17.590  29.800  11.180  1.00  0.00            
ATOM    201  H16 EF2     2      21.410  25.630  13.420  1.00  0.00            
TER
ENDMDL
MODEL        1
ATOM      1  H1  GCD     1      13.340  34.040  19.590  1.00  0.00            
ATOM      2  O1  GCD     1      13.980  33.320  19.560  1.00  0.00            
ATOM      3  C1  GCD     1      14.270  33.070  18.150  1.00  0.00            
ATOM      4  H2  GCD     1      13.390  33.190  17.490  1.00  0.00            
ATOM      5  H3  GCD     1      15.130  33.730  17.980  1.00  0.00            
ATOM      6  C2  GCD     1      14.540  31.600  17.930  1.00  0.00            
ATOM      7  H4  GCD     1      15.130  31.180  18.760  1.00  0.00            
ATOM      8  C3  GCD     1      15.230  31.250  16.590  1.00  0.00            
ATOM      9  H5  GCD     1      14.710  31.670  15.720  1.00  0.00            
ATOM     10  C4  GCD     1      15.350  29.720  16.470  1.00  0.00            
ATOM     11  H6  GCD     1      15.970  29.310  17.280  1.00  0.00            
ATOM     12  O2  GCD     1      15.960  29.380  15.190  1.00  0.00            
ATOM     13  H7  GCD     1      15.290  29.600  14.540  1.00  0.00            
ATOM     14  C5  GCD     1      13.910  29.170  16.580  1.00  0.00            
ATOM     15  H8  GCD     1      13.380  29.560  15.700  1.00  0.00            
ATOM     16  O3  GCD     1      13.920  27.750  16.380  1.00  0.00            
ATOM     17  H9  GCD     1      13.870  27.260  17.220  1.00  0.00            
ATOM     18  C6  GCD     1      13.330  29.530  17.910  1.00  0.00            
ATOM     19  O4  GCD     1      13.310  30.920  17.960  1.00  0.00            
ATOM     20  H10 GCD     1      12.280  29.220  17.980  1.00  0.00            
ATOM     21  O5  GCD     1      14.030  28.940  18.980  1.00  0.00            
ATOM     22  C7  GCD     1      13.470  28.010  19.920  1.00  0.00            
ATOM     23  H11 GCD     1      12.390  27.980  19.750  1.00  0.00            
ATOM     24  C8  GCD     1      14.120  26.640  19.850  1.00  0.00            
ATOM     25  H12 GCD     1      15.200  26.750  19.930  1.00  0.00            
ATOM     26  O6  GCD     1      13.850  26.050  18.610  1.00  0.00            
ATOM     27  H13 GCD     1      14.530  25.510  18.210  1.00  0.00            
ATOM     28  C9  GCD     1      13.610  25.750  20.960  1.00  0.00            
ATOM     29  H14 GCD     1      12.520  25.650  20.800  1.00  0.00            
ATOM     30  O7  GCD     1      14.160  24.360  20.920  1.00  0.00            
ATOM     31  H15 GCD     1      15.020  24.400  21.360  1.00  0.00            
ATOM     32  C10 GCD     1      13.760  26.420  22.320  1.00  0.00            
ATOM     33  H16 GCD     1      13.270  25.890  23.140  1.00  0.00            
ATOM     34  O8  GCD     1      13.050  27.670  22.240  1.00  0.00            
ATOM     35  C11 GCD     1      13.680  28.580  21.300  1.00  0.00            
ATOM     36  H17 GCD     1      14.770  28.650  21.480  1.00  0.00            
ATOM     37  C12 GCD     1      13.020  29.900  21.560  1.00  0.00            
ATOM     38  H18 GCD     1      11.970  29.710  21.320  1.00  0.00            
ATOM     39  H19 GCD     1      13.540  30.620  20.910  1.00  0.00            
ATOM     40  O9  GCD     1      13.170  30.180  22.960  1.00  0.00            
ATOM     41  H20 GCD     1      14.040  29.990  23.340  1.00  0.00            
ATOM     42  O10 GCD     1      15.120  26.620  22.790  1.00  0.00            
ATOM     43  C13 GCD     1      15.670  25.730  23.750  1.00  0.00            
ATOM     44  H21 GCD     1      14.940  24.930  23.910  1.00  0.00            
ATOM     45  C14 GCD     1      16.980  25.220  23.120  1.00  0.00            
ATOM     46  H22 GCD     1      17.580  26.130  23.020  1.00  0.00            
ATOM     47  O11 GCD     1      16.700  24.380  21.930  1.00  0.00            
ATOM     48  H23 GCD     1      17.470  24.040  21.470  1.00  0.00            
ATOM     49  C15 GCD     1      17.640  24.360  24.190  1.00  0.00            
ATOM     50  H24 GCD     1      16.930  23.540  24.380  1.00  0.00            
ATOM     51  O12 GCD     1      18.990  24.020  23.890  1.00  0.00            
ATOM     52  H25 GCD     1      19.430  24.850  23.680  1.00  0.00            
ATOM     53  C16 GCD     1      17.700  25.090  25.550  1.00  0.00            
ATOM     54  H26 GCD     1      17.930  24.350  26.310  1.00  0.00            
ATOM     55  O13 GCD     1      16.390  25.520  25.870  1.00  0.00            
ATOM     56  C17 GCD     1      15.760  26.460  25.060  1.00  0.00            
ATOM     57  H27 GCD     1      16.370  27.360  24.920  1.00  0.00            
ATOM     58  C18 GCD     1      14.480  26.810  25.690  1.00  0.00            
ATOM     59  H28 GCD     1      14.040  27.600  25.070  1.00  0.00            
ATOM     60  H29 GCD     1      14.680  27.070  26.740  1.00  0.00            
ATOM     61  O14 GCD     1      13.400  25.890  25.680  1.00  0.00            
ATOM     62  H30 GCD     1      13.540  25.070  26.180  1.00  0.00            
ATOM     63  O15 GCD     1      18.610  26.180  25.660  1.00  0.00            
ATOM     64  C19 GCD     1      19.280  26.340  26.820  1.00  0.00            
ATOM     65  H31 GCD     1      18.690  25.950  27.660  1.00  0.00            
ATOM     66  C20 GCD     1      20.620  25.590  26.690  1.00  0.00            
ATOM     67  H32 GCD     1      20.990  25.810  25.690  1.00  0.00            
ATOM     68  O16 GCD     1      20.520  24.190  26.780  1.00  0.00            
ATOM     69  H33 GCD     1      21.420  23.910  26.610  1.00  0.00            
ATOM     70  C21 GCD     1      21.570  26.120  27.700  1.00  0.00            
ATOM     71  H34 GCD     1      21.160  25.870  28.690  1.00  0.00            
ATOM     72  O17 GCD     1      22.880  25.500  27.590  1.00  0.00            
ATOM     73  H35 GCD     1      23.350  25.870  26.840  1.00  0.00            
ATOM     74  C22 GCD     1      21.770  27.690  27.730  1.00  0.00            
ATOM     75  H36 GCD     1      22.350  27.940  28.630  1.00  0.00            
ATOM     76  O18 GCD     1      20.500  28.340  27.860  1.00  0.00            
ATOM     77  C23 GCD     1      19.470  27.890  26.950  1.00  0.00            
ATOM     78  H37 GCD     1      19.860  28.320  26.020  1.00  0.00            
ATOM     79  C24 GCD     1      18.180  28.520  27.390  1.00  0.00            
ATOM     80  H38 GCD     1      17.380  28.350  26.650  1.00  0.00            
ATOM     81  H39 GCD     1      18.430  29.590  27.430  1.00  0.00            
ATOM     82  O19 GCD     1      17.620  27.970  28.590  1.00  0.00            
ATOM     83  H40 GCD     1      17.070  28.690  28.920  1.00  0.00            
ATOM     84  O20 GCD     1      22.460  28.120  26.580  1.00  0.00            
ATOM     85  C25 GCD     1      23.820  28.510  26.760  1.00  0.00            
ATOM     86  H41 GCD     1      24.190  28.020  27.680  1.00  0.00            
ATOM     87  C26 GCD     1      24.490  27.950  25.480  1.00  0.00            
ATOM     88  H42 GCD     1      23.850  28.140  24.610  1.00  0.00            
ATOM     89  O21 GCD     1      24.600  26.520  25.630  1.00  0.00            
ATOM     90  H43 GCD     1      25.040  26.140  24.870  1.00  0.00            
ATOM     91  C27 GCD     1      25.850  28.680  25.270  1.00  0.00            
ATOM     92  H44 GCD     1      26.490  28.450  26.140  1.00  0.00            
ATOM     93  O22 GCD     1      26.400  28.290  23.990  1.00  0.00            
ATOM     94  H45 GCD     1      26.520  27.330  24.010  1.00  0.00            
ATOM     95  C28 GCD     1      25.640  30.210  25.350  1.00  0.00            
ATOM     96  H46 GCD     1      26.600  30.720  25.230  1.00  0.00            
ATOM     97  O23 GCD     1      25.180  30.500  26.650  1.00  0.00            
ATOM     98  C29 GCD     1      23.910  30.040  27.000  1.00  0.00            
ATOM     99  H47 GCD     1      23.100  30.520  26.430  1.00  0.00            
ATOM    100  C30 GCD     1      23.730  30.470  28.460  1.00  0.00            
ATOM    101  H48 GCD     1      22.680  30.280  28.710  1.00  0.00            
ATOM    102  H49 GCD     1      23.780  31.570  28.410  1.00  0.00            
ATOM    103  O24 GCD     1      24.580  29.840  29.500  1.00  0.00            
ATOM    104  H50 GCD     1      25.420  29.650  29.070  1.00  0.00            
ATOM    105  O25 GCD     1      24.800  30.700  24.340  1.00  0.00            
ATOM    106  C31 GCD     1      25.190  31.910  23.710  1.00  0.00            
ATOM    107  H51 GCD     1      25.970  32.340  24.350  1.00  0.00            
ATOM    108  C32 GCD     1      25.880  31.580  22.340  1.00  0.00            
ATOM    109  H52 GCD     1      25.220  31.000  21.690  1.00  0.00            
ATOM    110  O26 GCD     1      27.080  30.860  22.580  1.00  0.00            
ATOM    111  H53 GCD     1      26.810  30.150  23.170  1.00  0.00            
ATOM    112  C33 GCD     1      26.140  32.790  21.490  1.00  0.00            
ATOM    113  H54 GCD     1      27.000  33.290  21.940  1.00  0.00            
ATOM    114  O27 GCD     1      26.510  32.420  20.140  1.00  0.00            
ATOM    115  H55 GCD     1      27.360  31.970  20.140  1.00  0.00            
ATOM    116  C34 GCD     1      24.940  33.800  21.440  1.00  0.00            
ATOM    117  H56 GCD     1      25.280  34.760  21.040  1.00  0.00            
ATOM    118  O28 GCD     1      24.510  34.000  22.790  1.00  0.00            
ATOM    119  C35 GCD     1      23.990  32.850  23.530  1.00  0.00            
ATOM    120  H57 GCD     1      23.180  32.400  22.940  1.00  0.00            
ATOM    121  C36 GCD     1      23.390  33.440  24.790  1.00  0.00            
ATOM    122  H58 GCD     1      23.070  32.790  25.620  1.00  0.00            
ATOM    123  H59 GCD     1      22.440  33.880  24.460  1.00  0.00            
ATOM    124  O29 GCD     1      24.190  34.490  25.340  1.00  0.00            
ATOM    125  H60 GCD     1      24.270  35.120  24.620  1.00  0.00            
ATOM    126  O30 GCD     1      23.830  33.300  20.720  1.00  0.00            
ATOM    127  C37 GCD     1      23.610  33.910  19.380  1.00  0.00            
ATOM    128  H61 GCD     1      24.500  34.460  19.070  1.00  0.00            
ATOM    129  C38 GCD     1      23.460  32.720  18.430  1.00  0.00            
ATOM    130  H62 GCD     1      22.660  32.050  18.750  1.00  0.00            
ATOM    131  O31 GCD     1      24.630  31.980  18.290  1.00  0.00            
ATOM    132  H63 GCD     1      25.320  32.280  18.900  1.00  0.00            
ATOM    133  C39 GCD     1      23.170  33.310  17.060  1.00  0.00            
ATOM    134  H64 GCD     1      23.960  34.060  16.920  1.00  0.00            
ATOM    135  O32 GCD     1      23.100  32.340  16.040  1.00  0.00            
ATOM    136  H65 GCD     1      23.620  31.610  16.380  1.00  0.00            
ATOM    137  C40 GCD     1      21.910  34.140  17.000  1.00  0.00            
ATOM    138  H66 GCD     1      21.680  34.510  16.000  1.00  0.00            
ATOM    139  O33 GCD     1      22.080  35.230  17.910  1.00  0.00            
ATOM    140  C41 GCD     1      22.350  34.790  19.310  1.00  0.00            
ATOM    141  H67 GCD     1      21.490  34.200  19.650  1.00  0.00            
ATOM    142  C42 GCD     1      22.430  35.990  20.220  1.00  0.00            
ATOM    143  H68 GCD     1      22.540  35.610  21.240  1.00  0.00            
ATOM    144  H69 GCD     1      21.500  36.560  20.160  1.00  0.00            
ATOM    145  O34 GCD     1      23.500  36.870  20.000  1.00  0.00            
ATOM    146  H70 GCD     1      23.640  37.090  19.070  1.00  0.00            
ATOM    147  O35 GCD     1      20.840  33.380  17.370  1.00  0.00            
ATOM    148  C43 GCD     1      19.650  33.480  16.510  1.00  0.00            
ATOM    149  H71 GCD     1      19.980  34.240  15.790  1.00  0.00            
ATOM    150  C44 GCD     1      19.520  32.210  15.780  1.00  0.00            
ATOM    151  H72 GCD     1      19.570  31.330  16.440  1.00  0.00            
ATOM    152  O36 GCD     1      20.620  32.180  14.830  1.00  0.00            
ATOM    153  H73 GCD     1      21.430  32.350  15.330  1.00  0.00            
ATOM    154  C45 GCD     1      18.210  32.280  14.930  1.00  0.00            
ATOM    155  H74 GCD     1      18.320  33.110  14.230  1.00  0.00            
ATOM    156  O37 GCD     1      18.150  31.070  14.200  1.00  0.00            
ATOM    157  H75 GCD     1      17.800  30.390  14.790  1.00  0.00            
ATOM    158  C46 GCD     1      16.920  32.680  15.700  1.00  0.00            
ATOM    159  H76 GCD     1      16.100  32.900  15.020  1.00  0.00            
ATOM    160  O38 GCD     1      16.530  31.740  16.690  1.00  0.00            
ATOM    161  O39 GCD     1      17.240  33.880  16.420  1.00  0.00            
ATOM    162  C47 GCD     1      18.350  33.770  17.340  1.00  0.00            
ATOM    163  H77 GCD     1      18.160  32.880  17.950  1.00  0.00            
ATOM    164  C48 GCD     1      18.460  35.050  18.180  1.00  0.00            
ATOM    165  H78 GCD     1      19.340  34.880  18.820  1.00  0.00            
ATOM    166  H79 GCD     1      17.650  35.030  18.920  1.00  0.00            
ATOM    167  O40 GCD     1      18.670  36.200  17.380  1.00  0.00            
ATOM    168  H80 GCD     1      18.280  36.870  17.960  1.00  0.00            
ATOM    169  C1  EF2     2      18.590  35.970  23.370  1.00  0.00            
ATOM    170  O1  EF2     2      19.320  34.910  22.710  1.00  0.00            
ATOM    171  C2  EF2     2      19.770  33.760  23.340  1.00  0.00            
ATOM    172  C3  EF2     2      20.020  33.680  24.710  1.00  0.00            
ATOM    173  C4  EF2     2      20.470  32.450  25.360  1.00  0.00            
ATOM    174  C5  EF2     2      20.780  31.420  24.470  1.00  0.00            
ATOM    175  N1  EF2     2      21.220  30.170  24.740  1.00  0.00            
ATOM    176  C6  EF2     2      21.600  29.580  23.520  1.00  0.00            
ATOM    177  C7  EF2     2      21.210  30.430  22.470  1.00  0.00            
ATOM    178  C8  EF2     2      21.320  30.050  20.990  1.00  0.00            
ATOM    179  C9  EF2     2      20.250  29.010  20.610  1.00  0.00            
ATOM    180  N2  EF2     2      18.940  29.480  21.010  1.00  0.00            
ATOM    181  C10 EF2     2      17.740  29.240  20.310  1.00  0.00            
ATOM    182  C11 EF2     2      17.830  28.290  19.110  1.00  0.00            
ATOM    183  O2  EF2     2      16.700  29.660  20.740  1.00  0.00            
ATOM    184  C12 EF2     2      20.620  31.560  23.110  1.00  0.00            
ATOM    185  C13 EF2     2      20.050  32.650  22.520  1.00  0.00            
ATOM    186  H1  EF2     2      17.630  35.450  23.440  1.00  0.00            
ATOM    187  H2  EF2     2      18.940  36.140  24.390  1.00  0.00            
ATOM    188  H3  EF2     2      18.470  36.930  22.860  1.00  0.00            
ATOM    189  H4  EF2     2      19.880  34.540  25.360  1.00  0.00            
ATOM    190  H5  EF2     2      20.660  32.410  26.430  1.00  0.00            
ATOM    191  H6  EF2     2      21.400  29.770  25.660  1.00  0.00            
ATOM    192  H7  EF2     2      21.950  28.560  23.480  1.00  0.00            
ATOM    193  H8  EF2     2      22.280  29.580  20.770  1.00  0.00            
ATOM    194  H9  EF2     2      21.150  30.900  20.310  1.00  0.00            
ATOM    195  H10 EF2     2      20.520  28.120  21.190  1.00  0.00            
ATOM    196  H11 EF2     2      20.290  28.820  19.530  1.00  0.00            
ATOM    197  H12 EF2     2      18.730  30.050  21.810  1.00  0.00            
ATOM    198  H13 EF2     2      18.290  28.790  18.250  1.00  0.00            
ATOM    199  H14 EF2     2      18.480  27.480  19.460  1.00  0.00            
ATOM    200  H15 EF2     2      16.810  28.020  18.840  1.00  0.00            
ATOM    201  H16 EF2     2      19.700  32.680  21.490  1.00  0.00            
TER
ENDMDL
MODEL        1
ATOM      1  H1  GCD     1      16.040  33.300  21.350  1.00  0.00            
ATOM      2  O1  GCD     1      16.960  33.580  21.280  1.00  0.00            
ATOM      3  C1  GCD     1      17.540  32.520  20.420  1.00  0.00            
ATOM      4  H2  GCD     1      18.630  32.530  20.440  1.00  0.00            
ATOM      5  H3  GCD     1      17.210  31.630  20.970  1.00  0.00            
ATOM      6  C2  GCD     1      16.980  32.490  18.990  1.00  0.00            
ATOM      7  H4  GCD     1      17.320  31.540  18.560  1.00  0.00            
ATOM      8  C3  GCD     1      17.390  33.650  18.070  1.00  0.00            
ATOM      9  H5  GCD     1      17.110  34.640  18.440  1.00  0.00            
ATOM     10  C4  GCD     1      16.640  33.510  16.800  1.00  0.00            
ATOM     11  H6  GCD     1      16.980  32.580  16.320  1.00  0.00            
ATOM     12  O2  GCD     1      16.880  34.590  15.900  1.00  0.00            
ATOM     13  H7  GCD     1      16.560  35.390  16.330  1.00  0.00            
ATOM     14  C5  GCD     1      15.110  33.480  17.110  1.00  0.00            
ATOM     15  H8  GCD     1      14.900  34.440  17.590  1.00  0.00            
ATOM     16  O3  GCD     1      14.300  33.360  15.940  1.00  0.00            
ATOM     17  H9  GCD     1      14.690  34.010  15.340  1.00  0.00            
ATOM     18  C6  GCD     1      14.780  32.320  18.020  1.00  0.00            
ATOM     19  O4  GCD     1      15.550  32.550  19.170  1.00  0.00            
ATOM     20  H10 GCD     1      13.730  32.300  18.330  1.00  0.00            
ATOM     21  O5  GCD     1      15.030  31.050  17.470  1.00  0.00            
ATOM     22  C7  GCD     1      14.040  30.010  17.730  1.00  0.00            
ATOM     23  H11 GCD     1      13.090  30.440  18.070  1.00  0.00            
ATOM     24  C8  GCD     1      13.690  29.240  16.440  1.00  0.00            
ATOM     25  H12 GCD     1      14.630  28.760  16.150  1.00  0.00            
ATOM     26  O6  GCD     1      13.340  30.200  15.470  1.00  0.00            
ATOM     27  H13 GCD     1      14.040  30.860  15.490  1.00  0.00            
ATOM     28  C9  GCD     1      12.610  28.160  16.720  1.00  0.00            
ATOM     29  H14 GCD     1      11.780  28.780  17.080  1.00  0.00            
ATOM     30  O7  GCD     1      12.310  27.340  15.610  1.00  0.00            
ATOM     31  H15 GCD     1      12.570  26.460  15.910  1.00  0.00            
ATOM     32  C10 GCD     1      13.050  27.300  17.890  1.00  0.00            
ATOM     33  H16 GCD     1      12.220  26.740  18.340  1.00  0.00            
ATOM     34  O8  GCD     1      13.470  28.090  18.960  1.00  0.00            
ATOM     35  C11 GCD     1      14.540  29.030  18.750  1.00  0.00            
ATOM     36  H17 GCD     1      15.520  28.650  18.440  1.00  0.00            
ATOM     37  C12 GCD     1      14.710  29.690  20.110  1.00  0.00            
ATOM     38  H18 GCD     1      15.530  30.420  20.100  1.00  0.00            
ATOM     39  H19 GCD     1      15.010  28.940  20.850  1.00  0.00            
ATOM     40  O9  GCD     1      13.590  30.480  20.550  1.00  0.00            
ATOM     41  H20 GCD     1      13.070  29.830  21.030  1.00  0.00            
ATOM     42  O10 GCD     1      14.170  26.470  17.530  1.00  0.00            
ATOM     43  C13 GCD     1      14.030  25.090  17.910  1.00  0.00            
ATOM     44  H21 GCD     1      13.200  25.030  18.630  1.00  0.00            
ATOM     45  C14 GCD     1      13.690  24.210  16.670  1.00  0.00            
ATOM     46  H22 GCD     1      14.470  24.370  15.920  1.00  0.00            
ATOM     47  O11 GCD     1      12.400  24.680  16.360  1.00  0.00            
ATOM     48  H23 GCD     1      11.730  24.050  16.660  1.00  0.00            
ATOM     49  C15 GCD     1      13.760  22.800  17.070  1.00  0.00            
ATOM     50  H24 GCD     1      13.010  22.650  17.850  1.00  0.00            
ATOM     51  O12 GCD     1      13.480  21.940  15.990  1.00  0.00            
ATOM     52  H25 GCD     1      12.610  21.530  16.080  1.00  0.00            
ATOM     53  C16 GCD     1      15.100  22.470  17.560  1.00  0.00            
ATOM     54  H26 GCD     1      15.270  21.410  17.790  1.00  0.00            
ATOM     55  O13 GCD     1      15.280  23.220  18.770  1.00  0.00            
ATOM     56  C17 GCD     1      15.300  24.670  18.540  1.00  0.00            
ATOM     57  H27 GCD     1      16.080  24.930  17.810  1.00  0.00            
ATOM     58  C18 GCD     1      15.510  25.490  19.750  1.00  0.00            
ATOM     59  H28 GCD     1      14.690  25.410  20.470  1.00  0.00            
ATOM     60  H29 GCD     1      15.630  26.530  19.430  1.00  0.00            
ATOM     61  O14 GCD     1      16.670  25.200  20.590  1.00  0.00            
ATOM     62  H30 GCD     1      17.370  25.490  20.000  1.00  0.00            
ATOM     63  O15 GCD     1      16.160  22.850  16.720  1.00  0.00            
ATOM     64  C19 GCD     1      17.010  21.890  16.230  1.00  0.00            
ATOM     65  H31 GCD     1      16.590  20.880  16.180  1.00  0.00            
ATOM     66  C20 GCD     1      17.420  22.310  14.820  1.00  0.00            
ATOM     67  H32 GCD     1      17.880  23.300  14.790  1.00  0.00            
ATOM     68  O16 GCD     1      16.280  22.370  13.970  1.00  0.00            
ATOM     69  H33 GCD     1      15.550  22.720  14.500  1.00  0.00            
ATOM     70  C21 GCD     1      18.440  21.330  14.340  1.00  0.00            
ATOM     71  H34 GCD     1      17.890  20.390  14.190  1.00  0.00            
ATOM     72  O17 GCD     1      19.050  21.730  13.110  1.00  0.00            
ATOM     73  H35 GCD     1      19.910  22.110  13.340  1.00  0.00            
ATOM     74  C22 GCD     1      19.620  21.060  15.290  1.00  0.00            
ATOM     75  H36 GCD     1      20.270  20.250  14.940  1.00  0.00            
ATOM     76  O18 GCD     1      19.170  20.780  16.600  1.00  0.00            
ATOM     77  C23 GCD     1      18.220  21.790  17.100  1.00  0.00            
ATOM     78  H37 GCD     1      18.690  22.780  17.170  1.00  0.00            
ATOM     79  C24 GCD     1      18.040  21.390  18.550  1.00  0.00            
ATOM     80  H38 GCD     1      17.480  22.170  19.090  1.00  0.00            
ATOM     81  H39 GCD     1      18.960  21.260  19.130  1.00  0.00            
ATOM     82  O19 GCD     1      17.340  20.110  18.650  1.00  0.00            
ATOM     83  H40 GCD     1      17.640  19.530  17.940  1.00  0.00            
ATOM     84  O20 GCD     1      20.460  22.210  15.330  1.00  0.00            
ATOM     85  C25 GCD     1      21.800  22.070  15.270  1.00  0.00            
ATOM     86  H41 GCD     1      22.140  21.100  14.900  1.00  0.00            
ATOM     87  C26 GCD     1      22.280  23.080  14.210  1.00  0.00            
ATOM     88  H42 GCD     1      21.760  24.020  14.420  1.00  0.00            
ATOM     89  O21 GCD     1      21.800  22.750  12.870  1.00  0.00            
ATOM     90  H43 GCD     1      21.930  23.610  12.450  1.00  0.00            
ATOM     91  C27 GCD     1      23.820  23.260  14.150  1.00  0.00            
ATOM     92  H44 GCD     1      24.280  22.390  13.680  1.00  0.00            
ATOM     93  O22 GCD     1      24.140  24.490  13.460  1.00  0.00            
ATOM     94  H45 GCD     1      24.650  25.030  14.080  1.00  0.00            
ATOM     95  C28 GCD     1      24.380  23.450  15.570  1.00  0.00            
ATOM     96  H46 GCD     1      25.470  23.400  15.490  1.00  0.00            
ATOM     97  O23 GCD     1      23.890  22.430  16.420  1.00  0.00            
ATOM     98  C29 GCD     1      22.440  22.410  16.600  1.00  0.00            
ATOM     99  H47 GCD     1      22.130  23.440  16.820  1.00  0.00            
ATOM    100  C30 GCD     1      22.090  21.540  17.830  1.00  0.00            
ATOM    101  H48 GCD     1      22.430  20.500  17.740  1.00  0.00            
ATOM    102  H49 GCD     1      20.990  21.530  17.910  1.00  0.00            
ATOM    103  O24 GCD     1      22.650  22.040  19.080  1.00  0.00            
ATOM    104  H50 GCD     1      22.520  21.330  19.710  1.00  0.00            
ATOM    105  O25 GCD     1      24.090  24.690  16.160  1.00  0.00            
ATOM    106  C31 GCD     1      25.050  25.380  16.990  1.00  0.00            
ATOM    107  H51 GCD     1      25.740  24.650  17.430  1.00  0.00            
ATOM    108  C32 GCD     1      25.760  26.370  16.030  1.00  0.00            
ATOM    109  H52 GCD     1      24.990  27.050  15.650  1.00  0.00            
ATOM    110  O26 GCD     1      26.430  25.700  14.950  1.00  0.00            
ATOM    111  H53 GCD     1      27.060  25.040  15.250  1.00  0.00            
ATOM    112  C33 GCD     1      26.740  27.150  16.940  1.00  0.00            
ATOM    113  H54 GCD     1      27.360  26.470  17.530  1.00  0.00            
ATOM    114  O27 GCD     1      27.600  27.930  16.170  1.00  0.00            
ATOM    115  H55 GCD     1      27.190  28.780  15.950  1.00  0.00            
ATOM    116  C34 GCD     1      25.980  27.880  18.060  1.00  0.00            
ATOM    117  H56 GCD     1      26.670  28.240  18.830  1.00  0.00            
ATOM    118  O28 GCD     1      25.240  26.970  18.790  1.00  0.00            
ATOM    119  C35 GCD     1      24.300  26.160  18.090  1.00  0.00            
ATOM    120  H57 GCD     1      23.550  26.800  17.610  1.00  0.00            
ATOM    121  C36 GCD     1      23.590  25.170  19.050  1.00  0.00            
ATOM    122  H58 GCD     1      22.770  24.730  18.470  1.00  0.00            
ATOM    123  H59 GCD     1      23.240  25.590  20.000  1.00  0.00            
ATOM    124  O29 GCD     1      24.370  24.060  19.380  1.00  0.00            
ATOM    125  H60 GCD     1      23.820  23.320  19.100  1.00  0.00            
ATOM    126  O30 GCD     1      25.170  28.880  17.590  1.00  0.00            
ATOM    127  C37 GCD     1      25.450  30.200  17.960  1.00  0.00            
ATOM    128  H61 GCD     1      26.520  30.310  18.140  1.00  0.00            
ATOM    129  C38 GCD     1      25.220  31.050  16.650  1.00  0.00            
ATOM    130  H62 GCD     1      24.190  30.920  16.290  1.00  0.00            
ATOM    131  O31 GCD     1      26.210  30.690  15.710  1.00  0.00            
ATOM    132  H63 GCD     1      26.180  31.190  14.890  1.00  0.00            
ATOM    133  C39 GCD     1      25.370  32.540  16.990  1.00  0.00            
ATOM    134  H64 GCD     1      26.440  32.710  17.130  1.00  0.00            
ATOM    135  O32 GCD     1      24.850  33.270  15.810  1.00  0.00            
ATOM    136  H65 GCD     1      25.460  33.990  15.600  1.00  0.00            
ATOM    137  C40 GCD     1      24.510  32.950  18.180  1.00  0.00            
ATOM    138  H66 GCD     1      24.650  33.990  18.500  1.00  0.00            
ATOM    139  O33 GCD     1      24.810  32.130  19.310  1.00  0.00            
ATOM    140  C41 GCD     1      24.540  30.730  19.080  1.00  0.00            
ATOM    141  H67 GCD     1      23.470  30.680  18.820  1.00  0.00            
ATOM    142  C42 GCD     1      24.780  29.950  20.380  1.00  0.00            
ATOM    143  H68 GCD     1      25.840  29.810  20.610  1.00  0.00            
ATOM    144  H69 GCD     1      24.280  28.980  20.260  1.00  0.00            
ATOM    145  O34 GCD     1      24.090  30.490  21.480  1.00  0.00            
ATOM    146  H70 GCD     1      24.520  30.230  22.300  1.00  0.00            
ATOM    147  O35 GCD     1      23.100  32.780  17.820  1.00  0.00            
ATOM    148  C43 GCD     1      22.220  33.860  18.160  1.00  0.00            
ATOM    149  H71 GCD     1      22.790  34.710  18.540  1.00  0.00            
ATOM    150  C44 GCD     1      21.490  34.310  16.890  1.00  0.00            
ATOM    151  H72 GCD     1      20.930  33.470  16.460  1.00  0.00            
ATOM    152  O36 GCD     1      22.440  34.750  15.940  1.00  0.00            
ATOM    153  H73 GCD     1      23.000  33.970  15.930  1.00  0.00            
ATOM    154  C45 GCD     1      20.430  35.380  17.210  1.00  0.00            
ATOM    155  H74 GCD     1      20.900  36.270  17.630  1.00  0.00            
ATOM    156  O37 GCD     1      19.700  35.770  16.070  1.00  0.00            
ATOM    157  H75 GCD     1      18.970  35.180  15.830  1.00  0.00            
ATOM    158  C46 GCD     1      19.450  34.760  18.240  1.00  0.00            
ATOM    159  H76 GCD     1      18.740  35.530  18.530  1.00  0.00            
ATOM    160  O38 GCD     1      18.730  33.630  17.710  1.00  0.00            
ATOM    161  O39 GCD     1      20.210  34.340  19.410  1.00  0.00            
ATOM    162  C47 GCD     1      21.230  33.320  19.160  1.00  0.00            
ATOM    163  H77 GCD     1      20.680  32.450  18.760  1.00  0.00            
ATOM    164  C48 GCD     1      21.780  32.680  20.440  1.00  0.00            
ATOM    165  H78 GCD     1      22.430  31.830  20.190  1.00  0.00            
ATOM    166  H79 GCD     1      20.910  32.330  21.020  1.00  0.00            
ATOM    167  O40 GCD     1      22.510  33.590  21.330  1.00  0.00            
ATOM    168  H80 GCD     1      23.250  33.010  21.530  1.00  0.00            
ATOM    169  C1  EF2     2      17.980  28.400  21.580  1.00  0.00            
ATOM    170  O1  EF2     2      18.170  29.200  20.410  1.00  0.00            
ATOM    171  C2  EF2     2      19.300  29.130  19.630  1.00  0.00            
ATOM    172  C3  EF2     2      20.550  28.550  20.050  1.00  0.00            
ATOM    173  C4  EF2     2      21.650  28.370  19.150  1.00  0.00            
ATOM    174  C5  EF2     2      21.470  28.870  17.830  1.00  0.00            
ATOM    175  N1  EF2     2      22.400  29.000  16.830  1.00  0.00            
ATOM    176  C6  EF2     2      21.680  29.380  15.700  1.00  0.00            
ATOM    177  C7  EF2     2      20.350  29.690  16.080  1.00  0.00            
ATOM    178  C8  EF2     2      19.270  30.160  15.180  1.00  0.00            
ATOM    179  C9  EF2     2      18.210  29.090  15.040  1.00  0.00            
ATOM    180  N2  EF2     2      17.200  29.460  14.050  1.00  0.00            
ATOM    181  C10 EF2     2      16.050  28.760  13.690  1.00  0.00            
ATOM    182  C11 EF2     2      15.190  29.400  12.570  1.00  0.00            
ATOM    183  O2  EF2     2      15.820  27.660  14.160  1.00  0.00            
ATOM    184  C12 EF2     2      20.230  29.420  17.400  1.00  0.00            
ATOM    185  C13 EF2     2      19.150  29.520  18.260  1.00  0.00            
ATOM    186  H1  EF2     2      17.950  27.340  21.280  1.00  0.00            
ATOM    187  H2  EF2     2      18.790  28.550  22.300  1.00  0.00            
ATOM    188  H3  EF2     2      16.970  28.540  21.980  1.00  0.00            
ATOM    189  H4  EF2     2      20.560  28.210  21.080  1.00  0.00            
ATOM    190  H5  EF2     2      22.530  27.760  19.360  1.00  0.00            
ATOM    191  H6  EF2     2      23.390  28.840  16.950  1.00  0.00            
ATOM    192  H7  EF2     2      22.220  29.270  14.770  1.00  0.00            
ATOM    193  H8  EF2     2      19.570  30.400  14.150  1.00  0.00            
ATOM    194  H9  EF2     2      18.780  31.040  15.630  1.00  0.00            
ATOM    195  H10 EF2     2      17.680  29.040  16.000  1.00  0.00            
ATOM    196  H11 EF2     2      18.590  28.090  14.820  1.00  0.00            
ATOM    197  H12 EF2     2      17.280  30.360  13.580  1.00  0.00            
ATOM    198  H13 EF2     2      15.130  30.500  12.630  1.00  0.00            
ATOM    199  H14 EF2     2      15.710  29.100  11.650  1.00  0.00            
ATOM    200  H15 EF2     2      14.220  28.900  12.560  1.00  0.00            
ATOM    201  H16 EF2     2      18.270  30.050  17.900  1.00  0.00            
TER
ENDMDL
MODEL        1
ATOM      1  H1  GCD     1      22.640  28.550  25.330  1.00  0.00            
ATOM      2  O1  GCD     1      22.810  28.980  24.480  1.00  0.00            
ATOM      3  C1  GCD     1      22.020  30.170  24.390  1.00  0.00            
ATOM      4  H2  GCD     1      21.970  30.550  25.420  1.00  0.00            
ATOM      5  H3  GCD     1      22.470  30.960  23.780  1.00  0.00            
ATOM      6  C2  GCD     1      20.570  29.840  24.020  1.00  0.00            
ATOM      7  H4  GCD     1      20.590  29.140  23.170  1.00  0.00            
ATOM      8  C3  GCD     1      19.680  30.980  23.650  1.00  0.00            
ATOM      9  H5  GCD     1      19.690  31.700  24.480  1.00  0.00            
ATOM     10  C4  GCD     1      18.260  30.500  23.450  1.00  0.00            
ATOM     11  H6  GCD     1      18.190  29.770  22.630  1.00  0.00            
ATOM     12  O2  GCD     1      17.410  31.570  23.130  1.00  0.00            
ATOM     13  H7  GCD     1      16.630  31.160  22.740  1.00  0.00            
ATOM     14  C5  GCD     1      17.840  29.770  24.760  1.00  0.00            
ATOM     15  H8  GCD     1      17.890  30.520  25.560  1.00  0.00            
ATOM     16  O3  GCD     1      16.480  29.350  24.770  1.00  0.00            
ATOM     17  H9  GCD     1      16.330  28.510  24.320  1.00  0.00            
ATOM     18  C6  GCD     1      18.800  28.630  25.080  1.00  0.00            
ATOM     19  O4  GCD     1      20.090  29.140  25.170  1.00  0.00            
ATOM     20  H10 GCD     1      18.530  28.190  26.040  1.00  0.00            
ATOM     21  O5  GCD     1      18.640  27.700  24.070  1.00  0.00            
ATOM     22  C7  GCD     1      18.000  26.410  24.400  1.00  0.00            
ATOM     23  H11 GCD     1      17.620  26.340  25.430  1.00  0.00            
ATOM     24  C8  GCD     1      16.910  26.120  23.340  1.00  0.00            
ATOM     25  H12 GCD     1      17.320  26.160  22.330  1.00  0.00            
ATOM     26  O6  GCD     1      15.830  27.060  23.450  1.00  0.00            
ATOM     27  H13 GCD     1      15.140  26.810  22.820  1.00  0.00            
ATOM     28  C9  GCD     1      16.390  24.650  23.570  1.00  0.00            
ATOM     29  H14 GCD     1      16.090  24.530  24.610  1.00  0.00            
ATOM     30  O7  GCD     1      15.280  24.220  22.800  1.00  0.00            
ATOM     31  H15 GCD     1      15.600  24.180  21.890  1.00  0.00            
ATOM     32  C10 GCD     1      17.570  23.710  23.350  1.00  0.00            
ATOM     33  H16 GCD     1      17.370  22.660  23.600  1.00  0.00            
ATOM     34  O8  GCD     1      18.550  24.000  24.260  1.00  0.00            
ATOM     35  C11 GCD     1      19.090  25.340  24.160  1.00  0.00            
ATOM     36  H17 GCD     1      19.470  25.400  23.130  1.00  0.00            
ATOM     37  C12 GCD     1      20.410  25.500  24.970  1.00  0.00            
ATOM     38  H18 GCD     1      20.750  26.520  24.790  1.00  0.00            
ATOM     39  H19 GCD     1      21.130  24.750  24.630  1.00  0.00            
ATOM     40  O9  GCD     1      20.190  25.340  26.390  1.00  0.00            
ATOM     41  H20 GCD     1      19.710  24.520  26.560  1.00  0.00            
ATOM     42  O10 GCD     1      18.040  23.730  22.000  1.00  0.00            
ATOM     43  C13 GCD     1      17.780  22.540  21.250  1.00  0.00            
ATOM     44  H21 GCD     1      17.130  21.860  21.830  1.00  0.00            
ATOM     45  C14 GCD     1      17.070  22.860  19.950  1.00  0.00            
ATOM     46  H22 GCD     1      17.670  23.580  19.360  1.00  0.00            
ATOM     47  O11 GCD     1      15.790  23.390  20.310  1.00  0.00            
ATOM     48  H23 GCD     1      15.260  23.490  19.510  1.00  0.00            
ATOM     49  C15 GCD     1      16.900  21.560  19.180  1.00  0.00            
ATOM     50  H24 GCD     1      16.250  20.860  19.710  1.00  0.00            
ATOM     51  O12 GCD     1      16.270  21.730  17.870  1.00  0.00            
ATOM     52  H25 GCD     1      15.420  22.180  17.940  1.00  0.00            
ATOM     53  C16 GCD     1      18.240  20.850  18.980  1.00  0.00            
ATOM     54  H26 GCD     1      18.170  19.870  18.500  1.00  0.00            
ATOM     55  O13 GCD     1      18.790  20.640  20.250  1.00  0.00            
ATOM     56  C17 GCD     1      19.110  21.800  20.980  1.00  0.00            
ATOM     57  H27 GCD     1      19.750  22.460  20.390  1.00  0.00            
ATOM     58  C18 GCD     1      19.940  21.450  22.220  1.00  0.00            
ATOM     59  H28 GCD     1      19.410  20.730  22.860  1.00  0.00            
ATOM     60  H29 GCD     1      20.170  22.330  22.840  1.00  0.00            
ATOM     61  O14 GCD     1      21.190  20.890  21.860  1.00  0.00            
ATOM     62  H30 GCD     1      21.150  19.950  22.070  1.00  0.00            
ATOM     63  O15 GCD     1      19.090  21.560  18.120  1.00  0.00            
ATOM     64  C19 GCD     1      19.870  20.710  17.210  1.00  0.00            
ATOM     65  H31 GCD     1      19.880  19.660  17.540  1.00  0.00            
ATOM     66  C20 GCD     1      19.180  20.620  15.830  1.00  0.00            
ATOM     67  H32 GCD     1      18.990  21.650  15.520  1.00  0.00            
ATOM     68  O16 GCD     1      18.040  19.920  16.050  1.00  0.00            
ATOM     69  H33 GCD     1      17.470  20.520  16.530  1.00  0.00            
ATOM     70  C21 GCD     1      20.000  19.890  14.800  1.00  0.00            
ATOM     71  H34 GCD     1      20.220  18.920  15.260  1.00  0.00            
ATOM     72  O17 GCD     1      19.320  19.680  13.560  1.00  0.00            
ATOM     73  H35 GCD     1      18.970  20.510  13.230  1.00  0.00            
ATOM     74  C22 GCD     1      21.350  20.610  14.710  1.00  0.00            
ATOM     75  H36 GCD     1      21.990  20.010  14.060  1.00  0.00            
ATOM     76  O18 GCD     1      21.920  20.500  16.060  1.00  0.00            
ATOM     77  C23 GCD     1      21.260  21.220  17.070  1.00  0.00            
ATOM     78  H37 GCD     1      21.150  22.230  16.650  1.00  0.00            
ATOM     79  C24 GCD     1      21.990  21.200  18.360  1.00  0.00            
ATOM     80  H38 GCD     1      21.940  20.180  18.760  1.00  0.00            
ATOM     81  H39 GCD     1      21.510  21.890  19.070  1.00  0.00            
ATOM     82  O19 GCD     1      23.330  21.570  18.200  1.00  0.00            
ATOM     83  H40 GCD     1      23.700  21.070  17.470  1.00  0.00            
ATOM     84  O20 GCD     1      21.300  21.970  14.400  1.00  0.00            
ATOM     85  C25 GCD     1      21.100  22.400  13.040  1.00  0.00            
ATOM     86  H41 GCD     1      21.040  21.530  12.370  1.00  0.00            
ATOM     87  C26 GCD     1      19.760  23.190  13.030  1.00  0.00            
ATOM     88  H42 GCD     1      19.740  23.970  13.800  1.00  0.00            
ATOM     89  O21 GCD     1      18.650  22.320  13.140  1.00  0.00            
ATOM     90  H43 GCD     1      17.940  22.930  12.890  1.00  0.00            
ATOM     91  C27 GCD     1      19.790  24.000  11.700  1.00  0.00            
ATOM     92  H44 GCD     1      20.000  23.200  10.970  1.00  0.00            
ATOM     93  O22 GCD     1      18.550  24.750  11.590  1.00  0.00            
ATOM     94  H45 GCD     1      18.650  25.570  12.090  1.00  0.00            
ATOM     95  C28 GCD     1      20.980  24.850  11.510  1.00  0.00            
ATOM     96  H46 GCD     1      20.890  25.190  10.480  1.00  0.00            
ATOM     97  O23 GCD     1      22.090  24.010  11.510  1.00  0.00            
ATOM     98  C29 GCD     1      22.340  23.270  12.670  1.00  0.00            
ATOM     99  H47 GCD     1      22.520  23.970  13.490  1.00  0.00            
ATOM    100  C30 GCD     1      23.570  22.340  12.580  1.00  0.00            
ATOM    101  H48 GCD     1      23.670  21.840  13.550  1.00  0.00            
ATOM    102  H49 GCD     1      24.480  22.950  12.470  1.00  0.00            
ATOM    103  O24 GCD     1      23.400  21.320  11.570  1.00  0.00            
ATOM    104  H50 GCD     1      23.980  20.610  11.880  1.00  0.00            
ATOM    105  O25 GCD     1      20.940  25.900  12.440  1.00  0.00            
ATOM    106  C31 GCD     1      20.910  27.290  11.940  1.00  0.00            
ATOM    107  H51 GCD     1      20.650  27.280  10.870  1.00  0.00            
ATOM    108  C32 GCD     1      19.770  28.020  12.580  1.00  0.00            
ATOM    109  H52 GCD     1      19.960  27.890  13.650  1.00  0.00            
ATOM    110  O26 GCD     1      18.540  27.370  12.270  1.00  0.00            
ATOM    111  H53 GCD     1      17.870  27.520  12.950  1.00  0.00            
ATOM    112  C33 GCD     1      19.860  29.500  12.310  1.00  0.00            
ATOM    113  H54 GCD     1      19.640  29.690  11.250  1.00  0.00            
ATOM    114  O27 GCD     1      18.840  30.050  13.130  1.00  0.00            
ATOM    115  H55 GCD     1      18.710  29.700  14.020  1.00  0.00            
ATOM    116  C34 GCD     1      21.260  30.060  12.710  1.00  0.00            
ATOM    117  H56 GCD     1      21.370  31.110  12.450  1.00  0.00            
ATOM    118  O28 GCD     1      22.240  29.320  12.060  1.00  0.00            
ATOM    119  C35 GCD     1      22.270  27.910  12.300  1.00  0.00            
ATOM    120  H57 GCD     1      22.410  27.760  13.380  1.00  0.00            
ATOM    121  C36 GCD     1      23.480  27.240  11.570  1.00  0.00            
ATOM    122  H58 GCD     1      23.440  26.150  11.660  1.00  0.00            
ATOM    123  H59 GCD     1      24.440  27.550  12.010  1.00  0.00            
ATOM    124  O29 GCD     1      23.480  27.510  10.170  1.00  0.00            
ATOM    125  H60 GCD     1      23.840  28.410  10.180  1.00  0.00            
ATOM    126  O30 GCD     1      21.460  29.820  14.080  1.00  0.00            
ATOM    127  C37 GCD     1      22.100  30.960  14.730  1.00  0.00            
ATOM    128  H61 GCD     1      22.740  31.510  14.030  1.00  0.00            
ATOM    129  C38 GCD     1      21.020  31.910  15.300  1.00  0.00            
ATOM    130  H62 GCD     1      20.480  31.430  16.120  1.00  0.00            
ATOM    131  O31 GCD     1      20.220  32.500  14.290  1.00  0.00            
ATOM    132  H63 GCD     1      19.910  31.780  13.730  1.00  0.00            
ATOM    133  C39 GCD     1      21.740  33.050  15.970  1.00  0.00            
ATOM    134  H64 GCD     1      22.440  33.520  15.270  1.00  0.00            
ATOM    135  O32 GCD     1      20.880  34.130  16.380  1.00  0.00            
ATOM    136  H65 GCD     1      20.740  33.960  17.320  1.00  0.00            
ATOM    137  C40 GCD     1      22.600  32.520  17.120  1.00  0.00            
ATOM    138  H66 GCD     1      23.180  33.330  17.580  1.00  0.00            
ATOM    139  O33 GCD     1      23.450  31.490  16.650  1.00  0.00            
ATOM    140  C41 GCD     1      22.880  30.460  15.920  1.00  0.00            
ATOM    141  H67 GCD     1      22.290  29.870  16.640  1.00  0.00            
ATOM    142  C42 GCD     1      23.980  29.490  15.440  1.00  0.00            
ATOM    143  H68 GCD     1      23.490  28.660  14.910  1.00  0.00            
ATOM    144  H69 GCD     1      24.520  29.050  16.290  1.00  0.00            
ATOM    145  O34 GCD     1      24.910  30.070  14.600  1.00  0.00            
ATOM    146  H70 GCD     1      25.370  30.780  15.060  1.00  0.00            
ATOM    147  O35 GCD     1      21.700  32.060  18.200  1.00  0.00            
ATOM    148  C43 GCD     1      21.690  32.680  19.470  1.00  0.00            
ATOM    149  H71 GCD     1      22.290  33.600  19.470  1.00  0.00            
ATOM    150  C44 GCD     1      20.170  32.960  19.890  1.00  0.00            
ATOM    151  H72 GCD     1      19.700  31.970  19.930  1.00  0.00            
ATOM    152  O36 GCD     1      19.580  33.690  18.810  1.00  0.00            
ATOM    153  H73 GCD     1      18.630  33.690  18.960  1.00  0.00            
ATOM    154  C45 GCD     1      20.040  33.590  21.270  1.00  0.00            
ATOM    155  H74 GCD     1      20.470  34.600  21.280  1.00  0.00            
ATOM    156  O37 GCD     1      18.650  33.660  21.640  1.00  0.00            
ATOM    157  H75 GCD     1      18.470  32.790  22.010  1.00  0.00            
ATOM    158  C46 GCD     1      20.850  32.700  22.250  1.00  0.00            
ATOM    159  H76 GCD     1      20.770  33.170  23.230  1.00  0.00            
ATOM    160  O38 GCD     1      20.240  31.440  22.370  1.00  0.00            
ATOM    161  O39 GCD     1      22.190  32.530  21.780  1.00  0.00            
ATOM    162  C47 GCD     1      22.370  31.790  20.530  1.00  0.00            
ATOM    163  H77 GCD     1      21.800  30.860  20.660  1.00  0.00            
ATOM    164  C48 GCD     1      23.790  31.520  20.200  1.00  0.00            
ATOM    165  H78 GCD     1      24.200  32.520  20.030  1.00  0.00            
ATOM    166  H79 GCD     1      24.020  31.000  19.260  1.00  0.00            
ATOM    167  O40 GCD     1      24.470  30.820  21.220  1.00  0.00            
ATOM    168  H80 GCD     1      24.090  31.170  22.030  1.00  0.00            
ATOM    169  C1  EF2     2      25.450  25.630  14.080  1.00  0.00            
ATOM    170  O1  EF2     2      24.130  25.860  14.490  1.00  0.00            
ATOM    171  C2  EF2     2      23.630  25.560  15.740  1.00  0.00            
ATOM    172  C3  EF2     2      24.450  25.400  16.880  1.00  0.00            
ATOM    173  C4  EF2     2      23.890  25.080  18.110  1.00  0.00            
ATOM    174  C5  EF2     2      22.500  25.110  18.270  1.00  0.00            
ATOM    175  N1  EF2     2      21.730  24.810  19.370  1.00  0.00            
ATOM    176  C6  EF2     2      20.410  24.800  18.950  1.00  0.00            
ATOM    177  C7  EF2     2      20.330  25.050  17.560  1.00  0.00            
ATOM    178  C8  EF2     2      19.090  25.110  16.800  1.00  0.00            
ATOM    179  C9  EF2     2      19.010  26.410  15.990  1.00  0.00            
ATOM    180  N2  EF2     2      19.060  27.600  16.960  1.00  0.00            
ATOM    181  C10 EF2     2      18.780  28.850  16.610  1.00  0.00            
ATOM    182  C11 EF2     2      18.870  29.860  17.750  1.00  0.00            
ATOM    183  O2  EF2     2      18.500  29.170  15.460  1.00  0.00            
ATOM    184  C12 EF2     2      21.670  25.250  17.150  1.00  0.00            
ATOM    185  C13 EF2     2      22.260  25.480  15.880  1.00  0.00            
ATOM    186  H1  EF2     2      25.700  25.980  13.070  1.00  0.00            
ATOM    187  H2  EF2     2      26.190  26.190  14.660  1.00  0.00            
ATOM    188  H3  EF2     2      25.740  24.580  14.250  1.00  0.00            
ATOM    189  H4  EF2     2      25.530  25.410  16.750  1.00  0.00            
ATOM    190  H5  EF2     2      24.480  24.880  19.000  1.00  0.00            
ATOM    191  H6  EF2     2      22.110  24.690  20.300  1.00  0.00            
ATOM    192  H7  EF2     2      19.610  24.630  19.660  1.00  0.00            
ATOM    193  H8  EF2     2      18.290  25.200  17.550  1.00  0.00            
ATOM    194  H9  EF2     2      18.930  24.240  16.150  1.00  0.00            
ATOM    195  H10 EF2     2      18.010  26.520  15.570  1.00  0.00            
ATOM    196  H11 EF2     2      19.690  26.450  15.130  1.00  0.00            
ATOM    197  H12 EF2     2      19.420  27.450  17.900  1.00  0.00            
ATOM    198  H13 EF2     2      18.690  30.860  17.330  1.00  0.00            
ATOM    199  H14 EF2     2      18.100  29.690  18.510  1.00  0.00            
ATOM    200  H15 EF2     2      19.860  29.950  18.200  1.00  0.00            
ATOM    201  H16 EF2     2      21.680  25.630  14.980  1.00  0.00            
TER
ENDMDL
MODEL        1
ATOM      1  H1  GCD     1      29.000  39.200  24.410  1.00  0.00            
ATOM      2  O1  GCD     1      29.650  38.490  24.350  1.00  0.00            
ATOM      3  C1  GCD     1      29.170  37.300  23.620  1.00  0.00            
ATOM      4  H2  GCD     1      30.050  36.650  23.540  1.00  0.00            
ATOM      5  H3  GCD     1      28.430  36.730  24.190  1.00  0.00            
ATOM      6  C2  GCD     1      28.870  37.610  22.180  1.00  0.00            
ATOM      7  H4  GCD     1      28.580  36.610  21.830  1.00  0.00            
ATOM      8  C3  GCD     1      30.080  38.100  21.490  1.00  0.00            
ATOM      9  H5  GCD     1      30.460  39.030  21.920  1.00  0.00            
ATOM     10  C4  GCD     1      29.670  38.350  20.040  1.00  0.00            
ATOM     11  H6  GCD     1      29.250  37.390  19.710  1.00  0.00            
ATOM     12  O2  GCD     1      30.840  38.660  19.220  1.00  0.00            
ATOM     13  H7  GCD     1      30.380  38.880  18.400  1.00  0.00            
ATOM     14  C5  GCD     1      28.500  39.310  19.920  1.00  0.00            
ATOM     15  H8  GCD     1      28.920  40.240  20.320  1.00  0.00            
ATOM     16  O3  GCD     1      28.090  39.560  18.600  1.00  0.00            
ATOM     17  H9  GCD     1      27.660  38.820  18.150  1.00  0.00            
ATOM     18  C6  GCD     1      27.330  38.810  20.790  1.00  0.00            
ATOM     19  O4  GCD     1      27.800  38.510  22.100  1.00  0.00            
ATOM     20  H10 GCD     1      26.500  39.510  20.860  1.00  0.00            
ATOM     21  O5  GCD     1      26.700  37.680  20.180  1.00  0.00            
ATOM     22  C7  GCD     1      25.260  37.550  20.240  1.00  0.00            
ATOM     23  H11 GCD     1      24.770  38.250  20.930  1.00  0.00            
ATOM     24  C8  GCD     1      24.670  37.810  18.910  1.00  0.00            
ATOM     25  H12 GCD     1      25.110  37.070  18.230  1.00  0.00            
ATOM     26  O6  GCD     1      25.030  39.120  18.590  1.00  0.00            
ATOM     27  H13 GCD     1      24.420  39.520  17.950  1.00  0.00            
ATOM     28  C9  GCD     1      23.210  37.540  18.880  1.00  0.00            
ATOM     29  H14 GCD     1      22.830  38.350  19.520  1.00  0.00            
ATOM     30  O7  GCD     1      22.670  37.650  17.520  1.00  0.00            
ATOM     31  H15 GCD     1      22.620  38.560  17.210  1.00  0.00            
ATOM     32  C10 GCD     1      22.770  36.140  19.490  1.00  0.00            
ATOM     33  H16 GCD     1      21.690  35.970  19.520  1.00  0.00            
ATOM     34  O8  GCD     1      23.320  35.940  20.780  1.00  0.00            
ATOM     35  C11 GCD     1      24.770  36.160  20.850  1.00  0.00            
ATOM     36  H17 GCD     1      25.270  35.340  20.310  1.00  0.00            
ATOM     37  C12 GCD     1      25.130  36.050  22.280  1.00  0.00            
ATOM     38  H18 GCD     1      26.200  36.260  22.380  1.00  0.00            
ATOM     39  H19 GCD     1      24.970  35.000  22.540  1.00  0.00            
ATOM     40  O9  GCD     1      24.200  36.790  23.150  1.00  0.00            
ATOM     41  H20 GCD     1      23.340  36.640  22.760  1.00  0.00            
ATOM     42  O10 GCD     1      23.340  35.090  18.600  1.00  0.00            
ATOM     43  C13 GCD     1      22.480  34.020  18.230  1.00  0.00            
ATOM     44  H21 GCD     1      21.470  34.440  18.210  1.00  0.00            
ATOM     45  C14 GCD     1      22.930  33.700  16.810  1.00  0.00            
ATOM     46  H22 GCD     1      24.010  33.560  16.690  1.00  0.00            
ATOM     47  O11 GCD     1      22.680  34.870  15.980  1.00  0.00            
ATOM     48  H23 GCD     1      22.970  35.580  16.560  1.00  0.00            
ATOM     49  C15 GCD     1      22.170  32.490  16.290  1.00  0.00            
ATOM     50  H24 GCD     1      21.140  32.830  16.500  1.00  0.00            
ATOM     51  O12 GCD     1      22.270  32.270  14.880  1.00  0.00            
ATOM     52  H25 GCD     1      23.170  32.240  14.530  1.00  0.00            
ATOM     53  C16 GCD     1      22.450  31.270  17.130  1.00  0.00            
ATOM     54  H26 GCD     1      21.870  30.400  16.830  1.00  0.00            
ATOM     55  O13 GCD     1      22.160  31.570  18.480  1.00  0.00            
ATOM     56  C17 GCD     1      22.720  32.740  19.080  1.00  0.00            
ATOM     57  H27 GCD     1      23.790  32.560  18.920  1.00  0.00            
ATOM     58  C18 GCD     1      22.300  32.900  20.500  1.00  0.00            
ATOM     59  H28 GCD     1      21.430  32.250  20.630  1.00  0.00            
ATOM     60  H29 GCD     1      22.130  33.960  20.760  1.00  0.00            
ATOM     61  O14 GCD     1      23.250  32.310  21.400  1.00  0.00            
ATOM     62  H30 GCD     1      22.980  32.710  22.230  1.00  0.00            
ATOM     63  O15 GCD     1      23.790  30.820  16.990  1.00  0.00            
ATOM     64  C19 GCD     1      24.080  29.660  16.230  1.00  0.00            
ATOM     65  H31 GCD     1      23.220  29.390  15.600  1.00  0.00            
ATOM     66  C20 GCD     1      25.290  29.930  15.240  1.00  0.00            
ATOM     67  H32 GCD     1      26.160  30.230  15.840  1.00  0.00            
ATOM     68  O16 GCD     1      25.050  31.060  14.410  1.00  0.00            
ATOM     69  H33 GCD     1      25.660  31.070  13.660  1.00  0.00            
ATOM     70  C21 GCD     1      25.500  28.690  14.450  1.00  0.00            
ATOM     71  H34 GCD     1      24.610  28.600  13.810  1.00  0.00            
ATOM     72  O17 GCD     1      26.680  28.760  13.570  1.00  0.00            
ATOM     73  H35 GCD     1      27.350  29.280  14.030  1.00  0.00            
ATOM     74  C22 GCD     1      25.650  27.480  15.320  1.00  0.00            
ATOM     75  H36 GCD     1      25.720  26.620  14.650  1.00  0.00            
ATOM     76  O18 GCD     1      24.580  27.310  16.200  1.00  0.00            
ATOM     77  C23 GCD     1      24.330  28.410  17.070  1.00  0.00            
ATOM     78  H37 GCD     1      25.190  28.540  17.750  1.00  0.00            
ATOM     79  C24 GCD     1      23.170  28.200  18.040  1.00  0.00            
ATOM     80  H38 GCD     1      23.040  29.100  18.650  1.00  0.00            
ATOM     81  H39 GCD     1      23.470  27.320  18.620  1.00  0.00            
ATOM     82  O19 GCD     1      21.980  27.810  17.320  1.00  0.00            
ATOM     83  H40 GCD     1      21.300  27.710  18.000  1.00  0.00            
ATOM     84  O20 GCD     1      26.850  27.540  16.030  1.00  0.00            
ATOM     85  C25 GCD     1      27.480  26.350  16.380  1.00  0.00            
ATOM     86  H41 GCD     1      26.800  25.570  16.020  1.00  0.00            
ATOM     87  C26 GCD     1      28.800  26.430  15.590  1.00  0.00            
ATOM     88  H42 GCD     1      29.200  27.400  15.910  1.00  0.00            
ATOM     89  O21 GCD     1      28.480  26.510  14.180  1.00  0.00            
ATOM     90  H43 GCD     1      28.020  27.340  14.020  1.00  0.00            
ATOM     91  C27 GCD     1      29.700  25.290  15.960  1.00  0.00            
ATOM     92  H44 GCD     1      29.270  24.320  15.690  1.00  0.00            
ATOM     93  O22 GCD     1      31.010  25.320  15.240  1.00  0.00            
ATOM     94  H45 GCD     1      30.800  25.460  14.310  1.00  0.00            
ATOM     95  C28 GCD     1      29.960  25.350  17.480  1.00  0.00            
ATOM     96  H46 GCD     1      30.530  24.490  17.840  1.00  0.00            
ATOM     97  O23 GCD     1      28.690  25.150  18.010  1.00  0.00            
ATOM     98  C29 GCD     1      27.680  26.150  17.890  1.00  0.00            
ATOM     99  H47 GCD     1      28.040  27.080  18.350  1.00  0.00            
ATOM    100  C30 GCD     1      26.470  25.660  18.700  1.00  0.00            
ATOM    101  H48 GCD     1      26.220  24.600  18.520  1.00  0.00            
ATOM    102  H49 GCD     1      25.580  26.240  18.410  1.00  0.00            
ATOM    103  O24 GCD     1      26.720  25.970  20.070  1.00  0.00            
ATOM    104  H50 GCD     1      27.390  25.380  20.440  1.00  0.00            
ATOM    105  O25 GCD     1      30.400  26.630  17.860  1.00  0.00            
ATOM    106  C31 GCD     1      31.660  26.650  18.540  1.00  0.00            
ATOM    107  H51 GCD     1      32.040  25.620  18.570  1.00  0.00            
ATOM    108  C32 GCD     1      32.600  27.710  17.930  1.00  0.00            
ATOM    109  H52 GCD     1      32.230  28.730  18.100  1.00  0.00            
ATOM    110  O26 GCD     1      32.820  27.490  16.490  1.00  0.00            
ATOM    111  H53 GCD     1      32.090  26.910  16.260  1.00  0.00            
ATOM    112  C33 GCD     1      33.930  27.730  18.620  1.00  0.00            
ATOM    113  H54 GCD     1      34.380  26.750  18.430  1.00  0.00            
ATOM    114  O27 GCD     1      34.770  28.690  18.030  1.00  0.00            
ATOM    115  H55 GCD     1      34.880  28.500  17.090  1.00  0.00            
ATOM    116  C34 GCD     1      33.730  27.880  20.120  1.00  0.00            
ATOM    117  H56 GCD     1      34.660  27.760  20.690  1.00  0.00            
ATOM    118  O28 GCD     1      32.840  26.880  20.570  1.00  0.00            
ATOM    119  C35 GCD     1      31.510  27.010  20.070  1.00  0.00            
ATOM    120  H57 GCD     1      31.070  28.020  20.100  1.00  0.00            
ATOM    121  C36 GCD     1      30.470  26.080  20.830  1.00  0.00            
ATOM    122  H58 GCD     1      29.450  26.300  20.470  1.00  0.00            
ATOM    123  H59 GCD     1      30.400  26.440  21.860  1.00  0.00            
ATOM    124  O29 GCD     1      30.640  24.630  20.790  1.00  0.00            
ATOM    125  H60 GCD     1      31.540  24.310  20.670  1.00  0.00            
ATOM    126  O30 GCD     1      33.240  29.200  20.380  1.00  0.00            
ATOM    127  C37 GCD     1      33.770  29.890  21.520  1.00  0.00            
ATOM    128  H61 GCD     1      34.330  29.250  22.210  1.00  0.00            
ATOM    129  C38 GCD     1      34.800  30.890  21.050  1.00  0.00            
ATOM    130  H62 GCD     1      34.180  31.570  20.440  1.00  0.00            
ATOM    131  O31 GCD     1      35.770  30.280  20.220  1.00  0.00            
ATOM    132  H63 GCD     1      35.280  29.790  19.550  1.00  0.00            
ATOM    133  C39 GCD     1      35.340  31.810  22.110  1.00  0.00            
ATOM    134  H64 GCD     1      36.010  31.230  22.770  1.00  0.00            
ATOM    135  O32 GCD     1      36.100  32.890  21.430  1.00  0.00            
ATOM    136  H65 GCD     1      36.860  33.160  21.960  1.00  0.00            
ATOM    137  C40 GCD     1      34.200  32.450  22.900  1.00  0.00            
ATOM    138  H66 GCD     1      34.610  33.020  23.740  1.00  0.00            
ATOM    139  O33 GCD     1      33.270  31.390  23.300  1.00  0.00            
ATOM    140  C41 GCD     1      32.660  30.660  22.280  1.00  0.00            
ATOM    141  H67 GCD     1      32.160  31.420  21.680  1.00  0.00            
ATOM    142  C42 GCD     1      31.640  29.660  22.940  1.00  0.00            
ATOM    143  H68 GCD     1      32.160  28.960  23.600  1.00  0.00            
ATOM    144  H69 GCD     1      31.130  29.070  22.170  1.00  0.00            
ATOM    145  O34 GCD     1      30.620  30.340  23.610  1.00  0.00            
ATOM    146  H70 GCD     1      31.150  30.990  24.090  1.00  0.00            
ATOM    147  O35 GCD     1      33.360  33.310  22.120  1.00  0.00            
ATOM    148  C43 GCD     1      33.600  34.720  22.290  1.00  0.00            
ATOM    149  H71 GCD     1      34.610  34.890  22.690  1.00  0.00            
ATOM    150  C44 GCD     1      33.500  35.400  20.890  1.00  0.00            
ATOM    151  H72 GCD     1      32.620  34.920  20.420  1.00  0.00            
ATOM    152  O36 GCD     1      34.570  34.830  20.140  1.00  0.00            
ATOM    153  H73 GCD     1      34.910  34.030  20.550  1.00  0.00            
ATOM    154  C45 GCD     1      33.480  36.900  21.010  1.00  0.00            
ATOM    155  H74 GCD     1      34.430  37.250  21.440  1.00  0.00            
ATOM    156  O37 GCD     1      33.490  37.460  19.710  1.00  0.00            
ATOM    157  H75 GCD     1      32.560  37.700  19.590  1.00  0.00            
ATOM    158  C46 GCD     1      32.370  37.400  21.970  1.00  0.00            
ATOM    159  H76 GCD     1      32.460  38.490  22.040  1.00  0.00            
ATOM    160  O38 GCD     1      31.090  37.060  21.460  1.00  0.00            
ATOM    161  O39 GCD     1      32.630  36.780  23.230  1.00  0.00            
ATOM    162  C47 GCD     1      32.520  35.300  23.200  1.00  0.00            
ATOM    163  H77 GCD     1      31.530  35.080  22.780  1.00  0.00            
ATOM    164  C48 GCD     1      32.580  34.710  24.610  1.00  0.00            
ATOM    165  H78 GCD     1      32.410  33.630  24.470  1.00  0.00            
ATOM    166  H79 GCD     1      31.760  35.130  25.210  1.00  0.00            
ATOM    167  O40 GCD     1      33.790  34.910  25.320  1.00  0.00            
ATOM    168  H80 GCD     1      33.900  34.160  25.910  1.00  0.00            
ATOM    169  C1  EF2     2      29.450  33.640  22.780  1.00  0.00            
ATOM    170  O1  EF2     2      28.300  34.140  22.170  1.00  0.00            
ATOM    171  C2  EF2     2      27.830  33.620  20.970  1.00  0.00            
ATOM    172  C3  EF2     2      26.660  32.770  21.010  1.00  0.00            
ATOM    173  C4  EF2     2      26.140  32.190  19.870  1.00  0.00            
ATOM    174  C5  EF2     2      26.730  32.670  18.650  1.00  0.00            
ATOM    175  N1  EF2     2      26.330  32.260  17.420  1.00  0.00            
ATOM    176  C6  EF2     2      27.190  32.830  16.460  1.00  0.00            
ATOM    177  C7  EF2     2      28.090  33.630  17.180  1.00  0.00            
ATOM    178  C8  EF2     2      29.220  34.330  16.610  1.00  0.00            
ATOM    179  C9  EF2     2      28.970  35.830  16.370  1.00  0.00            
ATOM    180  N2  EF2     2      27.820  36.170  15.500  1.00  0.00            
ATOM    181  C10 EF2     2      26.860  37.070  15.830  1.00  0.00            
ATOM    182  C11 EF2     2      25.490  36.650  15.380  1.00  0.00            
ATOM    183  O2  EF2     2      26.990  38.020  16.540  1.00  0.00            
ATOM    184  C12 EF2     2      27.750  33.590  18.590  1.00  0.00            
ATOM    185  C13 EF2     2      28.400  33.980  19.760  1.00  0.00            
ATOM    186  H1  EF2     2      29.610  34.180  23.720  1.00  0.00            
ATOM    187  H2  EF2     2      29.290  32.590  23.030  1.00  0.00            
ATOM    188  H3  EF2     2      30.250  33.750  22.040  1.00  0.00            
ATOM    189  H4  EF2     2      26.230  32.530  21.970  1.00  0.00            
ATOM    190  H5  EF2     2      25.260  31.570  19.720  1.00  0.00            
ATOM    191  H6  EF2     2      25.650  31.560  17.150  1.00  0.00            
ATOM    192  H7  EF2     2      27.150  32.500  15.430  1.00  0.00            
ATOM    193  H8  EF2     2      29.450  33.840  15.650  1.00  0.00            
ATOM    194  H9  EF2     2      30.170  34.330  17.150  1.00  0.00            
ATOM    195  H10 EF2     2      29.820  36.370  15.920  1.00  0.00            
ATOM    196  H11 EF2     2      28.930  36.360  17.330  1.00  0.00            
ATOM    197  H12 EF2     2      27.410  35.540  14.820  1.00  0.00            
ATOM    198  H13 EF2     2      25.630  36.210  14.390  1.00  0.00            
ATOM    199  H14 EF2     2      25.220  35.910  16.130  1.00  0.00            
ATOM    200  H15 EF2     2      24.860  37.550  15.290  1.00  0.00            
ATOM    201  H16 EF2     2      29.330  34.540  19.790  1.00  0.00            
TER
ENDMDL
MODEL        1
ATOM      1  H1  GCD     1      14.360  29.970  25.850  1.00  0.00            
ATOM      2  O1  GCD     1      15.000  30.690  25.750  1.00  0.00            
ATOM      3  C1  GCD     1      16.250  30.130  26.130  1.00  0.00            
ATOM      4  H2  GCD     1      16.940  30.970  26.270  1.00  0.00            
ATOM      5  H3  GCD     1      16.140  29.410  26.940  1.00  0.00            
ATOM      6  C2  GCD     1      16.920  29.360  24.970  1.00  0.00            
ATOM      7  H4  GCD     1      17.870  28.920  25.300  1.00  0.00            
ATOM      8  C3  GCD     1      17.100  30.080  23.630  1.00  0.00            
ATOM      9  H5  GCD     1      16.100  30.350  23.290  1.00  0.00            
ATOM     10  C4  GCD     1      17.770  29.140  22.620  1.00  0.00            
ATOM     11  H6  GCD     1      18.800  28.870  22.890  1.00  0.00            
ATOM     12  O2  GCD     1      17.850  29.880  21.380  1.00  0.00            
ATOM     13  H7  GCD     1      18.710  29.610  21.040  1.00  0.00            
ATOM     14  C5  GCD     1      16.860  27.940  22.400  1.00  0.00            
ATOM     15  H8  GCD     1      15.900  28.380  22.080  1.00  0.00            
ATOM     16  O3  GCD     1      17.270  27.000  21.390  1.00  0.00            
ATOM     17  H9  GCD     1      17.260  27.410  20.520  1.00  0.00            
ATOM     18  C6  GCD     1      16.650  27.260  23.790  1.00  0.00            
ATOM     19  O4  GCD     1      16.110  28.150  24.760  1.00  0.00            
ATOM     20  H10 GCD     1      15.850  26.540  23.580  1.00  0.00            
ATOM     21  O5  GCD     1      17.850  26.570  24.350  1.00  0.00            
ATOM     22  C7  GCD     1      17.500  25.360  25.090  1.00  0.00            
ATOM     23  H11 GCD     1      16.480  25.450  25.500  1.00  0.00            
ATOM     24  C8  GCD     1      17.580  24.160  24.170  1.00  0.00            
ATOM     25  H12 GCD     1      18.540  24.210  23.650  1.00  0.00            
ATOM     26  O6  GCD     1      16.530  24.160  23.190  1.00  0.00            
ATOM     27  H13 GCD     1      16.580  23.320  22.720  1.00  0.00            
ATOM     28  C9  GCD     1      17.580  22.810  24.940  1.00  0.00            
ATOM     29  H14 GCD     1      16.600  22.760  25.420  1.00  0.00            
ATOM     30  O7  GCD     1      17.930  21.640  24.260  1.00  0.00            
ATOM     31  H15 GCD     1      18.770  21.750  23.810  1.00  0.00            
ATOM     32  C10 GCD     1      18.540  22.850  26.130  1.00  0.00            
ATOM     33  H16 GCD     1      18.460  21.910  26.690  1.00  0.00            
ATOM     34  O8  GCD     1      18.230  23.990  26.950  1.00  0.00            
ATOM     35  C11 GCD     1      18.390  25.280  26.290  1.00  0.00            
ATOM     36  H17 GCD     1      19.400  25.260  25.860  1.00  0.00            
ATOM     37  C12 GCD     1      18.210  26.460  27.250  1.00  0.00            
ATOM     38  H18 GCD     1      17.310  26.230  27.840  1.00  0.00            
ATOM     39  H19 GCD     1      18.090  27.410  26.700  1.00  0.00            
ATOM     40  O9  GCD     1      19.370  26.620  28.060  1.00  0.00            
ATOM     41  H20 GCD     1      20.100  26.750  27.440  1.00  0.00            
ATOM     42  O10 GCD     1      19.870  23.030  25.760  1.00  0.00            
ATOM     43  C13 GCD     1      20.600  21.820  25.420  1.00  0.00            
ATOM     44  H21 GCD     1      19.990  20.910  25.470  1.00  0.00            
ATOM     45  C14 GCD     1      21.230  22.050  24.050  1.00  0.00            
ATOM     46  H22 GCD     1      21.710  23.030  24.140  1.00  0.00            
ATOM     47  O11 GCD     1      20.260  21.940  23.010  1.00  0.00            
ATOM     48  H23 GCD     1      20.500  22.590  22.340  1.00  0.00            
ATOM     49  C15 GCD     1      22.390  21.070  23.800  1.00  0.00            
ATOM     50  H24 GCD     1      21.850  20.130  23.620  1.00  0.00            
ATOM     51  O12 GCD     1      23.220  21.310  22.700  1.00  0.00            
ATOM     52  H25 GCD     1      23.730  20.510  22.490  1.00  0.00            
ATOM     53  C16 GCD     1      23.390  20.920  25.000  1.00  0.00            
ATOM     54  H26 GCD     1      23.950  19.990  24.870  1.00  0.00            
ATOM     55  O13 GCD     1      22.660  20.600  26.200  1.00  0.00            
ATOM     56  C17 GCD     1      21.670  21.620  26.570  1.00  0.00            
ATOM     57  H27 GCD     1      22.250  22.540  26.740  1.00  0.00            
ATOM     58  C18 GCD     1      21.140  21.170  27.890  1.00  0.00            
ATOM     59  H28 GCD     1      20.350  21.880  28.190  1.00  0.00            
ATOM     60  H29 GCD     1      21.920  21.380  28.630  1.00  0.00            
ATOM     61  O14 GCD     1      20.750  19.830  27.880  1.00  0.00            
ATOM     62  H30 GCD     1      21.610  19.380  27.860  1.00  0.00            
ATOM     63  O15 GCD     1      24.210  22.100  25.100  1.00  0.00            
ATOM     64  C19 GCD     1      25.520  21.920  25.530  1.00  0.00            
ATOM     65  H31 GCD     1      25.840  20.880  25.700  1.00  0.00            
ATOM     66  C20 GCD     1      26.460  22.360  24.440  1.00  0.00            
ATOM     67  H32 GCD     1      26.270  23.400  24.150  1.00  0.00            
ATOM     68  O16 GCD     1      26.400  21.520  23.260  1.00  0.00            
ATOM     69  H33 GCD     1      25.490  21.410  22.950  1.00  0.00            
ATOM     70  C21 GCD     1      27.920  22.470  24.980  1.00  0.00            
ATOM     71  H34 GCD     1      28.270  21.520  25.390  1.00  0.00            
ATOM     72  O17 GCD     1      28.850  22.910  24.010  1.00  0.00            
ATOM     73  H35 GCD     1      28.830  22.230  23.320  1.00  0.00            
ATOM     74  C22 GCD     1      27.970  23.470  26.140  1.00  0.00            
ATOM     75  H36 GCD     1      29.030  23.480  26.420  1.00  0.00            
ATOM     76  O18 GCD     1      27.220  22.770  27.080  1.00  0.00            
ATOM     77  C23 GCD     1      25.840  22.770  26.820  1.00  0.00            
ATOM     78  H37 GCD     1      25.430  23.780  26.700  1.00  0.00            
ATOM     79  C24 GCD     1      25.100  22.260  28.050  1.00  0.00            
ATOM     80  H38 GCD     1      25.400  21.260  28.380  1.00  0.00            
ATOM     81  H39 GCD     1      24.030  22.320  27.790  1.00  0.00            
ATOM     82  O19 GCD     1      25.290  23.100  29.190  1.00  0.00            
ATOM     83  H40 GCD     1      26.220  22.950  29.390  1.00  0.00            
ATOM     84  O20 GCD     1      27.470  24.860  26.020  1.00  0.00            
ATOM     85  C25 GCD     1      28.330  25.830  26.540  1.00  0.00            
ATOM     86  H41 GCD     1      28.990  25.340  27.270  1.00  0.00            
ATOM     87  C26 GCD     1      29.120  26.610  25.550  1.00  0.00            
ATOM     88  H42 GCD     1      28.360  27.080  24.920  1.00  0.00            
ATOM     89  O21 GCD     1      30.030  25.810  24.790  1.00  0.00            
ATOM     90  H43 GCD     1      29.460  25.130  24.420  1.00  0.00            
ATOM     91  C27 GCD     1      29.890  27.770  26.130  1.00  0.00            
ATOM     92  H44 GCD     1      30.740  27.400  26.710  1.00  0.00            
ATOM     93  O22 GCD     1      30.370  28.570  25.080  1.00  0.00            
ATOM     94  H45 GCD     1      30.860  28.040  24.440  1.00  0.00            
ATOM     95  C28 GCD     1      29.060  28.580  27.140  1.00  0.00            
ATOM     96  H46 GCD     1      29.740  29.160  27.770  1.00  0.00            
ATOM     97  O23 GCD     1      28.340  27.690  27.980  1.00  0.00            
ATOM     98  C29 GCD     1      27.380  26.760  27.380  1.00  0.00            
ATOM     99  H47 GCD     1      26.730  27.310  26.680  1.00  0.00            
ATOM    100  C30 GCD     1      26.540  26.140  28.490  1.00  0.00            
ATOM    101  H48 GCD     1      27.120  25.500  29.160  1.00  0.00            
ATOM    102  H49 GCD     1      25.910  25.440  27.930  1.00  0.00            
ATOM    103  O24 GCD     1      25.770  27.050  29.200  1.00  0.00            
ATOM    104  H50 GCD     1      24.980  26.510  29.180  1.00  0.00            
ATOM    105  O25 GCD     1      28.180  29.360  26.450  1.00  0.00            
ATOM    106  C31 GCD     1      28.360  30.770  26.580  1.00  0.00            
ATOM    107  H51 GCD     1      29.390  31.050  26.850  1.00  0.00            
ATOM    108  C32 GCD     1      28.090  31.400  25.190  1.00  0.00            
ATOM    109  H52 GCD     1      27.130  31.010  24.810  1.00  0.00            
ATOM    110  O26 GCD     1      29.180  31.040  24.320  1.00  0.00            
ATOM    111  H53 GCD     1      29.430  30.120  24.470  1.00  0.00            
ATOM    112  C33 GCD     1      27.990  32.940  25.370  1.00  0.00            
ATOM    113  H54 GCD     1      28.970  33.360  25.640  1.00  0.00            
ATOM    114  O27 GCD     1      27.700  33.650  24.130  1.00  0.00            
ATOM    115  H55 GCD     1      26.940  34.230  24.220  1.00  0.00            
ATOM    116  C34 GCD     1      27.050  33.390  26.460  1.00  0.00            
ATOM    117  H56 GCD     1      27.130  34.460  26.690  1.00  0.00            
ATOM    118  O28 GCD     1      27.290  32.670  27.700  1.00  0.00            
ATOM    119  C35 GCD     1      27.340  31.250  27.620  1.00  0.00            
ATOM    120  H57 GCD     1      26.340  30.820  27.480  1.00  0.00            
ATOM    121  C36 GCD     1      27.690  30.780  29.030  1.00  0.00            
ATOM    122  H58 GCD     1      28.740  31.050  29.200  1.00  0.00            
ATOM    123  H59 GCD     1      27.570  29.690  29.090  1.00  0.00            
ATOM    124  O29 GCD     1      26.880  31.330  30.010  1.00  0.00            
ATOM    125  H60 GCD     1      27.100  32.260  30.100  1.00  0.00            
ATOM    126  O30 GCD     1      25.740  33.080  25.950  1.00  0.00            
ATOM    127  C37 GCD     1      24.710  34.000  26.120  1.00  0.00            
ATOM    128  H61 GCD     1      25.040  34.810  26.790  1.00  0.00            
ATOM    129  C38 GCD     1      24.350  34.610  24.840  1.00  0.00            
ATOM    130  H62 GCD     1      24.000  33.810  24.170  1.00  0.00            
ATOM    131  O31 GCD     1      25.350  35.270  24.100  1.00  0.00            
ATOM    132  H63 GCD     1      24.810  35.520  23.340  1.00  0.00            
ATOM    133  C39 GCD     1      23.010  35.400  24.940  1.00  0.00            
ATOM    134  H64 GCD     1      23.300  36.270  25.540  1.00  0.00            
ATOM    135  O32 GCD     1      22.560  35.810  23.620  1.00  0.00            
ATOM    136  H65 GCD     1      22.060  36.630  23.740  1.00  0.00            
ATOM    137  C40 GCD     1      21.920  34.730  25.820  1.00  0.00            
ATOM    138  H66 GCD     1      21.250  35.550  26.100  1.00  0.00            
ATOM    139  O33 GCD     1      22.550  34.250  27.020  1.00  0.00            
ATOM    140  C41 GCD     1      23.550  33.300  26.780  1.00  0.00            
ATOM    141  H67 GCD     1      23.170  32.560  26.070  1.00  0.00            
ATOM    142  C42 GCD     1      23.900  32.600  28.120  1.00  0.00            
ATOM    143  H68 GCD     1      24.480  31.670  28.040  1.00  0.00            
ATOM    144  H69 GCD     1      22.920  32.300  28.490  1.00  0.00            
ATOM    145  O34 GCD     1      24.430  33.420  29.140  1.00  0.00            
ATOM    146  H70 GCD     1      25.380  33.380  29.000  1.00  0.00            
ATOM    147  O35 GCD     1      21.290  33.660  25.160  1.00  0.00            
ATOM    148  C43 GCD     1      19.920  33.870  24.730  1.00  0.00            
ATOM    149  H71 GCD     1      19.630  34.930  24.720  1.00  0.00            
ATOM    150  C44 GCD     1      19.810  33.410  23.300  1.00  0.00            
ATOM    151  H72 GCD     1      20.190  32.380  23.180  1.00  0.00            
ATOM    152  O36 GCD     1      20.460  34.340  22.420  1.00  0.00            
ATOM    153  H73 GCD     1      21.350  34.500  22.770  1.00  0.00            
ATOM    154  C45 GCD     1      18.290  33.350  22.870  1.00  0.00            
ATOM    155  H74 GCD     1      17.740  34.290  22.770  1.00  0.00            
ATOM    156  O37 GCD     1      18.120  32.650  21.650  1.00  0.00            
ATOM    157  H75 GCD     1      17.950  31.730  21.900  1.00  0.00            
ATOM    158  C46 GCD     1      17.460  32.500  23.860  1.00  0.00            
ATOM    159  H76 GCD     1      16.380  32.480  23.690  1.00  0.00            
ATOM    160  O38 GCD     1      17.990  31.180  23.810  1.00  0.00            
ATOM    161  O39 GCD     1      17.680  33.080  25.160  1.00  0.00            
ATOM    162  C47 GCD     1      19.050  33.050  25.620  1.00  0.00            
ATOM    163  H77 GCD     1      19.370  32.010  25.770  1.00  0.00            
ATOM    164  C48 GCD     1      18.930  33.500  27.090  1.00  0.00            
ATOM    165  H78 GCD     1      19.890  33.400  27.610  1.00  0.00            
ATOM    166  H79 GCD     1      18.190  32.800  27.490  1.00  0.00            
ATOM    167  O40 GCD     1      18.480  34.900  27.270  1.00  0.00            
ATOM    168  H80 GCD     1      17.530  34.990  27.110  1.00  0.00            
ATOM    169  C1  EF2     2      18.350  30.340  28.740  1.00  0.00            
ATOM    170  O1  EF2     2      19.110  30.350  27.540  1.00  0.00            
ATOM    171  C2  EF2     2      20.430  29.970  27.500  1.00  0.00            
ATOM    172  C3  EF2     2      21.120  29.600  28.740  1.00  0.00            
ATOM    173  C4  EF2     2      22.460  29.190  28.680  1.00  0.00            
ATOM    174  C5  EF2     2      23.110  29.360  27.420  1.00  0.00            
ATOM    175  N1  EF2     2      24.470  29.050  27.190  1.00  0.00            
ATOM    176  C6  EF2     2      24.700  29.290  25.820  1.00  0.00            
ATOM    177  C7  EF2     2      23.540  29.760  25.200  1.00  0.00            
ATOM    178  C8  EF2     2      23.550  30.300  23.780  1.00  0.00            
ATOM    179  C9  EF2     2      22.380  29.970  22.880  1.00  0.00            
ATOM    180  N2  EF2     2      22.310  30.850  21.730  1.00  0.00            
ATOM    181  C10 EF2     2      21.500  30.520  20.680  1.00  0.00            
ATOM    182  C11 EF2     2      22.130  30.930  19.350  1.00  0.00            
ATOM    183  O2  EF2     2      20.400  29.970  20.810  1.00  0.00            
ATOM    184  C12 EF2     2      22.480  29.750  26.250  1.00  0.00            
ATOM    185  C13 EF2     2      21.120  29.990  26.270  1.00  0.00            
ATOM    186  H1  EF2     2      18.260  29.350  29.200  1.00  0.00            
ATOM    187  H2  EF2     2      18.690  31.090  29.460  1.00  0.00            
ATOM    188  H3  EF2     2      17.320  30.660  28.520  1.00  0.00            
ATOM    189  H4  EF2     2      20.550  29.530  29.660  1.00  0.00            
ATOM    190  H5  EF2     2      22.930  28.850  29.600  1.00  0.00            
ATOM    191  H6  EF2     2      25.070  28.680  27.920  1.00  0.00            
ATOM    192  H7  EF2     2      25.700  29.110  25.430  1.00  0.00            
ATOM    193  H8  EF2     2      24.440  29.970  23.230  1.00  0.00            
ATOM    194  H9  EF2     2      23.670  31.390  23.830  1.00  0.00            
ATOM    195  H10 EF2     2      21.510  30.000  23.550  1.00  0.00            
ATOM    196  H11 EF2     2      22.630  28.970  22.500  1.00  0.00            
ATOM    197  H12 EF2     2      23.110  31.460  21.560  1.00  0.00            
ATOM    198  H13 EF2     2      21.500  31.730  18.930  1.00  0.00            
ATOM    199  H14 EF2     2      23.150  31.320  19.440  1.00  0.00            
ATOM    200  H15 EF2     2      22.140  30.120  18.600  1.00  0.00            
ATOM    201  H16 EF2     2      20.590  30.170  25.340  1.00  0.00            
TER
ENDMDL
MODEL        1
ATOM      1  H1  GCD     1      33.250  40.280  23.040  1.00  0.00            
ATOM      2  O1  GCD     1      33.630  39.450  23.360  1.00  0.00            
ATOM      3  C1  GCD     1      32.940  38.410  22.740  1.00  0.00            
ATOM      4  H2  GCD     1      33.350  37.400  22.850  1.00  0.00            
ATOM      5  H3  GCD     1      31.940  38.480  23.190  1.00  0.00            
ATOM      6  C2  GCD     1      32.730  38.600  21.250  1.00  0.00            
ATOM      7  H4  GCD     1      32.220  37.750  20.790  1.00  0.00            
ATOM      8  C3  GCD     1      34.110  38.740  20.570  1.00  0.00            
ATOM      9  H5  GCD     1      34.690  39.560  21.030  1.00  0.00            
ATOM     10  C4  GCD     1      33.980  39.180  19.080  1.00  0.00            
ATOM     11  H6  GCD     1      33.440  38.330  18.650  1.00  0.00            
ATOM     12  O2  GCD     1      35.320  39.300  18.480  1.00  0.00            
ATOM     13  H7  GCD     1      35.660  40.160  18.740  1.00  0.00            
ATOM     14  C5  GCD     1      33.040  40.450  18.900  1.00  0.00            
ATOM     15  H8  GCD     1      33.490  41.310  19.410  1.00  0.00            
ATOM     16  O3  GCD     1      32.980  40.940  17.560  1.00  0.00            
ATOM     17  H9  GCD     1      33.860  41.260  17.330  1.00  0.00            
ATOM     18  C6  GCD     1      31.700  40.100  19.590  1.00  0.00            
ATOM     19  O4  GCD     1      32.010  39.800  20.980  1.00  0.00            
ATOM     20  H10 GCD     1      30.990  40.920  19.480  1.00  0.00            
ATOM     21  O5  GCD     1      31.130  39.010  18.890  1.00  0.00            
ATOM     22  C7  GCD     1      29.680  39.170  18.650  1.00  0.00            
ATOM     23  H11 GCD     1      29.310  39.880  19.400  1.00  0.00            
ATOM     24  C8  GCD     1      29.490  39.810  17.260  1.00  0.00            
ATOM     25  H12 GCD     1      30.010  39.080  16.640  1.00  0.00            
ATOM     26  O6  GCD     1      30.100  41.050  17.070  1.00  0.00            
ATOM     27  H13 GCD     1      31.030  40.940  17.280  1.00  0.00            
ATOM     28  C9  GCD     1      28.060  39.760  16.820  1.00  0.00            
ATOM     29  H14 GCD     1      27.550  40.460  17.500  1.00  0.00            
ATOM     30  O7  GCD     1      27.930  40.250  15.480  1.00  0.00            
ATOM     31  H15 GCD     1      28.500  41.020  15.570  1.00  0.00            
ATOM     32  C10 GCD     1      27.530  38.350  17.090  1.00  0.00            
ATOM     33  H16 GCD     1      26.460  38.450  16.890  1.00  0.00            
ATOM     34  O8  GCD     1      27.670  37.980  18.460  1.00  0.00            
ATOM     35  C11 GCD     1      29.100  37.910  18.890  1.00  0.00            
ATOM     36  H17 GCD     1      29.600  37.100  18.350  1.00  0.00            
ATOM     37  C12 GCD     1      29.190  37.470  20.340  1.00  0.00            
ATOM     38  H18 GCD     1      30.250  37.320  20.540  1.00  0.00            
ATOM     39  H19 GCD     1      28.560  36.570  20.370  1.00  0.00            
ATOM     40  O9  GCD     1      28.530  38.320  21.300  1.00  0.00            
ATOM     41  H20 GCD     1      27.600  38.080  21.380  1.00  0.00            
ATOM     42  O10 GCD     1      28.100  37.430  16.210  1.00  0.00            
ATOM     43  C13 GCD     1      27.200  36.730  15.280  1.00  0.00            
ATOM     44  H21 GCD     1      26.200  37.180  15.190  1.00  0.00            
ATOM     45  C14 GCD     1      27.820  36.720  13.910  1.00  0.00            
ATOM     46  H22 GCD     1      28.860  36.410  14.050  1.00  0.00            
ATOM     47  O11 GCD     1      27.910  38.060  13.460  1.00  0.00            
ATOM     48  H23 GCD     1      27.970  38.520  14.310  1.00  0.00            
ATOM     49  C15 GCD     1      27.040  35.990  12.870  1.00  0.00            
ATOM     50  H24 GCD     1      26.080  36.510  12.740  1.00  0.00            
ATOM     51  O12 GCD     1      27.840  35.950  11.690  1.00  0.00            
ATOM     52  H25 GCD     1      28.250  36.820  11.630  1.00  0.00            
ATOM     53  C16 GCD     1      26.890  34.520  13.420  1.00  0.00            
ATOM     54  H26 GCD     1      26.310  33.970  12.670  1.00  0.00            
ATOM     55  O13 GCD     1      26.180  34.620  14.670  1.00  0.00            
ATOM     56  C17 GCD     1      26.960  35.300  15.740  1.00  0.00            
ATOM     57  H27 GCD     1      27.900  34.730  15.680  1.00  0.00            
ATOM     58  C18 GCD     1      26.190  35.310  17.030  1.00  0.00            
ATOM     59  H28 GCD     1      25.280  35.910  16.880  1.00  0.00            
ATOM     60  H29 GCD     1      26.770  35.940  17.720  1.00  0.00            
ATOM     61  O14 GCD     1      25.890  34.050  17.480  1.00  0.00            
ATOM     62  H30 GCD     1      24.980  34.260  17.730  1.00  0.00            
ATOM     63  O15 GCD     1      28.180  33.860  13.610  1.00  0.00            
ATOM     64  C19 GCD     1      28.660  33.060  12.530  1.00  0.00            
ATOM     65  H31 GCD     1      28.320  33.440  11.560  1.00  0.00            
ATOM     66  C20 GCD     1      30.130  33.280  12.480  1.00  0.00            
ATOM     67  H32 GCD     1      30.610  32.950  13.410  1.00  0.00            
ATOM     68  O16 GCD     1      30.550  34.620  12.320  1.00  0.00            
ATOM     69  H33 GCD     1      29.920  35.250  12.690  1.00  0.00            
ATOM     70  C21 GCD     1      30.710  32.360  11.430  1.00  0.00            
ATOM     71  H34 GCD     1      30.180  32.600  10.500  1.00  0.00            
ATOM     72  O17 GCD     1      32.170  32.430  11.300  1.00  0.00            
ATOM     73  H35 GCD     1      32.430  33.360  11.210  1.00  0.00            
ATOM     74  C22 GCD     1      30.350  30.980  11.680  1.00  0.00            
ATOM     75  H36 GCD     1      30.710  30.350  10.870  1.00  0.00            
ATOM     76  O18 GCD     1      28.920  30.870  11.660  1.00  0.00            
ATOM     77  C23 GCD     1      28.390  31.570  12.740  1.00  0.00            
ATOM     78  H37 GCD     1      28.810  31.260  13.710  1.00  0.00            
ATOM     79  C24 GCD     1      26.850  31.270  12.820  1.00  0.00            
ATOM     80  H38 GCD     1      26.300  31.840  13.570  1.00  0.00            
ATOM     81  H39 GCD     1      26.730  30.250  13.210  1.00  0.00            
ATOM     82  O19 GCD     1      26.230  31.430  11.590  1.00  0.00            
ATOM     83  H40 GCD     1      25.940  30.540  11.400  1.00  0.00            
ATOM     84  O20 GCD     1      31.090  30.570  12.830  1.00  0.00            
ATOM     85  C25 GCD     1      31.820  29.300  12.840  1.00  0.00            
ATOM     86  H41 GCD     1      31.440  28.670  12.030  1.00  0.00            
ATOM     87  C26 GCD     1      33.350  29.540  12.520  1.00  0.00            
ATOM     88  H42 GCD     1      33.680  30.300  13.240  1.00  0.00            
ATOM     89  O21 GCD     1      33.580  30.100  11.190  1.00  0.00            
ATOM     90  H43 GCD     1      33.180  30.980  11.240  1.00  0.00            
ATOM     91  C27 GCD     1      34.170  28.260  12.780  1.00  0.00            
ATOM     92  H44 GCD     1      33.910  27.530  12.010  1.00  0.00            
ATOM     93  O22 GCD     1      35.520  28.680  12.700  1.00  0.00            
ATOM     94  H45 GCD     1      36.030  28.290  13.420  1.00  0.00            
ATOM     95  C28 GCD     1      33.780  27.750  14.200  1.00  0.00            
ATOM     96  H46 GCD     1      34.160  26.730  14.250  1.00  0.00            
ATOM     97  O23 GCD     1      32.410  27.510  14.360  1.00  0.00            
ATOM     98  C29 GCD     1      31.510  28.630  14.120  1.00  0.00            
ATOM     99  H47 GCD     1      31.740  29.300  14.960  1.00  0.00            
ATOM    100  C30 GCD     1      30.000  28.170  14.210  1.00  0.00            
ATOM    101  H48 GCD     1      29.930  27.230  13.650  1.00  0.00            
ATOM    102  H49 GCD     1      29.330  28.940  13.830  1.00  0.00            
ATOM    103  O24 GCD     1      29.630  27.940  15.680  1.00  0.00            
ATOM    104  H50 GCD     1      29.820  28.800  16.080  1.00  0.00            
ATOM    105  O25 GCD     1      34.250  28.550  15.220  1.00  0.00            
ATOM    106  C31 GCD     1      34.840  27.860  16.330  1.00  0.00            
ATOM    107  H51 GCD     1      34.820  26.780  16.190  1.00  0.00            
ATOM    108  C32 GCD     1      36.320  28.220  16.430  1.00  0.00            
ATOM    109  H52 GCD     1      36.400  29.300  16.560  1.00  0.00            
ATOM    110  O26 GCD     1      37.090  27.950  15.280  1.00  0.00            
ATOM    111  H53 GCD     1      37.200  27.000  15.310  1.00  0.00            
ATOM    112  C33 GCD     1      36.970  27.570  17.650  1.00  0.00            
ATOM    113  H54 GCD     1      36.950  26.480  17.520  1.00  0.00            
ATOM    114  O27 GCD     1      38.290  27.940  17.810  1.00  0.00            
ATOM    115  H55 GCD     1      38.770  28.040  16.980  1.00  0.00            
ATOM    116  C34 GCD     1      36.180  27.810  18.860  1.00  0.00            
ATOM    117  H56 GCD     1      36.580  27.270  19.720  1.00  0.00            
ATOM    118  O28 GCD     1      34.880  27.430  18.660  1.00  0.00            
ATOM    119  C35 GCD     1      34.160  28.160  17.660  1.00  0.00            
ATOM    120  H57 GCD     1      34.230  29.190  18.030  1.00  0.00            
ATOM    121  C36 GCD     1      32.630  27.860  17.660  1.00  0.00            
ATOM    122  H58 GCD     1      32.170  28.650  17.060  1.00  0.00            
ATOM    123  H59 GCD     1      32.290  27.890  18.710  1.00  0.00            
ATOM    124  O29 GCD     1      32.260  26.590  17.120  1.00  0.00            
ATOM    125  H60 GCD     1      32.540  26.640  16.200  1.00  0.00            
ATOM    126  O30 GCD     1      36.230  29.240  18.980  1.00  0.00            
ATOM    127  C37 GCD     1      36.690  29.740  20.270  1.00  0.00            
ATOM    128  H61 GCD     1      37.100  28.940  20.910  1.00  0.00            
ATOM    129  C38 GCD     1      37.750  30.790  20.090  1.00  0.00            
ATOM    130  H62 GCD     1      37.330  31.510  19.370  1.00  0.00            
ATOM    131  O31 GCD     1      38.970  30.180  19.590  1.00  0.00            
ATOM    132  H63 GCD     1      38.700  29.610  18.860  1.00  0.00            
ATOM    133  C39 GCD     1      37.960  31.500  21.390  1.00  0.00            
ATOM    134  H64 GCD     1      38.360  30.770  22.110  1.00  0.00            
ATOM    135  O32 GCD     1      38.950  32.500  21.300  1.00  0.00            
ATOM    136  H65 GCD     1      38.730  33.240  20.720  1.00  0.00            
ATOM    137  C40 GCD     1      36.670  32.110  21.910  1.00  0.00            
ATOM    138  H66 GCD     1      36.850  32.510  22.910  1.00  0.00            
ATOM    139  O33 GCD     1      35.720  31.010  22.070  1.00  0.00            
ATOM    140  C41 GCD     1      35.420  30.400  20.870  1.00  0.00            
ATOM    141  H67 GCD     1      35.270  31.210  20.140  1.00  0.00            
ATOM    142  C42 GCD     1      34.200  29.520  21.030  1.00  0.00            
ATOM    143  H68 GCD     1      34.350  28.510  21.440  1.00  0.00            
ATOM    144  H69 GCD     1      33.840  29.270  20.030  1.00  0.00            
ATOM    145  O34 GCD     1      33.060  30.260  21.660  1.00  0.00            
ATOM    146  H70 GCD     1      33.450  30.990  22.140  1.00  0.00            
ATOM    147  O35 GCD     1      36.100  33.170  21.220  1.00  0.00            
ATOM    148  C43 GCD     1      36.480  34.490  21.610  1.00  0.00            
ATOM    149  H71 GCD     1      37.340  34.410  22.280  1.00  0.00            
ATOM    150  C44 GCD     1      36.890  35.310  20.370  1.00  0.00            
ATOM    151  H72 GCD     1      36.080  35.250  19.630  1.00  0.00            
ATOM    152  O36 GCD     1      38.000  34.740  19.780  1.00  0.00            
ATOM    153  H73 GCD     1      38.200  35.510  19.240  1.00  0.00            
ATOM    154  C45 GCD     1      37.180  36.790  20.700  1.00  0.00            
ATOM    155  H74 GCD     1      37.970  36.720  21.460  1.00  0.00            
ATOM    156  O37 GCD     1      37.580  37.690  19.720  1.00  0.00            
ATOM    157  H75 GCD     1      36.850  37.910  19.130  1.00  0.00            
ATOM    158  C46 GCD     1      35.980  37.430  21.440  1.00  0.00            
ATOM    159  H76 GCD     1      36.280  38.380  21.880  1.00  0.00            
ATOM    160  O38 GCD     1      34.780  37.510  20.670  1.00  0.00            
ATOM    161  O39 GCD     1      35.640  36.640  22.590  1.00  0.00            
ATOM    162  C47 GCD     1      35.320  35.260  22.300  1.00  0.00            
ATOM    163  H77 GCD     1      34.360  35.210  21.770  1.00  0.00            
ATOM    164  C48 GCD     1      34.880  34.620  23.610  1.00  0.00            
ATOM    165  H78 GCD     1      34.450  33.660  23.300  1.00  0.00            
ATOM    166  H79 GCD     1      34.060  35.200  24.040  1.00  0.00            
ATOM    167  O40 GCD     1      35.960  34.370  24.470  1.00  0.00            
ATOM    168  H80 GCD     1      35.930  33.470  24.830  1.00  0.00            
ATOM    169  C1  EF2     2      31.110  35.410  23.630  1.00  0.00            
ATOM    170  O1  EF2     2      31.800  34.990  22.490  1.00  0.00            
ATOM    171  C2  EF2     2      31.080  34.810  21.280  1.00  0.00            
ATOM    172  C3  EF2     2      29.790  34.260  21.270  1.00  0.00            
ATOM    173  C4  EF2     2      29.150  33.870  20.010  1.00  0.00            
ATOM    174  C5  EF2     2      29.850  34.280  18.850  1.00  0.00            
ATOM    175  N1  EF2     2      29.570  33.960  17.520  1.00  0.00            
ATOM    176  C6  EF2     2      30.590  34.400  16.700  1.00  0.00            
ATOM    177  C7  EF2     2      31.460  35.070  17.520  1.00  0.00            
ATOM    178  C8  EF2     2      32.720  35.640  17.020  1.00  0.00            
ATOM    179  C9  EF2     2      32.520  36.990  16.410  1.00  0.00            
ATOM    180  N2  EF2     2      32.070  36.830  15.010  1.00  0.00            
ATOM    181  C10 EF2     2      31.860  38.020  14.300  1.00  0.00            
ATOM    182  C11 EF2     2      31.930  37.840  12.790  1.00  0.00            
ATOM    183  O2  EF2     2      31.710  39.070  14.830  1.00  0.00            
ATOM    184  C12 EF2     2      30.960  35.040  18.870  1.00  0.00            
ATOM    185  C13 EF2     2      31.660  35.240  20.070  1.00  0.00            
ATOM    186  H1  EF2     2      30.360  34.690  23.980  1.00  0.00            
ATOM    187  H2  EF2     2      31.790  35.500  24.480  1.00  0.00            
ATOM    188  H3  EF2     2      30.480  36.270  23.360  1.00  0.00            
ATOM    189  H4  EF2     2      29.340  33.940  22.210  1.00  0.00            
ATOM    190  H5  EF2     2      28.190  33.370  19.970  1.00  0.00            
ATOM    191  H6  EF2     2      28.830  33.310  17.320  1.00  0.00            
ATOM    192  H7  EF2     2      30.680  34.270  15.630  1.00  0.00            
ATOM    193  H8  EF2     2      33.120  34.900  16.320  1.00  0.00            
ATOM    194  H9  EF2     2      33.400  35.770  17.870  1.00  0.00            
ATOM    195  H10 EF2     2      33.440  37.590  16.430  1.00  0.00            
ATOM    196  H11 EF2     2      31.740  37.560  16.930  1.00  0.00            
ATOM    197  H12 EF2     2      32.430  36.030  14.490  1.00  0.00            
ATOM    198  H13 EF2     2      30.990  37.540  12.300  1.00  0.00            
ATOM    199  H14 EF2     2      32.260  38.810  12.400  1.00  0.00            
ATOM    200  H15 EF2     2      32.690  37.100  12.520  1.00  0.00            
ATOM    201  H16 EF2     2      32.680  35.610  20.090  1.00  0.00            
TER
ENDMDL
MODEL        1
ATOM      1  H1  GCD     1      12.690  32.730  19.390  1.00  0.00            
ATOM      2  O1  GCD     1      13.350  33.420  19.260  1.00  0.00            
ATOM      3  C1  GCD     1      14.500  32.820  19.950  1.00  0.00            
ATOM      4  H2  GCD     1      15.080  33.530  20.560  1.00  0.00            
ATOM      5  H3  GCD     1      14.120  32.040  20.630  1.00  0.00            
ATOM      6  C2  GCD     1      15.460  32.250  18.940  1.00  0.00            
ATOM      7  H4  GCD     1      16.210  31.640  19.460  1.00  0.00            
ATOM      8  C3  GCD     1      16.110  33.270  18.030  1.00  0.00            
ATOM      9  H5  GCD     1      15.290  33.820  17.540  1.00  0.00            
ATOM     10  C4  GCD     1      16.870  32.570  16.930  1.00  0.00            
ATOM     11  H6  GCD     1      17.600  31.940  17.450  1.00  0.00            
ATOM     12  O2  GCD     1      17.570  33.420  16.060  1.00  0.00            
ATOM     13  H7  GCD     1      18.210  32.850  15.610  1.00  0.00            
ATOM     14  C5  GCD     1      15.910  31.610  16.170  1.00  0.00            
ATOM     15  H8  GCD     1      15.030  32.200  15.890  1.00  0.00            
ATOM     16  O3  GCD     1      16.450  30.890  15.090  1.00  0.00            
ATOM     17  H9  GCD     1      16.920  30.080  15.320  1.00  0.00            
ATOM     18  C6  GCD     1      15.330  30.570  17.170  1.00  0.00            
ATOM     19  O4  GCD     1      14.720  31.300  18.220  1.00  0.00            
ATOM     20  H10 GCD     1      14.580  29.980  16.620  1.00  0.00            
ATOM     21  O5  GCD     1      16.310  29.590  17.650  1.00  0.00            
ATOM     22  C7  GCD     1      16.210  28.240  17.210  1.00  0.00            
ATOM     23  H11 GCD     1      15.470  28.100  16.410  1.00  0.00            
ATOM     24  C8  GCD     1      17.540  27.870  16.580  1.00  0.00            
ATOM     25  H12 GCD     1      18.450  28.000  17.190  1.00  0.00            
ATOM     26  O6  GCD     1      17.830  28.720  15.460  1.00  0.00            
ATOM     27  H13 GCD     1      18.260  28.220  14.760  1.00  0.00            
ATOM     28  C9  GCD     1      17.540  26.360  16.160  1.00  0.00            
ATOM     29  H14 GCD     1      16.650  26.230  15.550  1.00  0.00            
ATOM     30  O7  GCD     1      18.650  25.830  15.400  1.00  0.00            
ATOM     31  H15 GCD     1      18.270  25.200  14.780  1.00  0.00            
ATOM     32  C10 GCD     1      17.220  25.460  17.310  1.00  0.00            
ATOM     33  H16 GCD     1      17.020  24.480  16.880  1.00  0.00            
ATOM     34  O8  GCD     1      16.050  25.930  17.930  1.00  0.00            
ATOM     35  C11 GCD     1      16.010  27.280  18.380  1.00  0.00            
ATOM     36  H17 GCD     1      16.760  27.420  19.170  1.00  0.00            
ATOM     37  C12 GCD     1      14.720  27.530  19.160  1.00  0.00            
ATOM     38  H18 GCD     1      13.830  27.280  18.560  1.00  0.00            
ATOM     39  H19 GCD     1      14.570  28.550  19.540  1.00  0.00            
ATOM     40  O9  GCD     1      14.680  26.660  20.260  1.00  0.00            
ATOM     41  H20 GCD     1      14.690  25.780  19.860  1.00  0.00            
ATOM     42  O10 GCD     1      18.290  25.500  18.250  1.00  0.00            
ATOM     43  C13 GCD     1      18.860  24.220  18.550  1.00  0.00            
ATOM     44  H21 GCD     1      18.500  23.460  17.840  1.00  0.00            
ATOM     45  C14 GCD     1      20.350  24.380  18.270  1.00  0.00            
ATOM     46  H22 GCD     1      20.760  25.360  18.550  1.00  0.00            
ATOM     47  O11 GCD     1      20.530  24.370  16.860  1.00  0.00            
ATOM     48  H23 GCD     1      19.940  24.990  16.410  1.00  0.00            
ATOM     49  C15 GCD     1      21.110  23.230  18.970  1.00  0.00            
ATOM     50  H24 GCD     1      20.900  22.290  18.460  1.00  0.00            
ATOM     51  O12 GCD     1      22.510  23.500  18.850  1.00  0.00            
ATOM     52  H25 GCD     1      22.820  23.800  19.720  1.00  0.00            
ATOM     53  C16 GCD     1      20.730  22.940  20.390  1.00  0.00            
ATOM     54  H26 GCD     1      21.340  22.070  20.640  1.00  0.00            
ATOM     55  O13 GCD     1      19.300  22.770  20.490  1.00  0.00            
ATOM     56  C17 GCD     1      18.500  23.830  19.990  1.00  0.00            
ATOM     57  H27 GCD     1      18.700  24.740  20.570  1.00  0.00            
ATOM     58  C18 GCD     1      17.060  23.580  20.150  1.00  0.00            
ATOM     59  H28 GCD     1      16.500  24.490  19.870  1.00  0.00            
ATOM     60  H29 GCD     1      16.900  23.320  21.210  1.00  0.00            
ATOM     61  O14 GCD     1      16.690  22.510  19.250  1.00  0.00            
ATOM     62  H30 GCD     1      17.040  21.710  19.650  1.00  0.00            
ATOM     63  O15 GCD     1      21.160  24.090  21.030  1.00  0.00            
ATOM     64  C19 GCD     1      21.620  23.960  22.350  1.00  0.00            
ATOM     65  H31 GCD     1      21.500  22.910  22.650  1.00  0.00            
ATOM     66  C20 GCD     1      23.100  24.150  22.360  1.00  0.00            
ATOM     67  H32 GCD     1      23.150  25.230  22.170  1.00  0.00            
ATOM     68  O16 GCD     1      23.750  23.320  21.410  1.00  0.00            
ATOM     69  H33 GCD     1      24.700  23.320  21.590  1.00  0.00            
ATOM     70  C21 GCD     1      23.600  23.800  23.760  1.00  0.00            
ATOM     71  H34 GCD     1      23.300  22.760  23.950  1.00  0.00            
ATOM     72  O17 GCD     1      24.990  23.970  24.060  1.00  0.00            
ATOM     73  H35 GCD     1      25.230  24.810  24.460  1.00  0.00            
ATOM     74  C22 GCD     1      22.770  24.590  24.840  1.00  0.00            
ATOM     75  H36 GCD     1      23.090  24.220  25.810  1.00  0.00            
ATOM     76  O18 GCD     1      21.390  24.330  24.620  1.00  0.00            
ATOM     77  C23 GCD     1      20.870  24.730  23.390  1.00  0.00            
ATOM     78  H37 GCD     1      20.900  25.820  23.350  1.00  0.00            
ATOM     79  C24 GCD     1      19.490  24.180  23.500  1.00  0.00            
ATOM     80  H38 GCD     1      19.540  23.120  23.750  1.00  0.00            
ATOM     81  H39 GCD     1      19.000  24.400  22.540  1.00  0.00            
ATOM     82  O19 GCD     1      18.770  24.840  24.560  1.00  0.00            
ATOM     83  H40 GCD     1      19.200  24.400  25.300  1.00  0.00            
ATOM     84  O20 GCD     1      23.070  25.990  24.680  1.00  0.00            
ATOM     85  C25 GCD     1      23.500  26.730  25.830  1.00  0.00            
ATOM     86  H41 GCD     1      23.750  26.040  26.650  1.00  0.00            
ATOM     87  C26 GCD     1      24.730  27.500  25.370  1.00  0.00            
ATOM     88  H42 GCD     1      24.400  28.060  24.490  1.00  0.00            
ATOM     89  O21 GCD     1      25.800  26.620  24.950  1.00  0.00            
ATOM     90  H43 GCD     1      26.500  27.080  24.460  1.00  0.00            
ATOM     91  C27 GCD     1      25.270  28.490  26.420  1.00  0.00            
ATOM     92  H44 GCD     1      25.670  27.850  27.210  1.00  0.00            
ATOM     93  O22 GCD     1      26.240  29.340  25.790  1.00  0.00            
ATOM     94  H45 GCD     1      26.990  28.830  25.470  1.00  0.00            
ATOM     95  C28 GCD     1      24.200  29.260  27.050  1.00  0.00            
ATOM     96  H46 GCD     1      24.510  29.770  27.970  1.00  0.00            
ATOM     97  O23 GCD     1      23.040  28.420  27.430  1.00  0.00            
ATOM     98  C29 GCD     1      22.420  27.690  26.350  1.00  0.00            
ATOM     99  H47 GCD     1      22.240  28.410  25.540  1.00  0.00            
ATOM    100  C30 GCD     1      21.130  27.180  26.750  1.00  0.00            
ATOM    101  H48 GCD     1      21.380  26.410  27.490  1.00  0.00            
ATOM    102  H49 GCD     1      20.680  26.860  25.800  1.00  0.00            
ATOM    103  O24 GCD     1      20.300  28.210  27.280  1.00  0.00            
ATOM    104  H50 GCD     1      19.580  27.820  27.800  1.00  0.00            
ATOM    105  O25 GCD     1      23.710  30.300  26.250  1.00  0.00            
ATOM    106  C31 GCD     1      23.380  31.590  26.840  1.00  0.00            
ATOM    107  H51 GCD     1      23.920  31.590  27.800  1.00  0.00            
ATOM    108  C32 GCD     1      24.130  32.610  25.990  1.00  0.00            
ATOM    109  H52 GCD     1      23.870  32.410  24.950  1.00  0.00            
ATOM    110  O26 GCD     1      25.550  32.310  25.980  1.00  0.00            
ATOM    111  H53 GCD     1      25.570  31.370  25.760  1.00  0.00            
ATOM    112  C33 GCD     1      23.880  33.990  26.430  1.00  0.00            
ATOM    113  H54 GCD     1      24.200  33.990  27.480  1.00  0.00            
ATOM    114  O27 GCD     1      24.530  34.980  25.600  1.00  0.00            
ATOM    115  H55 GCD     1      25.440  34.720  25.460  1.00  0.00            
ATOM    116  C34 GCD     1      22.350  34.250  26.510  1.00  0.00            
ATOM    117  H56 GCD     1      22.220  35.230  26.970  1.00  0.00            
ATOM    118  O28 GCD     1      21.690  33.320  27.320  1.00  0.00            
ATOM    119  C35 GCD     1      21.920  31.880  27.050  1.00  0.00            
ATOM    120  H57 GCD     1      21.390  31.490  26.180  1.00  0.00            
ATOM    121  C36 GCD     1      21.400  31.180  28.340  1.00  0.00            
ATOM    122  H58 GCD     1      21.870  31.670  29.200  1.00  0.00            
ATOM    123  H59 GCD     1      21.700  30.130  28.400  1.00  0.00            
ATOM    124  O29 GCD     1      19.980  31.410  28.410  1.00  0.00            
ATOM    125  H60 GCD     1      19.600  31.090  27.590  1.00  0.00            
ATOM    126  O30 GCD     1      21.750  34.170  25.210  1.00  0.00            
ATOM    127  C37 GCD     1      21.000  35.300  24.820  1.00  0.00            
ATOM    128  H61 GCD     1      20.970  36.050  25.620  1.00  0.00            
ATOM    129  C38 GCD     1      21.660  35.870  23.560  1.00  0.00            
ATOM    130  H62 GCD     1      21.590  35.120  22.760  1.00  0.00            
ATOM    131  O31 GCD     1      23.040  36.230  23.730  1.00  0.00            
ATOM    132  H63 GCD     1      23.450  35.690  24.420  1.00  0.00            
ATOM    133  C39 GCD     1      20.800  37.080  23.180  1.00  0.00            
ATOM    134  H64 GCD     1      20.870  37.810  24.000  1.00  0.00            
ATOM    135  O32 GCD     1      21.440  37.750  22.040  1.00  0.00            
ATOM    136  H65 GCD     1      22.390  37.750  22.200  1.00  0.00            
ATOM    137  C40 GCD     1      19.270  36.720  23.120  1.00  0.00            
ATOM    138  H66 GCD     1      18.750  37.670  23.000  1.00  0.00            
ATOM    139  O33 GCD     1      18.890  36.050  24.320  1.00  0.00            
ATOM    140  C41 GCD     1      19.570  34.830  24.640  1.00  0.00            
ATOM    141  H67 GCD     1      19.540  34.030  23.880  1.00  0.00            
ATOM    142  C42 GCD     1      18.980  34.340  25.960  1.00  0.00            
ATOM    143  H68 GCD     1      19.190  34.970  26.840  1.00  0.00            
ATOM    144  H69 GCD     1      19.440  33.350  26.100  1.00  0.00            
ATOM    145  O34 GCD     1      17.580  34.130  25.900  1.00  0.00            
ATOM    146  H70 GCD     1      17.180  35.000  26.030  1.00  0.00            
ATOM    147  O35 GCD     1      19.070  35.850  22.000  1.00  0.00            
ATOM    148  C43 GCD     1      18.140  36.350  20.990  1.00  0.00            
ATOM    149  H71 GCD     1      17.980  37.430  21.120  1.00  0.00            
ATOM    150  C44 GCD     1      18.840  36.130  19.660  1.00  0.00            
ATOM    151  H72 GCD     1      19.380  35.170  19.660  1.00  0.00            
ATOM    152  O36 GCD     1      19.870  37.140  19.570  1.00  0.00            
ATOM    153  H73 GCD     1      20.370  36.930  20.370  1.00  0.00            
ATOM    154  C45 GCD     1      18.000  36.200  18.350  1.00  0.00            
ATOM    155  H74 GCD     1      17.880  37.260  18.110  1.00  0.00            
ATOM    156  O37 GCD     1      18.600  35.670  17.200  1.00  0.00            
ATOM    157  H75 GCD     1      18.050  34.940  16.890  1.00  0.00            
ATOM    158  C46 GCD     1      16.700  35.490  18.620  1.00  0.00            
ATOM    159  H76 GCD     1      15.950  35.540  17.830  1.00  0.00            
ATOM    160  O38 GCD     1      16.990  34.120  18.770  1.00  0.00            
ATOM    161  O39 GCD     1      16.130  35.880  19.830  1.00  0.00            
ATOM    162  C47 GCD     1      16.810  35.600  21.030  1.00  0.00            
ATOM    163  H77 GCD     1      17.080  34.540  21.100  1.00  0.00            
ATOM    164  C48 GCD     1      16.010  36.040  22.290  1.00  0.00            
ATOM    165  H78 GCD     1      16.130  37.120  22.400  1.00  0.00            
ATOM    166  H79 GCD     1      16.610  35.790  23.170  1.00  0.00            
ATOM    167  O40 GCD     1      14.680  35.540  22.360  1.00  0.00            
ATOM    168  H80 GCD     1      14.240  35.970  21.620  1.00  0.00            
ATOM    169  C1  EF2     2      16.580  27.200  23.630  1.00  0.00            
ATOM    170  O1  EF2     2      17.770  27.830  23.880  1.00  0.00            
ATOM    171  C2  EF2     2      18.640  28.050  22.880  1.00  0.00            
ATOM    172  C3  EF2     2      18.440  27.420  21.620  1.00  0.00            
ATOM    173  C4  EF2     2      19.410  27.540  20.590  1.00  0.00            
ATOM    174  C5  EF2     2      20.630  28.210  21.030  1.00  0.00            
ATOM    175  N1  EF2     2      21.850  28.380  20.320  1.00  0.00            
ATOM    176  C6  EF2     2      22.580  29.320  21.070  1.00  0.00            
ATOM    177  C7  EF2     2      21.990  29.520  22.310  1.00  0.00            
ATOM    178  C8  EF2     2      22.350  30.600  23.230  1.00  0.00            
ATOM    179  C9  EF2     2      22.010  32.030  22.640  1.00  0.00            
ATOM    180  N2  EF2     2      20.630  32.120  22.230  1.00  0.00            
ATOM    181  C10 EF2     2      20.180  32.420  21.020  1.00  0.00            
ATOM    182  C11 EF2     2      18.860  31.860  20.830  1.00  0.00            
ATOM    183  O2  EF2     2      20.940  32.940  20.230  1.00  0.00            
ATOM    184  C12 EF2     2      20.760  28.780  22.250  1.00  0.00            
ATOM    185  C13 EF2     2      19.760  28.800  23.150  1.00  0.00            
ATOM    186  H1  EF2     2      15.940  27.680  22.880  1.00  0.00            
ATOM    187  H2  EF2     2      16.560  26.130  23.380  1.00  0.00            
ATOM    188  H3  EF2     2      15.900  27.320  24.480  1.00  0.00            
ATOM    189  H4  EF2     2      17.520  26.910  21.350  1.00  0.00            
ATOM    190  H5  EF2     2      19.320  27.050  19.630  1.00  0.00            
ATOM    191  H6  EF2     2      22.060  28.140  19.370  1.00  0.00            
ATOM    192  H7  EF2     2      23.480  29.760  20.670  1.00  0.00            
ATOM    193  H8  EF2     2      23.410  30.670  23.490  1.00  0.00            
ATOM    194  H9  EF2     2      21.860  30.400  24.190  1.00  0.00            
ATOM    195  H10 EF2     2      22.630  32.150  21.740  1.00  0.00            
ATOM    196  H11 EF2     2      22.290  32.830  23.350  1.00  0.00            
ATOM    197  H12 EF2     2      19.940  31.770  22.890  1.00  0.00            
ATOM    198  H13 EF2     2      18.470  31.260  21.660  1.00  0.00            
ATOM    199  H14 EF2     2      18.210  32.720  20.630  1.00  0.00            
ATOM    200  H15 EF2     2      18.720  31.160  19.990  1.00  0.00            
ATOM    201  H16 EF2     2      19.820  29.340  24.100  1.00  0.00            
TER
ENDMDL
MODEL        1
ATOM      1  H1  GCD     1      37.670  40.150  23.800  1.00  0.00            
ATOM      2  O1  GCD     1      37.740  39.210  24.010  1.00  0.00            
ATOM      3  C1  GCD     1      36.700  38.580  23.230  1.00  0.00            
ATOM      4  H2  GCD     1      36.700  37.490  23.360  1.00  0.00            
ATOM      5  H3  GCD     1      35.700  38.920  23.520  1.00  0.00            
ATOM      6  C2  GCD     1      36.890  38.910  21.760  1.00  0.00            
ATOM      7  H4  GCD     1      36.080  38.470  21.170  1.00  0.00            
ATOM      8  C3  GCD     1      38.200  38.490  21.110  1.00  0.00            
ATOM      9  H5  GCD     1      39.110  38.820  21.620  1.00  0.00            
ATOM     10  C4  GCD     1      38.270  39.030  19.690  1.00  0.00            
ATOM     11  H6  GCD     1      37.310  38.710  19.250  1.00  0.00            
ATOM     12  O2  GCD     1      39.370  38.440  18.920  1.00  0.00            
ATOM     13  H7  GCD     1      40.210  38.920  18.910  1.00  0.00            
ATOM     14  C5  GCD     1      38.130  40.560  19.740  1.00  0.00            
ATOM     15  H8  GCD     1      39.020  41.040  20.170  1.00  0.00            
ATOM     16  O3  GCD     1      38.070  40.980  18.360  1.00  0.00            
ATOM     17  H9  GCD     1      38.970  41.080  18.050  1.00  0.00            
ATOM     18  C6  GCD     1      36.830  40.950  20.520  1.00  0.00            
ATOM     19  O4  GCD     1      36.850  40.400  21.780  1.00  0.00            
ATOM     20  H10 GCD     1      36.770  42.030  20.690  1.00  0.00            
ATOM     21  O5  GCD     1      35.680  40.470  19.790  1.00  0.00            
ATOM     22  C7  GCD     1      34.630  41.400  19.580  1.00  0.00            
ATOM     23  H11 GCD     1      34.690  42.170  20.360  1.00  0.00            
ATOM     24  C8  GCD     1      34.710  42.140  18.240  1.00  0.00            
ATOM     25  H12 GCD     1      34.850  41.290  17.560  1.00  0.00            
ATOM     26  O6  GCD     1      35.870  42.980  18.150  1.00  0.00            
ATOM     27  H13 GCD     1      36.570  42.350  17.950  1.00  0.00            
ATOM     28  C9  GCD     1      33.490  42.890  17.870  1.00  0.00            
ATOM     29  H14 GCD     1      33.380  43.680  18.620  1.00  0.00            
ATOM     30  O7  GCD     1      33.410  43.440  16.490  1.00  0.00            
ATOM     31  H15 GCD     1      32.680  44.060  16.550  1.00  0.00            
ATOM     32  C10 GCD     1      32.250  41.930  17.990  1.00  0.00            
ATOM     33  H16 GCD     1      31.360  42.510  17.770  1.00  0.00            
ATOM     34  O8  GCD     1      32.230  41.500  19.310  1.00  0.00            
ATOM     35  C11 GCD     1      33.330  40.610  19.580  1.00  0.00            
ATOM     36  H17 GCD     1      33.350  39.710  18.950  1.00  0.00            
ATOM     37  C12 GCD     1      33.020  40.010  20.960  1.00  0.00            
ATOM     38  H18 GCD     1      33.560  39.060  20.850  1.00  0.00            
ATOM     39  H19 GCD     1      31.940  39.850  21.100  1.00  0.00            
ATOM     40  O9  GCD     1      33.420  40.660  22.100  1.00  0.00            
ATOM     41  H20 GCD     1      32.780  40.510  22.800  1.00  0.00            
ATOM     42  O10 GCD     1      32.240  40.880  17.090  1.00  0.00            
ATOM     43  C13 GCD     1      31.450  41.050  15.910  1.00  0.00            
ATOM     44  H21 GCD     1      30.970  42.040  15.900  1.00  0.00            
ATOM     45  C14 GCD     1      32.190  40.680  14.630  1.00  0.00            
ATOM     46  H22 GCD     1      32.560  39.650  14.650  1.00  0.00            
ATOM     47  O11 GCD     1      33.250  41.660  14.430  1.00  0.00            
ATOM     48  H23 GCD     1      33.570  42.060  15.250  1.00  0.00            
ATOM     49  C15 GCD     1      31.280  40.710  13.370  1.00  0.00            
ATOM     50  H24 GCD     1      30.780  41.680  13.230  1.00  0.00            
ATOM     51  O12 GCD     1      31.960  40.270  12.200  1.00  0.00            
ATOM     52  H25 GCD     1      31.300  40.110  11.520  1.00  0.00            
ATOM     53  C16 GCD     1      30.210  39.710  13.700  1.00  0.00            
ATOM     54  H26 GCD     1      29.350  39.590  13.030  1.00  0.00            
ATOM     55  O13 GCD     1      29.550  40.130  14.840  1.00  0.00            
ATOM     56  C17 GCD     1      30.280  40.090  16.080  1.00  0.00            
ATOM     57  H27 GCD     1      30.660  39.080  16.240  1.00  0.00            
ATOM     58  C18 GCD     1      29.300  40.480  17.170  1.00  0.00            
ATOM     59  H28 GCD     1      29.130  41.540  16.950  1.00  0.00            
ATOM     60  H29 GCD     1      29.690  40.440  18.200  1.00  0.00            
ATOM     61  O14 GCD     1      28.080  39.770  17.140  1.00  0.00            
ATOM     62  H30 GCD     1      28.380  38.880  17.320  1.00  0.00            
ATOM     63  O15 GCD     1      30.700  38.390  13.870  1.00  0.00            
ATOM     64  C19 GCD     1      30.290  37.370  12.860  1.00  0.00            
ATOM     65  H31 GCD     1      29.840  37.780  11.950  1.00  0.00            
ATOM     66  C20 GCD     1      31.550  36.660  12.370  1.00  0.00            
ATOM     67  H32 GCD     1      31.870  36.140  13.280  1.00  0.00            
ATOM     68  O16 GCD     1      32.570  37.550  11.790  1.00  0.00            
ATOM     69  H33 GCD     1      32.900  38.130  12.480  1.00  0.00            
ATOM     70  C21 GCD     1      31.190  35.500  11.430  1.00  0.00            
ATOM     71  H34 GCD     1      30.690  36.040  10.610  1.00  0.00            
ATOM     72  O17 GCD     1      32.260  34.840  10.840  1.00  0.00            
ATOM     73  H35 GCD     1      33.050  35.380  10.960  1.00  0.00            
ATOM     74  C22 GCD     1      30.200  34.620  12.140  1.00  0.00            
ATOM     75  H36 GCD     1      29.860  33.910  11.380  1.00  0.00            
ATOM     76  O18 GCD     1      29.070  35.290  12.620  1.00  0.00            
ATOM     77  C23 GCD     1      29.380  36.320  13.570  1.00  0.00            
ATOM     78  H37 GCD     1      29.850  35.850  14.440  1.00  0.00            
ATOM     79  C24 GCD     1      28.070  36.960  13.950  1.00  0.00            
ATOM     80  H38 GCD     1      28.110  37.420  14.940  1.00  0.00            
ATOM     81  H39 GCD     1      27.290  36.210  14.090  1.00  0.00            
ATOM     82  O19 GCD     1      27.560  37.880  12.990  1.00  0.00            
ATOM     83  H40 GCD     1      26.600  37.970  13.010  1.00  0.00            
ATOM     84  O20 GCD     1      30.820  33.870  13.130  1.00  0.00            
ATOM     85  C25 GCD     1      30.410  32.500  13.190  1.00  0.00            
ATOM     86  H41 GCD     1      29.470  32.360  12.640  1.00  0.00            
ATOM     87  C26 GCD     1      31.630  31.840  12.580  1.00  0.00            
ATOM     88  H42 GCD     1      32.620  32.070  13.000  1.00  0.00            
ATOM     89  O21 GCD     1      31.580  32.240  11.190  1.00  0.00            
ATOM     90  H43 GCD     1      31.750  33.190  11.100  1.00  0.00            
ATOM     91  C27 GCD     1      31.440  30.360  12.720  1.00  0.00            
ATOM     92  H44 GCD     1      30.550  30.090  12.130  1.00  0.00            
ATOM     93  O22 GCD     1      32.500  29.590  12.140  1.00  0.00            
ATOM     94  H45 GCD     1      32.560  29.830  11.210  1.00  0.00            
ATOM     95  C28 GCD     1      31.160  30.060  14.210  1.00  0.00            
ATOM     96  H46 GCD     1      31.140  28.990  14.460  1.00  0.00            
ATOM     97  O23 GCD     1      30.020  30.760  14.640  1.00  0.00            
ATOM     98  C29 GCD     1      30.150  32.200  14.700  1.00  0.00            
ATOM     99  H47 GCD     1      31.000  32.460  15.340  1.00  0.00            
ATOM    100  C30 GCD     1      28.850  32.860  15.100  1.00  0.00            
ATOM    101  H48 GCD     1      28.040  32.470  14.480  1.00  0.00            
ATOM    102  H49 GCD     1      28.810  33.940  14.920  1.00  0.00            
ATOM    103  O24 GCD     1      28.540  32.530  16.440  1.00  0.00            
ATOM    104  H50 GCD     1      28.700  31.600  16.620  1.00  0.00            
ATOM    105  O25 GCD     1      32.310  30.540  14.860  1.00  0.00            
ATOM    106  C31 GCD     1      33.220  29.540  15.320  1.00  0.00            
ATOM    107  H51 GCD     1      32.960  28.580  14.860  1.00  0.00            
ATOM    108  C32 GCD     1      34.630  30.020  15.000  1.00  0.00            
ATOM    109  H52 GCD     1      34.730  31.020  15.430  1.00  0.00            
ATOM    110  O26 GCD     1      34.760  29.950  13.550  1.00  0.00            
ATOM    111  H53 GCD     1      33.950  30.090  13.050  1.00  0.00            
ATOM    112  C33 GCD     1      35.740  29.210  15.640  1.00  0.00            
ATOM    113  H54 GCD     1      35.760  28.220  15.170  1.00  0.00            
ATOM    114  O27 GCD     1      37.060  29.770  15.420  1.00  0.00            
ATOM    115  H55 GCD     1      37.190  29.820  14.460  1.00  0.00            
ATOM    116  C34 GCD     1      35.430  29.060  17.150  1.00  0.00            
ATOM    117  H56 GCD     1      36.090  28.250  17.470  1.00  0.00            
ATOM    118  O28 GCD     1      34.150  28.540  17.230  1.00  0.00            
ATOM    119  C35 GCD     1      33.080  29.370  16.870  1.00  0.00            
ATOM    120  H57 GCD     1      33.090  30.290  17.450  1.00  0.00            
ATOM    121  C36 GCD     1      31.890  28.470  17.230  1.00  0.00            
ATOM    122  H58 GCD     1      30.980  28.910  16.810  1.00  0.00            
ATOM    123  H59 GCD     1      31.930  28.560  18.320  1.00  0.00            
ATOM    124  O29 GCD     1      32.080  27.090  16.860  1.00  0.00            
ATOM    125  H60 GCD     1      33.030  26.920  16.900  1.00  0.00            
ATOM    126  O30 GCD     1      35.550  30.280  17.960  1.00  0.00            
ATOM    127  C37 GCD     1      36.200  30.070  19.190  1.00  0.00            
ATOM    128  H61 GCD     1      36.100  29.010  19.460  1.00  0.00            
ATOM    129  C38 GCD     1      37.670  30.360  18.970  1.00  0.00            
ATOM    130  H62 GCD     1      37.810  31.330  18.480  1.00  0.00            
ATOM    131  O31 GCD     1      38.240  29.390  18.130  1.00  0.00            
ATOM    132  H63 GCD     1      37.760  29.240  17.300  1.00  0.00            
ATOM    133  C39 GCD     1      38.450  30.480  20.280  1.00  0.00            
ATOM    134  H64 GCD     1      38.570  29.500  20.770  1.00  0.00            
ATOM    135  O32 GCD     1      39.780  30.940  20.040  1.00  0.00            
ATOM    136  H65 GCD     1      39.790  31.890  19.880  1.00  0.00            
ATOM    137  C40 GCD     1      37.740  31.370  21.280  1.00  0.00            
ATOM    138  H66 GCD     1      38.280  31.350  22.230  1.00  0.00            
ATOM    139  O33 GCD     1      36.450  30.840  21.500  1.00  0.00            
ATOM    140  C41 GCD     1      35.640  30.940  20.300  1.00  0.00            
ATOM    141  H67 GCD     1      35.660  32.020  20.100  1.00  0.00            
ATOM    142  C42 GCD     1      34.250  30.430  20.740  1.00  0.00            
ATOM    143  H68 GCD     1      34.400  29.520  21.340  1.00  0.00            
ATOM    144  H69 GCD     1      33.570  30.340  19.880  1.00  0.00            
ATOM    145  O34 GCD     1      33.610  31.370  21.650  1.00  0.00            
ATOM    146  H70 GCD     1      33.420  32.180  21.170  1.00  0.00            
ATOM    147  O35 GCD     1      37.720  32.710  20.690  1.00  0.00            
ATOM    148  C43 GCD     1      38.470  33.690  21.400  1.00  0.00            
ATOM    149  H71 GCD     1      39.130  33.190  22.120  1.00  0.00            
ATOM    150  C44 GCD     1      39.300  34.460  20.350  1.00  0.00            
ATOM    151  H72 GCD     1      38.500  34.810  19.680  1.00  0.00            
ATOM    152  O36 GCD     1      40.330  33.640  19.710  1.00  0.00            
ATOM    153  H73 GCD     1      40.600  34.220  18.990  1.00  0.00            
ATOM    154  C45 GCD     1      39.980  35.610  21.140  1.00  0.00            
ATOM    155  H74 GCD     1      40.550  35.110  21.930  1.00  0.00            
ATOM    156  O37 GCD     1      40.870  36.410  20.350  1.00  0.00            
ATOM    157  H75 GCD     1      40.290  37.120  20.060  1.00  0.00            
ATOM    158  C46 GCD     1      38.940  36.380  21.900  1.00  0.00            
ATOM    159  H76 GCD     1      39.490  37.050  22.570  1.00  0.00            
ATOM    160  O38 GCD     1      38.140  37.110  21.070  1.00  0.00            
ATOM    161  O39 GCD     1      38.140  35.680  22.810  1.00  0.00            
ATOM    162  C47 GCD     1      37.480  34.550  22.170  1.00  0.00            
ATOM    163  H77 GCD     1      36.710  34.880  21.460  1.00  0.00            
ATOM    164  C48 GCD     1      36.700  33.830  23.300  1.00  0.00            
ATOM    165  H78 GCD     1      35.870  33.320  22.800  1.00  0.00            
ATOM    166  H79 GCD     1      36.150  34.520  23.960  1.00  0.00            
ATOM    167  O40 GCD     1      37.420  32.930  24.130  1.00  0.00            
ATOM    168  H80 GCD     1      36.750  32.510  24.670  1.00  0.00            
ATOM    169  C1  EF2     2      33.820  36.070  23.730  1.00  0.00            
ATOM    170  O1  EF2     2      34.520  35.890  22.460  1.00  0.00            
ATOM    171  C2  EF2     2      33.720  36.150  21.340  1.00  0.00            
ATOM    172  C3  EF2     2      32.380  35.910  21.400  1.00  0.00            
ATOM    173  C4  EF2     2      31.610  36.260  20.280  1.00  0.00            
ATOM    174  C5  EF2     2      32.210  36.830  19.200  1.00  0.00            
ATOM    175  N1  EF2     2      31.710  37.060  17.950  1.00  0.00            
ATOM    176  C6  EF2     2      32.730  37.300  17.040  1.00  0.00            
ATOM    177  C7  EF2     2      33.940  37.280  17.770  1.00  0.00            
ATOM    178  C8  EF2     2      35.270  37.850  17.310  1.00  0.00            
ATOM    179  C9  EF2     2      35.320  38.510  15.940  1.00  0.00            
ATOM    180  N2  EF2     2      36.710  38.980  15.650  1.00  0.00            
ATOM    181  C10 EF2     2      36.930  40.200  15.030  1.00  0.00            
ATOM    182  C11 EF2     2      38.310  40.460  14.480  1.00  0.00            
ATOM    183  O2  EF2     2      36.070  41.040  15.020  1.00  0.00            
ATOM    184  C12 EF2     2      33.580  36.940  19.090  1.00  0.00            
ATOM    185  C13 EF2     2      34.380  36.620  20.220  1.00  0.00            
ATOM    186  H1  EF2     2      33.120  35.230  23.840  1.00  0.00            
ATOM    187  H2  EF2     2      34.560  35.890  24.520  1.00  0.00            
ATOM    188  H3  EF2     2      33.330  37.040  23.810  1.00  0.00            
ATOM    189  H4  EF2     2      31.930  35.530  22.310  1.00  0.00            
ATOM    190  H5  EF2     2      30.560  36.010  20.130  1.00  0.00            
ATOM    191  H6  EF2     2      30.720  37.150  17.780  1.00  0.00            
ATOM    192  H7  EF2     2      32.590  37.500  15.980  1.00  0.00            
ATOM    193  H8  EF2     2      35.960  37.000  17.400  1.00  0.00            
ATOM    194  H9  EF2     2      35.570  38.650  17.990  1.00  0.00            
ATOM    195  H10 EF2     2      34.580  39.320  15.900  1.00  0.00            
ATOM    196  H11 EF2     2      35.090  37.730  15.210  1.00  0.00            
ATOM    197  H12 EF2     2      37.450  38.300  15.540  1.00  0.00            
ATOM    198  H13 EF2     2      38.460  41.430  14.010  1.00  0.00            
ATOM    199  H14 EF2     2      39.010  40.290  15.310  1.00  0.00            
ATOM    200  H15 EF2     2      38.520  39.730  13.690  1.00  0.00            
ATOM    201  H16 EF2     2      35.470  36.680  20.240  1.00  0.00            
TER
ENDMDL
MODEL        1
ATOM      1  H1  GCD     1      17.800  33.850  32.640  1.00  0.00            
ATOM      2  O1  GCD     1      18.670  33.580  32.330  1.00  0.00            
ATOM      3  C1  GCD     1      18.440  32.510  31.430  1.00  0.00            
ATOM      4  H2  GCD     1      19.450  32.200  31.110  1.00  0.00            
ATOM      5  H3  GCD     1      17.890  31.690  31.900  1.00  0.00            
ATOM      6  C2  GCD     1      17.650  32.980  30.200  1.00  0.00            
ATOM      7  H4  GCD     1      17.650  32.250  29.380  1.00  0.00            
ATOM      8  C3  GCD     1      18.340  34.270  29.630  1.00  0.00            
ATOM      9  H5  GCD     1      18.460  35.060  30.380  1.00  0.00            
ATOM     10  C4  GCD     1      17.400  34.860  28.560  1.00  0.00            
ATOM     11  H6  GCD     1      17.460  34.280  27.630  1.00  0.00            
ATOM     12  O2  GCD     1      17.800  36.160  28.280  1.00  0.00            
ATOM     13  H7  GCD     1      18.690  36.200  28.650  1.00  0.00            
ATOM     14  C5  GCD     1      15.960  34.980  28.990  1.00  0.00            
ATOM     15  H8  GCD     1      15.870  35.630  29.870  1.00  0.00            
ATOM     16  O3  GCD     1      15.190  35.570  27.850  1.00  0.00            
ATOM     17  H9  GCD     1      15.300  36.520  27.960  1.00  0.00            
ATOM     18  C6  GCD     1      15.400  33.630  29.480  1.00  0.00            
ATOM     19  O4  GCD     1      16.290  33.250  30.530  1.00  0.00            
ATOM     20  H10 GCD     1      14.390  33.860  29.820  1.00  0.00            
ATOM     21  O5  GCD     1      15.460  32.680  28.360  1.00  0.00            
ATOM     22  C7  GCD     1      14.400  32.640  27.450  1.00  0.00            
ATOM     23  H11 GCD     1      13.730  33.490  27.600  1.00  0.00            
ATOM     24  C8  GCD     1      15.000  32.590  26.060  1.00  0.00            
ATOM     25  H12 GCD     1      15.830  31.900  25.880  1.00  0.00            
ATOM     26  O6  GCD     1      15.390  33.950  25.720  1.00  0.00            
ATOM     27  H13 GCD     1      15.170  34.510  26.480  1.00  0.00            
ATOM     28  C9  GCD     1      13.870  32.160  25.080  1.00  0.00            
ATOM     29  H14 GCD     1      13.220  33.040  25.090  1.00  0.00            
ATOM     30  O7  GCD     1      14.460  32.040  23.790  1.00  0.00            
ATOM     31  H15 GCD     1      15.070  31.290  23.870  1.00  0.00            
ATOM     32  C10 GCD     1      13.160  30.980  25.490  1.00  0.00            
ATOM     33  H16 GCD     1      12.210  30.850  24.960  1.00  0.00            
ATOM     34  O8  GCD     1      12.660  31.120  26.840  1.00  0.00            
ATOM     35  C11 GCD     1      13.700  31.360  27.820  1.00  0.00            
ATOM     36  H17 GCD     1      14.430  30.540  27.750  1.00  0.00            
ATOM     37  C12 GCD     1      13.020  31.530  29.100  1.00  0.00            
ATOM     38  H18 GCD     1      13.700  31.490  29.960  1.00  0.00            
ATOM     39  H19 GCD     1      12.370  30.650  29.260  1.00  0.00            
ATOM     40  O9  GCD     1      12.230  32.640  29.180  1.00  0.00            
ATOM     41  H20 GCD     1      11.480  32.390  29.730  1.00  0.00            
ATOM     42  O10 GCD     1      13.950  29.830  25.320  1.00  0.00            
ATOM     43  C13 GCD     1      13.200  28.720  24.780  1.00  0.00            
ATOM     44  H21 GCD     1      12.110  28.790  24.830  1.00  0.00            
ATOM     45  C14 GCD     1      13.590  28.580  23.300  1.00  0.00            
ATOM     46  H22 GCD     1      14.680  28.530  23.150  1.00  0.00            
ATOM     47  O11 GCD     1      13.130  29.650  22.540  1.00  0.00            
ATOM     48  H23 GCD     1      13.760  30.380  22.520  1.00  0.00            
ATOM     49  C15 GCD     1      12.960  27.270  22.750  1.00  0.00            
ATOM     50  H24 GCD     1      11.870  27.320  22.860  1.00  0.00            
ATOM     51  O12 GCD     1      13.230  27.100  21.340  1.00  0.00            
ATOM     52  H25 GCD     1      12.630  27.790  21.040  1.00  0.00            
ATOM     53  C16 GCD     1      13.580  26.180  23.540  1.00  0.00            
ATOM     54  H26 GCD     1      13.220  25.290  23.020  1.00  0.00            
ATOM     55  O13 GCD     1      13.190  26.210  24.900  1.00  0.00            
ATOM     56  C17 GCD     1      13.610  27.400  25.580  1.00  0.00            
ATOM     57  H27 GCD     1      14.690  27.300  25.730  1.00  0.00            
ATOM     58  C18 GCD     1      13.010  27.450  26.950  1.00  0.00            
ATOM     59  H28 GCD     1      11.930  27.250  26.890  1.00  0.00            
ATOM     60  H29 GCD     1      13.100  28.470  27.350  1.00  0.00            
ATOM     61  O14 GCD     1      13.640  26.510  27.770  1.00  0.00            
ATOM     62  H30 GCD     1      13.320  25.610  27.670  1.00  0.00            
ATOM     63  O15 GCD     1      15.030  26.220  23.390  1.00  0.00            
ATOM     64  C19 GCD     1      15.760  25.090  22.980  1.00  0.00            
ATOM     65  H31 GCD     1      15.200  24.210  23.320  1.00  0.00            
ATOM     66  C20 GCD     1      16.140  25.090  21.470  1.00  0.00            
ATOM     67  H32 GCD     1      16.740  25.980  21.250  1.00  0.00            
ATOM     68  O16 GCD     1      14.910  25.030  20.720  1.00  0.00            
ATOM     69  H33 GCD     1      14.500  25.860  20.980  1.00  0.00            
ATOM     70  C21 GCD     1      16.970  23.810  21.300  1.00  0.00            
ATOM     71  H34 GCD     1      16.280  22.980  21.510  1.00  0.00            
ATOM     72  O17 GCD     1      17.260  23.560  19.920  1.00  0.00            
ATOM     73  H35 GCD     1      16.430  23.640  19.420  1.00  0.00            
ATOM     74  C22 GCD     1      18.260  23.720  22.120  1.00  0.00            
ATOM     75  H36 GCD     1      18.760  22.760  22.000  1.00  0.00            
ATOM     76  O18 GCD     1      17.820  23.830  23.460  1.00  0.00            
ATOM     77  C23 GCD     1      17.050  25.050  23.790  1.00  0.00            
ATOM     78  H37 GCD     1      17.680  25.890  23.470  1.00  0.00            
ATOM     79  C24 GCD     1      16.810  25.190  25.260  1.00  0.00            
ATOM     80  H38 GCD     1      16.690  24.200  25.720  1.00  0.00            
ATOM     81  H39 GCD     1      15.820  25.580  25.530  1.00  0.00            
ATOM     82  O19 GCD     1      17.930  25.940  25.890  1.00  0.00            
ATOM     83  H40 GCD     1      17.540  26.220  26.720  1.00  0.00            
ATOM     84  O20 GCD     1      19.210  24.740  21.760  1.00  0.00            
ATOM     85  C25 GCD     1      20.430  24.280  21.140  1.00  0.00            
ATOM     86  H41 GCD     1      20.350  23.200  20.950  1.00  0.00            
ATOM     87  C26 GCD     1      20.620  25.010  19.780  1.00  0.00            
ATOM     88  H42 GCD     1      20.510  26.100  19.890  1.00  0.00            
ATOM     89  O21 GCD     1      19.690  24.560  18.840  1.00  0.00            
ATOM     90  H43 GCD     1      19.040  24.180  19.440  1.00  0.00            
ATOM     91  C27 GCD     1      22.030  24.710  19.180  1.00  0.00            
ATOM     92  H44 GCD     1      22.160  23.630  19.050  1.00  0.00            
ATOM     93  O22 GCD     1      22.220  25.390  17.960  1.00  0.00            
ATOM     94  H45 GCD     1      21.430  25.350  17.410  1.00  0.00            
ATOM     95  C28 GCD     1      23.020  25.060  20.290  1.00  0.00            
ATOM     96  H46 GCD     1      24.050  24.840  20.010  1.00  0.00            
ATOM     97  O23 GCD     1      22.800  24.320  21.470  1.00  0.00            
ATOM     98  C29 GCD     1      21.560  24.630  22.100  1.00  0.00            
ATOM     99  H47 GCD     1      21.630  25.700  22.330  1.00  0.00            
ATOM    100  C30 GCD     1      21.450  23.830  23.450  1.00  0.00            
ATOM    101  H48 GCD     1      22.440  24.020  23.900  1.00  0.00            
ATOM    102  H49 GCD     1      21.360  22.740  23.340  1.00  0.00            
ATOM    103  O24 GCD     1      20.510  24.360  24.350  1.00  0.00            
ATOM    104  H50 GCD     1      19.650  24.440  23.920  1.00  0.00            
ATOM    105  O25 GCD     1      22.910  26.540  20.570  1.00  0.00            
ATOM    106  C31 GCD     1      24.160  27.280  20.740  1.00  0.00            
ATOM    107  H51 GCD     1      25.040  26.830  20.260  1.00  0.00            
ATOM    108  C32 GCD     1      23.990  28.610  20.110  1.00  0.00            
ATOM    109  H52 GCD     1      23.130  29.160  20.520  1.00  0.00            
ATOM    110  O26 GCD     1      23.850  28.310  18.710  1.00  0.00            
ATOM    111  H53 GCD     1      23.100  27.740  18.520  1.00  0.00            
ATOM    112  C33 GCD     1      25.140  29.550  20.400  1.00  0.00            
ATOM    113  H54 GCD     1      26.010  29.120  19.880  1.00  0.00            
ATOM    114  O27 GCD     1      24.880  30.860  19.900  1.00  0.00            
ATOM    115  H55 GCD     1      24.220  31.270  20.480  1.00  0.00            
ATOM    116  C34 GCD     1      25.390  29.570  21.910  1.00  0.00            
ATOM    117  H56 GCD     1      26.280  30.180  22.090  1.00  0.00            
ATOM    118  O28 GCD     1      25.650  28.330  22.390  1.00  0.00            
ATOM    119  C35 GCD     1      24.560  27.400  22.280  1.00  0.00            
ATOM    120  H57 GCD     1      23.730  27.860  22.840  1.00  0.00            
ATOM    121  C36 GCD     1      25.000  26.040  22.850  1.00  0.00            
ATOM    122  H58 GCD     1      24.070  25.580  23.200  1.00  0.00            
ATOM    123  H59 GCD     1      25.540  26.220  23.790  1.00  0.00            
ATOM    124  O29 GCD     1      25.810  25.280  21.960  1.00  0.00            
ATOM    125  H60 GCD     1      26.370  25.860  21.440  1.00  0.00            
ATOM    126  O30 GCD     1      24.330  30.160  22.690  1.00  0.00            
ATOM    127  C37 GCD     1      24.660  31.290  23.530  1.00  0.00            
ATOM    128  H61 GCD     1      25.670  31.620  23.230  1.00  0.00            
ATOM    129  C38 GCD     1      23.670  32.390  23.290  1.00  0.00            
ATOM    130  H62 GCD     1      22.650  32.100  23.570  1.00  0.00            
ATOM    131  O31 GCD     1      23.580  32.770  21.940  1.00  0.00            
ATOM    132  H63 GCD     1      22.880  33.400  21.750  1.00  0.00            
ATOM    133  C39 GCD     1      24.040  33.610  24.040  1.00  0.00            
ATOM    134  H64 GCD     1      25.030  33.910  23.690  1.00  0.00            
ATOM    135  O32 GCD     1      23.070  34.720  23.860  1.00  0.00            
ATOM    136  H65 GCD     1      22.990  34.920  22.920  1.00  0.00            
ATOM    137  C40 GCD     1      24.090  33.260  25.550  1.00  0.00            
ATOM    138  H66 GCD     1      24.630  34.100  26.000  1.00  0.00            
ATOM    139  O33 GCD     1      24.820  31.980  25.790  1.00  0.00            
ATOM    140  C41 GCD     1      24.480  30.830  24.990  1.00  0.00            
ATOM    141  H67 GCD     1      23.440  30.540  25.170  1.00  0.00            
ATOM    142  C42 GCD     1      25.490  29.700  25.400  1.00  0.00            
ATOM    143  H68 GCD     1      25.220  28.780  24.880  1.00  0.00            
ATOM    144  H69 GCD     1      25.440  29.580  26.490  1.00  0.00            
ATOM    145  O34 GCD     1      26.840  30.190  25.230  1.00  0.00            
ATOM    146  H70 GCD     1      27.470  29.510  25.480  1.00  0.00            
ATOM    147  O35 GCD     1      22.790  33.160  26.100  1.00  0.00            
ATOM    148  C43 GCD     1      22.610  33.550  27.500  1.00  0.00            
ATOM    149  H71 GCD     1      23.540  33.800  28.020  1.00  0.00            
ATOM    150  C44 GCD     1      21.800  34.840  27.350  1.00  0.00            
ATOM    151  H72 GCD     1      20.840  34.690  26.840  1.00  0.00            
ATOM    152  O36 GCD     1      22.480  35.820  26.520  1.00  0.00            
ATOM    153  H73 GCD     1      22.570  35.460  25.630  1.00  0.00            
ATOM    154  C45 GCD     1      21.490  35.370  28.740  1.00  0.00            
ATOM    155  H74 GCD     1      22.400  35.550  29.330  1.00  0.00            
ATOM    156  O37 GCD     1      20.710  36.570  28.720  1.00  0.00            
ATOM    157  H75 GCD     1      21.080  37.090  28.000  1.00  0.00            
ATOM    158  C46 GCD     1      20.770  34.210  29.570  1.00  0.00            
ATOM    159  H76 GCD     1      20.570  34.550  30.590  1.00  0.00            
ATOM    160  O38 GCD     1      19.540  33.850  29.030  1.00  0.00            
ATOM    161  O39 GCD     1      21.620  33.010  29.580  1.00  0.00            
ATOM    162  C47 GCD     1      21.810  32.530  28.290  1.00  0.00            
ATOM    163  H77 GCD     1      20.840  32.440  27.790  1.00  0.00            
ATOM    164  C48 GCD     1      22.510  31.130  28.330  1.00  0.00            
ATOM    165  H78 GCD     1      23.490  31.150  28.820  1.00  0.00            
ATOM    166  H79 GCD     1      22.580  31.000  27.240  1.00  0.00            
ATOM    167  O40 GCD     1      21.650  30.110  28.760  1.00  0.00            
ATOM    168  H80 GCD     1      22.160  29.310  28.640  1.00  0.00            
ATOM    169  C1  EF2     2      21.920  27.830  25.510  1.00  0.00            
ATOM    170  O1  EF2     2      21.310  28.950  26.210  1.00  0.00            
ATOM    171  C2  EF2     2      20.550  29.890  25.480  1.00  0.00            
ATOM    172  C3  EF2     2      19.620  30.740  26.180  1.00  0.00            
ATOM    173  C4  EF2     2      18.960  31.740  25.480  1.00  0.00            
ATOM    174  C5  EF2     2      19.050  31.760  24.120  1.00  0.00            
ATOM    175  N1  EF2     2      18.450  32.600  23.240  1.00  0.00            
ATOM    176  C6  EF2     2      18.910  32.330  21.950  1.00  0.00            
ATOM    177  C7  EF2     2      19.820  31.310  22.050  1.00  0.00            
ATOM    178  C8  EF2     2      20.440  30.690  20.820  1.00  0.00            
ATOM    179  C9  EF2     2      19.700  29.420  20.370  1.00  0.00            
ATOM    180  N2  EF2     2      18.310  29.640  19.990  1.00  0.00            
ATOM    181  C10 EF2     2      17.400  28.610  19.690  1.00  0.00            
ATOM    182  C11 EF2     2      16.000  29.110  19.620  1.00  0.00            
ATOM    183  O2  EF2     2      17.780  27.450  19.500  1.00  0.00            
ATOM    184  C12 EF2     2      19.840  30.890  23.430  1.00  0.00            
ATOM    185  C13 EF2     2      20.660  29.980  24.040  1.00  0.00            
ATOM    186  H1  EF2     2      22.620  28.140  24.720  1.00  0.00            
ATOM    187  H2  EF2     2      22.550  27.140  26.090  1.00  0.00            
ATOM    188  H3  EF2     2      21.120  27.250  25.020  1.00  0.00            
ATOM    189  H4  EF2     2      19.600  30.570  27.250  1.00  0.00            
ATOM    190  H5  EF2     2      18.370  32.510  25.970  1.00  0.00            
ATOM    191  H6  EF2     2      17.820  33.340  23.520  1.00  0.00            
ATOM    192  H7  EF2     2      18.690  32.870  21.040  1.00  0.00            
ATOM    193  H8  EF2     2      21.430  30.320  21.100  1.00  0.00            
ATOM    194  H9  EF2     2      20.620  31.420  20.020  1.00  0.00            
ATOM    195  H10 EF2     2      19.690  28.710  21.210  1.00  0.00            
ATOM    196  H11 EF2     2      20.230  28.970  19.520  1.00  0.00            
ATOM    197  H12 EF2     2      17.960  30.590  19.980  1.00  0.00            
ATOM    198  H13 EF2     2      15.730  29.490  18.620  1.00  0.00            
ATOM    199  H14 EF2     2      15.370  28.230  19.760  1.00  0.00            
ATOM    200  H15 EF2     2      15.740  29.930  20.300  1.00  0.00            
ATOM    201  H16 EF2     2      21.500  29.570  23.500  1.00  0.00            
TER
ENDMDL
MODEL        1
ATOM      1  H1  GCD     1      23.490  21.060  21.790  1.00  0.00            
ATOM      2  O1  GCD     1      24.120  21.660  21.370  1.00  0.00            
ATOM      3  C1  GCD     1      23.780  22.910  21.920  1.00  0.00            
ATOM      4  H2  GCD     1      24.430  23.300  22.710  1.00  0.00            
ATOM      5  H3  GCD     1      23.830  23.650  21.110  1.00  0.00            
ATOM      6  C2  GCD     1      22.350  23.020  22.480  1.00  0.00            
ATOM      7  H4  GCD     1      21.590  22.830  21.710  1.00  0.00            
ATOM      8  C3  GCD     1      22.130  24.390  22.970  1.00  0.00            
ATOM      9  H5  GCD     1      22.910  24.710  23.670  1.00  0.00            
ATOM     10  C4  GCD     1      20.690  24.420  23.620  1.00  0.00            
ATOM     11  H6  GCD     1      19.900  24.270  22.870  1.00  0.00            
ATOM     12  O2  GCD     1      20.430  25.680  24.300  1.00  0.00            
ATOM     13  H7  GCD     1      19.510  25.690  24.590  1.00  0.00            
ATOM     14  C5  GCD     1      20.620  23.350  24.700  1.00  0.00            
ATOM     15  H8  GCD     1      21.280  23.640  25.530  1.00  0.00            
ATOM     16  O3  GCD     1      19.370  23.260  25.350  1.00  0.00            
ATOM     17  H9  GCD     1      19.180  22.340  25.560  1.00  0.00            
ATOM     18  C6  GCD     1      21.050  21.980  24.200  1.00  0.00            
ATOM     19  O4  GCD     1      22.270  22.040  23.530  1.00  0.00            
ATOM     20  H10 GCD     1      21.120  21.210  24.970  1.00  0.00            
ATOM     21  O5  GCD     1      20.010  21.650  23.210  1.00  0.00            
ATOM     22  C7  GCD     1      19.530  20.330  23.200  1.00  0.00            
ATOM     23  H11 GCD     1      20.300  19.640  23.550  1.00  0.00            
ATOM     24  C8  GCD     1      18.380  20.310  24.140  1.00  0.00            
ATOM     25  H12 GCD     1      17.700  21.150  23.950  1.00  0.00            
ATOM     26  O6  GCD     1      18.780  20.370  25.490  1.00  0.00            
ATOM     27  H13 GCD     1      18.010  20.330  26.060  1.00  0.00            
ATOM     28  C9  GCD     1      17.620  19.030  24.070  1.00  0.00            
ATOM     29  H14 GCD     1      18.270  18.210  24.390  1.00  0.00            
ATOM     30  O7  GCD     1      16.510  19.030  24.980  1.00  0.00            
ATOM     31  H15 GCD     1      15.720  19.390  24.550  1.00  0.00            
ATOM     32  C10 GCD     1      17.260  18.630  22.670  1.00  0.00            
ATOM     33  H16 GCD     1      16.880  17.620  22.520  1.00  0.00            
ATOM     34  O8  GCD     1      18.500  18.650  21.890  1.00  0.00            
ATOM     35  C11 GCD     1      19.100  19.910  21.800  1.00  0.00            
ATOM     36  H17 GCD     1      18.290  20.580  21.500  1.00  0.00            
ATOM     37  C12 GCD     1      20.290  19.820  20.790  1.00  0.00            
ATOM     38  H18 GCD     1      20.700  20.830  20.730  1.00  0.00            
ATOM     39  H19 GCD     1      19.880  19.590  19.790  1.00  0.00            
ATOM     40  O9  GCD     1      21.230  18.820  21.130  1.00  0.00            
ATOM     41  H20 GCD     1      20.860  18.050  21.560  1.00  0.00            
ATOM     42  O10 GCD     1      16.210  19.530  22.200  1.00  0.00            
ATOM     43  C13 GCD     1      14.970  18.970  21.740  1.00  0.00            
ATOM     44  H21 GCD     1      14.880  17.920  22.060  1.00  0.00            
ATOM     45  C14 GCD     1      13.820  19.840  22.330  1.00  0.00            
ATOM     46  H22 GCD     1      13.930  20.870  21.970  1.00  0.00            
ATOM     47  O11 GCD     1      13.940  19.740  23.750  1.00  0.00            
ATOM     48  H23 GCD     1      13.560  20.500  24.210  1.00  0.00            
ATOM     49  C15 GCD     1      12.410  19.430  21.750  1.00  0.00            
ATOM     50  H24 GCD     1      12.280  18.400  22.100  1.00  0.00            
ATOM     51  O12 GCD     1      11.310  20.220  22.280  1.00  0.00            
ATOM     52  H25 GCD     1      11.480  21.160  22.410  1.00  0.00            
ATOM     53  C16 GCD     1      12.400  19.510  20.270  1.00  0.00            
ATOM     54  H26 GCD     1      11.550  19.000  19.800  1.00  0.00            
ATOM     55  O13 GCD     1      13.520  18.730  19.850  1.00  0.00            
ATOM     56  C17 GCD     1      14.850  19.120  20.220  1.00  0.00            
ATOM     57  H27 GCD     1      14.870  20.210  20.070  1.00  0.00            
ATOM     58  C18 GCD     1      15.960  18.470  19.470  1.00  0.00            
ATOM     59  H28 GCD     1      16.030  17.420  19.790  1.00  0.00            
ATOM     60  H29 GCD     1      16.920  18.950  19.690  1.00  0.00            
ATOM     61  O14 GCD     1      15.700  18.410  18.050  1.00  0.00            
ATOM     62  H30 GCD     1      15.090  17.680  17.890  1.00  0.00            
ATOM     63  O15 GCD     1      12.440  20.880  19.830  1.00  0.00            
ATOM     64  C19 GCD     1      11.340  21.320  19.060  1.00  0.00            
ATOM     65  H31 GCD     1      10.460  20.750  19.400  1.00  0.00            
ATOM     66  C20 GCD     1      11.240  22.820  19.370  1.00  0.00            
ATOM     67  H32 GCD     1      12.230  23.210  19.100  1.00  0.00            
ATOM     68  O16 GCD     1      10.950  22.940  20.750  1.00  0.00            
ATOM     69  H33 GCD     1      10.000  22.830  20.830  1.00  0.00            
ATOM     70  C21 GCD     1      10.140  23.340  18.470  1.00  0.00            
ATOM     71  H34 GCD     1       9.170  22.920  18.760  1.00  0.00            
ATOM     72  O17 GCD     1      10.130  24.750  18.700  1.00  0.00            
ATOM     73  H35 GCD     1       9.950  24.990  19.620  1.00  0.00            
ATOM     74  C22 GCD     1      10.350  23.060  16.940  1.00  0.00            
ATOM     75  H36 GCD     1       9.550  23.450  16.310  1.00  0.00            
ATOM     76  O18 GCD     1      10.540  21.660  16.800  1.00  0.00            
ATOM     77  C23 GCD     1      11.620  21.180  17.560  1.00  0.00            
ATOM     78  H37 GCD     1      12.540  21.760  17.380  1.00  0.00            
ATOM     79  C24 GCD     1      11.870  19.760  17.140  1.00  0.00            
ATOM     80  H38 GCD     1      12.670  19.330  17.750  1.00  0.00            
ATOM     81  H39 GCD     1      12.080  19.690  16.070  1.00  0.00            
ATOM     82  O19 GCD     1      10.640  18.970  17.260  1.00  0.00            
ATOM     83  H40 GCD     1       9.940  19.420  16.780  1.00  0.00            
ATOM     84  O20 GCD     1      11.490  23.750  16.520  1.00  0.00            
ATOM     85  C25 GCD     1      11.490  24.390  15.260  1.00  0.00            
ATOM     86  H41 GCD     1      10.530  24.250  14.750  1.00  0.00            
ATOM     87  C26 GCD     1      11.750  25.850  15.610  1.00  0.00            
ATOM     88  H42 GCD     1      12.590  25.930  16.320  1.00  0.00            
ATOM     89  O21 GCD     1      10.620  26.340  16.330  1.00  0.00            
ATOM     90  H43 GCD     1      10.500  25.800  17.120  1.00  0.00            
ATOM     91  C27 GCD     1      12.090  26.670  14.400  1.00  0.00            
ATOM     92  H44 GCD     1      11.180  26.730  13.790  1.00  0.00            
ATOM     93  O22 GCD     1      12.740  27.930  14.820  1.00  0.00            
ATOM     94  H45 GCD     1      12.090  28.520  15.210  1.00  0.00            
ATOM     95  C28 GCD     1      13.100  25.930  13.530  1.00  0.00            
ATOM     96  H46 GCD     1      13.120  26.450  12.570  1.00  0.00            
ATOM     97  O23 GCD     1      12.740  24.600  13.260  1.00  0.00            
ATOM     98  C29 GCD     1      12.580  23.750  14.420  1.00  0.00            
ATOM     99  H47 GCD     1      13.590  23.610  14.830  1.00  0.00            
ATOM    100  C30 GCD     1      12.170  22.290  14.040  1.00  0.00            
ATOM    101  H48 GCD     1      12.360  21.640  14.900  1.00  0.00            
ATOM    102  H49 GCD     1      12.930  21.950  13.320  1.00  0.00            
ATOM    103  O24 GCD     1      10.850  22.060  13.590  1.00  0.00            
ATOM    104  H50 GCD     1      10.850  21.190  13.180  1.00  0.00            
ATOM    105  O25 GCD     1      14.340  25.990  14.100  1.00  0.00            
ATOM    106  C31 GCD     1      15.510  26.240  13.300  1.00  0.00            
ATOM    107  H51 GCD     1      15.330  25.880  12.280  1.00  0.00            
ATOM    108  C32 GCD     1      15.850  27.690  13.470  1.00  0.00            
ATOM    109  H52 GCD     1      16.000  27.790  14.560  1.00  0.00            
ATOM    110  O26 GCD     1      14.770  28.480  12.860  1.00  0.00            
ATOM    111  H53 GCD     1      14.010  28.450  13.450  1.00  0.00            
ATOM    112  C33 GCD     1      17.210  28.050  12.840  1.00  0.00            
ATOM    113  H54 GCD     1      16.950  28.000  11.770  1.00  0.00            
ATOM    114  O27 GCD     1      17.540  29.360  13.100  1.00  0.00            
ATOM    115  H55 GCD     1      18.160  29.480  13.830  1.00  0.00            
ATOM    116  C34 GCD     1      18.330  27.090  13.260  1.00  0.00            
ATOM    117  H56 GCD     1      19.270  27.180  12.710  1.00  0.00            
ATOM    118  O28 GCD     1      17.830  25.780  13.010  1.00  0.00            
ATOM    119  C35 GCD     1      16.660  25.300  13.770  1.00  0.00            
ATOM    120  H57 GCD     1      16.870  25.390  14.840  1.00  0.00            
ATOM    121  C36 GCD     1      16.410  23.820  13.630  1.00  0.00            
ATOM    122  H58 GCD     1      16.310  23.530  12.570  1.00  0.00            
ATOM    123  H59 GCD     1      15.410  23.570  14.010  1.00  0.00            
ATOM    124  O29 GCD     1      17.330  22.990  14.330  1.00  0.00            
ATOM    125  H60 GCD     1      18.100  23.050  13.760  1.00  0.00            
ATOM    126  O30 GCD     1      18.620  27.310  14.630  1.00  0.00            
ATOM    127  C37 GCD     1      19.960  27.670  14.980  1.00  0.00            
ATOM    128  H61 GCD     1      20.410  28.130  14.100  1.00  0.00            
ATOM    129  C38 GCD     1      19.850  28.810  15.990  1.00  0.00            
ATOM    130  H62 GCD     1      19.280  28.530  16.890  1.00  0.00            
ATOM    131  O31 GCD     1      19.230  29.900  15.370  1.00  0.00            
ATOM    132  H63 GCD     1      19.830  30.640  15.460  1.00  0.00            
ATOM    133  C39 GCD     1      21.230  29.230  16.580  1.00  0.00            
ATOM    134  H64 GCD     1      21.810  29.750  15.810  1.00  0.00            
ATOM    135  O32 GCD     1      21.020  30.090  17.700  1.00  0.00            
ATOM    136  H65 GCD     1      21.130  29.710  18.580  1.00  0.00            
ATOM    137  C40 GCD     1      22.080  27.970  16.910  1.00  0.00            
ATOM    138  H66 GCD     1      23.140  28.230  16.970  1.00  0.00            
ATOM    139  O33 GCD     1      22.000  27.110  15.860  1.00  0.00            
ATOM    140  C41 GCD     1      20.760  26.510  15.560  1.00  0.00            
ATOM    141  H67 GCD     1      20.290  26.050  16.440  1.00  0.00            
ATOM    142  C42 GCD     1      21.030  25.340  14.560  1.00  0.00            
ATOM    143  H68 GCD     1      20.090  24.810  14.400  1.00  0.00            
ATOM    144  H69 GCD     1      21.730  24.610  14.990  1.00  0.00            
ATOM    145  O34 GCD     1      21.480  25.810  13.230  1.00  0.00            
ATOM    146  H70 GCD     1      22.310  26.270  13.390  1.00  0.00            
ATOM    147  O35 GCD     1      21.620  27.360  18.140  1.00  0.00            
ATOM    148  C43 GCD     1      22.500  27.450  19.270  1.00  0.00            
ATOM    149  H71 GCD     1      23.210  28.280  19.160  1.00  0.00            
ATOM    150  C44 GCD     1      21.640  27.880  20.520  1.00  0.00            
ATOM    151  H72 GCD     1      20.860  27.110  20.490  1.00  0.00            
ATOM    152  O36 GCD     1      21.050  29.140  20.210  1.00  0.00            
ATOM    153  H73 GCD     1      20.310  29.280  20.810  1.00  0.00            
ATOM    154  C45 GCD     1      22.420  27.690  21.820  1.00  0.00            
ATOM    155  H74 GCD     1      23.170  28.490  21.780  1.00  0.00            
ATOM    156  O37 GCD     1      21.690  27.790  22.950  1.00  0.00            
ATOM    157  H75 GCD     1      21.350  26.940  23.250  1.00  0.00            
ATOM    158  C46 GCD     1      23.180  26.340  21.860  1.00  0.00            
ATOM    159  H76 GCD     1      23.800  26.350  22.760  1.00  0.00            
ATOM    160  O38 GCD     1      22.120  25.280  21.900  1.00  0.00            
ATOM    161  O39 GCD     1      24.020  26.250  20.670  1.00  0.00            
ATOM    162  C47 GCD     1      23.350  26.140  19.450  1.00  0.00            
ATOM    163  H77 GCD     1      22.530  25.410  19.500  1.00  0.00            
ATOM    164  C48 GCD     1      24.190  25.670  18.270  1.00  0.00            
ATOM    165  H78 GCD     1      23.540  25.300  17.470  1.00  0.00            
ATOM    166  H79 GCD     1      24.780  24.780  18.530  1.00  0.00            
ATOM    167  O40 GCD     1      25.110  26.700  17.880  1.00  0.00            
ATOM    168  H80 GCD     1      25.990  26.490  18.210  1.00  0.00            
ATOM    169  C1  EF2     2      21.720  22.500  18.170  1.00  0.00            
ATOM    170  O1  EF2     2      20.950  23.170  19.190  1.00  0.00            
ATOM    171  C2  EF2     2      19.600  23.400  18.960  1.00  0.00            
ATOM    172  C3  EF2     2      18.970  23.740  17.730  1.00  0.00            
ATOM    173  C4  EF2     2      17.560  23.990  17.730  1.00  0.00            
ATOM    174  C5  EF2     2      16.830  23.930  18.970  1.00  0.00            
ATOM    175  N1  EF2     2      15.480  24.090  19.180  1.00  0.00            
ATOM    176  C6  EF2     2      15.220  23.840  20.480  1.00  0.00            
ATOM    177  C7  EF2     2      16.440  23.590  21.130  1.00  0.00            
ATOM    178  C8  EF2     2      16.570  23.240  22.600  1.00  0.00            
ATOM    179  C9  EF2     2      15.870  24.290  23.470  1.00  0.00            
ATOM    180  N2  EF2     2      16.170  25.690  23.060  1.00  0.00            
ATOM    181  C10 EF2     2      17.140  26.450  23.620  1.00  0.00            
ATOM    182  C11 EF2     2      17.580  27.640  22.870  1.00  0.00            
ATOM    183  O2  EF2     2      17.680  26.270  24.690  1.00  0.00            
ATOM    184  C12 EF2     2      17.490  23.610  20.120  1.00  0.00            
ATOM    185  C13 EF2     2      18.850  23.380  20.180  1.00  0.00            
ATOM    186  H1  EF2     2      22.790  22.510  18.420  1.00  0.00            
ATOM    187  H2  EF2     2      21.550  21.420  18.180  1.00  0.00            
ATOM    188  H3  EF2     2      21.570  22.930  17.170  1.00  0.00            
ATOM    189  H4  EF2     2      19.500  23.750  16.780  1.00  0.00            
ATOM    190  H5  EF2     2      17.080  24.410  16.850  1.00  0.00            
ATOM    191  H6  EF2     2      14.760  24.360  18.530  1.00  0.00            
ATOM    192  H7  EF2     2      14.240  23.860  20.930  1.00  0.00            
ATOM    193  H8  EF2     2      17.630  23.160  22.860  1.00  0.00            
ATOM    194  H9  EF2     2      16.150  22.230  22.650  1.00  0.00            
ATOM    195  H10 EF2     2      16.090  24.170  24.540  1.00  0.00            
ATOM    196  H11 EF2     2      14.810  24.140  23.250  1.00  0.00            
ATOM    197  H12 EF2     2      15.940  26.000  22.120  1.00  0.00            
ATOM    198  H13 EF2     2      18.420  28.060  23.440  1.00  0.00            
ATOM    199  H14 EF2     2      17.870  27.340  21.850  1.00  0.00            
ATOM    200  H15 EF2     2      16.880  28.480  22.780  1.00  0.00            
ATOM    201  H16 EF2     2      19.270  22.950  21.080  1.00  0.00            
TER
ENDMDL
MODEL        1
ATOM      1  H1  GCD     1      22.890  41.180  23.090  1.00  0.00            
ATOM      2  O1  GCD     1      23.690  40.670  23.270  1.00  0.00            
ATOM      3  C1  GCD     1      23.410  39.360  22.580  1.00  0.00            
ATOM      4  H2  GCD     1      24.260  38.730  22.870  1.00  0.00            
ATOM      5  H3  GCD     1      22.550  38.820  23.000  1.00  0.00            
ATOM      6  C2  GCD     1      23.310  39.490  21.100  1.00  0.00            
ATOM      7  H4  GCD     1      22.990  38.530  20.660  1.00  0.00            
ATOM      8  C3  GCD     1      24.510  40.160  20.440  1.00  0.00            
ATOM      9  H5  GCD     1      24.820  40.960  21.110  1.00  0.00            
ATOM     10  C4  GCD     1      24.200  40.760  19.090  1.00  0.00            
ATOM     11  H6  GCD     1      24.070  39.970  18.340  1.00  0.00            
ATOM     12  O2  GCD     1      25.340  41.560  18.680  1.00  0.00            
ATOM     13  H7  GCD     1      26.120  41.000  18.590  1.00  0.00            
ATOM     14  C5  GCD     1      22.960  41.570  19.140  1.00  0.00            
ATOM     15  H8  GCD     1      23.070  42.350  19.900  1.00  0.00            
ATOM     16  O3  GCD     1      22.450  42.120  17.910  1.00  0.00            
ATOM     17  H9  GCD     1      22.350  41.350  17.330  1.00  0.00            
ATOM     18  C6  GCD     1      21.880  40.770  19.680  1.00  0.00            
ATOM     19  O4  GCD     1      22.220  40.420  21.000  1.00  0.00            
ATOM     20  H10 GCD     1      20.980  41.370  19.840  1.00  0.00            
ATOM     21  O5  GCD     1      21.590  39.610  18.960  1.00  0.00            
ATOM     22  C7  GCD     1      20.490  39.590  18.060  1.00  0.00            
ATOM     23  H11 GCD     1      20.110  40.600  17.860  1.00  0.00            
ATOM     24  C8  GCD     1      21.000  39.080  16.720  1.00  0.00            
ATOM     25  H12 GCD     1      21.650  38.240  17.010  1.00  0.00            
ATOM     26  O6  GCD     1      21.910  39.990  16.230  1.00  0.00            
ATOM     27  H13 GCD     1      22.370  39.560  15.500  1.00  0.00            
ATOM     28  C9  GCD     1      19.890  38.650  15.740  1.00  0.00            
ATOM     29  H14 GCD     1      19.330  39.550  15.450  1.00  0.00            
ATOM     30  O7  GCD     1      20.290  37.950  14.500  1.00  0.00            
ATOM     31  H15 GCD     1      19.600  37.350  14.190  1.00  0.00            
ATOM     32  C10 GCD     1      18.920  37.780  16.460  1.00  0.00            
ATOM     33  H16 GCD     1      17.990  37.710  15.900  1.00  0.00            
ATOM     34  O8  GCD     1      18.520  38.240  17.720  1.00  0.00            
ATOM     35  C11 GCD     1      19.490  38.530  18.640  1.00  0.00            
ATOM     36  H17 GCD     1      20.010  37.610  18.930  1.00  0.00            
ATOM     37  C12 GCD     1      18.760  39.100  19.840  1.00  0.00            
ATOM     38  H18 GCD     1      19.440  39.010  20.700  1.00  0.00            
ATOM     39  H19 GCD     1      17.990  38.350  20.050  1.00  0.00            
ATOM     40  O9  GCD     1      18.170  40.380  19.610  1.00  0.00            
ATOM     41  H20 GCD     1      17.490  40.300  18.930  1.00  0.00            
ATOM     42  O10 GCD     1      19.450  36.460  16.530  1.00  0.00            
ATOM     43  C13 GCD     1      18.600  35.410  16.260  1.00  0.00            
ATOM     44  H21 GCD     1      17.550  35.680  16.420  1.00  0.00            
ATOM     45  C14 GCD     1      18.740  34.970  14.790  1.00  0.00            
ATOM     46  H22 GCD     1      19.760  34.620  14.600  1.00  0.00            
ATOM     47  O11 GCD     1      18.380  36.070  13.950  1.00  0.00            
ATOM     48  H23 GCD     1      17.580  35.970  13.430  1.00  0.00            
ATOM     49  C15 GCD     1      17.870  33.700  14.490  1.00  0.00            
ATOM     50  H24 GCD     1      16.830  33.990  14.660  1.00  0.00            
ATOM     51  O12 GCD     1      17.820  33.280  13.110  1.00  0.00            
ATOM     52  H25 GCD     1      18.680  32.890  12.920  1.00  0.00            
ATOM     53  C16 GCD     1      18.190  32.630  15.520  1.00  0.00            
ATOM     54  H26 GCD     1      17.460  31.820  15.430  1.00  0.00            
ATOM     55  O13 GCD     1      18.010  33.190  16.790  1.00  0.00            
ATOM     56  C17 GCD     1      18.860  34.270  17.120  1.00  0.00            
ATOM     57  H27 GCD     1      19.910  34.010  16.940  1.00  0.00            
ATOM     58  C18 GCD     1      18.610  34.650  18.550  1.00  0.00            
ATOM     59  H28 GCD     1      17.530  34.750  18.430  1.00  0.00            
ATOM     60  H29 GCD     1      18.990  35.620  18.890  1.00  0.00            
ATOM     61  O14 GCD     1      19.080  33.640  19.480  1.00  0.00            
ATOM     62  H30 GCD     1      19.090  34.090  20.330  1.00  0.00            
ATOM     63  O15 GCD     1      19.530  32.180  15.360  1.00  0.00            
ATOM     64  C19 GCD     1      19.620  30.950  14.690  1.00  0.00            
ATOM     65  H31 GCD     1      18.690  30.640  14.190  1.00  0.00            
ATOM     66  C20 GCD     1      20.770  31.080  13.720  1.00  0.00            
ATOM     67  H32 GCD     1      21.610  31.460  14.320  1.00  0.00            
ATOM     68  O16 GCD     1      20.470  31.990  12.700  1.00  0.00            
ATOM     69  H33 GCD     1      21.340  32.120  12.320  1.00  0.00            
ATOM     70  C21 GCD     1      21.220  29.690  13.260  1.00  0.00            
ATOM     71  H34 GCD     1      20.510  29.330  12.500  1.00  0.00            
ATOM     72  O17 GCD     1      22.540  29.850  12.620  1.00  0.00            
ATOM     73  H35 GCD     1      23.180  29.850  13.330  1.00  0.00            
ATOM     74  C22 GCD     1      21.380  28.720  14.380  1.00  0.00            
ATOM     75  H36 GCD     1      21.500  27.740  13.900  1.00  0.00            
ATOM     76  O18 GCD     1      20.120  28.640  15.050  1.00  0.00            
ATOM     77  C23 GCD     1      19.730  29.840  15.730  1.00  0.00            
ATOM     78  H37 GCD     1      20.570  30.110  16.390  1.00  0.00            
ATOM     79  C24 GCD     1      18.480  29.580  16.540  1.00  0.00            
ATOM     80  H38 GCD     1      18.140  30.530  16.990  1.00  0.00            
ATOM     81  H39 GCD     1      18.750  28.910  17.370  1.00  0.00            
ATOM     82  O19 GCD     1      17.490  29.060  15.660  1.00  0.00            
ATOM     83  H40 GCD     1      18.020  28.400  15.200  1.00  0.00            
ATOM     84  O20 GCD     1      22.440  29.070  15.270  1.00  0.00            
ATOM     85  C25 GCD     1      23.280  28.020  15.780  1.00  0.00            
ATOM     86  H41 GCD     1      22.920  27.020  15.490  1.00  0.00            
ATOM     87  C26 GCD     1      24.710  28.330  15.250  1.00  0.00            
ATOM     88  H42 GCD     1      24.940  29.350  15.600  1.00  0.00            
ATOM     89  O21 GCD     1      24.710  28.190  13.800  1.00  0.00            
ATOM     90  H43 GCD     1      24.400  27.330  13.510  1.00  0.00            
ATOM     91  C27 GCD     1      25.680  27.420  15.940  1.00  0.00            
ATOM     92  H44 GCD     1      25.430  26.380  15.670  1.00  0.00            
ATOM     93  O22 GCD     1      27.070  27.750  15.590  1.00  0.00            
ATOM     94  H45 GCD     1      27.470  27.990  16.430  1.00  0.00            
ATOM     95  C28 GCD     1      25.620  27.530  17.440  1.00  0.00            
ATOM     96  H46 GCD     1      26.190  26.770  17.970  1.00  0.00            
ATOM     97  O23 GCD     1      24.330  27.240  17.810  1.00  0.00            
ATOM     98  C29 GCD     1      23.230  28.020  17.290  1.00  0.00            
ATOM     99  H47 GCD     1      23.300  29.070  17.580  1.00  0.00            
ATOM    100  C30 GCD     1      21.860  27.420  17.880  1.00  0.00            
ATOM    101  H48 GCD     1      21.870  26.380  17.540  1.00  0.00            
ATOM    102  H49 GCD     1      20.990  27.960  17.480  1.00  0.00            
ATOM    103  O24 GCD     1      21.760  27.550  19.360  1.00  0.00            
ATOM    104  H50 GCD     1      22.350  26.850  19.680  1.00  0.00            
ATOM    105  O25 GCD     1      25.920  28.810  17.930  1.00  0.00            
ATOM    106  C31 GCD     1      26.810  28.800  19.030  1.00  0.00            
ATOM    107  H51 GCD     1      27.150  27.790  19.280  1.00  0.00            
ATOM    108  C32 GCD     1      28.140  29.500  18.670  1.00  0.00            
ATOM    109  H52 GCD     1      28.140  30.550  18.350  1.00  0.00            
ATOM    110  O26 GCD     1      28.760  28.780  17.650  1.00  0.00            
ATOM    111  H53 GCD     1      29.590  29.200  17.380  1.00  0.00            
ATOM    112  C33 GCD     1      29.070  29.340  19.940  1.00  0.00            
ATOM    113  H54 GCD     1      29.240  28.280  20.160  1.00  0.00            
ATOM    114  O27 GCD     1      30.390  29.970  19.840  1.00  0.00            
ATOM    115  H55 GCD     1      30.920  29.510  19.190  1.00  0.00            
ATOM    116  C34 GCD     1      28.320  29.990  21.120  1.00  0.00            
ATOM    117  H56 GCD     1      29.040  29.860  21.940  1.00  0.00            
ATOM    118  O28 GCD     1      27.090  29.380  21.350  1.00  0.00            
ATOM    119  C35 GCD     1      26.170  29.450  20.270  1.00  0.00            
ATOM    120  H57 GCD     1      25.800  30.460  20.040  1.00  0.00            
ATOM    121  C36 GCD     1      24.970  28.620  20.840  1.00  0.00            
ATOM    122  H58 GCD     1      25.290  27.640  21.200  1.00  0.00            
ATOM    123  H59 GCD     1      24.200  28.480  20.080  1.00  0.00            
ATOM    124  O29 GCD     1      24.250  29.270  21.830  1.00  0.00            
ATOM    125  H60 GCD     1      24.580  30.170  21.840  1.00  0.00            
ATOM    126  O30 GCD     1      28.010  31.340  20.800  1.00  0.00            
ATOM    127  C37 GCD     1      28.650  32.290  21.600  1.00  0.00            
ATOM    128  H61 GCD     1      29.320  31.730  22.260  1.00  0.00            
ATOM    129  C38 GCD     1      29.380  33.260  20.620  1.00  0.00            
ATOM    130  H62 GCD     1      28.610  33.790  20.050  1.00  0.00            
ATOM    131  O31 GCD     1      30.260  32.670  19.640  1.00  0.00            
ATOM    132  H63 GCD     1      30.150  31.710  19.690  1.00  0.00            
ATOM    133  C39 GCD     1      30.110  34.270  21.480  1.00  0.00            
ATOM    134  H64 GCD     1      30.950  33.850  22.050  1.00  0.00            
ATOM    135  O32 GCD     1      30.840  35.200  20.650  1.00  0.00            
ATOM    136  H65 GCD     1      31.560  34.660  20.290  1.00  0.00            
ATOM    137  C40 GCD     1      29.020  35.050  22.280  1.00  0.00            
ATOM    138  H66 GCD     1      29.370  35.840  22.950  1.00  0.00            
ATOM    139  O33 GCD     1      28.210  34.100  23.180  1.00  0.00            
ATOM    140  C41 GCD     1      27.620  33.060  22.400  1.00  0.00            
ATOM    141  H67 GCD     1      26.830  33.450  21.750  1.00  0.00            
ATOM    142  C42 GCD     1      26.820  32.150  23.400  1.00  0.00            
ATOM    143  H68 GCD     1      26.210  31.530  22.720  1.00  0.00            
ATOM    144  H69 GCD     1      26.150  32.760  24.020  1.00  0.00            
ATOM    145  O34 GCD     1      27.630  31.360  24.250  1.00  0.00            
ATOM    146  H70 GCD     1      27.170  30.520  24.340  1.00  0.00            
ATOM    147  O35 GCD     1      28.120  35.750  21.350  1.00  0.00            
ATOM    148  C43 GCD     1      28.150  37.210  21.390  1.00  0.00            
ATOM    149  H71 GCD     1      29.130  37.490  21.800  1.00  0.00            
ATOM    150  C44 GCD     1      27.980  37.670  19.920  1.00  0.00            
ATOM    151  H72 GCD     1      27.080  37.260  19.440  1.00  0.00            
ATOM    152  O36 GCD     1      29.110  37.190  19.090  1.00  0.00            
ATOM    153  H73 GCD     1      29.260  36.360  19.550  1.00  0.00            
ATOM    154  C45 GCD     1      27.860  39.180  19.910  1.00  0.00            
ATOM    155  H74 GCD     1      28.820  39.620  20.230  1.00  0.00            
ATOM    156  O37 GCD     1      27.650  39.690  18.540  1.00  0.00            
ATOM    157  H75 GCD     1      28.480  39.560  18.080  1.00  0.00            
ATOM    158  C46 GCD     1      26.760  39.670  20.780  1.00  0.00            
ATOM    159  H76 GCD     1      26.740  40.760  20.830  1.00  0.00            
ATOM    160  O38 GCD     1      25.530  39.170  20.340  1.00  0.00            
ATOM    161  O39 GCD     1      27.090  39.160  22.070  1.00  0.00            
ATOM    162  C47 GCD     1      27.110  37.790  22.270  1.00  0.00            
ATOM    163  H77 GCD     1      26.190  37.290  21.930  1.00  0.00            
ATOM    164  C48 GCD     1      27.410  37.530  23.750  1.00  0.00            
ATOM    165  H78 GCD     1      27.420  36.460  24.020  1.00  0.00            
ATOM    166  H79 GCD     1      26.730  38.090  24.400  1.00  0.00            
ATOM    167  O40 GCD     1      28.800  37.940  24.040  1.00  0.00            
ATOM    168  H80 GCD     1      28.980  37.840  24.980  1.00  0.00            
ATOM    169  C1  EF2     2      24.610  35.230  23.080  1.00  0.00            
ATOM    170  O1  EF2     2      23.630  35.760  22.300  1.00  0.00            
ATOM    171  C2  EF2     2      23.520  35.710  20.910  1.00  0.00            
ATOM    172  C3  EF2     2      22.260  35.900  20.340  1.00  0.00            
ATOM    173  C4  EF2     2      22.140  35.890  18.960  1.00  0.00            
ATOM    174  C5  EF2     2      23.280  35.700  18.160  1.00  0.00            
ATOM    175  N1  EF2     2      23.350  35.610  16.820  1.00  0.00            
ATOM    176  C6  EF2     2      24.720  35.470  16.440  1.00  0.00            
ATOM    177  C7  EF2     2      25.430  35.280  17.640  1.00  0.00            
ATOM    178  C8  EF2     2      26.740  34.580  17.630  1.00  0.00            
ATOM    179  C9  EF2     2      26.650  33.060  18.040  1.00  0.00            
ATOM    180  N2  EF2     2      25.850  32.330  17.110  1.00  0.00            
ATOM    181  C10 EF2     2      24.640  31.810  17.410  1.00  0.00            
ATOM    182  C11 EF2     2      23.560  31.900  16.330  1.00  0.00            
ATOM    183  O2  EF2     2      24.250  31.410  18.470  1.00  0.00            
ATOM    184  C12 EF2     2      24.460  35.490  18.730  1.00  0.00            
ATOM    185  C13 EF2     2      24.650  35.420  20.100  1.00  0.00            
ATOM    186  H1  EF2     2      24.390  34.160  23.250  1.00  0.00            
ATOM    187  H2  EF2     2      25.640  35.270  22.710  1.00  0.00            
ATOM    188  H3  EF2     2      24.500  35.680  24.070  1.00  0.00            
ATOM    189  H4  EF2     2      21.380  36.050  20.960  1.00  0.00            
ATOM    190  H5  EF2     2      21.160  35.990  18.480  1.00  0.00            
ATOM    191  H6  EF2     2      22.620  35.800  16.150  1.00  0.00            
ATOM    192  H7  EF2     2      25.010  35.480  15.400  1.00  0.00            
ATOM    193  H8  EF2     2      27.210  35.080  18.490  1.00  0.00            
ATOM    194  H9  EF2     2      27.350  34.630  16.720  1.00  0.00            
ATOM    195  H10 EF2     2      26.130  32.990  19.010  1.00  0.00            
ATOM    196  H11 EF2     2      27.690  32.770  18.230  1.00  0.00            
ATOM    197  H12 EF2     2      26.020  32.490  16.130  1.00  0.00            
ATOM    198  H13 EF2     2      23.650  31.090  15.600  1.00  0.00            
ATOM    199  H14 EF2     2      22.610  31.680  16.830  1.00  0.00            
ATOM    200  H15 EF2     2      23.570  32.870  15.810  1.00  0.00            
ATOM    201  H16 EF2     2      25.630  35.240  20.540  1.00  0.00            
TER
ENDMDL
MODEL        1
ATOM      1  H1  GCD     1      22.100  20.120  12.320  1.00  0.00            
ATOM      2  O1  GCD     1      21.930  20.470  13.200  1.00  0.00            
ATOM      3  C1  GCD     1      20.720  19.810  13.580  1.00  0.00            
ATOM      4  H2  GCD     1      20.800  18.750  13.290  1.00  0.00            
ATOM      5  H3  GCD     1      20.690  19.910  14.670  1.00  0.00            
ATOM      6  C2  GCD     1      19.490  20.440  12.870  1.00  0.00            
ATOM      7  H4  GCD     1      19.470  21.480  13.210  1.00  0.00            
ATOM      8  C3  GCD     1      18.260  19.770  13.320  1.00  0.00            
ATOM      9  H5  GCD     1      18.310  18.680  13.200  1.00  0.00            
ATOM     10  C4  GCD     1      17.090  20.390  12.620  1.00  0.00            
ATOM     11  H6  GCD     1      16.970  21.380  13.060  1.00  0.00            
ATOM     12  O2  GCD     1      15.930  19.500  12.780  1.00  0.00            
ATOM     13  H7  GCD     1      15.680  19.440  13.710  1.00  0.00            
ATOM     14  C5  GCD     1      17.350  20.490  11.080  1.00  0.00            
ATOM     15  H8  GCD     1      17.210  19.460  10.730  1.00  0.00            
ATOM     16  O3  GCD     1      16.320  21.360  10.590  1.00  0.00            
ATOM     17  H9  GCD     1      16.460  22.280  10.810  1.00  0.00            
ATOM     18  C6  GCD     1      18.730  21.060  10.780  1.00  0.00            
ATOM     19  O4  GCD     1      19.670  20.310  11.480  1.00  0.00            
ATOM     20  H10 GCD     1      18.860  20.990   9.700  1.00  0.00            
ATOM     21  O5  GCD     1      18.750  22.420  11.210  1.00  0.00            
ATOM     22  C7  GCD     1      18.580  23.550  10.320  1.00  0.00            
ATOM     23  H11 GCD     1      18.280  23.240   9.310  1.00  0.00            
ATOM     24  C8  GCD     1      17.650  24.540  10.950  1.00  0.00            
ATOM     25  H12 GCD     1      17.920  24.740  12.000  1.00  0.00            
ATOM     26  O6  GCD     1      16.330  24.060  11.000  1.00  0.00            
ATOM     27  H13 GCD     1      15.740  24.810  11.120  1.00  0.00            
ATOM     28  C9  GCD     1      17.730  25.910  10.290  1.00  0.00            
ATOM     29  H14 GCD     1      17.430  25.790   9.240  1.00  0.00            
ATOM     30  O7  GCD     1      16.770  26.830  10.860  1.00  0.00            
ATOM     31  H15 GCD     1      17.180  27.410  11.510  1.00  0.00            
ATOM     32  C10 GCD     1      19.130  26.400  10.380  1.00  0.00            
ATOM     33  H16 GCD     1      19.190  27.280   9.730  1.00  0.00            
ATOM     34  O8  GCD     1      19.960  25.450   9.640  1.00  0.00            
ATOM     35  C11 GCD     1      19.950  24.200  10.280  1.00  0.00            
ATOM     36  H17 GCD     1      20.310  24.300  11.310  1.00  0.00            
ATOM     37  C12 GCD     1      20.960  23.350   9.500  1.00  0.00            
ATOM     38  H18 GCD     1      20.660  23.250   8.450  1.00  0.00            
ATOM     39  H19 GCD     1      20.980  22.350   9.950  1.00  0.00            
ATOM     40  O9  GCD     1      22.260  23.850   9.530  1.00  0.00            
ATOM     41  H20 GCD     1      22.190  24.490   8.810  1.00  0.00            
ATOM     42  O10 GCD     1      19.630  26.650  11.710  1.00  0.00            
ATOM     43  C13 GCD     1      20.060  27.980  11.950  1.00  0.00            
ATOM     44  H21 GCD     1      19.900  28.700  11.130  1.00  0.00            
ATOM     45  C14 GCD     1      19.300  28.440  13.140  1.00  0.00            
ATOM     46  H22 GCD     1      19.350  27.630  13.880  1.00  0.00            
ATOM     47  O11 GCD     1      17.970  28.600  12.690  1.00  0.00            
ATOM     48  H23 GCD     1      17.370  28.780  13.420  1.00  0.00            
ATOM     49  C15 GCD     1      19.810  29.740  13.700  1.00  0.00            
ATOM     50  H24 GCD     1      19.560  30.520  12.980  1.00  0.00            
ATOM     51  O12 GCD     1      19.160  30.010  14.930  1.00  0.00            
ATOM     52  H25 GCD     1      18.210  29.870  14.920  1.00  0.00            
ATOM     53  C16 GCD     1      21.340  29.830  13.680  1.00  0.00            
ATOM     54  H26 GCD     1      21.630  30.890  13.670  1.00  0.00            
ATOM     55  O13 GCD     1      21.910  29.250  12.580  1.00  0.00            
ATOM     56  C17 GCD     1      21.530  27.960  12.330  1.00  0.00            
ATOM     57  H27 GCD     1      21.730  27.290  13.170  1.00  0.00            
ATOM     58  C18 GCD     1      22.420  27.600  11.130  1.00  0.00            
ATOM     59  H28 GCD     1      22.210  28.240  10.260  1.00  0.00            
ATOM     60  H29 GCD     1      22.190  26.600  10.730  1.00  0.00            
ATOM     61  O14 GCD     1      23.810  27.430  11.500  1.00  0.00            
ATOM     62  H30 GCD     1      24.320  27.120  10.740  1.00  0.00            
ATOM     63  O15 GCD     1      21.880  29.130  14.780  1.00  0.00            
ATOM     64  C19 GCD     1      22.780  29.920  15.530  1.00  0.00            
ATOM     65  H31 GCD     1      23.190  30.730  14.910  1.00  0.00            
ATOM     66  C20 GCD     1      21.990  30.610  16.660  1.00  0.00            
ATOM     67  H32 GCD     1      21.500  29.830  17.250  1.00  0.00            
ATOM     68  O16 GCD     1      20.960  31.530  16.340  1.00  0.00            
ATOM     69  H33 GCD     1      20.310  31.130  15.750  1.00  0.00            
ATOM     70  C21 GCD     1      22.990  31.310  17.630  1.00  0.00            
ATOM     71  H34 GCD     1      23.630  32.040  17.100  1.00  0.00            
ATOM     72  O17 GCD     1      22.370  31.940  18.750  1.00  0.00            
ATOM     73  H35 GCD     1      21.540  32.300  18.430  1.00  0.00            
ATOM     74  C22 GCD     1      24.020  30.270  18.050  1.00  0.00            
ATOM     75  H36 GCD     1      24.870  30.720  18.570  1.00  0.00            
ATOM     76  O18 GCD     1      24.660  29.750  16.940  1.00  0.00            
ATOM     77  C23 GCD     1      23.780  28.970  16.090  1.00  0.00            
ATOM     78  H37 GCD     1      23.280  28.190  16.680  1.00  0.00            
ATOM     79  C24 GCD     1      24.560  28.430  14.960  1.00  0.00            
ATOM     80  H38 GCD     1      24.870  29.240  14.290  1.00  0.00            
ATOM     81  H39 GCD     1      24.030  27.730  14.310  1.00  0.00            
ATOM     82  O19 GCD     1      25.700  27.620  15.340  1.00  0.00            
ATOM     83  H40 GCD     1      25.980  27.190  14.520  1.00  0.00            
ATOM     84  O20 GCD     1      23.420  29.350  18.880  1.00  0.00            
ATOM     85  C25 GCD     1      23.930  29.110  20.140  1.00  0.00            
ATOM     86  H41 GCD     1      24.870  29.620  20.350  1.00  0.00            
ATOM     87  C26 GCD     1      22.980  29.690  21.210  1.00  0.00            
ATOM     88  H42 GCD     1      21.950  29.400  20.980  1.00  0.00            
ATOM     89  O21 GCD     1      23.130  31.100  21.330  1.00  0.00            
ATOM     90  H43 GCD     1      22.850  31.440  20.470  1.00  0.00            
ATOM     91  C27 GCD     1      23.310  29.170  22.630  1.00  0.00            
ATOM     92  H44 GCD     1      24.270  29.580  22.980  1.00  0.00            
ATOM     93  O22 GCD     1      22.300  29.540  23.520  1.00  0.00            
ATOM     94  H45 GCD     1      21.520  29.050  23.240  1.00  0.00            
ATOM     95  C28 GCD     1      23.520  27.660  22.570  1.00  0.00            
ATOM     96  H46 GCD     1      23.840  27.220  23.520  1.00  0.00            
ATOM     97  O23 GCD     1      24.610  27.440  21.660  1.00  0.00            
ATOM     98  C29 GCD     1      24.190  27.660  20.320  1.00  0.00            
ATOM     99  H47 GCD     1      23.280  27.070  20.130  1.00  0.00            
ATOM    100  C30 GCD     1      25.310  27.060  19.450  1.00  0.00            
ATOM    101  H48 GCD     1      24.890  27.100  18.440  1.00  0.00            
ATOM    102  H49 GCD     1      25.380  25.980  19.620  1.00  0.00            
ATOM    103  O24 GCD     1      26.550  27.630  19.650  1.00  0.00            
ATOM    104  H50 GCD     1      26.840  27.460  20.550  1.00  0.00            
ATOM    105  O25 GCD     1      22.260  27.030  22.130  1.00  0.00            
ATOM    106  C31 GCD     1      21.640  26.340  23.190  1.00  0.00            
ATOM    107  H51 GCD     1      21.960  26.790  24.140  1.00  0.00            
ATOM    108  C32 GCD     1      20.180  26.650  22.880  1.00  0.00            
ATOM    109  H52 GCD     1      19.920  26.440  21.830  1.00  0.00            
ATOM    110  O26 GCD     1      19.850  28.000  23.110  1.00  0.00            
ATOM    111  H53 GCD     1      18.990  28.080  22.680  1.00  0.00            
ATOM    112  C33 GCD     1      19.320  25.730  23.790  1.00  0.00            
ATOM    113  H54 GCD     1      19.660  26.010  24.790  1.00  0.00            
ATOM    114  O27 GCD     1      17.920  25.940  23.630  1.00  0.00            
ATOM    115  H55 GCD     1      17.830  25.730  22.690  1.00  0.00            
ATOM    116  C34 GCD     1      19.730  24.320  23.520  1.00  0.00            
ATOM    117  H56 GCD     1      19.180  23.740  24.270  1.00  0.00            
ATOM    118  O28 GCD     1      21.120  24.080  23.800  1.00  0.00            
ATOM    119  C35 GCD     1      21.970  24.860  23.000  1.00  0.00            
ATOM    120  H57 GCD     1      21.900  24.640  21.930  1.00  0.00            
ATOM    121  C36 GCD     1      23.340  24.510  23.520  1.00  0.00            
ATOM    122  H58 GCD     1      24.120  24.870  22.840  1.00  0.00            
ATOM    123  H59 GCD     1      23.550  23.440  23.630  1.00  0.00            
ATOM    124  O29 GCD     1      23.540  25.090  24.860  1.00  0.00            
ATOM    125  H60 GCD     1      23.000  24.540  25.450  1.00  0.00            
ATOM    126  O30 GCD     1      19.480  23.850  22.250  1.00  0.00            
ATOM    127  C37 GCD     1      18.400  22.990  21.960  1.00  0.00            
ATOM    128  H61 GCD     1      17.750  22.970  22.840  1.00  0.00            
ATOM    129  C38 GCD     1      17.550  23.630  20.820  1.00  0.00            
ATOM    130  H62 GCD     1      18.070  23.800  19.870  1.00  0.00            
ATOM    131  O31 GCD     1      17.080  24.870  21.200  1.00  0.00            
ATOM    132  H63 GCD     1      16.170  24.910  20.910  1.00  0.00            
ATOM    133  C39 GCD     1      16.360  22.670  20.620  1.00  0.00            
ATOM    134  H64 GCD     1      15.940  22.450  21.610  1.00  0.00            
ATOM    135  O32 GCD     1      15.380  23.260  19.750  1.00  0.00            
ATOM    136  H65 GCD     1      15.560  23.120  18.810  1.00  0.00            
ATOM    137  C40 GCD     1      16.970  21.340  20.120  1.00  0.00            
ATOM    138  H66 GCD     1      16.160  20.610  20.030  1.00  0.00            
ATOM    139  O33 GCD     1      17.790  20.780  21.160  1.00  0.00            
ATOM    140  C41 GCD     1      18.930  21.630  21.580  1.00  0.00            
ATOM    141  H67 GCD     1      19.580  21.700  20.700  1.00  0.00            
ATOM    142  C42 GCD     1      19.720  20.940  22.680  1.00  0.00            
ATOM    143  H68 GCD     1      20.460  21.710  22.950  1.00  0.00            
ATOM    144  H69 GCD     1      20.170  20.050  22.220  1.00  0.00            
ATOM    145  O34 GCD     1      18.880  20.630  23.750  1.00  0.00            
ATOM    146  H70 GCD     1      19.520  20.330  24.410  1.00  0.00            
ATOM    147  O35 GCD     1      17.650  21.530  18.890  1.00  0.00            
ATOM    148  C43 GCD     1      17.770  20.300  18.160  1.00  0.00            
ATOM    149  H71 GCD     1      17.760  19.430  18.820  1.00  0.00            
ATOM    150  C44 GCD     1      16.600  20.190  17.250  1.00  0.00            
ATOM    151  H72 GCD     1      16.530  21.000  16.510  1.00  0.00            
ATOM    152  O36 GCD     1      15.370  20.130  17.950  1.00  0.00            
ATOM    153  H73 GCD     1      14.760  19.780  17.280  1.00  0.00            
ATOM    154  C45 GCD     1      16.730  18.900  16.430  1.00  0.00            
ATOM    155  H74 GCD     1      16.740  18.020  17.070  1.00  0.00            
ATOM    156  O37 GCD     1      15.590  18.820  15.580  1.00  0.00            
ATOM    157  H75 GCD     1      15.340  17.910  15.440  1.00  0.00            
ATOM    158  C46 GCD     1      18.050  19.060  15.660  1.00  0.00            
ATOM    159  H76 GCD     1      18.180  18.150  15.060  1.00  0.00            
ATOM    160  O38 GCD     1      18.040  20.130  14.700  1.00  0.00            
ATOM    161  O39 GCD     1      19.150  19.250  16.560  1.00  0.00            
ATOM    162  C47 GCD     1      19.120  20.360  17.420  1.00  0.00            
ATOM    163  H77 GCD     1      19.110  21.280  16.810  1.00  0.00            
ATOM    164  C48 GCD     1      20.390  20.360  18.310  1.00  0.00            
ATOM    165  H78 GCD     1      20.460  21.360  18.740  1.00  0.00            
ATOM    166  H79 GCD     1      21.280  20.280  17.670  1.00  0.00            
ATOM    167  O40 GCD     1      20.310  19.350  19.280  1.00  0.00            
ATOM    168  H80 GCD     1      19.460  18.890  19.310  1.00  0.00            
ATOM    169  C1  EF2     2      23.290  23.970  13.050  1.00  0.00            
ATOM    170  O1  EF2     2      24.130  24.240  14.150  1.00  0.00            
ATOM    171  C2  EF2     2      23.580  24.340  15.390  1.00  0.00            
ATOM    172  C3  EF2     2      23.770  23.200  16.190  1.00  0.00            
ATOM    173  C4  EF2     2      23.080  22.990  17.430  1.00  0.00            
ATOM    174  C5  EF2     2      22.400  24.090  17.950  1.00  0.00            
ATOM    175  N1  EF2     2      21.760  24.130  19.180  1.00  0.00            
ATOM    176  C6  EF2     2      20.950  25.280  19.140  1.00  0.00            
ATOM    177  C7  EF2     2      21.220  25.980  17.980  1.00  0.00            
ATOM    178  C8  EF2     2      20.420  27.210  17.530  1.00  0.00            
ATOM    179  C9  EF2     2      19.340  26.820  16.570  1.00  0.00            
ATOM    180  N2  EF2     2      18.370  26.000  17.280  1.00  0.00            
ATOM    181  C10 EF2     2      17.910  24.780  16.960  1.00  0.00            
ATOM    182  C11 EF2     2      18.530  24.070  15.750  1.00  0.00            
ATOM    183  O2  EF2     2      17.020  24.250  17.660  1.00  0.00            
ATOM    184  C12 EF2     2      22.200  25.200  17.160  1.00  0.00            
ATOM    185  C13 EF2     2      22.710  25.280  15.850  1.00  0.00            
ATOM    186  H1  EF2     2      22.660  23.090  13.210  1.00  0.00            
ATOM    187  H2  EF2     2      22.590  24.790  12.850  1.00  0.00            
ATOM    188  H3  EF2     2      23.860  23.810  12.120  1.00  0.00            
ATOM    189  H4  EF2     2      24.290  22.330  15.790  1.00  0.00            
ATOM    190  H5  EF2     2      23.320  22.090  17.980  1.00  0.00            
ATOM    191  H6  EF2     2      21.820  23.440  19.920  1.00  0.00            
ATOM    192  H7  EF2     2      20.160  25.360  19.870  1.00  0.00            
ATOM    193  H8  EF2     2      21.120  27.900  17.050  1.00  0.00            
ATOM    194  H9  EF2     2      19.990  27.730  18.390  1.00  0.00            
ATOM    195  H10 EF2     2      19.820  26.460  15.650  1.00  0.00            
ATOM    196  H11 EF2     2      18.810  27.720  16.250  1.00  0.00            
ATOM    197  H12 EF2     2      18.020  26.330  18.170  1.00  0.00            
ATOM    198  H13 EF2     2      19.550  23.750  15.980  1.00  0.00            
ATOM    199  H14 EF2     2      17.920  23.170  15.610  1.00  0.00            
ATOM    200  H15 EF2     2      18.410  24.660  14.830  1.00  0.00            
ATOM    201  H16 EF2     2      22.370  26.140  15.290  1.00  0.00            
TER
ENDMDL
MODEL        1
ATOM      1  H1  GCD     1      20.040  20.450  20.900  1.00  0.00            
ATOM      2  O1  GCD     1      20.080  21.410  20.920  1.00  0.00            
ATOM      3  C1  GCD     1      19.990  21.810  19.570  1.00  0.00            
ATOM      4  H2  GCD     1      19.000  21.500  19.210  1.00  0.00            
ATOM      5  H3  GCD     1      20.150  22.890  19.510  1.00  0.00            
ATOM      6  C2  GCD     1      21.100  21.140  18.750  1.00  0.00            
ATOM      7  H4  GCD     1      22.030  21.520  19.180  1.00  0.00            
ATOM      8  C3  GCD     1      21.050  21.400  17.230  1.00  0.00            
ATOM      9  H5  GCD     1      20.040  21.320  16.790  1.00  0.00            
ATOM     10  C4  GCD     1      22.050  20.470  16.470  1.00  0.00            
ATOM     11  H6  GCD     1      23.120  20.610  16.650  1.00  0.00            
ATOM     12  O2  GCD     1      21.660  20.540  15.060  1.00  0.00            
ATOM     13  H7  GCD     1      20.700  20.530  14.920  1.00  0.00            
ATOM     14  C5  GCD     1      21.820  19.000  16.880  1.00  0.00            
ATOM     15  H8  GCD     1      20.780  18.750  16.640  1.00  0.00            
ATOM     16  O3  GCD     1      22.650  18.110  16.280  1.00  0.00            
ATOM     17  H9  GCD     1      23.500  18.130  16.730  1.00  0.00            
ATOM     18  C6  GCD     1      21.980  18.940  18.400  1.00  0.00            
ATOM     19  O4  GCD     1      20.980  19.740  18.990  1.00  0.00            
ATOM     20  H10 GCD     1      21.780  17.900  18.650  1.00  0.00            
ATOM     21  O5  GCD     1      23.350  19.380  18.760  1.00  0.00            
ATOM     22  C7  GCD     1      24.030  18.480  19.610  1.00  0.00            
ATOM     23  H11 GCD     1      23.290  17.700  19.840  1.00  0.00            
ATOM     24  C8  GCD     1      25.190  17.880  18.880  1.00  0.00            
ATOM     25  H12 GCD     1      25.880  18.700  18.640  1.00  0.00            
ATOM     26  O6  GCD     1      24.800  17.280  17.620  1.00  0.00            
ATOM     27  H13 GCD     1      25.530  17.040  17.050  1.00  0.00            
ATOM     28  C9  GCD     1      25.900  16.870  19.820  1.00  0.00            
ATOM     29  H14 GCD     1      25.090  16.200  20.140  1.00  0.00            
ATOM     30  O7  GCD     1      27.040  16.110  19.220  1.00  0.00            
ATOM     31  H15 GCD     1      27.670  16.820  19.030  1.00  0.00            
ATOM     32  C10 GCD     1      26.340  17.690  21.070  1.00  0.00            
ATOM     33  H16 GCD     1      26.820  17.070  21.830  1.00  0.00            
ATOM     34  O8  GCD     1      25.330  18.430  21.700  1.00  0.00            
ATOM     35  C11 GCD     1      24.510  19.240  20.850  1.00  0.00            
ATOM     36  H17 GCD     1      24.990  20.180  20.550  1.00  0.00            
ATOM     37  C12 GCD     1      23.410  19.640  21.770  1.00  0.00            
ATOM     38  H18 GCD     1      22.870  20.410  21.200  1.00  0.00            
ATOM     39  H19 GCD     1      23.820  20.120  22.670  1.00  0.00            
ATOM     40  O9  GCD     1      22.530  18.530  22.130  1.00  0.00            
ATOM     41  H20 GCD     1      23.100  17.840  22.470  1.00  0.00            
ATOM     42  O10 GCD     1      27.340  18.600  20.590  1.00  0.00            
ATOM     43  C13 GCD     1      28.670  18.290  20.880  1.00  0.00            
ATOM     44  H21 GCD     1      28.820  17.220  21.040  1.00  0.00            
ATOM     45  C14 GCD     1      29.370  18.600  19.570  1.00  0.00            
ATOM     46  H22 GCD     1      29.250  19.660  19.320  1.00  0.00            
ATOM     47  O11 GCD     1      29.000  17.750  18.430  1.00  0.00            
ATOM     48  H23 GCD     1      29.210  18.240  17.630  1.00  0.00            
ATOM     49  C15 GCD     1      30.880  18.630  19.760  1.00  0.00            
ATOM     50  H24 GCD     1      31.140  17.590  19.970  1.00  0.00            
ATOM     51  O12 GCD     1      31.640  19.050  18.660  1.00  0.00            
ATOM     52  H25 GCD     1      31.330  18.580  17.890  1.00  0.00            
ATOM     53  C16 GCD     1      31.290  19.490  20.920  1.00  0.00            
ATOM     54  H26 GCD     1      32.380  19.590  20.950  1.00  0.00            
ATOM     55  O13 GCD     1      30.680  18.960  22.090  1.00  0.00            
ATOM     56  C17 GCD     1      29.210  19.050  22.080  1.00  0.00            
ATOM     57  H27 GCD     1      28.810  20.070  22.050  1.00  0.00            
ATOM     58  C18 GCD     1      28.560  18.500  23.400  1.00  0.00            
ATOM     59  H28 GCD     1      27.490  18.730  23.320  1.00  0.00            
ATOM     60  H29 GCD     1      29.080  19.040  24.200  1.00  0.00            
ATOM     61  O14 GCD     1      28.970  17.110  23.600  1.00  0.00            
ATOM     62  H30 GCD     1      28.770  16.910  24.520  1.00  0.00            
ATOM     63  O15 GCD     1      30.780  20.790  20.780  1.00  0.00            
ATOM     64  C19 GCD     1      31.790  21.810  21.140  1.00  0.00            
ATOM     65  H31 GCD     1      32.570  21.320  21.740  1.00  0.00            
ATOM     66  C20 GCD     1      32.370  22.440  19.880  1.00  0.00            
ATOM     67  H32 GCD     1      31.580  22.920  19.300  1.00  0.00            
ATOM     68  O16 GCD     1      32.990  21.390  19.080  1.00  0.00            
ATOM     69  H33 GCD     1      32.340  20.700  18.930  1.00  0.00            
ATOM     70  C21 GCD     1      33.380  23.530  20.210  1.00  0.00            
ATOM     71  H34 GCD     1      34.210  23.090  20.770  1.00  0.00            
ATOM     72  O17 GCD     1      33.960  24.180  19.110  1.00  0.00            
ATOM     73  H35 GCD     1      33.460  25.010  19.020  1.00  0.00            
ATOM     74  C22 GCD     1      32.870  24.620  21.160  1.00  0.00            
ATOM     75  H36 GCD     1      33.660  25.230  21.610  1.00  0.00            
ATOM     76  O18 GCD     1      32.290  23.900  22.220  1.00  0.00            
ATOM     77  C23 GCD     1      31.240  23.060  21.920  1.00  0.00            
ATOM     78  H37 GCD     1      30.640  23.730  21.290  1.00  0.00            
ATOM     79  C24 GCD     1      30.450  22.630  23.140  1.00  0.00            
ATOM     80  H38 GCD     1      29.520  22.160  22.800  1.00  0.00            
ATOM     81  H39 GCD     1      30.230  23.520  23.740  1.00  0.00            
ATOM     82  O19 GCD     1      31.140  21.710  23.980  1.00  0.00            
ATOM     83  H40 GCD     1      31.790  22.190  24.510  1.00  0.00            
ATOM     84  O20 GCD     1      31.950  25.440  20.550  1.00  0.00            
ATOM     85  C25 GCD     1      32.120  26.840  20.740  1.00  0.00            
ATOM     86  H41 GCD     1      33.120  27.090  21.130  1.00  0.00            
ATOM     87  C26 GCD     1      32.000  27.460  19.300  1.00  0.00            
ATOM     88  H42 GCD     1      31.030  27.240  18.820  1.00  0.00            
ATOM     89  O21 GCD     1      33.140  26.940  18.480  1.00  0.00            
ATOM     90  H43 GCD     1      33.450  27.590  17.840  1.00  0.00            
ATOM     91  C27 GCD     1      32.020  28.970  19.420  1.00  0.00            
ATOM     92  H44 GCD     1      32.960  29.190  19.940  1.00  0.00            
ATOM     93  O22 GCD     1      32.020  29.680  18.110  1.00  0.00            
ATOM     94  H45 GCD     1      32.650  29.270  17.510  1.00  0.00            
ATOM     95  C28 GCD     1      30.880  29.480  20.370  1.00  0.00            
ATOM     96  H46 GCD     1      30.900  30.560  20.530  1.00  0.00            
ATOM     97  O23 GCD     1      31.040  28.860  21.630  1.00  0.00            
ATOM     98  C29 GCD     1      30.990  27.450  21.610  1.00  0.00            
ATOM     99  H47 GCD     1      29.970  27.160  21.340  1.00  0.00            
ATOM    100  C30 GCD     1      31.240  27.040  23.080  1.00  0.00            
ATOM    101  H48 GCD     1      31.170  25.950  23.070  1.00  0.00            
ATOM    102  H49 GCD     1      30.440  27.450  23.710  1.00  0.00            
ATOM    103  O24 GCD     1      32.470  27.510  23.600  1.00  0.00            
ATOM    104  H50 GCD     1      32.520  28.450  23.390  1.00  0.00            
ATOM    105  O25 GCD     1      29.640  29.060  19.930  1.00  0.00            
ATOM    106  C31 GCD     1      28.550  30.010  19.970  1.00  0.00            
ATOM    107  H51 GCD     1      28.970  30.970  20.280  1.00  0.00            
ATOM    108  C32 GCD     1      28.050  30.310  18.570  1.00  0.00            
ATOM    109  H52 GCD     1      27.660  29.420  18.060  1.00  0.00            
ATOM    110  O26 GCD     1      29.160  30.810  17.870  1.00  0.00            
ATOM    111  H53 GCD     1      29.990  30.320  17.950  1.00  0.00            
ATOM    112  C33 GCD     1      26.980  31.380  18.600  1.00  0.00            
ATOM    113  H54 GCD     1      27.460  32.300  18.970  1.00  0.00            
ATOM    114  O27 GCD     1      26.480  31.630  17.260  1.00  0.00            
ATOM    115  H55 GCD     1      27.160  31.660  16.580  1.00  0.00            
ATOM    116  C34 GCD     1      25.930  31.050  19.660  1.00  0.00            
ATOM    117  H56 GCD     1      25.230  31.880  19.720  1.00  0.00            
ATOM    118  O28 GCD     1      26.510  30.850  20.900  1.00  0.00            
ATOM    119  C35 GCD     1      27.430  29.650  20.940  1.00  0.00            
ATOM    120  H57 GCD     1      26.800  28.800  20.640  1.00  0.00            
ATOM    121  C36 GCD     1      27.800  29.480  22.380  1.00  0.00            
ATOM    122  H58 GCD     1      28.180  30.480  22.620  1.00  0.00            
ATOM    123  H59 GCD     1      28.560  28.690  22.380  1.00  0.00            
ATOM    124  O29 GCD     1      26.800  29.110  23.270  1.00  0.00            
ATOM    125  H60 GCD     1      26.490  28.270  22.890  1.00  0.00            
ATOM    126  O30 GCD     1      25.160  29.920  19.300  1.00  0.00            
ATOM    127  C37 GCD     1      23.700  30.070  19.180  1.00  0.00            
ATOM    128  H61 GCD     1      23.290  31.070  19.420  1.00  0.00            
ATOM    129  C38 GCD     1      23.410  29.730  17.660  1.00  0.00            
ATOM    130  H62 GCD     1      23.920  28.780  17.460  1.00  0.00            
ATOM    131  O31 GCD     1      23.830  30.800  16.840  1.00  0.00            
ATOM    132  H63 GCD     1      24.720  31.020  17.150  1.00  0.00            
ATOM    133  C39 GCD     1      21.960  29.380  17.470  1.00  0.00            
ATOM    134  H64 GCD     1      21.420  30.320  17.590  1.00  0.00            
ATOM    135  O32 GCD     1      21.710  29.050  16.120  1.00  0.00            
ATOM    136  H65 GCD     1      22.340  28.380  15.850  1.00  0.00            
ATOM    137  C40 GCD     1      21.390  28.430  18.500  1.00  0.00            
ATOM    138  H66 GCD     1      20.300  28.330  18.450  1.00  0.00            
ATOM    139  O33 GCD     1      21.720  28.980  19.770  1.00  0.00            
ATOM    140  C41 GCD     1      23.100  29.050  20.150  1.00  0.00            
ATOM    141  H67 GCD     1      23.610  28.080  20.080  1.00  0.00            
ATOM    142  C42 GCD     1      23.190  29.450  21.580  1.00  0.00            
ATOM    143  H68 GCD     1      22.790  30.450  21.800  1.00  0.00            
ATOM    144  H69 GCD     1      24.250  29.550  21.840  1.00  0.00            
ATOM    145  O34 GCD     1      22.560  28.480  22.470  1.00  0.00            
ATOM    146  H70 GCD     1      21.610  28.580  22.370  1.00  0.00            
ATOM    147  O35 GCD     1      21.910  27.150  18.340  1.00  0.00            
ATOM    148  C43 GCD     1      21.170  26.300  17.460  1.00  0.00            
ATOM    149  H71 GCD     1      20.440  26.900  16.910  1.00  0.00            
ATOM    150  C44 GCD     1      22.140  25.680  16.550  1.00  0.00            
ATOM    151  H72 GCD     1      22.750  25.000  17.160  1.00  0.00            
ATOM    152  O36 GCD     1      22.930  26.670  15.810  1.00  0.00            
ATOM    153  H73 GCD     1      23.290  26.250  15.020  1.00  0.00            
ATOM    154  C45 GCD     1      21.380  24.740  15.620  1.00  0.00            
ATOM    155  H74 GCD     1      20.650  25.410  15.170  1.00  0.00            
ATOM    156  O37 GCD     1      22.130  24.120  14.610  1.00  0.00            
ATOM    157  H75 GCD     1      23.020  23.840  14.860  1.00  0.00            
ATOM    158  C46 GCD     1      20.600  23.670  16.400  1.00  0.00            
ATOM    159  H76 GCD     1      19.920  23.210  15.670  1.00  0.00            
ATOM    160  O38 GCD     1      21.490  22.720  16.940  1.00  0.00            
ATOM    161  O39 GCD     1      19.720  24.300  17.300  1.00  0.00            
ATOM    162  C47 GCD     1      20.320  25.190  18.230  1.00  0.00            
ATOM    163  H77 GCD     1      20.940  24.680  18.990  1.00  0.00            
ATOM    164  C48 GCD     1      19.120  25.820  18.930  1.00  0.00            
ATOM    165  H78 GCD     1      19.380  26.570  19.680  1.00  0.00            
ATOM    166  H79 GCD     1      18.650  24.900  19.300  1.00  0.00            
ATOM    167  O40 GCD     1      18.120  26.480  18.090  1.00  0.00            
ATOM    168  H80 GCD     1      18.090  27.440  18.150  1.00  0.00            
ATOM    169  C1  EF2     2      28.100  25.350  24.250  1.00  0.00            
ATOM    170  O1  EF2     2      28.480  25.730  22.880  1.00  0.00            
ATOM    171  C2  EF2     2      27.500  25.820  21.930  1.00  0.00            
ATOM    172  C3  EF2     2      26.130  26.070  22.210  1.00  0.00            
ATOM    173  C4  EF2     2      25.270  26.320  21.150  1.00  0.00            
ATOM    174  C5  EF2     2      25.750  26.310  19.860  1.00  0.00            
ATOM    175  N1  EF2     2      25.070  26.500  18.680  1.00  0.00            
ATOM    176  C6  EF2     2      26.020  26.520  17.670  1.00  0.00            
ATOM    177  C7  EF2     2      27.260  26.100  18.200  1.00  0.00            
ATOM    178  C8  EF2     2      28.440  25.790  17.310  1.00  0.00            
ATOM    179  C9  EF2     2      29.120  24.370  17.550  1.00  0.00            
ATOM    180  N2  EF2     2      28.080  23.320  17.630  1.00  0.00            
ATOM    181  C10 EF2     2      28.430  21.970  17.630  1.00  0.00            
ATOM    182  C11 EF2     2      27.320  20.950  17.780  1.00  0.00            
ATOM    183  O2  EF2     2      29.550  21.570  17.340  1.00  0.00            
ATOM    184  C12 EF2     2      27.070  26.040  19.600  1.00  0.00            
ATOM    185  C13 EF2     2      27.980  25.770  20.650  1.00  0.00            
ATOM    186  H1  EF2     2      27.760  24.320  24.370  1.00  0.00            
ATOM    187  H2  EF2     2      29.080  25.420  24.750  1.00  0.00            
ATOM    188  H3  EF2     2      27.420  26.040  24.750  1.00  0.00            
ATOM    189  H4  EF2     2      25.740  26.040  23.230  1.00  0.00            
ATOM    190  H5  EF2     2      24.210  26.400  21.350  1.00  0.00            
ATOM    191  H6  EF2     2      24.130  26.870  18.570  1.00  0.00            
ATOM    192  H7  EF2     2      25.810  26.750  16.630  1.00  0.00            
ATOM    193  H8  EF2     2      29.140  26.610  17.540  1.00  0.00            
ATOM    194  H9  EF2     2      28.070  25.880  16.280  1.00  0.00            
ATOM    195  H10 EF2     2      29.560  24.390  18.560  1.00  0.00            
ATOM    196  H11 EF2     2      29.800  24.220  16.710  1.00  0.00            
ATOM    197  H12 EF2     2      27.110  23.610  17.720  1.00  0.00            
ATOM    198  H13 EF2     2      27.620  19.970  17.400  1.00  0.00            
ATOM    199  H14 EF2     2      27.110  20.870  18.850  1.00  0.00            
ATOM    200  H15 EF2     2      26.430  21.310  17.250  1.00  0.00            
ATOM    201  H16 EF2     2      28.990  25.450  20.400  1.00  0.00            
TER
ENDMDL
MODEL        1
ATOM      1  H1  GCD     1      23.450  22.200   7.000  1.00  0.00            
ATOM      2  O1  GCD     1      23.580  21.790   7.870  1.00  0.00            
ATOM      3  C1  GCD     1      22.370  21.130   8.220  1.00  0.00            
ATOM      4  H2  GCD     1      22.350  20.160   7.690  1.00  0.00            
ATOM      5  H3  GCD     1      22.440  20.990   9.310  1.00  0.00            
ATOM      6  C2  GCD     1      21.100  21.900   7.910  1.00  0.00            
ATOM      7  H4  GCD     1      20.970  22.810   8.510  1.00  0.00            
ATOM      8  C3  GCD     1      19.820  21.040   8.190  1.00  0.00            
ATOM      9  H5  GCD     1      19.820  20.000   7.830  1.00  0.00            
ATOM     10  C4  GCD     1      18.540  21.760   7.600  1.00  0.00            
ATOM     11  H6  GCD     1      18.400  22.640   8.230  1.00  0.00            
ATOM     12  O2  GCD     1      17.350  20.920   7.650  1.00  0.00            
ATOM     13  H7  GCD     1      17.490  20.140   7.100  1.00  0.00            
ATOM     14  C5  GCD     1      18.780  22.180   6.140  1.00  0.00            
ATOM     15  H8  GCD     1      19.000  21.310   5.510  1.00  0.00            
ATOM     16  O3  GCD     1      17.570  22.910   5.720  1.00  0.00            
ATOM     17  H9  GCD     1      17.690  23.820   6.000  1.00  0.00            
ATOM     18  C6  GCD     1      20.030  23.040   6.070  1.00  0.00            
ATOM     19  O4  GCD     1      21.070  22.210   6.510  1.00  0.00            
ATOM     20  H10 GCD     1      20.290  23.370   5.060  1.00  0.00            
ATOM     21  O5  GCD     1      19.920  24.200   6.820  1.00  0.00            
ATOM     22  C7  GCD     1      19.970  25.480   6.220  1.00  0.00            
ATOM     23  H11 GCD     1      19.910  25.340   5.130  1.00  0.00            
ATOM     24  C8  GCD     1      18.750  26.240   6.660  1.00  0.00            
ATOM     25  H12 GCD     1      18.750  26.280   7.750  1.00  0.00            
ATOM     26  O6  GCD     1      17.570  25.620   6.210  1.00  0.00            
ATOM     27  H13 GCD     1      16.760  26.010   6.570  1.00  0.00            
ATOM     28  C9  GCD     1      18.880  27.700   6.140  1.00  0.00            
ATOM     29  H14 GCD     1      18.780  27.520   5.070  1.00  0.00            
ATOM     30  O7  GCD     1      17.800  28.680   6.630  1.00  0.00            
ATOM     31  H15 GCD     1      18.000  28.890   7.550  1.00  0.00            
ATOM     32  C10 GCD     1      20.210  28.310   6.460  1.00  0.00            
ATOM     33  H16 GCD     1      20.220  29.320   6.060  1.00  0.00            
ATOM     34  O8  GCD     1      21.200  27.590   5.930  1.00  0.00            
ATOM     35  C11 GCD     1      21.250  26.220   6.520  1.00  0.00            
ATOM     36  H17 GCD     1      21.340  26.270   7.620  1.00  0.00            
ATOM     37  C12 GCD     1      22.480  25.560   5.960  1.00  0.00            
ATOM     38  H18 GCD     1      22.440  25.630   4.870  1.00  0.00            
ATOM     39  H19 GCD     1      22.570  24.550   6.390  1.00  0.00            
ATOM     40  O9  GCD     1      23.660  26.200   6.360  1.00  0.00            
ATOM     41  H20 GCD     1      23.690  27.000   5.820  1.00  0.00            
ATOM     42  O10 GCD     1      20.480  28.460   7.870  1.00  0.00            
ATOM     43  C13 GCD     1      20.440  29.750   8.430  1.00  0.00            
ATOM     44  H21 GCD     1      20.160  30.560   7.750  1.00  0.00            
ATOM     45  C14 GCD     1      19.440  29.690   9.590  1.00  0.00            
ATOM     46  H22 GCD     1      19.750  28.940  10.340  1.00  0.00            
ATOM     47  O11 GCD     1      18.110  29.340   9.160  1.00  0.00            
ATOM     48  H23 GCD     1      17.510  29.830   9.730  1.00  0.00            
ATOM     49  C15 GCD     1      19.420  30.990  10.410  1.00  0.00            
ATOM     50  H24 GCD     1      18.890  31.750   9.820  1.00  0.00            
ATOM     51  O12 GCD     1      18.720  30.790  11.600  1.00  0.00            
ATOM     52  H25 GCD     1      19.260  31.040  12.360  1.00  0.00            
ATOM     53  C16 GCD     1      20.770  31.500  10.750  1.00  0.00            
ATOM     54  H26 GCD     1      20.870  32.550  11.060  1.00  0.00            
ATOM     55  O13 GCD     1      21.590  31.460   9.630  1.00  0.00            
ATOM     56  C17 GCD     1      21.770  30.130   9.050  1.00  0.00            
ATOM     57  H27 GCD     1      22.080  29.400   9.810  1.00  0.00            
ATOM     58  C18 GCD     1      22.830  30.430   7.970  1.00  0.00            
ATOM     59  H28 GCD     1      22.500  31.210   7.270  1.00  0.00            
ATOM     60  H29 GCD     1      22.920  29.510   7.380  1.00  0.00            
ATOM     61  O14 GCD     1      24.100  30.750   8.550  1.00  0.00            
ATOM     62  H30 GCD     1      24.080  31.660   8.850  1.00  0.00            
ATOM     63  O15 GCD     1      21.260  30.740  11.850  1.00  0.00            
ATOM     64  C19 GCD     1      22.040  31.400  12.840  1.00  0.00            
ATOM     65  H31 GCD     1      22.460  32.370  12.560  1.00  0.00            
ATOM     66  C20 GCD     1      21.190  31.450  14.070  1.00  0.00            
ATOM     67  H32 GCD     1      20.920  30.410  14.280  1.00  0.00            
ATOM     68  O16 GCD     1      20.000  32.300  13.900  1.00  0.00            
ATOM     69  H33 GCD     1      19.750  32.510  14.810  1.00  0.00            
ATOM     70  C21 GCD     1      22.020  31.870  15.300  1.00  0.00            
ATOM     71  H34 GCD     1      22.440  32.870  15.110  1.00  0.00            
ATOM     72  O17 GCD     1      21.260  32.030  16.460  1.00  0.00            
ATOM     73  H35 GCD     1      21.470  32.830  16.960  1.00  0.00            
ATOM     74  C22 GCD     1      23.190  30.960  15.480  1.00  0.00            
ATOM     75  H36 GCD     1      23.990  31.240  16.170  1.00  0.00            
ATOM     76  O18 GCD     1      23.870  30.900  14.240  1.00  0.00            
ATOM     77  C23 GCD     1      23.150  30.440  13.070  1.00  0.00            
ATOM     78  H37 GCD     1      22.760  29.440  13.310  1.00  0.00            
ATOM     79  C24 GCD     1      24.020  30.240  11.860  1.00  0.00            
ATOM     80  H38 GCD     1      23.430  29.780  11.050  1.00  0.00            
ATOM     81  H39 GCD     1      24.780  29.490  12.090  1.00  0.00            
ATOM     82  O19 GCD     1      24.580  31.470  11.410  1.00  0.00            
ATOM     83  H40 GCD     1      23.980  31.920  10.800  1.00  0.00            
ATOM     84  O20 GCD     1      22.750  29.690  15.850  1.00  0.00            
ATOM     85  C25 GCD     1      23.490  29.000  16.930  1.00  0.00            
ATOM     86  H41 GCD     1      24.480  29.440  17.070  1.00  0.00            
ATOM     87  C26 GCD     1      22.730  29.160  18.210  1.00  0.00            
ATOM     88  H42 GCD     1      21.770  28.710  17.910  1.00  0.00            
ATOM     89  O21 GCD     1      22.560  30.460  18.590  1.00  0.00            
ATOM     90  H43 GCD     1      21.980  30.770  17.890  1.00  0.00            
ATOM     91  C27 GCD     1      23.370  28.300  19.300  1.00  0.00            
ATOM     92  H44 GCD     1      24.320  28.770  19.570  1.00  0.00            
ATOM     93  O22 GCD     1      22.620  28.290  20.550  1.00  0.00            
ATOM     94  H45 GCD     1      22.080  27.500  20.620  1.00  0.00            
ATOM     95  C28 GCD     1      23.460  26.840  18.870  1.00  0.00            
ATOM     96  H46 GCD     1      23.850  26.200  19.660  1.00  0.00            
ATOM     97  O23 GCD     1      24.200  26.790  17.690  1.00  0.00            
ATOM     98  C29 GCD     1      23.690  27.530  16.580  1.00  0.00            
ATOM     99  H47 GCD     1      22.730  27.090  16.260  1.00  0.00            
ATOM    100  C30 GCD     1      24.720  27.400  15.400  1.00  0.00            
ATOM    101  H48 GCD     1      24.300  27.910  14.530  1.00  0.00            
ATOM    102  H49 GCD     1      24.740  26.310  15.280  1.00  0.00            
ATOM    103  O24 GCD     1      26.130  27.820  15.680  1.00  0.00            
ATOM    104  H50 GCD     1      26.490  27.830  14.790  1.00  0.00            
ATOM    105  O25 GCD     1      22.150  26.360  18.620  1.00  0.00            
ATOM    106  C31 GCD     1      21.640  25.310  19.500  1.00  0.00            
ATOM    107  H51 GCD     1      22.070  25.540  20.480  1.00  0.00            
ATOM    108  C32 GCD     1      20.100  25.430  19.420  1.00  0.00            
ATOM    109  H52 GCD     1      19.870  25.430  18.350  1.00  0.00            
ATOM    110  O26 GCD     1      19.750  26.680  20.080  1.00  0.00            
ATOM    111  H53 GCD     1      20.190  26.790  20.930  1.00  0.00            
ATOM    112  C33 GCD     1      19.420  24.220  19.970  1.00  0.00            
ATOM    113  H54 GCD     1      19.710  24.030  21.010  1.00  0.00            
ATOM    114  O27 GCD     1      18.010  24.420  19.890  1.00  0.00            
ATOM    115  H55 GCD     1      17.430  23.800  20.350  1.00  0.00            
ATOM    116  C34 GCD     1      19.840  22.970  19.250  1.00  0.00            
ATOM    117  H56 GCD     1      19.270  22.120  19.640  1.00  0.00            
ATOM    118  O28 GCD     1      21.270  22.790  19.350  1.00  0.00            
ATOM    119  C35 GCD     1      22.070  23.920  18.970  1.00  0.00            
ATOM    120  H57 GCD     1      22.000  23.980  17.880  1.00  0.00            
ATOM    121  C36 GCD     1      23.590  23.510  19.260  1.00  0.00            
ATOM    122  H58 GCD     1      24.180  24.260  18.720  1.00  0.00            
ATOM    123  H59 GCD     1      23.790  22.520  18.830  1.00  0.00            
ATOM    124  O29 GCD     1      23.750  23.460  20.710  1.00  0.00            
ATOM    125  H60 GCD     1      23.400  22.600  20.980  1.00  0.00            
ATOM    126  O30 GCD     1      19.420  23.000  17.860  1.00  0.00            
ATOM    127  C37 GCD     1      18.400  22.080  17.300  1.00  0.00            
ATOM    128  H61 GCD     1      17.790  21.610  18.090  1.00  0.00            
ATOM    129  C38 GCD     1      17.440  22.830  16.370  1.00  0.00            
ATOM    130  H62 GCD     1      18.130  23.310  15.670  1.00  0.00            
ATOM    131  O31 GCD     1      16.740  23.900  16.980  1.00  0.00            
ATOM    132  H63 GCD     1      17.140  24.100  17.840  1.00  0.00            
ATOM    133  C39 GCD     1      16.480  21.850  15.580  1.00  0.00            
ATOM    134  H64 GCD     1      15.830  21.290  16.260  1.00  0.00            
ATOM    135  O32 GCD     1      15.760  22.510  14.480  1.00  0.00            
ATOM    136  H65 GCD     1      16.330  23.020  13.900  1.00  0.00            
ATOM    137  C40 GCD     1      17.300  20.770  14.980  1.00  0.00            
ATOM    138  H66 GCD     1      16.660  19.990  14.560  1.00  0.00            
ATOM    139  O33 GCD     1      18.100  20.130  15.960  1.00  0.00            
ATOM    140  C41 GCD     1      19.090  20.960  16.500  1.00  0.00            
ATOM    141  H67 GCD     1      19.640  21.490  15.700  1.00  0.00            
ATOM    142  C42 GCD     1      20.030  20.090  17.370  1.00  0.00            
ATOM    143  H68 GCD     1      20.900  20.680  17.700  1.00  0.00            
ATOM    144  H69 GCD     1      20.350  19.370  16.610  1.00  0.00            
ATOM    145  O34 GCD     1      19.410  19.430  18.530  1.00  0.00            
ATOM    146  H70 GCD     1      19.050  18.620  18.170  1.00  0.00            
ATOM    147  O35 GCD     1      18.120  21.400  13.980  1.00  0.00            
ATOM    148  C43 GCD     1      18.870  20.520  13.100  1.00  0.00            
ATOM    149  H71 GCD     1      19.270  19.670  13.670  1.00  0.00            
ATOM    150  C44 GCD     1      17.910  19.980  11.980  1.00  0.00            
ATOM    151  H72 GCD     1      17.330  20.840  11.630  1.00  0.00            
ATOM    152  O36 GCD     1      16.940  19.070  12.430  1.00  0.00            
ATOM    153  H73 GCD     1      17.400  18.230  12.490  1.00  0.00            
ATOM    154  C45 GCD     1      18.760  19.290  10.890  1.00  0.00            
ATOM    155  H74 GCD     1      19.150  18.380  11.370  1.00  0.00            
ATOM    156  O37 GCD     1      17.880  18.940   9.780  1.00  0.00            
ATOM    157  H75 GCD     1      17.780  19.770   9.290  1.00  0.00            
ATOM    158  C46 GCD     1      19.950  20.070  10.450  1.00  0.00            
ATOM    159  H76 GCD     1      20.610  19.440   9.850  1.00  0.00            
ATOM    160  O38 GCD     1      19.510  21.110   9.630  1.00  0.00            
ATOM    161  O39 GCD     1      20.660  20.570  11.570  1.00  0.00            
ATOM    162  C47 GCD     1      19.990  21.290  12.510  1.00  0.00            
ATOM    163  H77 GCD     1      19.610  22.170  11.960  1.00  0.00            
ATOM    164  C48 GCD     1      20.990  21.840  13.550  1.00  0.00            
ATOM    165  H78 GCD     1      20.410  22.510  14.200  1.00  0.00            
ATOM    166  H79 GCD     1      21.670  22.520  13.020  1.00  0.00            
ATOM    167  O40 GCD     1      21.660  20.910  14.450  1.00  0.00            
ATOM    168  H80 GCD     1      21.840  20.090  13.980  1.00  0.00            
ATOM    169  C1  EF2     2      22.850  26.220   9.880  1.00  0.00            
ATOM    170  O1  EF2     2      23.550  26.270  11.120  1.00  0.00            
ATOM    171  C2  EF2     2      22.710  25.940  12.250  1.00  0.00            
ATOM    172  C3  EF2     2      23.190  25.120  13.220  1.00  0.00            
ATOM    173  C4  EF2     2      22.430  24.720  14.320  1.00  0.00            
ATOM    174  C5  EF2     2      21.160  25.290  14.410  1.00  0.00            
ATOM    175  N1  EF2     2      20.180  25.220  15.410  1.00  0.00            
ATOM    176  C6  EF2     2      19.110  26.070  15.010  1.00  0.00            
ATOM    177  C7  EF2     2      19.350  26.580  13.760  1.00  0.00            
ATOM    178  C8  EF2     2      18.490  27.610  13.150  1.00  0.00            
ATOM    179  C9  EF2     2      17.850  27.090  11.900  1.00  0.00            
ATOM    180  N2  EF2     2      17.080  25.820  12.170  1.00  0.00            
ATOM    181  C10 EF2     2      17.320  24.570  11.700  1.00  0.00            
ATOM    182  C11 EF2     2      18.110  24.530  10.400  1.00  0.00            
ATOM    183  O2  EF2     2      16.830  23.700  12.290  1.00  0.00            
ATOM    184  C12 EF2     2      20.720  26.150  13.430  1.00  0.00            
ATOM    185  C13 EF2     2      21.450  26.510  12.270  1.00  0.00            
ATOM    186  H1  EF2     2      22.190  27.080   9.740  1.00  0.00            
ATOM    187  H2  EF2     2      23.630  26.250   9.110  1.00  0.00            
ATOM    188  H3  EF2     2      22.320  25.270   9.730  1.00  0.00            
ATOM    189  H4  EF2     2      24.230  24.800  13.160  1.00  0.00            
ATOM    190  H5  EF2     2      22.900  24.200  15.150  1.00  0.00            
ATOM    191  H6  EF2     2      20.110  24.610  16.210  1.00  0.00            
ATOM    192  H7  EF2     2      18.200  26.120  15.600  1.00  0.00            
ATOM    193  H8  EF2     2      19.010  28.520  12.840  1.00  0.00            
ATOM    194  H9  EF2     2      17.750  27.880  13.920  1.00  0.00            
ATOM    195  H10 EF2     2      18.450  27.070  10.980  1.00  0.00            
ATOM    196  H11 EF2     2      17.100  27.830  11.600  1.00  0.00            
ATOM    197  H12 EF2     2      16.570  25.790  13.040  1.00  0.00            
ATOM    198  H13 EF2     2      19.190  24.450  10.620  1.00  0.00            
ATOM    199  H14 EF2     2      17.820  23.560   9.970  1.00  0.00            
ATOM    200  H15 EF2     2      17.930  25.390   9.750  1.00  0.00            
ATOM    201  H16 EF2     2      21.010  27.140  11.500  1.00  0.00            
TER
ENDMDL
MODEL        1
ATOM      1  H1  GCD     1      24.860  24.530  21.660  1.00  0.00            
ATOM      2  O1  GCD     1      25.110  24.350  20.750  1.00  0.00            
ATOM      3  C1  GCD     1      24.250  23.380  20.240  1.00  0.00            
ATOM      4  H2  GCD     1      24.590  23.230  19.210  1.00  0.00            
ATOM      5  H3  GCD     1      24.430  22.440  20.790  1.00  0.00            
ATOM      6  C2  GCD     1      22.830  23.750  20.420  1.00  0.00            
ATOM      7  H4  GCD     1      22.700  24.820  20.210  1.00  0.00            
ATOM      8  C3  GCD     1      22.240  23.630  21.820  1.00  0.00            
ATOM      9  H5  GCD     1      22.380  22.630  22.240  1.00  0.00            
ATOM     10  C4  GCD     1      20.810  24.240  21.920  1.00  0.00            
ATOM     11  H6  GCD     1      20.920  25.280  21.580  1.00  0.00            
ATOM     12  O2  GCD     1      20.330  24.150  23.240  1.00  0.00            
ATOM     13  H7  GCD     1      19.560  24.710  23.320  1.00  0.00            
ATOM     14  C5  GCD     1      19.950  23.410  20.900  1.00  0.00            
ATOM     15  H8  GCD     1      19.970  22.360  21.200  1.00  0.00            
ATOM     16  O3  GCD     1      18.600  23.850  20.870  1.00  0.00            
ATOM     17  H9  GCD     1      18.300  23.960  21.780  1.00  0.00            
ATOM     18  C6  GCD     1      20.600  23.370  19.500  1.00  0.00            
ATOM     19  O4  GCD     1      22.000  22.960  19.490  1.00  0.00            
ATOM     20  H10 GCD     1      20.060  22.650  18.880  1.00  0.00            
ATOM     21  O5  GCD     1      20.590  24.630  18.930  1.00  0.00            
ATOM     22  C7  GCD     1      20.100  24.650  17.610  1.00  0.00            
ATOM     23  H11 GCD     1      19.840  23.700  17.130  1.00  0.00            
ATOM     24  C8  GCD     1      18.900  25.690  17.650  1.00  0.00            
ATOM     25  H12 GCD     1      19.320  26.640  17.990  1.00  0.00            
ATOM     26  O6  GCD     1      17.900  25.270  18.600  1.00  0.00            
ATOM     27  H13 GCD     1      18.410  24.950  19.360  1.00  0.00            
ATOM     28  C9  GCD     1      18.390  25.970  16.240  1.00  0.00            
ATOM     29  H14 GCD     1      17.980  25.050  15.800  1.00  0.00            
ATOM     30  O7  GCD     1      17.410  27.020  16.190  1.00  0.00            
ATOM     31  H15 GCD     1      17.760  27.730  15.650  1.00  0.00            
ATOM     32  C10 GCD     1      19.590  26.330  15.300  1.00  0.00            
ATOM     33  H16 GCD     1      19.310  26.320  14.240  1.00  0.00            
ATOM     34  O8  GCD     1      20.510  25.270  15.430  1.00  0.00            
ATOM     35  C11 GCD     1      21.140  25.280  16.640  1.00  0.00            
ATOM     36  H17 GCD     1      21.530  26.260  16.940  1.00  0.00            
ATOM     37  C12 GCD     1      22.300  24.310  16.570  1.00  0.00            
ATOM     38  H18 GCD     1      21.880  23.350  16.260  1.00  0.00            
ATOM     39  H19 GCD     1      22.680  24.270  17.600  1.00  0.00            
ATOM     40  O9  GCD     1      23.400  24.680  15.770  1.00  0.00            
ATOM     41  H20 GCD     1      23.240  25.590  15.490  1.00  0.00            
ATOM     42  O10 GCD     1      20.070  27.700  15.570  1.00  0.00            
ATOM     43  C13 GCD     1      20.480  28.500  14.480  1.00  0.00            
ATOM     44  H21 GCD     1      20.400  27.920  13.550  1.00  0.00            
ATOM     45  C14 GCD     1      19.400  29.580  14.220  1.00  0.00            
ATOM     46  H22 GCD     1      19.420  30.340  15.010  1.00  0.00            
ATOM     47  O11 GCD     1      17.990  29.100  14.320  1.00  0.00            
ATOM     48  H23 GCD     1      17.440  29.760  13.880  1.00  0.00            
ATOM     49  C15 GCD     1      19.800  30.270  12.870  1.00  0.00            
ATOM     50  H24 GCD     1      19.660  29.510  12.090  1.00  0.00            
ATOM     51  O12 GCD     1      18.940  31.370  12.570  1.00  0.00            
ATOM     52  H25 GCD     1      19.010  32.010  13.280  1.00  0.00            
ATOM     53  C16 GCD     1      21.230  30.830  13.010  1.00  0.00            
ATOM     54  H26 GCD     1      21.550  31.370  12.130  1.00  0.00            
ATOM     55  O13 GCD     1      22.010  29.640  13.210  1.00  0.00            
ATOM     56  C17 GCD     1      21.910  28.980  14.450  1.00  0.00            
ATOM     57  H27 GCD     1      22.070  29.770  15.190  1.00  0.00            
ATOM     58  C18 GCD     1      22.950  27.800  14.570  1.00  0.00            
ATOM     59  H28 GCD     1      23.000  27.370  15.580  1.00  0.00            
ATOM     60  H29 GCD     1      23.910  28.170  14.200  1.00  0.00            
ATOM     61  O14 GCD     1      22.630  26.650  13.840  1.00  0.00            
ATOM     62  H30 GCD     1      22.950  26.850  12.950  1.00  0.00            
ATOM     63  O15 GCD     1      21.330  31.720  14.120  1.00  0.00            
ATOM     64  C19 GCD     1      21.480  33.080  13.930  1.00  0.00            
ATOM     65  H31 GCD     1      21.160  33.380  12.920  1.00  0.00            
ATOM     66  C20 GCD     1      20.580  33.810  14.920  1.00  0.00            
ATOM     67  H32 GCD     1      20.610  33.340  15.910  1.00  0.00            
ATOM     68  O16 GCD     1      19.250  33.680  14.530  1.00  0.00            
ATOM     69  H33 GCD     1      18.720  34.420  14.830  1.00  0.00            
ATOM     70  C21 GCD     1      20.830  35.350  14.930  1.00  0.00            
ATOM     71  H34 GCD     1      20.710  35.800  13.930  1.00  0.00            
ATOM     72  O17 GCD     1      20.030  36.100  15.850  1.00  0.00            
ATOM     73  H35 GCD     1      20.420  36.220  16.730  1.00  0.00            
ATOM     74  C22 GCD     1      22.270  35.510  15.330  1.00  0.00            
ATOM     75  H36 GCD     1      22.550  36.560  15.380  1.00  0.00            
ATOM     76  O18 GCD     1      23.070  34.800  14.390  1.00  0.00            
ATOM     77  C23 GCD     1      22.940  33.400  14.280  1.00  0.00            
ATOM     78  H37 GCD     1      23.250  32.840  15.180  1.00  0.00            
ATOM     79  C24 GCD     1      23.880  32.930  13.130  1.00  0.00            
ATOM     80  H38 GCD     1      23.800  31.840  13.210  1.00  0.00            
ATOM     81  H39 GCD     1      24.920  33.240  13.280  1.00  0.00            
ATOM     82  O19 GCD     1      23.470  33.340  11.790  1.00  0.00            
ATOM     83  H40 GCD     1      22.920  34.120  11.940  1.00  0.00            
ATOM     84  O20 GCD     1      22.530  34.910  16.610  1.00  0.00            
ATOM     85  C25 GCD     1      23.340  35.660  17.540  1.00  0.00            
ATOM     86  H41 GCD     1      23.890  36.450  17.010  1.00  0.00            
ATOM     87  C26 GCD     1      22.420  36.260  18.640  1.00  0.00            
ATOM     88  H42 GCD     1      21.820  35.400  18.960  1.00  0.00            
ATOM     89  O21 GCD     1      21.600  37.320  18.120  1.00  0.00            
ATOM     90  H43 GCD     1      21.430  37.880  18.890  1.00  0.00            
ATOM     91  C27 GCD     1      23.270  36.780  19.770  1.00  0.00            
ATOM     92  H44 GCD     1      23.810  37.650  19.370  1.00  0.00            
ATOM     93  O22 GCD     1      22.470  37.260  20.840  1.00  0.00            
ATOM     94  H45 GCD     1      21.990  36.460  21.100  1.00  0.00            
ATOM     95  C28 GCD     1      24.390  35.800  20.240  1.00  0.00            
ATOM     96  H46 GCD     1      24.990  36.360  20.970  1.00  0.00            
ATOM     97  O23 GCD     1      25.140  35.420  19.060  1.00  0.00            
ATOM     98  C29 GCD     1      24.410  34.620  18.030  1.00  0.00            
ATOM     99  H47 GCD     1      23.910  33.770  18.510  1.00  0.00            
ATOM    100  C30 GCD     1      25.330  34.110  17.040  1.00  0.00            
ATOM    101  H48 GCD     1      24.730  33.320  16.550  1.00  0.00            
ATOM    102  H49 GCD     1      26.130  33.550  17.540  1.00  0.00            
ATOM    103  O24 GCD     1      25.760  35.080  16.090  1.00  0.00            
ATOM    104  H50 GCD     1      25.110  35.100  15.380  1.00  0.00            
ATOM    105  O25 GCD     1      23.790  34.680  20.890  1.00  0.00            
ATOM    106  C31 GCD     1      23.750  34.760  22.320  1.00  0.00            
ATOM    107  H51 GCD     1      23.870  35.790  22.680  1.00  0.00            
ATOM    108  C32 GCD     1      22.350  34.310  22.780  1.00  0.00            
ATOM    109  H52 GCD     1      22.160  33.300  22.400  1.00  0.00            
ATOM    110  O26 GCD     1      21.420  35.210  22.250  1.00  0.00            
ATOM    111  H53 GCD     1      20.530  35.130  22.640  1.00  0.00            
ATOM    112  C33 GCD     1      22.280  34.170  24.300  1.00  0.00            
ATOM    113  H54 GCD     1      22.320  35.130  24.820  1.00  0.00            
ATOM    114  O27 GCD     1      21.100  33.440  24.720  1.00  0.00            
ATOM    115  H55 GCD     1      21.240  32.510  24.510  1.00  0.00            
ATOM    116  C34 GCD     1      23.480  33.360  24.810  1.00  0.00            
ATOM    117  H56 GCD     1      23.500  33.600  25.880  1.00  0.00            
ATOM    118  O28 GCD     1      24.740  33.830  24.340  1.00  0.00            
ATOM    119  C35 GCD     1      24.810  33.820  22.920  1.00  0.00            
ATOM    120  H57 GCD     1      24.580  32.830  22.510  1.00  0.00            
ATOM    121  C36 GCD     1      26.240  34.350  22.600  1.00  0.00            
ATOM    122  H58 GCD     1      26.440  34.110  21.550  1.00  0.00            
ATOM    123  H59 GCD     1      26.980  33.890  23.270  1.00  0.00            
ATOM    124  O29 GCD     1      26.270  35.750  22.840  1.00  0.00            
ATOM    125  H60 GCD     1      26.040  35.810  23.770  1.00  0.00            
ATOM    126  O30 GCD     1      23.320  31.940  24.650  1.00  0.00            
ATOM    127  C37 GCD     1      23.800  31.090  25.660  1.00  0.00            
ATOM    128  H61 GCD     1      24.420  31.690  26.330  1.00  0.00            
ATOM    129  C38 GCD     1      22.620  30.340  26.300  1.00  0.00            
ATOM    130  H62 GCD     1      21.970  29.970  25.500  1.00  0.00            
ATOM    131  O31 GCD     1      21.800  31.240  27.120  1.00  0.00            
ATOM    132  H63 GCD     1      20.940  31.100  26.710  1.00  0.00            
ATOM    133  C39 GCD     1      23.160  29.210  27.180  1.00  0.00            
ATOM    134  H64 GCD     1      23.610  29.660  28.080  1.00  0.00            
ATOM    135  O32 GCD     1      22.110  28.300  27.590  1.00  0.00            
ATOM    136  H65 GCD     1      21.550  28.620  28.320  1.00  0.00            
ATOM    137  C40 GCD     1      24.270  28.420  26.610  1.00  0.00            
ATOM    138  H66 GCD     1      24.760  27.720  27.290  1.00  0.00            
ATOM    139  O33 GCD     1      25.240  29.380  26.040  1.00  0.00            
ATOM    140  C41 GCD     1      24.790  30.110  24.980  1.00  0.00            
ATOM    141  H67 GCD     1      24.280  29.540  24.190  1.00  0.00            
ATOM    142  C42 GCD     1      25.960  30.740  24.350  1.00  0.00            
ATOM    143  H68 GCD     1      25.590  31.130  23.390  1.00  0.00            
ATOM    144  H69 GCD     1      26.810  30.040  24.310  1.00  0.00            
ATOM    145  O34 GCD     1      26.440  31.840  25.060  1.00  0.00            
ATOM    146  H70 GCD     1      25.770  32.540  25.090  1.00  0.00            
ATOM    147  O35 GCD     1      23.820  27.630  25.570  1.00  0.00            
ATOM    148  C43 GCD     1      24.180  26.220  25.350  1.00  0.00            
ATOM    149  H71 GCD     1      24.800  25.920  26.210  1.00  0.00            
ATOM    150  C44 GCD     1      22.900  25.450  25.260  1.00  0.00            
ATOM    151  H72 GCD     1      22.290  25.820  24.430  1.00  0.00            
ATOM    152  O36 GCD     1      22.180  25.580  26.430  1.00  0.00            
ATOM    153  H73 GCD     1      22.180  26.530  26.610  1.00  0.00            
ATOM    154  C45 GCD     1      23.180  24.010  24.960  1.00  0.00            
ATOM    155  H74 GCD     1      23.920  23.680  25.710  1.00  0.00            
ATOM    156  O37 GCD     1      22.130  23.140  25.030  1.00  0.00            
ATOM    157  H75 GCD     1      21.500  23.390  24.340  1.00  0.00            
ATOM    158  C46 GCD     1      23.900  23.960  23.590  1.00  0.00            
ATOM    159  H76 GCD     1      24.150  22.970  23.210  1.00  0.00            
ATOM    160  O38 GCD     1      23.040  24.560  22.580  1.00  0.00            
ATOM    161  O39 GCD     1      25.070  24.690  23.670  1.00  0.00            
ATOM    162  C47 GCD     1      25.000  26.060  24.090  1.00  0.00            
ATOM    163  H77 GCD     1      24.510  26.710  23.360  1.00  0.00            
ATOM    164  C48 GCD     1      26.480  26.490  24.260  1.00  0.00            
ATOM    165  H78 GCD     1      26.500  27.570  24.470  1.00  0.00            
ATOM    166  H79 GCD     1      27.080  26.370  23.340  1.00  0.00            
ATOM    167  O40 GCD     1      27.120  25.790  25.320  1.00  0.00            
ATOM    168  H80 GCD     1      27.000  24.840  25.190  1.00  0.00            
ATOM    169  C1  EF2     2      24.990  26.470  18.170  1.00  0.00            
ATOM    170  O1  EF2     2      24.100  27.570  18.070  1.00  0.00            
ATOM    171  C2  EF2     2      23.110  27.840  18.950  1.00  0.00            
ATOM    172  C3  EF2     2      23.320  27.540  20.310  1.00  0.00            
ATOM    173  C4  EF2     2      22.290  27.760  21.210  1.00  0.00            
ATOM    174  C5  EF2     2      21.090  28.310  20.710  1.00  0.00            
ATOM    175  N1  EF2     2      19.900  28.590  21.360  1.00  0.00            
ATOM    176  C6  EF2     2      18.990  29.160  20.460  1.00  0.00            
ATOM    177  C7  EF2     2      19.680  29.350  19.310  1.00  0.00            
ATOM    178  C8  EF2     2      19.010  29.920  18.070  1.00  0.00            
ATOM    179  C9  EF2     2      19.580  31.340  17.740  1.00  0.00            
ATOM    180  N2  EF2     2      21.000  31.330  17.280  1.00  0.00            
ATOM    181  C10 EF2     2      22.060  31.660  18.150  1.00  0.00            
ATOM    182  C11 EF2     2      21.720  32.370  19.410  1.00  0.00            
ATOM    183  O2  EF2     2      23.190  31.470  17.770  1.00  0.00            
ATOM    184  C12 EF2     2      20.920  28.660  19.390  1.00  0.00            
ATOM    185  C13 EF2     2      21.920  28.390  18.450  1.00  0.00            
ATOM    186  H1  EF2     2      24.480  25.600  18.580  1.00  0.00            
ATOM    187  H2  EF2     2      25.360  26.190  17.170  1.00  0.00            
ATOM    188  H3  EF2     2      25.920  26.780  18.670  1.00  0.00            
ATOM    189  H4  EF2     2      24.270  27.150  20.650  1.00  0.00            
ATOM    190  H5  EF2     2      22.460  27.510  22.250  1.00  0.00            
ATOM    191  H6  EF2     2      19.660  28.470  22.330  1.00  0.00            
ATOM    192  H7  EF2     2      17.930  29.310  20.640  1.00  0.00            
ATOM    193  H8  EF2     2      17.950  30.080  18.300  1.00  0.00            
ATOM    194  H9  EF2     2      19.000  29.110  17.330  1.00  0.00            
ATOM    195  H10 EF2     2      19.370  32.040  18.550  1.00  0.00            
ATOM    196  H11 EF2     2      18.870  31.710  17.000  1.00  0.00            
ATOM    197  H12 EF2     2      21.200  30.960  16.360  1.00  0.00            
ATOM    198  H13 EF2     2      22.630  32.580  19.980  1.00  0.00            
ATOM    199  H14 EF2     2      21.210  33.300  19.130  1.00  0.00            
ATOM    200  H15 EF2     2      21.070  31.820  20.100  1.00  0.00            
ATOM    201  H16 EF2     2      21.790  28.540  17.390  1.00  0.00            
TER
ENDMDL
MODEL        1
ATOM      1  H1  GCD     1      24.040  23.670  20.960  1.00  0.00            
ATOM      2  O1  GCD     1      24.060  22.990  20.280  1.00  0.00            
ATOM      3  C1  GCD     1      22.810  22.210  20.480  1.00  0.00            
ATOM      4  H2  GCD     1      22.640  21.580  19.600  1.00  0.00            
ATOM      5  H3  GCD     1      22.910  21.460  21.270  1.00  0.00            
ATOM      6  C2  GCD     1      21.600  23.080  20.570  1.00  0.00            
ATOM      7  H4  GCD     1      21.650  23.740  19.690  1.00  0.00            
ATOM      8  C3  GCD     1      21.440  23.770  21.940  1.00  0.00            
ATOM      9  H5  GCD     1      21.180  22.990  22.670  1.00  0.00            
ATOM     10  C4  GCD     1      20.240  24.690  21.980  1.00  0.00            
ATOM     11  H6  GCD     1      20.460  25.530  21.310  1.00  0.00            
ATOM     12  O2  GCD     1      19.960  25.180  23.250  1.00  0.00            
ATOM     13  H7  GCD     1      19.220  25.780  23.090  1.00  0.00            
ATOM     14  C5  GCD     1      18.980  23.940  21.580  1.00  0.00            
ATOM     15  H8  GCD     1      18.700  23.230  22.370  1.00  0.00            
ATOM     16  O3  GCD     1      17.820  24.760  21.440  1.00  0.00            
ATOM     17  H9  GCD     1      17.170  24.540  22.120  1.00  0.00            
ATOM     18  C6  GCD     1      19.320  23.160  20.180  1.00  0.00            
ATOM     19  O4  GCD     1      20.460  22.370  20.260  1.00  0.00            
ATOM     20  H10 GCD     1      18.550  22.400  20.040  1.00  0.00            
ATOM     21  O5  GCD     1      19.420  24.150  19.160  1.00  0.00            
ATOM     22  C7  GCD     1      18.630  23.930  17.960  1.00  0.00            
ATOM     23  H11 GCD     1      18.010  23.030  17.970  1.00  0.00            
ATOM     24  C8  GCD     1      17.720  25.170  17.880  1.00  0.00            
ATOM     25  H12 GCD     1      18.330  26.080  17.910  1.00  0.00            
ATOM     26  O6  GCD     1      16.800  25.320  18.970  1.00  0.00            
ATOM     27  H13 GCD     1      17.370  25.280  19.740  1.00  0.00            
ATOM     28  C9  GCD     1      16.950  25.250  16.500  1.00  0.00            
ATOM     29  H14 GCD     1      16.270  24.400  16.590  1.00  0.00            
ATOM     30  O7  GCD     1      16.310  26.550  16.350  1.00  0.00            
ATOM     31  H15 GCD     1      16.080  26.630  15.420  1.00  0.00            
ATOM     32  C10 GCD     1      17.890  24.950  15.340  1.00  0.00            
ATOM     33  H16 GCD     1      17.310  24.760  14.430  1.00  0.00            
ATOM     34  O8  GCD     1      18.690  23.790  15.550  1.00  0.00            
ATOM     35  C11 GCD     1      19.510  23.820  16.750  1.00  0.00            
ATOM     36  H17 GCD     1      20.130  24.730  16.660  1.00  0.00            
ATOM     37  C12 GCD     1      20.320  22.650  16.950  1.00  0.00            
ATOM     38  H18 GCD     1      19.640  21.790  16.960  1.00  0.00            
ATOM     39  H19 GCD     1      20.750  22.740  17.960  1.00  0.00            
ATOM     40  O9  GCD     1      21.350  22.440  16.000  1.00  0.00            
ATOM     41  H20 GCD     1      20.960  22.210  15.150  1.00  0.00            
ATOM     42  O10 GCD     1      18.700  26.080  15.180  1.00  0.00            
ATOM     43  C13 GCD     1      18.990  26.520  13.810  1.00  0.00            
ATOM     44  H21 GCD     1      18.900  25.660  13.140  1.00  0.00            
ATOM     45  C14 GCD     1      18.080  27.720  13.510  1.00  0.00            
ATOM     46  H22 GCD     1      18.310  28.540  14.200  1.00  0.00            
ATOM     47  O11 GCD     1      16.700  27.390  13.490  1.00  0.00            
ATOM     48  H23 GCD     1      16.270  28.210  13.760  1.00  0.00            
ATOM     49  C15 GCD     1      18.570  28.320  12.180  1.00  0.00            
ATOM     50  H24 GCD     1      18.560  27.470  11.480  1.00  0.00            
ATOM     51  O12 GCD     1      17.710  29.340  11.630  1.00  0.00            
ATOM     52  H25 GCD     1      17.980  30.210  11.940  1.00  0.00            
ATOM     53  C16 GCD     1      20.000  28.800  12.340  1.00  0.00            
ATOM     54  H26 GCD     1      20.340  29.060  11.330  1.00  0.00            
ATOM     55  O13 GCD     1      20.780  27.650  12.670  1.00  0.00            
ATOM     56  C17 GCD     1      20.410  27.020  13.910  1.00  0.00            
ATOM     57  H27 GCD     1      20.500  27.870  14.600  1.00  0.00            
ATOM     58  C18 GCD     1      21.420  25.960  14.140  1.00  0.00            
ATOM     59  H28 GCD     1      21.360  25.610  15.180  1.00  0.00            
ATOM     60  H29 GCD     1      22.410  26.330  13.850  1.00  0.00            
ATOM     61  O14 GCD     1      21.180  24.850  13.260  1.00  0.00            
ATOM     62  H30 GCD     1      21.680  25.000  12.440  1.00  0.00            
ATOM     63  O15 GCD     1      20.220  29.770  13.290  1.00  0.00            
ATOM     64  C19 GCD     1      20.790  31.010  12.860  1.00  0.00            
ATOM     65  H31 GCD     1      20.910  30.950  11.770  1.00  0.00            
ATOM     66  C20 GCD     1      19.840  32.200  13.100  1.00  0.00            
ATOM     67  H32 GCD     1      19.390  32.110  14.100  1.00  0.00            
ATOM     68  O16 GCD     1      18.650  32.180  12.260  1.00  0.00            
ATOM     69  H33 GCD     1      18.620  33.010  11.750  1.00  0.00            
ATOM     70  C21 GCD     1      20.550  33.540  12.920  1.00  0.00            
ATOM     71  H34 GCD     1      20.890  33.700  11.890  1.00  0.00            
ATOM     72  O17 GCD     1      19.700  34.650  13.270  1.00  0.00            
ATOM     73  H35 GCD     1      19.430  34.470  14.180  1.00  0.00            
ATOM     74  C22 GCD     1      21.820  33.580  13.730  1.00  0.00            
ATOM     75  H36 GCD     1      22.350  34.490  13.430  1.00  0.00            
ATOM     76  O18 GCD     1      22.700  32.520  13.460  1.00  0.00            
ATOM     77  C23 GCD     1      22.160  31.170  13.600  1.00  0.00            
ATOM     78  H37 GCD     1      22.060  30.980  14.680  1.00  0.00            
ATOM     79  C24 GCD     1      23.230  30.230  13.130  1.00  0.00            
ATOM     80  H38 GCD     1      22.930  29.180  13.260  1.00  0.00            
ATOM     81  H39 GCD     1      24.060  30.240  13.840  1.00  0.00            
ATOM     82  O19 GCD     1      23.670  30.490  11.730  1.00  0.00            
ATOM     83  H40 GCD     1      23.950  29.620  11.400  1.00  0.00            
ATOM     84  O20 GCD     1      21.580  33.620  15.110  1.00  0.00            
ATOM     85  C25 GCD     1      22.200  34.760  15.770  1.00  0.00            
ATOM     86  H41 GCD     1      22.330  35.600  15.080  1.00  0.00            
ATOM     87  C26 GCD     1      21.190  35.200  16.820  1.00  0.00            
ATOM     88  H42 GCD     1      21.100  34.320  17.460  1.00  0.00            
ATOM     89  O21 GCD     1      19.920  35.560  16.330  1.00  0.00            
ATOM     90  H43 GCD     1      20.060  36.240  15.660  1.00  0.00            
ATOM     91  C27 GCD     1      21.760  36.220  17.770  1.00  0.00            
ATOM     92  H44 GCD     1      22.020  37.110  17.190  1.00  0.00            
ATOM     93  O22 GCD     1      20.780  36.510  18.750  1.00  0.00            
ATOM     94  H45 GCD     1      20.570  35.730  19.280  1.00  0.00            
ATOM     95  C28 GCD     1      23.100  35.860  18.320  1.00  0.00            
ATOM     96  H46 GCD     1      23.470  36.680  18.940  1.00  0.00            
ATOM     97  O23 GCD     1      24.020  35.530  17.290  1.00  0.00            
ATOM     98  C29 GCD     1      23.530  34.400  16.540  1.00  0.00            
ATOM     99  H47 GCD     1      23.410  33.500  17.150  1.00  0.00            
ATOM    100  C30 GCD     1      24.720  34.060  15.650  1.00  0.00            
ATOM    101  H48 GCD     1      24.350  33.220  15.040  1.00  0.00            
ATOM    102  H49 GCD     1      25.590  33.810  16.270  1.00  0.00            
ATOM    103  O24 GCD     1      25.020  35.060  14.720  1.00  0.00            
ATOM    104  H50 GCD     1      25.130  35.870  15.230  1.00  0.00            
ATOM    105  O25 GCD     1      22.980  34.740  19.180  1.00  0.00            
ATOM    106  C31 GCD     1      23.330  35.060  20.590  1.00  0.00            
ATOM    107  H51 GCD     1      23.080  36.060  20.950  1.00  0.00            
ATOM    108  C32 GCD     1      22.280  34.250  21.360  1.00  0.00            
ATOM    109  H52 GCD     1      22.310  33.220  20.990  1.00  0.00            
ATOM    110  O26 GCD     1      20.960  34.770  21.000  1.00  0.00            
ATOM    111  H53 GCD     1      20.690  35.320  21.750  1.00  0.00            
ATOM    112  C33 GCD     1      22.610  34.340  22.790  1.00  0.00            
ATOM    113  H54 GCD     1      22.640  35.400  23.080  1.00  0.00            
ATOM    114  O27 GCD     1      21.630  33.670  23.620  1.00  0.00            
ATOM    115  H55 GCD     1      21.340  32.870  23.170  1.00  0.00            
ATOM    116  C34 GCD     1      24.070  33.840  23.050  1.00  0.00            
ATOM    117  H56 GCD     1      24.320  34.010  24.100  1.00  0.00            
ATOM    118  O28 GCD     1      24.960  34.630  22.310  1.00  0.00            
ATOM    119  C35 GCD     1      24.750  34.530  20.900  1.00  0.00            
ATOM    120  H57 GCD     1      24.840  33.460  20.660  1.00  0.00            
ATOM    121  C36 GCD     1      25.830  35.260  20.160  1.00  0.00            
ATOM    122  H58 GCD     1      25.640  35.140  19.080  1.00  0.00            
ATOM    123  H59 GCD     1      26.750  34.710  20.350  1.00  0.00            
ATOM    124  O29 GCD     1      26.010  36.650  20.550  1.00  0.00            
ATOM    125  H60 GCD     1      26.950  36.720  20.750  1.00  0.00            
ATOM    126  O30 GCD     1      24.150  32.460  22.750  1.00  0.00            
ATOM    127  C37 GCD     1      24.850  31.720  23.730  1.00  0.00            
ATOM    128  H61 GCD     1      25.450  32.340  24.410  1.00  0.00            
ATOM    129  C38 GCD     1      23.880  30.910  24.560  1.00  0.00            
ATOM    130  H62 GCD     1      23.260  30.420  23.800  1.00  0.00            
ATOM    131  O31 GCD     1      23.120  31.750  25.340  1.00  0.00            
ATOM    132  H63 GCD     1      22.840  32.480  24.780  1.00  0.00            
ATOM    133  C39 GCD     1      24.590  29.940  25.400  1.00  0.00            
ATOM    134  H64 GCD     1      25.400  30.480  25.910  1.00  0.00            
ATOM    135  O32 GCD     1      23.690  29.360  26.380  1.00  0.00            
ATOM    136  H65 GCD     1      23.360  28.490  26.110  1.00  0.00            
ATOM    137  C40 GCD     1      25.360  28.930  24.600  1.00  0.00            
ATOM    138  H66 GCD     1      25.960  28.290  25.250  1.00  0.00            
ATOM    139  O33 GCD     1      26.220  29.670  23.700  1.00  0.00            
ATOM    140  C41 GCD     1      25.700  30.780  22.940  1.00  0.00            
ATOM    141  H67 GCD     1      25.150  30.450  22.050  1.00  0.00            
ATOM    142  C42 GCD     1      26.830  31.640  22.340  1.00  0.00            
ATOM    143  H68 GCD     1      26.440  32.570  21.920  1.00  0.00            
ATOM    144  H69 GCD     1      27.350  31.040  21.570  1.00  0.00            
ATOM    145  O34 GCD     1      27.780  32.010  23.310  1.00  0.00            
ATOM    146  H70 GCD     1      28.200  32.840  23.070  1.00  0.00            
ATOM    147  O35 GCD     1      24.450  28.150  23.900  1.00  0.00            
ATOM    148  C43 GCD     1      24.350  26.740  24.230  1.00  0.00            
ATOM    149  H71 GCD     1      24.940  26.570  25.130  1.00  0.00            
ATOM    150  C44 GCD     1      22.920  26.290  24.630  1.00  0.00            
ATOM    151  H72 GCD     1      22.300  26.540  23.750  1.00  0.00            
ATOM    152  O36 GCD     1      22.410  26.800  25.860  1.00  0.00            
ATOM    153  H73 GCD     1      21.560  26.420  26.110  1.00  0.00            
ATOM    154  C45 GCD     1      22.990  24.730  24.700  1.00  0.00            
ATOM    155  H74 GCD     1      23.790  24.430  25.390  1.00  0.00            
ATOM    156  O37 GCD     1      21.690  24.200  25.150  1.00  0.00            
ATOM    157  H75 GCD     1      21.120  24.370  24.400  1.00  0.00            
ATOM    158  C46 GCD     1      23.490  24.080  23.430  1.00  0.00            
ATOM    159  H76 GCD     1      23.610  23.010  23.580  1.00  0.00            
ATOM    160  O38 GCD     1      22.690  24.490  22.290  1.00  0.00            
ATOM    161  O39 GCD     1      24.770  24.550  23.150  1.00  0.00            
ATOM    162  C47 GCD     1      24.840  25.970  22.970  1.00  0.00            
ATOM    163  H77 GCD     1      24.270  26.370  22.120  1.00  0.00            
ATOM    164  C48 GCD     1      26.330  26.270  22.880  1.00  0.00            
ATOM    165  H78 GCD     1      26.550  27.330  22.700  1.00  0.00            
ATOM    166  H79 GCD     1      26.760  25.720  22.030  1.00  0.00            
ATOM    167  O40 GCD     1      27.050  25.960  24.030  1.00  0.00            
ATOM    168  H80 GCD     1      27.310  25.040  23.910  1.00  0.00            
ATOM    169  C1  EF2     2      23.690  25.040  17.870  1.00  0.00            
ATOM    170  O1  EF2     2      22.730  25.980  17.540  1.00  0.00            
ATOM    171  C2  EF2     2      22.070  26.730  18.520  1.00  0.00            
ATOM    172  C3  EF2     2      22.560  27.090  19.800  1.00  0.00            
ATOM    173  C4  EF2     2      21.810  27.850  20.730  1.00  0.00            
ATOM    174  C5  EF2     2      20.560  28.270  20.270  1.00  0.00            
ATOM    175  N1  EF2     2      19.590  28.880  20.990  1.00  0.00            
ATOM    176  C6  EF2     2      18.530  29.150  20.070  1.00  0.00            
ATOM    177  C7  EF2     2      18.860  28.640  18.840  1.00  0.00            
ATOM    178  C8  EF2     2      18.010  28.930  17.610  1.00  0.00            
ATOM    179  C9  EF2     2      18.400  30.330  17.110  1.00  0.00            
ATOM    180  N2  EF2     2      19.790  30.430  16.740  1.00  0.00            
ATOM    181  C10 EF2     2      20.760  31.170  17.430  1.00  0.00            
ATOM    182  C11 EF2     2      20.250  32.020  18.600  1.00  0.00            
ATOM    183  O2  EF2     2      21.930  30.970  17.180  1.00  0.00            
ATOM    184  C12 EF2     2      20.160  28.030  18.990  1.00  0.00            
ATOM    185  C13 EF2     2      20.910  27.280  18.040  1.00  0.00            
ATOM    186  H1  EF2     2      23.230  24.110  18.240  1.00  0.00            
ATOM    187  H2  EF2     2      24.220  24.810  16.940  1.00  0.00            
ATOM    188  H3  EF2     2      24.470  25.470  18.510  1.00  0.00            
ATOM    189  H4  EF2     2      23.540  26.720  20.060  1.00  0.00            
ATOM    190  H5  EF2     2      22.200  28.110  21.710  1.00  0.00            
ATOM    191  H6  EF2     2      19.480  28.940  21.990  1.00  0.00            
ATOM    192  H7  EF2     2      17.710  29.800  20.330  1.00  0.00            
ATOM    193  H8  EF2     2      16.940  28.770  17.810  1.00  0.00            
ATOM    194  H9  EF2     2      18.220  28.130  16.890  1.00  0.00            
ATOM    195  H10 EF2     2      18.100  31.040  17.880  1.00  0.00            
ATOM    196  H11 EF2     2      17.780  30.540  16.230  1.00  0.00            
ATOM    197  H12 EF2     2      20.070  30.150  15.810  1.00  0.00            
ATOM    198  H13 EF2     2      19.530  32.820  18.400  1.00  0.00            
ATOM    199  H14 EF2     2      19.910  31.350  19.400  1.00  0.00            
ATOM    200  H15 EF2     2      21.160  32.490  18.990  1.00  0.00            
ATOM    201  H16 EF2     2      20.470  27.030  17.070  1.00  0.00            
TER
ENDMDL
MODEL        1
ATOM      1  H1  GCD     1      27.570  31.320  25.000  1.00  0.00            
ATOM      2  O1  GCD     1      27.930  31.270  24.100  1.00  0.00            
ATOM      3  C1  GCD     1      29.250  31.800  24.230  1.00  0.00            
ATOM      4  H2  GCD     1      29.990  31.190  24.760  1.00  0.00            
ATOM      5  H3  GCD     1      29.760  31.880  23.270  1.00  0.00            
ATOM      6  C2  GCD     1      29.180  33.120  24.900  1.00  0.00            
ATOM      7  H4  GCD     1      28.540  33.790  24.310  1.00  0.00            
ATOM      8  C3  GCD     1      30.610  33.720  25.110  1.00  0.00            
ATOM      9  H5  GCD     1      31.190  32.900  25.540  1.00  0.00            
ATOM     10  C4  GCD     1      30.450  34.980  26.010  1.00  0.00            
ATOM     11  H6  GCD     1      29.970  35.750  25.390  1.00  0.00            
ATOM     12  O2  GCD     1      31.820  35.470  26.250  1.00  0.00            
ATOM     13  H7  GCD     1      32.300  35.500  25.410  1.00  0.00            
ATOM     14  C5  GCD     1      29.650  34.730  27.280  1.00  0.00            
ATOM     15  H8  GCD     1      30.310  34.040  27.830  1.00  0.00            
ATOM     16  O3  GCD     1      29.530  35.950  27.980  1.00  0.00            
ATOM     17  H9  GCD     1      30.390  36.190  28.330  1.00  0.00            
ATOM     18  C6  GCD     1      28.340  34.000  26.990  1.00  0.00            
ATOM     19  O4  GCD     1      28.520  32.920  26.140  1.00  0.00            
ATOM     20  H10 GCD     1      28.030  33.560  27.950  1.00  0.00            
ATOM     21  O5  GCD     1      27.420  34.820  26.330  1.00  0.00            
ATOM     22  C7  GCD     1      26.180  35.110  27.000  1.00  0.00            
ATOM     23  H11 GCD     1      26.280  34.620  27.970  1.00  0.00            
ATOM     24  C8  GCD     1      26.070  36.620  27.150  1.00  0.00            
ATOM     25  H12 GCD     1      26.250  37.200  26.240  1.00  0.00            
ATOM     26  O6  GCD     1      27.030  37.180  28.030  1.00  0.00            
ATOM     27  H13 GCD     1      27.900  36.800  27.860  1.00  0.00            
ATOM     28  C9  GCD     1      24.650  37.090  27.530  1.00  0.00            
ATOM     29  H14 GCD     1      24.530  36.840  28.590  1.00  0.00            
ATOM     30  O7  GCD     1      24.540  38.530  27.330  1.00  0.00            
ATOM     31  H15 GCD     1      24.660  38.720  26.390  1.00  0.00            
ATOM     32  C10 GCD     1      23.580  36.350  26.700  1.00  0.00            
ATOM     33  H16 GCD     1      22.540  36.590  26.930  1.00  0.00            
ATOM     34  O8  GCD     1      23.840  34.940  26.850  1.00  0.00            
ATOM     35  C11 GCD     1      25.030  34.610  26.210  1.00  0.00            
ATOM     36  H17 GCD     1      25.210  35.000  25.200  1.00  0.00            
ATOM     37  C12 GCD     1      25.060  33.070  26.120  1.00  0.00            
ATOM     38  H18 GCD     1      25.090  32.650  27.140  1.00  0.00            
ATOM     39  H19 GCD     1      25.900  32.690  25.520  1.00  0.00            
ATOM     40  O9  GCD     1      23.850  32.610  25.490  1.00  0.00            
ATOM     41  H20 GCD     1      23.120  32.940  26.020  1.00  0.00            
ATOM     42  O10 GCD     1      23.840  36.760  25.340  1.00  0.00            
ATOM     43  C13 GCD     1      22.760  37.440  24.690  1.00  0.00            
ATOM     44  H21 GCD     1      22.180  37.940  25.480  1.00  0.00            
ATOM     45  C14 GCD     1      23.440  38.460  23.830  1.00  0.00            
ATOM     46  H22 GCD     1      24.160  37.900  23.220  1.00  0.00            
ATOM     47  O11 GCD     1      24.180  39.420  24.580  1.00  0.00            
ATOM     48  H23 GCD     1      23.680  40.220  24.780  1.00  0.00            
ATOM     49  C15 GCD     1      22.380  39.130  22.980  1.00  0.00            
ATOM     50  H24 GCD     1      21.660  39.580  23.680  1.00  0.00            
ATOM     51  O12 GCD     1      22.990  40.120  22.000  1.00  0.00            
ATOM     52  H25 GCD     1      23.860  39.760  21.770  1.00  0.00            
ATOM     53  C16 GCD     1      21.660  38.040  22.260  1.00  0.00            
ATOM     54  H26 GCD     1      20.900  38.600  21.690  1.00  0.00            
ATOM     55  O13 GCD     1      21.030  37.150  23.080  1.00  0.00            
ATOM     56  C17 GCD     1      21.940  36.470  23.870  1.00  0.00            
ATOM     57  H27 GCD     1      22.570  35.900  23.170  1.00  0.00            
ATOM     58  C18 GCD     1      21.210  35.450  24.750  1.00  0.00            
ATOM     59  H28 GCD     1      21.880  34.900  25.420  1.00  0.00            
ATOM     60  H29 GCD     1      20.620  34.690  24.220  1.00  0.00            
ATOM     61  O14 GCD     1      20.340  36.100  25.700  1.00  0.00            
ATOM     62  H30 GCD     1      20.160  35.370  26.310  1.00  0.00            
ATOM     63  O15 GCD     1      22.540  37.390  21.270  1.00  0.00            
ATOM     64  C19 GCD     1      21.970  37.210  19.960  1.00  0.00            
ATOM     65  H31 GCD     1      20.890  37.160  20.120  1.00  0.00            
ATOM     66  C20 GCD     1      22.560  38.330  19.060  1.00  0.00            
ATOM     67  H32 GCD     1      23.660  38.280  19.010  1.00  0.00            
ATOM     68  O16 GCD     1      22.110  39.640  19.510  1.00  0.00            
ATOM     69  H33 GCD     1      22.370  39.710  20.430  1.00  0.00            
ATOM     70  C21 GCD     1      22.170  38.110  17.630  1.00  0.00            
ATOM     71  H34 GCD     1      21.080  38.150  17.570  1.00  0.00            
ATOM     72  O17 GCD     1      22.710  39.040  16.760  1.00  0.00            
ATOM     73  H35 GCD     1      22.860  39.830  17.300  1.00  0.00            
ATOM     74  C22 GCD     1      22.480  36.670  17.200  1.00  0.00            
ATOM     75  H36 GCD     1      22.030  36.450  16.230  1.00  0.00            
ATOM     76  O18 GCD     1      21.910  35.750  18.160  1.00  0.00            
ATOM     77  C23 GCD     1      22.370  35.900  19.480  1.00  0.00            
ATOM     78  H37 GCD     1      23.470  35.880  19.540  1.00  0.00            
ATOM     79  C24 GCD     1      21.890  34.710  20.350  1.00  0.00            
ATOM     80  H38 GCD     1      20.800  34.680  20.270  1.00  0.00            
ATOM     81  H39 GCD     1      22.150  34.840  21.410  1.00  0.00            
ATOM     82  O19 GCD     1      22.490  33.500  19.990  1.00  0.00            
ATOM     83  H40 GCD     1      22.490  32.920  20.760  1.00  0.00            
ATOM     84  O20 GCD     1      23.860  36.370  17.180  1.00  0.00            
ATOM     85  C25 GCD     1      24.250  35.580  16.010  1.00  0.00            
ATOM     86  H41 GCD     1      23.470  35.030  15.470  1.00  0.00            
ATOM     87  C26 GCD     1      24.790  36.430  14.920  1.00  0.00            
ATOM     88  H42 GCD     1      25.700  36.900  15.300  1.00  0.00            
ATOM     89  O21 GCD     1      23.810  37.390  14.600  1.00  0.00            
ATOM     90  H43 GCD     1      23.540  37.750  15.460  1.00  0.00            
ATOM     91  C27 GCD     1      25.080  35.610  13.700  1.00  0.00            
ATOM     92  H44 GCD     1      24.140  35.110  13.450  1.00  0.00            
ATOM     93  O22 GCD     1      25.450  36.390  12.540  1.00  0.00            
ATOM     94  H45 GCD     1      24.620  36.760  12.210  1.00  0.00            
ATOM     95  C28 GCD     1      26.160  34.490  14.120  1.00  0.00            
ATOM     96  H46 GCD     1      26.350  33.740  13.350  1.00  0.00            
ATOM     97  O23 GCD     1      25.660  33.740  15.290  1.00  0.00            
ATOM     98  C29 GCD     1      25.260  34.580  16.420  1.00  0.00            
ATOM     99  H47 GCD     1      26.190  35.040  16.770  1.00  0.00            
ATOM    100  C30 GCD     1      24.770  33.650  17.500  1.00  0.00            
ATOM    101  H48 GCD     1      24.630  34.270  18.390  1.00  0.00            
ATOM    102  H49 GCD     1      25.480  32.820  17.560  1.00  0.00            
ATOM    103  O24 GCD     1      23.460  33.090  17.250  1.00  0.00            
ATOM    104  H50 GCD     1      23.100  32.790  18.090  1.00  0.00            
ATOM    105  O25 GCD     1      27.380  35.100  14.580  1.00  0.00            
ATOM    106  C31 GCD     1      28.550  35.290  13.720  1.00  0.00            
ATOM    107  H51 GCD     1      28.100  35.370  12.720  1.00  0.00            
ATOM    108  C32 GCD     1      29.110  36.630  14.170  1.00  0.00            
ATOM    109  H52 GCD     1      29.130  36.640  15.270  1.00  0.00            
ATOM    110  O26 GCD     1      28.280  37.630  13.570  1.00  0.00            
ATOM    111  H53 GCD     1      27.390  37.290  13.380  1.00  0.00            
ATOM    112  C33 GCD     1      30.540  36.800  13.650  1.00  0.00            
ATOM    113  H54 GCD     1      30.580  36.860  12.560  1.00  0.00            
ATOM    114  O27 GCD     1      31.040  37.990  14.300  1.00  0.00            
ATOM    115  H55 GCD     1      31.000  38.710  13.660  1.00  0.00            
ATOM    116  C34 GCD     1      31.390  35.610  14.110  1.00  0.00            
ATOM    117  H56 GCD     1      32.400  35.750  13.710  1.00  0.00            
ATOM    118  O28 GCD     1      30.860  34.470  13.550  1.00  0.00            
ATOM    119  C35 GCD     1      29.530  34.120  13.970  1.00  0.00            
ATOM    120  H57 GCD     1      29.430  33.890  15.040  1.00  0.00            
ATOM    121  C36 GCD     1      29.190  32.880  13.190  1.00  0.00            
ATOM    122  H58 GCD     1      28.210  32.510  13.540  1.00  0.00            
ATOM    123  H59 GCD     1      29.960  32.110  13.310  1.00  0.00            
ATOM    124  O29 GCD     1      29.080  33.110  11.800  1.00  0.00            
ATOM    125  H60 GCD     1      29.610  32.400  11.410  1.00  0.00            
ATOM    126  O30 GCD     1      31.320  35.410  15.480  1.00  0.00            
ATOM    127  C37 GCD     1      32.550  35.420  16.160  1.00  0.00            
ATOM    128  H61 GCD     1      33.410  35.450  15.470  1.00  0.00            
ATOM    129  C38 GCD     1      32.650  36.670  17.070  1.00  0.00            
ATOM    130  H62 GCD     1      31.790  36.700  17.760  1.00  0.00            
ATOM    131  O31 GCD     1      32.800  37.860  16.340  1.00  0.00            
ATOM    132  H63 GCD     1      32.070  37.920  15.710  1.00  0.00            
ATOM    133  C39 GCD     1      33.750  36.500  18.040  1.00  0.00            
ATOM    134  H64 GCD     1      34.670  36.750  17.490  1.00  0.00            
ATOM    135  O32 GCD     1      33.520  37.430  19.080  1.00  0.00            
ATOM    136  H65 GCD     1      32.750  37.130  19.580  1.00  0.00            
ATOM    137  C40 GCD     1      33.860  35.080  18.710  1.00  0.00            
ATOM    138  H66 GCD     1      34.840  34.950  19.180  1.00  0.00            
ATOM    139  O33 GCD     1      33.810  34.050  17.780  1.00  0.00            
ATOM    140  C41 GCD     1      32.670  34.110  16.940  1.00  0.00            
ATOM    141  H67 GCD     1      31.770  33.960  17.540  1.00  0.00            
ATOM    142  C42 GCD     1      32.680  32.820  16.050  1.00  0.00            
ATOM    143  H68 GCD     1      33.590  32.720  15.450  1.00  0.00            
ATOM    144  H69 GCD     1      31.810  32.860  15.380  1.00  0.00            
ATOM    145  O34 GCD     1      32.400  31.670  16.880  1.00  0.00            
ATOM    146  H70 GCD     1      32.580  31.970  17.780  1.00  0.00            
ATOM    147  O35 GCD     1      32.780  34.920  19.570  1.00  0.00            
ATOM    148  C43 GCD     1      33.130  34.110  20.760  1.00  0.00            
ATOM    149  H71 GCD     1      34.050  33.560  20.520  1.00  0.00            
ATOM    150  C44 GCD     1      33.500  35.000  21.950  1.00  0.00            
ATOM    151  H72 GCD     1      32.710  35.760  22.060  1.00  0.00            
ATOM    152  O36 GCD     1      34.770  35.610  21.670  1.00  0.00            
ATOM    153  H73 GCD     1      34.670  36.550  21.820  1.00  0.00            
ATOM    154  C45 GCD     1      33.640  34.280  23.260  1.00  0.00            
ATOM    155  H74 GCD     1      34.520  33.640  23.130  1.00  0.00            
ATOM    156  O37 GCD     1      33.860  35.160  24.300  1.00  0.00            
ATOM    157  H75 GCD     1      34.670  35.670  24.160  1.00  0.00            
ATOM    158  C46 GCD     1      32.470  33.340  23.470  1.00  0.00            
ATOM    159  H76 GCD     1      32.760  32.640  24.260  1.00  0.00            
ATOM    160  O38 GCD     1      31.250  34.090  23.840  1.00  0.00            
ATOM    161  O39 GCD     1      32.240  32.570  22.320  1.00  0.00            
ATOM    162  C47 GCD     1      31.900  33.300  21.110  1.00  0.00            
ATOM    163  H77 GCD     1      31.090  34.000  21.330  1.00  0.00            
ATOM    164  C48 GCD     1      31.530  32.290  20.050  1.00  0.00            
ATOM    165  H78 GCD     1      31.150  32.820  19.180  1.00  0.00            
ATOM    166  H79 GCD     1      30.700  31.660  20.400  1.00  0.00            
ATOM    167  O40 GCD     1      32.700  31.520  19.610  1.00  0.00            
ATOM    168  H80 GCD     1      32.510  30.600  19.800  1.00  0.00            
ATOM    169  C1  EF2     2      27.520  30.920  19.180  1.00  0.00            
ATOM    170  O1  EF2     2      27.630  31.890  20.220  1.00  0.00            
ATOM    171  C2  EF2     2      28.190  33.140  20.000  1.00  0.00            
ATOM    172  C3  EF2     2      28.590  33.500  18.670  1.00  0.00            
ATOM    173  C4  EF2     2      29.100  34.770  18.370  1.00  0.00            
ATOM    174  C5  EF2     2      29.230  35.700  19.410  1.00  0.00            
ATOM    175  N1  EF2     2      29.840  36.890  19.360  1.00  0.00            
ATOM    176  C6  EF2     2      29.730  37.440  20.650  1.00  0.00            
ATOM    177  C7  EF2     2      29.090  36.570  21.470  1.00  0.00            
ATOM    178  C8  EF2     2      28.950  36.850  22.930  1.00  0.00            
ATOM    179  C9  EF2     2      27.500  37.330  23.160  1.00  0.00            
ATOM    180  N2  EF2     2      26.600  36.180  23.190  1.00  0.00            
ATOM    181  C10 EF2     2      25.820  35.820  22.090  1.00  0.00            
ATOM    182  C11 EF2     2      25.240  34.430  22.190  1.00  0.00            
ATOM    183  O2  EF2     2      25.460  36.510  21.150  1.00  0.00            
ATOM    184  C12 EF2     2      28.820  35.380  20.710  1.00  0.00            
ATOM    185  C13 EF2     2      28.420  34.060  21.070  1.00  0.00            
ATOM    186  H1  EF2     2      28.430  30.720  18.600  1.00  0.00            
ATOM    187  H2  EF2     2      27.230  29.930  19.550  1.00  0.00            
ATOM    188  H3  EF2     2      26.860  31.340  18.420  1.00  0.00            
ATOM    189  H4  EF2     2      28.410  32.860  17.810  1.00  0.00            
ATOM    190  H5  EF2     2      29.530  34.980  17.400  1.00  0.00            
ATOM    191  H6  EF2     2      30.160  37.350  18.520  1.00  0.00            
ATOM    192  H7  EF2     2      30.080  38.440  20.870  1.00  0.00            
ATOM    193  H8  EF2     2      29.620  37.680  23.190  1.00  0.00            
ATOM    194  H9  EF2     2      29.130  35.950  23.530  1.00  0.00            
ATOM    195  H10 EF2     2      27.190  38.080  22.430  1.00  0.00            
ATOM    196  H11 EF2     2      27.510  37.730  24.180  1.00  0.00            
ATOM    197  H12 EF2     2      26.700  35.420  23.850  1.00  0.00            
ATOM    198  H13 EF2     2      26.040  33.720  22.420  1.00  0.00            
ATOM    199  H14 EF2     2      24.600  34.450  23.080  1.00  0.00            
ATOM    200  H15 EF2     2      24.720  34.150  21.270  1.00  0.00            
ATOM    201  H16 EF2     2      28.440  33.710  22.100  1.00  0.00            
TER
ENDMDL
MODEL        1
ATOM      1  H1  GCD     1      25.800  26.430  21.700  1.00  0.00            
ATOM      2  O1  GCD     1      26.200  25.900  21.000  1.00  0.00            
ATOM      3  C1  GCD     1      25.260  24.880  20.760  1.00  0.00            
ATOM      4  H2  GCD     1      25.610  24.230  19.950  1.00  0.00            
ATOM      5  H3  GCD     1      25.240  24.280  21.680  1.00  0.00            
ATOM      6  C2  GCD     1      23.840  25.290  20.390  1.00  0.00            
ATOM      7  H4  GCD     1      23.860  26.020  19.570  1.00  0.00            
ATOM      8  C3  GCD     1      23.130  26.010  21.510  1.00  0.00            
ATOM      9  H5  GCD     1      23.100  25.410  22.430  1.00  0.00            
ATOM     10  C4  GCD     1      21.710  26.240  21.060  1.00  0.00            
ATOM     11  H6  GCD     1      21.740  27.110  20.390  1.00  0.00            
ATOM     12  O2  GCD     1      20.850  26.650  22.190  1.00  0.00            
ATOM     13  H7  GCD     1      20.070  27.080  21.830  1.00  0.00            
ATOM     14  C5  GCD     1      20.970  25.110  20.360  1.00  0.00            
ATOM     15  H8  GCD     1      20.760  24.360  21.130  1.00  0.00            
ATOM     16  O3  GCD     1      19.730  25.520  19.880  1.00  0.00            
ATOM     17  H9  GCD     1      19.130  25.880  20.550  1.00  0.00            
ATOM     18  C6  GCD     1      21.880  24.430  19.330  1.00  0.00            
ATOM     19  O4  GCD     1      23.140  24.070  20.000  1.00  0.00            
ATOM     20  H10 GCD     1      21.420  23.480  19.040  1.00  0.00            
ATOM     21  O5  GCD     1      22.050  25.300  18.210  1.00  0.00            
ATOM     22  C7  GCD     1      21.670  24.740  16.940  1.00  0.00            
ATOM     23  H11 GCD     1      21.330  23.710  17.060  1.00  0.00            
ATOM     24  C8  GCD     1      20.580  25.580  16.370  1.00  0.00            
ATOM     25  H12 GCD     1      20.910  26.620  16.230  1.00  0.00            
ATOM     26  O6  GCD     1      19.400  25.460  17.160  1.00  0.00            
ATOM     27  H13 GCD     1      19.560  25.430  18.110  1.00  0.00            
ATOM     28  C9  GCD     1      20.260  25.090  14.940  1.00  0.00            
ATOM     29  H14 GCD     1      19.870  24.070  15.070  1.00  0.00            
ATOM     30  O7  GCD     1      19.270  25.840  14.240  1.00  0.00            
ATOM     31  H15 GCD     1      19.800  26.460  13.720  1.00  0.00            
ATOM     32  C10 GCD     1      21.480  24.960  14.110  1.00  0.00            
ATOM     33  H16 GCD     1      21.300  24.340  13.230  1.00  0.00            
ATOM     34  O8  GCD     1      22.400  24.100  14.770  1.00  0.00            
ATOM     35  C11 GCD     1      22.870  24.670  16.000  1.00  0.00            
ATOM     36  H17 GCD     1      23.180  25.710  15.830  1.00  0.00            
ATOM     37  C12 GCD     1      24.020  23.700  16.520  1.00  0.00            
ATOM     38  H18 GCD     1      23.810  22.660  16.230  1.00  0.00            
ATOM     39  H19 GCD     1      24.220  23.880  17.580  1.00  0.00            
ATOM     40  O9  GCD     1      25.230  23.930  15.840  1.00  0.00            
ATOM     41  H20 GCD     1      25.840  23.210  16.050  1.00  0.00            
ATOM     42  O10 GCD     1      22.040  26.240  13.760  1.00  0.00            
ATOM     43  C13 GCD     1      22.760  26.270  12.460  1.00  0.00            
ATOM     44  H21 GCD     1      22.990  25.280  12.050  1.00  0.00            
ATOM     45  C14 GCD     1      21.830  26.860  11.400  1.00  0.00            
ATOM     46  H22 GCD     1      21.590  27.840  11.830  1.00  0.00            
ATOM     47  O11 GCD     1      20.670  26.090  11.280  1.00  0.00            
ATOM     48  H23 GCD     1      20.040  26.610  10.760  1.00  0.00            
ATOM     49  C15 GCD     1      22.570  26.980  10.060  1.00  0.00            
ATOM     50  H24 GCD     1      22.850  26.000   9.630  1.00  0.00            
ATOM     51  O12 GCD     1      21.790  27.680   9.010  1.00  0.00            
ATOM     52  H25 GCD     1      21.640  28.600   9.250  1.00  0.00            
ATOM     53  C16 GCD     1      23.850  27.760  10.380  1.00  0.00            
ATOM     54  H26 GCD     1      24.390  27.730   9.430  1.00  0.00            
ATOM     55  O13 GCD     1      24.700  27.160  11.350  1.00  0.00            
ATOM     56  C17 GCD     1      24.050  27.100  12.600  1.00  0.00            
ATOM     57  H27 GCD     1      23.710  28.070  12.970  1.00  0.00            
ATOM     58  C18 GCD     1      25.010  26.730  13.700  1.00  0.00            
ATOM     59  H28 GCD     1      24.450  26.750  14.640  1.00  0.00            
ATOM     60  H29 GCD     1      25.800  27.490  13.710  1.00  0.00            
ATOM     61  O14 GCD     1      25.420  25.410  13.460  1.00  0.00            
ATOM     62  H30 GCD     1      25.060  24.980  14.250  1.00  0.00            
ATOM     63  O15 GCD     1      23.650  29.040  10.690  1.00  0.00            
ATOM     64  C19 GCD     1      23.690  30.040   9.610  1.00  0.00            
ATOM     65  H31 GCD     1      23.600  29.600   8.600  1.00  0.00            
ATOM     66  C20 GCD     1      22.450  30.890   9.780  1.00  0.00            
ATOM     67  H32 GCD     1      22.330  31.320  10.790  1.00  0.00            
ATOM     68  O16 GCD     1      21.230  30.210   9.430  1.00  0.00            
ATOM     69  H33 GCD     1      20.450  30.610   9.820  1.00  0.00            
ATOM     70  C21 GCD     1      22.600  32.150   8.930  1.00  0.00            
ATOM     71  H34 GCD     1      22.690  31.770   7.910  1.00  0.00            
ATOM     72  O17 GCD     1      21.490  32.920   9.120  1.00  0.00            
ATOM     73  H35 GCD     1      21.730  33.610   9.740  1.00  0.00            
ATOM     74  C22 GCD     1      23.940  32.910   9.210  1.00  0.00            
ATOM     75  H36 GCD     1      24.120  33.770   8.560  1.00  0.00            
ATOM     76  O18 GCD     1      25.100  32.000   9.040  1.00  0.00            
ATOM     77  C23 GCD     1      24.960  30.800   9.840  1.00  0.00            
ATOM     78  H37 GCD     1      24.800  31.110  10.890  1.00  0.00            
ATOM     79  C24 GCD     1      26.270  30.070   9.540  1.00  0.00            
ATOM     80  H38 GCD     1      26.280  29.060   9.970  1.00  0.00            
ATOM     81  H39 GCD     1      27.060  30.740   9.920  1.00  0.00            
ATOM     82  O19 GCD     1      26.550  29.950   8.190  1.00  0.00            
ATOM     83  H40 GCD     1      26.710  30.850   7.870  1.00  0.00            
ATOM     84  O20 GCD     1      23.890  33.300  10.550  1.00  0.00            
ATOM     85  C25 GCD     1      24.010  34.750  10.890  1.00  0.00            
ATOM     86  H41 GCD     1      24.230  35.300   9.970  1.00  0.00            
ATOM     87  C26 GCD     1      22.710  35.250  11.450  1.00  0.00            
ATOM     88  H42 GCD     1      22.530  34.570  12.300  1.00  0.00            
ATOM     89  O21 GCD     1      21.610  35.190  10.480  1.00  0.00            
ATOM     90  H43 GCD     1      20.920  35.790  10.780  1.00  0.00            
ATOM     91  C27 GCD     1      22.800  36.730  11.920  1.00  0.00            
ATOM     92  H44 GCD     1      23.030  37.250  10.990  1.00  0.00            
ATOM     93  O22 GCD     1      21.540  37.250  12.510  1.00  0.00            
ATOM     94  H45 GCD     1      21.290  36.820  13.330  1.00  0.00            
ATOM     95  C28 GCD     1      24.010  36.760  12.910  1.00  0.00            
ATOM     96  H46 GCD     1      24.110  37.750  13.350  1.00  0.00            
ATOM     97  O23 GCD     1      25.150  36.350  12.150  1.00  0.00            
ATOM     98  C29 GCD     1      25.200  35.010  11.780  1.00  0.00            
ATOM     99  H47 GCD     1      25.200  34.360  12.670  1.00  0.00            
ATOM    100  C30 GCD     1      26.540  34.780  11.100  1.00  0.00            
ATOM    101  H48 GCD     1      26.670  33.700  10.940  1.00  0.00            
ATOM    102  H49 GCD     1      27.320  34.970  11.850  1.00  0.00            
ATOM    103  O24 GCD     1      26.670  35.390   9.840  1.00  0.00            
ATOM    104  H50 GCD     1      26.440  36.310  10.000  1.00  0.00            
ATOM    105  O25 GCD     1      23.810  35.820  13.970  1.00  0.00            
ATOM    106  C31 GCD     1      23.540  36.240  15.300  1.00  0.00            
ATOM    107  H51 GCD     1      23.510  37.330  15.340  1.00  0.00            
ATOM    108  C32 GCD     1      22.240  35.670  15.710  1.00  0.00            
ATOM    109  H52 GCD     1      22.340  34.580  15.690  1.00  0.00            
ATOM    110  O26 GCD     1      21.220  36.120  14.770  1.00  0.00            
ATOM    111  H53 GCD     1      20.660  35.360  14.950  1.00  0.00            
ATOM    112  C33 GCD     1      22.010  36.160  17.160  1.00  0.00            
ATOM    113  H54 GCD     1      21.880  37.250  17.110  1.00  0.00            
ATOM    114  O27 GCD     1      20.830  35.480  17.650  1.00  0.00            
ATOM    115  H55 GCD     1      21.080  34.790  18.280  1.00  0.00            
ATOM    116  C34 GCD     1      23.130  35.730  18.080  1.00  0.00            
ATOM    117  H56 GCD     1      23.080  36.310  19.010  1.00  0.00            
ATOM    118  O28 GCD     1      24.390  36.080  17.530  1.00  0.00            
ATOM    119  C35 GCD     1      24.690  35.820  16.160  1.00  0.00            
ATOM    120  H57 GCD     1      24.780  34.740  15.960  1.00  0.00            
ATOM    121  C36 GCD     1      25.990  36.480  15.660  1.00  0.00            
ATOM    122  H58 GCD     1      26.200  36.240  14.610  1.00  0.00            
ATOM    123  H59 GCD     1      26.810  36.050  16.240  1.00  0.00            
ATOM    124  O29 GCD     1      26.030  37.900  15.740  1.00  0.00            
ATOM    125  H60 GCD     1      26.460  38.200  16.550  1.00  0.00            
ATOM    126  O30 GCD     1      23.150  34.320  18.400  1.00  0.00            
ATOM    127  C37 GCD     1      24.010  34.050  19.530  1.00  0.00            
ATOM    128  H61 GCD     1      24.690  34.910  19.610  1.00  0.00            
ATOM    129  C38 GCD     1      23.200  34.020  20.820  1.00  0.00            
ATOM    130  H62 GCD     1      22.350  33.330  20.730  1.00  0.00            
ATOM    131  O31 GCD     1      22.640  35.320  21.060  1.00  0.00            
ATOM    132  H63 GCD     1      22.120  35.210  21.870  1.00  0.00            
ATOM    133  C39 GCD     1      24.210  33.720  21.940  1.00  0.00            
ATOM    134  H64 GCD     1      24.830  34.610  22.090  1.00  0.00            
ATOM    135  O32 GCD     1      23.570  33.450  23.160  1.00  0.00            
ATOM    136  H65 GCD     1      23.530  32.490  23.250  1.00  0.00            
ATOM    137  C40 GCD     1      25.090  32.460  21.600  1.00  0.00            
ATOM    138  H66 GCD     1      25.910  32.380  22.320  1.00  0.00            
ATOM    139  O33 GCD     1      25.650  32.670  20.300  1.00  0.00            
ATOM    140  C41 GCD     1      24.690  32.750  19.240  1.00  0.00            
ATOM    141  H67 GCD     1      24.020  31.880  19.270  1.00  0.00            
ATOM    142  C42 GCD     1      25.410  32.650  17.930  1.00  0.00            
ATOM    143  H68 GCD     1      24.690  32.790  17.110  1.00  0.00            
ATOM    144  H69 GCD     1      25.690  31.590  17.940  1.00  0.00            
ATOM    145  O34 GCD     1      26.540  33.480  17.660  1.00  0.00            
ATOM    146  H70 GCD     1      27.170  33.230  18.350  1.00  0.00            
ATOM    147  O35 GCD     1      24.290  31.310  21.600  1.00  0.00            
ATOM    148  C43 GCD     1      24.540  30.370  22.670  1.00  0.00            
ATOM    149  H71 GCD     1      25.020  30.790  23.560  1.00  0.00            
ATOM    150  C44 GCD     1      23.170  29.740  23.080  1.00  0.00            
ATOM    151  H72 GCD     1      22.650  29.490  22.140  1.00  0.00            
ATOM    152  O36 GCD     1      22.500  30.680  23.940  1.00  0.00            
ATOM    153  H73 GCD     1      21.750  30.070  24.010  1.00  0.00            
ATOM    154  C45 GCD     1      23.440  28.450  23.850  1.00  0.00            
ATOM    155  H74 GCD     1      23.950  28.710  24.790  1.00  0.00            
ATOM    156  O37 GCD     1      22.270  27.730  24.150  1.00  0.00            
ATOM    157  H75 GCD     1      21.910  27.340  23.340  1.00  0.00            
ATOM    158  C46 GCD     1      24.300  27.470  23.070  1.00  0.00            
ATOM    159  H76 GCD     1      24.550  26.550  23.590  1.00  0.00            
ATOM    160  O38 GCD     1      23.760  27.270  21.790  1.00  0.00            
ATOM    161  O39 GCD     1      25.540  28.090  22.840  1.00  0.00            
ATOM    162  C47 GCD     1      25.450  29.310  22.110  1.00  0.00            
ATOM    163  H77 GCD     1      25.040  29.040  21.130  1.00  0.00            
ATOM    164  C48 GCD     1      26.850  29.800  21.780  1.00  0.00            
ATOM    165  H78 GCD     1      26.800  30.650  21.090  1.00  0.00            
ATOM    166  H79 GCD     1      27.360  29.020  21.190  1.00  0.00            
ATOM    167  O40 GCD     1      27.730  30.160  22.850  1.00  0.00            
ATOM    168  H80 GCD     1      27.480  31.040  23.150  1.00  0.00            
ATOM    169  C1  EF2     2      25.730  27.980  17.470  1.00  0.00            
ATOM    170  O1  EF2     2      24.390  27.470  17.550  1.00  0.00            
ATOM    171  C2  EF2     2      23.370  28.380  17.550  1.00  0.00            
ATOM    172  C3  EF2     2      23.040  29.030  18.780  1.00  0.00            
ATOM    173  C4  EF2     2      21.980  30.010  18.750  1.00  0.00            
ATOM    174  C5  EF2     2      21.270  30.160  17.560  1.00  0.00            
ATOM    175  N1  EF2     2      20.140  30.930  17.300  1.00  0.00            
ATOM    176  C6  EF2     2      19.670  30.680  16.010  1.00  0.00            
ATOM    177  C7  EF2     2      20.580  29.800  15.390  1.00  0.00            
ATOM    178  C8  EF2     2      20.520  29.540  13.930  1.00  0.00            
ATOM    179  C9  EF2     2      21.400  30.560  13.150  1.00  0.00            
ATOM    180  N2  EF2     2      22.860  30.400  13.250  1.00  0.00            
ATOM    181  C10 EF2     2      23.820  31.270  13.660  1.00  0.00            
ATOM    182  C11 EF2     2      23.450  32.360  14.580  1.00  0.00            
ATOM    183  O2  EF2     2      24.970  31.040  13.230  1.00  0.00            
ATOM    184  C12 EF2     2      21.520  29.390  16.420  1.00  0.00            
ATOM    185  C13 EF2     2      22.610  28.510  16.420  1.00  0.00            
ATOM    186  H1  EF2     2      26.000  28.500  16.540  1.00  0.00            
ATOM    187  H2  EF2     2      26.040  28.620  18.300  1.00  0.00            
ATOM    188  H3  EF2     2      26.390  27.100  17.570  1.00  0.00            
ATOM    189  H4  EF2     2      23.650  28.800  19.640  1.00  0.00            
ATOM    190  H5  EF2     2      21.720  30.550  19.660  1.00  0.00            
ATOM    191  H6  EF2     2      19.810  31.630  17.950  1.00  0.00            
ATOM    192  H7  EF2     2      18.840  31.140  15.500  1.00  0.00            
ATOM    193  H8  EF2     2      19.490  29.560  13.560  1.00  0.00            
ATOM    194  H9  EF2     2      20.840  28.500  13.820  1.00  0.00            
ATOM    195  H10 EF2     2      21.090  31.590  13.340  1.00  0.00            
ATOM    196  H11 EF2     2      21.090  30.390  12.110  1.00  0.00            
ATOM    197  H12 EF2     2      23.160  29.720  12.560  1.00  0.00            
ATOM    198  H13 EF2     2      23.160  32.020  15.590  1.00  0.00            
ATOM    199  H14 EF2     2      24.340  32.990  14.700  1.00  0.00            
ATOM    200  H15 EF2     2      22.670  33.000  14.160  1.00  0.00            
ATOM    201  H16 EF2     2      22.940  28.070  15.480  1.00  0.00            
TER
ENDMDL
MODEL        1
ATOM      1  H1  GCD     1      23.330  29.270  26.690  1.00  0.00            
ATOM      2  O1  GCD     1      22.730  29.190  27.450  1.00  0.00            
ATOM      3  C1  GCD     1      21.340  28.940  27.000  1.00  0.00            
ATOM      4  H2  GCD     1      20.580  28.970  27.790  1.00  0.00            
ATOM      5  H3  GCD     1      21.100  29.830  26.410  1.00  0.00            
ATOM      6  C2  GCD     1      21.020  27.590  26.320  1.00  0.00            
ATOM      7  H4  GCD     1      21.810  27.380  25.590  1.00  0.00            
ATOM      8  C3  GCD     1      19.660  27.530  25.660  1.00  0.00            
ATOM      9  H5  GCD     1      18.930  27.900  26.390  1.00  0.00            
ATOM     10  C4  GCD     1      19.320  26.140  25.090  1.00  0.00            
ATOM     11  H6  GCD     1      19.960  25.920  24.230  1.00  0.00            
ATOM     12  O2  GCD     1      17.910  26.070  24.700  1.00  0.00            
ATOM     13  H7  GCD     1      17.740  26.730  24.020  1.00  0.00            
ATOM     14  C5  GCD     1      19.510  25.080  26.200  1.00  0.00            
ATOM     15  H8  GCD     1      18.780  25.180  27.000  1.00  0.00            
ATOM     16  O3  GCD     1      19.290  23.750  25.750  1.00  0.00            
ATOM     17  H9  GCD     1      19.740  23.620  24.900  1.00  0.00            
ATOM     18  C6  GCD     1      20.880  25.230  26.740  1.00  0.00            
ATOM     19  O4  GCD     1      21.020  26.540  27.320  1.00  0.00            
ATOM     20  H10 GCD     1      21.010  24.480  27.530  1.00  0.00            
ATOM     21  O5  GCD     1      21.910  25.070  25.690  1.00  0.00            
ATOM     22  C7  GCD     1      22.230  23.780  25.220  1.00  0.00            
ATOM     23  H11 GCD     1      21.550  23.020  25.630  1.00  0.00            
ATOM     24  C8  GCD     1      22.310  23.740  23.710  1.00  0.00            
ATOM     25  H12 GCD     1      22.950  24.550  23.320  1.00  0.00            
ATOM     26  O6  GCD     1      20.940  23.680  23.150  1.00  0.00            
ATOM     27  H13 GCD     1      20.820  24.540  22.720  1.00  0.00            
ATOM     28  C9  GCD     1      22.970  22.440  23.190  1.00  0.00            
ATOM     29  H14 GCD     1      22.250  21.630  23.400  1.00  0.00            
ATOM     30  O7  GCD     1      23.070  22.540  21.790  1.00  0.00            
ATOM     31  H15 GCD     1      22.220  22.410  21.350  1.00  0.00            
ATOM     32  C10 GCD     1      24.310  22.130  23.800  1.00  0.00            
ATOM     33  H16 GCD     1      24.580  21.140  23.440  1.00  0.00            
ATOM     34  O8  GCD     1      24.150  22.140  25.220  1.00  0.00            
ATOM     35  C11 GCD     1      23.610  23.390  25.760  1.00  0.00            
ATOM     36  H17 GCD     1      24.320  24.190  25.500  1.00  0.00            
ATOM     37  C12 GCD     1      23.640  23.270  27.300  1.00  0.00            
ATOM     38  H18 GCD     1      23.240  24.180  27.760  1.00  0.00            
ATOM     39  H19 GCD     1      24.680  23.190  27.630  1.00  0.00            
ATOM     40  O9  GCD     1      22.910  22.200  27.800  1.00  0.00            
ATOM     41  H20 GCD     1      22.980  22.270  28.750  1.00  0.00            
ATOM     42  O10 GCD     1      25.270  23.060  23.390  1.00  0.00            
ATOM     43  C13 GCD     1      26.530  22.570  23.080  1.00  0.00            
ATOM     44  H21 GCD     1      26.630  21.510  23.360  1.00  0.00            
ATOM     45  C14 GCD     1      26.800  22.590  21.630  1.00  0.00            
ATOM     46  H22 GCD     1      26.710  23.650  21.350  1.00  0.00            
ATOM     47  O11 GCD     1      25.790  21.780  21.010  1.00  0.00            
ATOM     48  H23 GCD     1      24.990  22.130  21.400  1.00  0.00            
ATOM     49  C15 GCD     1      28.170  22.140  21.300  1.00  0.00            
ATOM     50  H24 GCD     1      28.340  21.100  21.600  1.00  0.00            
ATOM     51  O12 GCD     1      28.340  22.250  19.850  1.00  0.00            
ATOM     52  H25 GCD     1      27.490  22.230  19.400  1.00  0.00            
ATOM     53  C16 GCD     1      29.240  23.020  22.070  1.00  0.00            
ATOM     54  H26 GCD     1      30.240  22.590  21.990  1.00  0.00            
ATOM     55  O13 GCD     1      28.950  23.040  23.480  1.00  0.00            
ATOM     56  C17 GCD     1      27.600  23.460  23.810  1.00  0.00            
ATOM     57  H27 GCD     1      27.530  24.490  23.460  1.00  0.00            
ATOM     58  C18 GCD     1      27.530  23.670  25.320  1.00  0.00            
ATOM     59  H28 GCD     1      26.620  24.170  25.680  1.00  0.00            
ATOM     60  H29 GCD     1      28.370  24.270  25.710  1.00  0.00            
ATOM     61  O14 GCD     1      27.650  22.360  26.010  1.00  0.00            
ATOM     62  H30 GCD     1      28.620  22.310  25.990  1.00  0.00            
ATOM     63  O15 GCD     1      29.150  24.400  21.620  1.00  0.00            
ATOM     64  C19 GCD     1      30.470  24.940  21.310  1.00  0.00            
ATOM     65  H31 GCD     1      31.340  24.330  21.620  1.00  0.00            
ATOM     66  C20 GCD     1      30.560  24.970  19.770  1.00  0.00            
ATOM     67  H32 GCD     1      29.630  25.510  19.570  1.00  0.00            
ATOM     68  O16 GCD     1      30.500  23.650  19.080  1.00  0.00            
ATOM     69  H33 GCD     1      29.780  23.110  19.410  1.00  0.00            
ATOM     70  C21 GCD     1      31.570  25.960  19.210  1.00  0.00            
ATOM     71  H34 GCD     1      32.560  25.600  19.490  1.00  0.00            
ATOM     72  O17 GCD     1      31.510  25.950  17.750  1.00  0.00            
ATOM     73  H35 GCD     1      30.790  26.500  17.430  1.00  0.00            
ATOM     74  C22 GCD     1      31.330  27.270  19.840  1.00  0.00            
ATOM     75  H36 GCD     1      32.190  27.870  19.540  1.00  0.00            
ATOM     76  O18 GCD     1      31.410  27.200  21.250  1.00  0.00            
ATOM     77  C23 GCD     1      30.540  26.290  21.890  1.00  0.00            
ATOM     78  H37 GCD     1      29.520  26.660  21.750  1.00  0.00            
ATOM     79  C24 GCD     1      30.590  26.370  23.360  1.00  0.00            
ATOM     80  H38 GCD     1      29.820  25.730  23.810  1.00  0.00            
ATOM     81  H39 GCD     1      30.490  27.420  23.630  1.00  0.00            
ATOM     82  O19 GCD     1      31.820  25.890  23.920  1.00  0.00            
ATOM     83  H40 GCD     1      31.610  25.270  24.620  1.00  0.00            
ATOM     84  O20 GCD     1      30.080  27.910  19.610  1.00  0.00            
ATOM     85  C25 GCD     1      30.030  28.930  18.630  1.00  0.00            
ATOM     86  H41 GCD     1      30.980  28.870  18.080  1.00  0.00            
ATOM     87  C26 GCD     1      28.850  28.670  17.780  1.00  0.00            
ATOM     88  H42 GCD     1      27.960  28.620  18.420  1.00  0.00            
ATOM     89  O21 GCD     1      28.940  27.340  17.100  1.00  0.00            
ATOM     90  H43 GCD     1      28.030  27.150  16.840  1.00  0.00            
ATOM     91  C27 GCD     1      28.730  29.860  16.810  1.00  0.00            
ATOM     92  H44 GCD     1      29.670  29.860  16.240  1.00  0.00            
ATOM     93  O22 GCD     1      27.620  29.670  15.960  1.00  0.00            
ATOM     94  H45 GCD     1      27.620  28.730  15.750  1.00  0.00            
ATOM     95  C28 GCD     1      28.580  31.170  17.480  1.00  0.00            
ATOM     96  H46 GCD     1      28.600  31.950  16.700  1.00  0.00            
ATOM     97  O23 GCD     1      29.740  31.330  18.350  1.00  0.00            
ATOM     98  C29 GCD     1      29.910  30.290  19.330  1.00  0.00            
ATOM     99  H47 GCD     1      29.060  30.270  20.030  1.00  0.00            
ATOM    100  C30 GCD     1      31.050  30.600  20.280  1.00  0.00            
ATOM    101  H48 GCD     1      31.170  29.780  20.990  1.00  0.00            
ATOM    102  H49 GCD     1      30.790  31.500  20.860  1.00  0.00            
ATOM    103  O24 GCD     1      32.240  30.740  19.560  1.00  0.00            
ATOM    104  H50 GCD     1      31.960  31.250  18.790  1.00  0.00            
ATOM    105  O25 GCD     1      27.380  31.210  18.260  1.00  0.00            
ATOM    106  C31 GCD     1      26.750  32.470  18.250  1.00  0.00            
ATOM    107  H51 GCD     1      27.380  33.270  17.840  1.00  0.00            
ATOM    108  C32 GCD     1      25.500  32.350  17.340  1.00  0.00            
ATOM    109  H52 GCD     1      24.830  31.650  17.850  1.00  0.00            
ATOM    110  O26 GCD     1      25.850  31.830  16.040  1.00  0.00            
ATOM    111  H53 GCD     1      26.330  31.000  16.130  1.00  0.00            
ATOM    112  C33 GCD     1      24.680  33.660  17.230  1.00  0.00            
ATOM    113  H54 GCD     1      25.190  34.550  16.850  1.00  0.00            
ATOM    114  O27 GCD     1      23.470  33.480  16.460  1.00  0.00            
ATOM    115  H55 GCD     1      23.710  33.110  15.600  1.00  0.00            
ATOM    116  C34 GCD     1      24.400  34.160  18.640  1.00  0.00            
ATOM    117  H56 GCD     1      23.970  35.160  18.670  1.00  0.00            
ATOM    118  O28 GCD     1      25.660  34.240  19.250  1.00  0.00            
ATOM    119  C35 GCD     1      26.270  33.040  19.530  1.00  0.00            
ATOM    120  H57 GCD     1      25.580  32.360  20.060  1.00  0.00            
ATOM    121  C36 GCD     1      27.280  33.390  20.560  1.00  0.00            
ATOM    122  H58 GCD     1      27.870  34.230  20.190  1.00  0.00            
ATOM    123  H59 GCD     1      28.040  32.590  20.570  1.00  0.00            
ATOM    124  O29 GCD     1      26.690  33.580  21.810  1.00  0.00            
ATOM    125  H60 GCD     1      25.780  33.870  21.710  1.00  0.00            
ATOM    126  O30 GCD     1      23.500  33.330  19.430  1.00  0.00            
ATOM    127  C37 GCD     1      22.360  34.040  19.970  1.00  0.00            
ATOM    128  H61 GCD     1      22.290  35.050  19.570  1.00  0.00            
ATOM    129  C38 GCD     1      21.140  33.350  19.350  1.00  0.00            
ATOM    130  H62 GCD     1      21.300  32.270  19.400  1.00  0.00            
ATOM    131  O31 GCD     1      20.980  33.590  17.910  1.00  0.00            
ATOM    132  H63 GCD     1      21.900  33.650  17.640  1.00  0.00            
ATOM    133  C39 GCD     1      19.860  33.620  20.100  1.00  0.00            
ATOM    134  H64 GCD     1      19.570  34.660  19.920  1.00  0.00            
ATOM    135  O32 GCD     1      18.750  32.800  19.670  1.00  0.00            
ATOM    136  H65 GCD     1      18.630  32.940  18.720  1.00  0.00            
ATOM    137  C40 GCD     1      20.090  33.520  21.600  1.00  0.00            
ATOM    138  H66 GCD     1      19.180  33.940  22.040  1.00  0.00            
ATOM    139  O33 GCD     1      21.150  34.340  22.050  1.00  0.00            
ATOM    140  C41 GCD     1      22.420  33.980  21.470  1.00  0.00            
ATOM    141  H67 GCD     1      22.780  32.990  21.770  1.00  0.00            
ATOM    142  C42 GCD     1      23.440  35.020  21.910  1.00  0.00            
ATOM    143  H68 GCD     1      23.020  36.000  21.670  1.00  0.00            
ATOM    144  H69 GCD     1      24.360  34.880  21.330  1.00  0.00            
ATOM    145  O34 GCD     1      23.760  34.930  23.340  1.00  0.00            
ATOM    146  H70 GCD     1      22.940  35.140  23.800  1.00  0.00            
ATOM    147  O35 GCD     1      20.330  32.130  21.980  1.00  0.00            
ATOM    148  C43 GCD     1      19.380  31.430  22.780  1.00  0.00            
ATOM    149  H71 GCD     1      18.410  31.950  22.760  1.00  0.00            
ATOM    150  C44 GCD     1      19.170  30.040  22.250  1.00  0.00            
ATOM    151  H72 GCD     1      20.140  29.570  22.440  1.00  0.00            
ATOM    152  O36 GCD     1      18.650  30.100  20.970  1.00  0.00            
ATOM    153  H73 GCD     1      19.240  30.650  20.440  1.00  0.00            
ATOM    154  C45 GCD     1      18.100  29.250  23.010  1.00  0.00            
ATOM    155  H74 GCD     1      17.170  29.830  22.980  1.00  0.00            
ATOM    156  O37 GCD     1      18.030  27.860  22.540  1.00  0.00            
ATOM    157  H75 GCD     1      18.070  27.970  21.580  1.00  0.00            
ATOM    158  C46 GCD     1      18.560  29.280  24.500  1.00  0.00            
ATOM    159  H76 GCD     1      17.750  28.810  25.060  1.00  0.00            
ATOM    160  O38 GCD     1      19.760  28.480  24.600  1.00  0.00            
ATOM    161  O39 GCD     1      18.690  30.570  25.010  1.00  0.00            
ATOM    162  C47 GCD     1      19.640  31.330  24.340  1.00  0.00            
ATOM    163  H77 GCD     1      20.590  30.790  24.430  1.00  0.00            
ATOM    164  C48 GCD     1      19.710  32.700  25.010  1.00  0.00            
ATOM    165  H78 GCD     1      20.640  33.180  24.670  1.00  0.00            
ATOM    166  H79 GCD     1      19.920  32.660  26.080  1.00  0.00            
ATOM    167  O40 GCD     1      18.520  33.460  24.820  1.00  0.00            
ATOM    168  H80 GCD     1      18.490  34.280  25.320  1.00  0.00            
ATOM    169  C1  EF2     2      28.440  30.250  23.210  1.00  0.00            
ATOM    170  O1  EF2     2      27.700  29.840  22.080  1.00  0.00            
ATOM    171  C2  EF2     2      26.300  30.090  21.910  1.00  0.00            
ATOM    172  C3  EF2     2      25.480  30.820  22.800  1.00  0.00            
ATOM    173  C4  EF2     2      24.070  30.970  22.530  1.00  0.00            
ATOM    174  C5  EF2     2      23.630  30.600  21.270  1.00  0.00            
ATOM    175  N1  EF2     2      22.330  30.530  20.800  1.00  0.00            
ATOM    176  C6  EF2     2      22.300  29.850  19.580  1.00  0.00            
ATOM    177  C7  EF2     2      23.570  29.380  19.310  1.00  0.00            
ATOM    178  C8  EF2     2      23.920  28.940  17.990  1.00  0.00            
ATOM    179  C9  EF2     2      23.770  27.360  17.870  1.00  0.00            
ATOM    180  N2  EF2     2      24.520  26.710  18.870  1.00  0.00            
ATOM    181  C10 EF2     2      25.840  26.270  18.700  1.00  0.00            
ATOM    182  C11 EF2     2      26.620  26.050  19.980  1.00  0.00            
ATOM    183  O2  EF2     2      26.280  26.010  17.600  1.00  0.00            
ATOM    184  C12 EF2     2      24.400  29.830  20.400  1.00  0.00            
ATOM    185  C13 EF2     2      25.750  29.690  20.680  1.00  0.00            
ATOM    186  H1  EF2     2      29.530  30.180  23.160  1.00  0.00            
ATOM    187  H2  EF2     2      28.220  31.270  23.540  1.00  0.00            
ATOM    188  H3  EF2     2      28.160  29.650  24.090  1.00  0.00            
ATOM    189  H4  EF2     2      25.980  31.230  23.670  1.00  0.00            
ATOM    190  H5  EF2     2      23.340  31.520  23.120  1.00  0.00            
ATOM    191  H6  EF2     2      21.520  30.700  21.370  1.00  0.00            
ATOM    192  H7  EF2     2      21.400  29.730  18.990  1.00  0.00            
ATOM    193  H8  EF2     2      24.910  29.320  17.730  1.00  0.00            
ATOM    194  H9  EF2     2      23.270  29.360  17.210  1.00  0.00            
ATOM    195  H10 EF2     2      24.080  26.970  16.900  1.00  0.00            
ATOM    196  H11 EF2     2      22.710  27.110  18.000  1.00  0.00            
ATOM    197  H12 EF2     2      24.240  26.720  19.840  1.00  0.00            
ATOM    198  H13 EF2     2      27.090  26.990  20.290  1.00  0.00            
ATOM    199  H14 EF2     2      25.910  25.850  20.800  1.00  0.00            
ATOM    200  H15 EF2     2      27.410  25.290  19.980  1.00  0.00            
ATOM    201  H16 EF2     2      26.310  29.140  19.940  1.00  0.00            
TER
ENDMDL
MODEL        1
ATOM      1  H1  GCD     1      28.210  20.480  19.890  1.00  0.00            
ATOM      2  O1  GCD     1      28.110  20.840  19.000  1.00  0.00            
ATOM      3  C1  GCD     1      28.680  22.160  19.030  1.00  0.00            
ATOM      4  H2  GCD     1      29.750  22.120  19.280  1.00  0.00            
ATOM      5  H3  GCD     1      28.480  22.550  18.030  1.00  0.00            
ATOM      6  C2  GCD     1      27.910  22.890  20.180  1.00  0.00            
ATOM      7  H4  GCD     1      26.850  22.660  20.070  1.00  0.00            
ATOM      8  C3  GCD     1      28.120  24.380  20.240  1.00  0.00            
ATOM      9  H5  GCD     1      29.200  24.510  20.310  1.00  0.00            
ATOM     10  C4  GCD     1      27.370  24.960  21.410  1.00  0.00            
ATOM     11  H6  GCD     1      26.300  24.750  21.220  1.00  0.00            
ATOM     12  O2  GCD     1      27.670  26.400  21.460  1.00  0.00            
ATOM     13  H7  GCD     1      27.100  26.820  22.120  1.00  0.00            
ATOM     14  C5  GCD     1      27.740  24.230  22.700  1.00  0.00            
ATOM     15  H8  GCD     1      28.760  24.470  23.010  1.00  0.00            
ATOM     16  O3  GCD     1      26.920  24.740  23.800  1.00  0.00            
ATOM     17  H9  GCD     1      26.030  24.400  23.650  1.00  0.00            
ATOM     18  C6  GCD     1      27.490  22.700  22.490  1.00  0.00            
ATOM     19  O4  GCD     1      28.270  22.230  21.390  1.00  0.00            
ATOM     20  H10 GCD     1      27.760  22.180  23.420  1.00  0.00            
ATOM     21  O5  GCD     1      26.120  22.420  22.440  1.00  0.00            
ATOM     22  C7  GCD     1      25.490  21.930  23.630  1.00  0.00            
ATOM     23  H11 GCD     1      26.060  22.330  24.480  1.00  0.00            
ATOM     24  C8  GCD     1      24.040  22.460  23.560  1.00  0.00            
ATOM     25  H12 GCD     1      23.490  22.120  22.670  1.00  0.00            
ATOM     26  O6  GCD     1      24.240  23.840  23.740  1.00  0.00            
ATOM     27  H13 GCD     1      23.410  24.320  23.760  1.00  0.00            
ATOM     28  C9  GCD     1      23.230  21.790  24.720  1.00  0.00            
ATOM     29  H14 GCD     1      23.550  22.170  25.710  1.00  0.00            
ATOM     30  O7  GCD     1      21.880  22.130  24.710  1.00  0.00            
ATOM     31  H15 GCD     1      21.850  23.090  24.760  1.00  0.00            
ATOM     32  C10 GCD     1      23.350  20.260  24.650  1.00  0.00            
ATOM     33  H16 GCD     1      22.780  19.930  25.530  1.00  0.00            
ATOM     34  O8  GCD     1      24.750  19.910  24.800  1.00  0.00            
ATOM     35  C11 GCD     1      25.570  20.380  23.670  1.00  0.00            
ATOM     36  H17 GCD     1      25.060  20.070  22.740  1.00  0.00            
ATOM     37  C12 GCD     1      26.860  19.630  23.820  1.00  0.00            
ATOM     38  H18 GCD     1      27.630  20.120  23.210  1.00  0.00            
ATOM     39  H19 GCD     1      26.770  18.620  23.400  1.00  0.00            
ATOM     40  O9  GCD     1      27.400  19.670  25.130  1.00  0.00            
ATOM     41  H20 GCD     1      26.700  19.420  25.740  1.00  0.00            
ATOM     42  O10 GCD     1      22.840  19.710  23.480  1.00  0.00            
ATOM     43  C13 GCD     1      21.910  18.630  23.470  1.00  0.00            
ATOM     44  H21 GCD     1      21.610  18.320  24.480  1.00  0.00            
ATOM     45  C14 GCD     1      20.630  19.010  22.770  1.00  0.00            
ATOM     46  H22 GCD     1      20.830  19.420  21.770  1.00  0.00            
ATOM     47  O11 GCD     1      20.010  19.890  23.560  1.00  0.00            
ATOM     48  H23 GCD     1      20.570  20.170  24.290  1.00  0.00            
ATOM     49  C15 GCD     1      19.660  17.810  22.630  1.00  0.00            
ATOM     50  H24 GCD     1      19.480  17.380  23.620  1.00  0.00            
ATOM     51  O12 GCD     1      18.450  18.240  21.970  1.00  0.00            
ATOM     52  H25 GCD     1      17.860  18.660  22.600  1.00  0.00            
ATOM     53  C16 GCD     1      20.320  16.660  21.870  1.00  0.00            
ATOM     54  H26 GCD     1      19.750  15.720  21.880  1.00  0.00            
ATOM     55  O13 GCD     1      21.500  16.450  22.640  1.00  0.00            
ATOM     56  C17 GCD     1      22.430  17.450  22.640  1.00  0.00            
ATOM     57  H27 GCD     1      22.690  17.690  21.600  1.00  0.00            
ATOM     58  C18 GCD     1      23.780  16.950  23.120  1.00  0.00            
ATOM     59  H28 GCD     1      23.680  16.610  24.160  1.00  0.00            
ATOM     60  H29 GCD     1      24.530  17.750  23.100  1.00  0.00            
ATOM     61  O14 GCD     1      24.380  16.010  22.250  1.00  0.00            
ATOM     62  H30 GCD     1      23.670  15.360  22.170  1.00  0.00            
ATOM     63  O15 GCD     1      20.640  17.010  20.500  1.00  0.00            
ATOM     64  C19 GCD     1      20.220  16.090  19.510  1.00  0.00            
ATOM     65  H31 GCD     1      20.440  15.090  19.900  1.00  0.00            
ATOM     66  C20 GCD     1      18.810  16.300  19.090  1.00  0.00            
ATOM     67  H32 GCD     1      18.760  17.330  18.720  1.00  0.00            
ATOM     68  O16 GCD     1      17.920  16.180  20.200  1.00  0.00            
ATOM     69  H33 GCD     1      18.100  16.920  20.790  1.00  0.00            
ATOM     70  C21 GCD     1      18.330  15.520  17.890  1.00  0.00            
ATOM     71  H34 GCD     1      18.320  14.470  18.240  1.00  0.00            
ATOM     72  O17 GCD     1      16.990  15.940  17.580  1.00  0.00            
ATOM     73  H35 GCD     1      17.090  16.690  16.970  1.00  0.00            
ATOM     74  C22 GCD     1      19.360  15.700  16.700  1.00  0.00            
ATOM     75  H36 GCD     1      19.190  15.000  15.880  1.00  0.00            
ATOM     76  O18 GCD     1      20.710  15.490  17.150  1.00  0.00            
ATOM     77  C23 GCD     1      21.120  16.280  18.270  1.00  0.00            
ATOM     78  H37 GCD     1      20.890  17.310  17.980  1.00  0.00            
ATOM     79  C24 GCD     1      22.610  16.030  18.460  1.00  0.00            
ATOM     80  H38 GCD     1      23.060  16.800  19.090  1.00  0.00            
ATOM     81  H39 GCD     1      23.200  16.070  17.530  1.00  0.00            
ATOM     82  O19 GCD     1      22.860  14.770  19.120  1.00  0.00            
ATOM     83  H40 GCD     1      22.250  14.140  18.700  1.00  0.00            
ATOM     84  O20 GCD     1      19.270  17.050  16.340  1.00  0.00            
ATOM     85  C25 GCD     1      18.790  17.440  15.050  1.00  0.00            
ATOM     86  H41 GCD     1      18.160  16.640  14.650  1.00  0.00            
ATOM     87  C26 GCD     1      17.930  18.650  15.190  1.00  0.00            
ATOM     88  H42 GCD     1      18.600  19.420  15.600  1.00  0.00            
ATOM     89  O21 GCD     1      16.940  18.350  16.200  1.00  0.00            
ATOM     90  H43 GCD     1      16.910  19.140  16.750  1.00  0.00            
ATOM     91  C27 GCD     1      17.440  19.090  13.810  1.00  0.00            
ATOM     92  H44 GCD     1      16.940  18.220  13.380  1.00  0.00            
ATOM     93  O22 GCD     1      16.630  20.280  13.870  1.00  0.00            
ATOM     94  H45 GCD     1      17.210  21.040  13.770  1.00  0.00            
ATOM     95  C28 GCD     1      18.610  19.350  12.900  1.00  0.00            
ATOM     96  H46 GCD     1      18.400  19.640  11.860  1.00  0.00            
ATOM     97  O23 GCD     1      19.390  18.160  12.830  1.00  0.00            
ATOM     98  C29 GCD     1      19.890  17.670  14.060  1.00  0.00            
ATOM     99  H47 GCD     1      20.640  18.440  14.300  1.00  0.00            
ATOM    100  C30 GCD     1      20.750  16.450  13.700  1.00  0.00            
ATOM    101  H48 GCD     1      21.320  16.140  14.590  1.00  0.00            
ATOM    102  H49 GCD     1      21.340  16.840  12.860  1.00  0.00            
ATOM    103  O24 GCD     1      19.920  15.380  13.250  1.00  0.00            
ATOM    104  H50 GCD     1      19.110  15.700  12.840  1.00  0.00            
ATOM    105  O25 GCD     1      19.360  20.480  13.420  1.00  0.00            
ATOM    106  C31 GCD     1      19.600  21.520  12.520  1.00  0.00            
ATOM    107  H51 GCD     1      19.070  21.380  11.570  1.00  0.00            
ATOM    108  C32 GCD     1      19.210  22.860  13.160  1.00  0.00            
ATOM    109  H52 GCD     1      19.530  22.990  14.200  1.00  0.00            
ATOM    110  O26 GCD     1      17.760  22.820  13.260  1.00  0.00            
ATOM    111  H53 GCD     1      17.420  23.570  13.770  1.00  0.00            
ATOM    112  C33 GCD     1      19.720  24.100  12.390  1.00  0.00            
ATOM    113  H54 GCD     1      19.190  24.080  11.430  1.00  0.00            
ATOM    114  O27 GCD     1      19.400  25.310  13.060  1.00  0.00            
ATOM    115  H55 GCD     1      18.510  25.680  13.080  1.00  0.00            
ATOM    116  C34 GCD     1      21.200  23.930  12.080  1.00  0.00            
ATOM    117  H56 GCD     1      21.480  24.610  11.270  1.00  0.00            
ATOM    118  O28 GCD     1      21.520  22.660  11.580  1.00  0.00            
ATOM    119  C35 GCD     1      21.110  21.540  12.360  1.00  0.00            
ATOM    120  H57 GCD     1      21.530  21.630  13.370  1.00  0.00            
ATOM    121  C36 GCD     1      21.700  20.350  11.600  1.00  0.00            
ATOM    122  H58 GCD     1      21.470  19.440  12.170  1.00  0.00            
ATOM    123  H59 GCD     1      22.780  20.280  11.770  1.00  0.00            
ATOM    124  O29 GCD     1      21.280  20.110  10.230  1.00  0.00            
ATOM    125  H60 GCD     1      21.340  20.930   9.720  1.00  0.00            
ATOM    126  O30 GCD     1      21.870  24.160  13.290  1.00  0.00            
ATOM    127  C37 GCD     1      22.910  25.080  13.210  1.00  0.00            
ATOM    128  H61 GCD     1      23.030  25.500  12.200  1.00  0.00            
ATOM    129  C38 GCD     1      22.700  26.280  14.150  1.00  0.00            
ATOM    130  H62 GCD     1      22.590  26.020  15.210  1.00  0.00            
ATOM    131  O31 GCD     1      21.600  27.120  13.830  1.00  0.00            
ATOM    132  H63 GCD     1      20.850  26.550  14.040  1.00  0.00            
ATOM    133  C39 GCD     1      23.900  27.200  13.980  1.00  0.00            
ATOM    134  H64 GCD     1      23.900  27.680  13.000  1.00  0.00            
ATOM    135  O32 GCD     1      23.940  28.220  14.980  1.00  0.00            
ATOM    136  H65 GCD     1      23.060  28.620  15.000  1.00  0.00            
ATOM    137  C40 GCD     1      25.190  26.450  14.160  1.00  0.00            
ATOM    138  H66 GCD     1      26.030  27.120  13.940  1.00  0.00            
ATOM    139  O33 GCD     1      25.260  25.380  13.220  1.00  0.00            
ATOM    140  C41 GCD     1      24.250  24.450  13.400  1.00  0.00            
ATOM    141  H67 GCD     1      24.240  23.980  14.390  1.00  0.00            
ATOM    142  C42 GCD     1      24.550  23.370  12.370  1.00  0.00            
ATOM    143  H68 GCD     1      23.840  22.540  12.490  1.00  0.00            
ATOM    144  H69 GCD     1      25.530  22.920  12.540  1.00  0.00            
ATOM    145  O34 GCD     1      24.450  23.870  11.020  1.00  0.00            
ATOM    146  H70 GCD     1      24.830  24.750  11.070  1.00  0.00            
ATOM    147  O35 GCD     1      25.370  25.900  15.480  1.00  0.00            
ATOM    148  C43 GCD     1      26.680  26.010  15.940  1.00  0.00            
ATOM    149  H71 GCD     1      27.330  26.480  15.190  1.00  0.00            
ATOM    150  C44 GCD     1      26.680  27.020  17.090  1.00  0.00            
ATOM    151  H72 GCD     1      25.960  26.700  17.840  1.00  0.00            
ATOM    152  O36 GCD     1      26.310  28.270  16.760  1.00  0.00            
ATOM    153  H73 GCD     1      25.610  28.300  16.100  1.00  0.00            
ATOM    154  C45 GCD     1      28.070  27.030  17.730  1.00  0.00            
ATOM    155  H74 GCD     1      28.770  27.490  17.030  1.00  0.00            
ATOM    156  O37 GCD     1      28.120  27.890  18.850  1.00  0.00            
ATOM    157  H75 GCD     1      27.950  27.350  19.630  1.00  0.00            
ATOM    158  C46 GCD     1      28.490  25.620  18.140  1.00  0.00            
ATOM    159  H76 GCD     1      29.500  25.530  18.540  1.00  0.00            
ATOM    160  O38 GCD     1      27.590  25.050  19.070  1.00  0.00            
ATOM    161  O39 GCD     1      28.450  24.790  17.000  1.00  0.00            
ATOM    162  C47 GCD     1      27.180  24.630  16.370  1.00  0.00            
ATOM    163  H77 GCD     1      26.500  24.160  17.080  1.00  0.00            
ATOM    164  C48 GCD     1      27.430  23.680  15.210  1.00  0.00            
ATOM    165  H78 GCD     1      28.430  23.720  14.760  1.00  0.00            
ATOM    166  H79 GCD     1      26.770  23.880  14.350  1.00  0.00            
ATOM    167  O40 GCD     1      27.200  22.330  15.510  1.00  0.00            
ATOM    168  H80 GCD     1      26.260  22.130  15.570  1.00  0.00            
ATOM    169  C1  EF2     2      23.760  17.860  13.150  1.00  0.00            
ATOM    170  O1  EF2     2      23.200  18.710  14.140  1.00  0.00            
ATOM    171  C2  EF2     2      23.520  18.740  15.460  1.00  0.00            
ATOM    172  C3  EF2     2      24.840  18.310  15.960  1.00  0.00            
ATOM    173  C4  EF2     2      25.160  18.530  17.350  1.00  0.00            
ATOM    174  C5  EF2     2      24.080  18.920  18.160  1.00  0.00            
ATOM    175  N1  EF2     2      24.020  19.080  19.500  1.00  0.00            
ATOM    176  C6  EF2     2      22.820  19.730  19.900  1.00  0.00            
ATOM    177  C7  EF2     2      22.110  19.940  18.730  1.00  0.00            
ATOM    178  C8  EF2     2      20.850  20.740  18.770  1.00  0.00            
ATOM    179  C9  EF2     2      20.880  21.930  19.750  1.00  0.00            
ATOM    180  N2  EF2     2      21.940  22.890  19.190  1.00  0.00            
ATOM    181  C10 EF2     2      22.520  23.960  19.790  1.00  0.00            
ATOM    182  C11 EF2     2      23.690  24.610  19.100  1.00  0.00            
ATOM    183  O2  EF2     2      22.010  24.480  20.760  1.00  0.00            
ATOM    184  C12 EF2     2      22.890  19.390  17.700  1.00  0.00            
ATOM    185  C13 EF2     2      22.550  19.250  16.340  1.00  0.00            
ATOM    186  H1  EF2     2      23.580  16.830  13.480  1.00  0.00            
ATOM    187  H2  EF2     2      23.110  17.960  12.270  1.00  0.00            
ATOM    188  H3  EF2     2      24.800  18.150  12.970  1.00  0.00            
ATOM    189  H4  EF2     2      25.690  18.060  15.330  1.00  0.00            
ATOM    190  H5  EF2     2      26.150  18.370  17.750  1.00  0.00            
ATOM    191  H6  EF2     2      24.800  18.840  20.100  1.00  0.00            
ATOM    192  H7  EF2     2      22.660  20.030  20.920  1.00  0.00            
ATOM    193  H8  EF2     2      20.030  20.050  18.990  1.00  0.00            
ATOM    194  H9  EF2     2      20.620  21.000  17.730  1.00  0.00            
ATOM    195  H10 EF2     2      21.240  21.570  20.730  1.00  0.00            
ATOM    196  H11 EF2     2      19.920  22.470  19.760  1.00  0.00            
ATOM    197  H12 EF2     2      22.400  22.630  18.330  1.00  0.00            
ATOM    198  H13 EF2     2      23.850  25.670  19.340  1.00  0.00            
ATOM    199  H14 EF2     2      24.550  23.920  19.050  1.00  0.00            
ATOM    200  H15 EF2     2      23.290  24.690  18.080  1.00  0.00            
ATOM    201  H16 EF2     2      21.620  19.570  15.890  1.00  0.00            
TER
ENDMDL
MODEL        1
ATOM      1  H1  GCD     1      31.580  23.480  19.320  1.00  0.00            
ATOM      2  O1  GCD     1      31.490  24.400  19.590  1.00  0.00            
ATOM      3  C1  GCD     1      30.840  24.340  20.890  1.00  0.00            
ATOM      4  H2  GCD     1      31.260  23.550  21.520  1.00  0.00            
ATOM      5  H3  GCD     1      31.020  25.340  21.310  1.00  0.00            
ATOM      6  C2  GCD     1      29.310  24.170  20.640  1.00  0.00            
ATOM      7  H4  GCD     1      28.960  24.830  19.840  1.00  0.00            
ATOM      8  C3  GCD     1      28.620  24.460  22.010  1.00  0.00            
ATOM      9  H5  GCD     1      28.980  23.820  22.830  1.00  0.00            
ATOM     10  C4  GCD     1      27.160  24.010  21.890  1.00  0.00            
ATOM     11  H6  GCD     1      26.620  24.670  21.210  1.00  0.00            
ATOM     12  O2  GCD     1      26.570  24.070  23.180  1.00  0.00            
ATOM     13  H7  GCD     1      25.770  24.590  23.060  1.00  0.00            
ATOM     14  C5  GCD     1      26.950  22.580  21.290  1.00  0.00            
ATOM     15  H8  GCD     1      27.210  21.780  21.990  1.00  0.00            
ATOM     16  O3  GCD     1      25.530  22.310  21.170  1.00  0.00            
ATOM     17  H9  GCD     1      25.260  22.110  22.070  1.00  0.00            
ATOM     18  C6  GCD     1      27.810  22.420  20.010  1.00  0.00            
ATOM     19  O4  GCD     1      29.170  22.800  20.200  1.00  0.00            
ATOM     20  H10 GCD     1      27.830  21.410  19.590  1.00  0.00            
ATOM     21  O5  GCD     1      27.220  23.300  18.990  1.00  0.00            
ATOM     22  C7  GCD     1      26.870  22.770  17.690  1.00  0.00            
ATOM     23  H11 GCD     1      26.780  21.670  17.650  1.00  0.00            
ATOM     24  C8  GCD     1      25.400  23.220  17.440  1.00  0.00            
ATOM     25  H12 GCD     1      25.400  24.310  17.460  1.00  0.00            
ATOM     26  O6  GCD     1      24.540  22.750  18.460  1.00  0.00            
ATOM     27  H13 GCD     1      24.860  23.140  19.280  1.00  0.00            
ATOM     28  C9  GCD     1      24.920  22.660  16.060  1.00  0.00            
ATOM     29  H14 GCD     1      24.970  21.580  16.210  1.00  0.00
[truncated: 1,985,820 more chars]
