# Supplementary material for: Achieving Chemical Accuracy in Cyclodextrin Host–Guest Binding via Integrative Atomistic Modelling
Source: Adv Sci (Weinh). 2025 Dec 14;13(10):e19782. doi: 10.1002/advs.202519782 (PMC12915143; doi:10.1002/advs.202519782)
Supplement: Supplementary file 2 — Supporting Information [file ADVS-13-e19782-s001.frcmod]

Force field parameters from GCD.prmtop
MASS
ho     1.008
oh    16.000
c3    12.010
h1     1.008
os    16.000
h2     1.008

BOND
oh-c3    315.477   1.420
c3-c3    285.994   1.511
c3-os    298.991   1.409
ho-oh    394.932   0.964
c3-h1    335.321   1.098
c3-h2    332.967   1.094

ANGLE
oh-c3-c3     67.590  111.538
c3-c3-c3     62.762  110.750
c3-c3-os     67.996  108.305
c3-os-c3     62.704  111.677
os-c3-os     72.783  110.905
ho-oh-c3     47.783  109.031
oh-c3-h1     51.141  110.445
c3-c3-h1     46.280  110.043
h1-c3-h1     39.243  108.907
h1-c3-os     50.852  108.743
c3-c3-h2     46.212  110.540
os-c3-h2     50.948  106.754

DIHE
oh-c3-c3-c3    1     0.14958597   -4.250   3.0    SCEE=1.2 SCNB=2.0
oh-c3-c3-os    1     1.18752375   11.760  -2.0    SCEE=1.2 SCNB=2.0
oh-c3-c3-os    1     0.54678387   -6.636   3.0    SCEE=1.2 SCNB=2.0
c3-c3-c3-c3    1     0.03999282  180.028  -1.0    SCEE=1.2 SCNB=2.0
c3-c3-c3-c3    1     0.07081080  180.293  -2.0    SCEE=1.2 SCNB=2.0
c3-c3-c3-c3    1     0.33176467    3.083   3.0    SCEE=1.2 SCNB=2.0
c3-c3-c3-os    1     0.14958597   -4.250   3.0    SCEE=1.2 SCNB=2.0
c3-c3-os-c3    1     0.16293113  178.836  -2.0    SCEE=1.2 SCNB=2.0
c3-c3-os-c3    1     0.03187758   -0.074   3.0    SCEE=1.2 SCNB=2.0
c3-os-c3-os    1     1.34330289  190.416  -1.0    SCEE=1.2 SCNB=2.0
c3-os-c3-os    1     0.24295562  179.378  -2.0    SCEE=1.2 SCNB=2.0
c3-os-c3-os    1     0.04731323    1.100   3.0    SCEE=1.2 SCNB=2.0
oh-c3-c3-oh    1     1.18752375   11.760  -2.0    SCEE=1.2 SCNB=2.0
oh-c3-c3-oh    1     0.54678387   -6.636   3.0    SCEE=1.2 SCNB=2.0
os-c3-c3-os    1     1.18752375   11.760  -2.0    SCEE=1.2 SCNB=2.0
os-c3-c3-os    1     0.54678387   -6.636   3.0    SCEE=1.2 SCNB=2.0
ho-oh-c3-h1    1     0.15300293    1.481   3.0    SCEE=1.2 SCNB=2.0
ho-oh-c3-c3    1     0.12575270   -0.230  -1.0    SCEE=1.2 SCNB=2.0
ho-oh-c3-c3    1     0.25217263    2.975   3.0    SCEE=1.2 SCNB=2.0
oh-c3-c3-h1    1     0.12575270   -0.230  -1.0    SCEE=1.2 SCNB=2.0
oh-c3-c3-h1    1     0.19954901   -2.125   3.0    SCEE=1.2 SCNB=2.0
c3-c3-c3-h1    1     0.14958597   -4.250   3.0    SCEE=1.2 SCNB=2.0
h1-c3-c3-h1    1     0.14958597   -4.250   3.0    SCEE=1.2 SCNB=2.0
h1-c3-c3-os    1     0.12575270   -0.230  -1.0    SCEE=1.2 SCNB=2.0
h1-c3-c3-os    1     0.19954901   -2.125   3.0    SCEE=1.2 SCNB=2.0
c3-os-c3-h2    1     0.12647951   -0.247   3.0    SCEE=1.2 SCNB=2.0
h1-c3-os-c3    1     0.12647951   -0.247   3.0    SCEE=1.2 SCNB=2.0
c3-c3-c3-h2    1     0.14958597   -4.250   3.0    SCEE=1.2 SCNB=2.0
h1-c3-c3-h2    1     0.14958597   -4.250   3.0    SCEE=1.2 SCNB=2.0
oh-c3-c3-h2    1     0.14958597   -4.250   3.0    SCEE=1.2 SCNB=2.0

IMPROPER

NONB
ho    0.00000000   0.00000000
oh    1.72100000   0.21040000
c3    1.90800000   0.10940000
h1    1.38700000   0.01570000
os    1.68370000   0.17000000
h2    1.28700000   0.01570000
